# Supplementary material for: Diet-induced rewiring of the Wnt gene regulatory network connects aberrant splicing to fatty liver and liver cancer in DIAMOND mice
Source: Sci Rep. 2023 Oct 31;13:18666. doi: 10.1038/s41598-023-45614-1 (PMC10618177; doi:10.1038/s41598-023-45614-1)
Supplement: Supplementary file 2 — Supplementary Table S1. [file 41598_2023_45614_MOESM2_ESM.xlsx]

## Sheet: Early Genes
ENSEMBL	RD	FL	HCC	SYMBOL	baseMean	log2FC_FLvsRD	pvalue_FLvsRD	FDR_FLvsRD	log2FC_HCCvsFL	pvalue_HCCvsFL	FDR_HCCvsFL	log2FC_HCCvsRD	pvalue_HCCvsRD	FDR_HCCvsRD
ENSMUSG00000001773	16.2036089621038	124.363757814766	46.9207593284174	Folh1	69.7745968327038	2.95933888998324	9.72439011430047e-13	2.45570140717756e-10	-1.41821211822455	0.000202228342015146	0.00221715988695766	1.54112677175869	0.000587320353427958	0.00414492531562276
ENSMUSG00000008136	16.9962643931792	89.5451303056186	42.5995698811898	Fhl2	54.399710794775	2.37111279628175	1.38132061631475e-11	2.36577524737475e-09	-1.07437517638401	0.000683415256579828	0.00600253302478533	1.29673761989774	0.000636146440858157	0.00443397382540848
ENSMUSG00000008734	17.4258545435426	208.961541130908	81.34667169631	Gprc5b	115.093730536213	3.55409471442513	1.86767069924977e-17	1.2233243080086e-14	-1.36277943890715	0.0004007235854185	0.0038754712786725	2.19131527551799	1.09103097062857e-06	1.80813894296431e-05
ENSMUSG00000016763	31.9458593970612	254.661333197524	83.4787362823023	Scube1	138.808959457617	2.99868783469135	2.40632586040696e-26	1.97989545804153e-22	-1.61598317658561	4.24231607236192e-10	2.41586361014398e-08	1.38270465810574	6.2533982236431e-06	8.45848153914378e-05
ENSMUSG00000021822	46.7009959797416	180.514809604582	97.42589590158	Plau	116.719889802276	1.95795479374292	1.32732984994964e-17	8.97446246933693e-15	-0.888537133997511	2.56512517357642e-05	0.000396280376743277	1.06941765974541	1.66847502486629e-05	0.00019869514589787
ENSMUSG00000022816	241.156747444174	536.201044276458	372.57778967876	Fstl1	401.29882326764	1.15030567489555	2.44606128141263e-13	7.22104851526885e-11	-0.528156447101674	0.000559063908432044	0.00510341211259867	0.622149227793874	0.000253657208354974	0.00202509625104277
ENSMUSG00000024087	28.5251503489773	119.623028092533	59.1839150412679	Cyp1b1	75.0533249175858	2.08602049559767	1.50308387182529e-14	5.72811599153782e-12	-1.0200519794138	3.39068475084843e-05	0.000497610293935343	1.06596851618387	0.000296853621040916	0.00232563304660517
ENSMUSG00000025473	21.6292326652283	334.834019260939	115.810915949043	Adam8	178.296404582231	3.95036088172367	3.69638916566168e-19	3.36853551792473e-16	-1.53266528743574	0.00022506786005483	0.00241925352384238	2.41769559428793	3.60548796799332e-07	6.92383034714556e-06
ENSMUSG00000027797	3.1994399989296	40.2313007429448	14.7329016581844	Dclk1	21.8400478521284	3.65369184360825	1.73473519765126e-12	3.87386727868333e-10	-1.45754283520949	2.88519474533604e-05	0.000439386841302527	2.19614900839877	6.69879991686712e-05	0.000651679708405083
ENSMUSG00000028369	22.0647857435661	143.031845758707	62.7768924383171	Svep1	83.8489006600215	2.66678425196594	2.31224070619227e-14	8.35595951754999e-12	-1.1950418346897	0.000205489483723654	0.00224257942175886	1.47174241727624	9.69965135138859e-05	0.000888698907727567
ENSMUSG00000029661	669.516390958014	2083.65130921139	1140.24106545068	Col1a2	1390.25567332489	1.63616553690321	4.50020471737892e-14	1.57207151460437e-11	-0.870191865595461	5.47785149577779e-05	0.000742823028673807	0.765973671307751	0.00108104413856139	0.00694488961742469
ENSMUSG00000035863	86.6885055062558	227.66170804664	142.883825758347	Palm	161.264330155853	1.39080955717732	1.19050954001835e-13	3.8989187435601e-11	-0.679799383431234	0.000127937002937739	0.00152374967074643	0.711010173746082	0.000475941978159486	0.00347929997826935
ENSMUSG00000048612	290.32030733307	954.544153388362	550.666157766177	Myof	640.396552894986	1.71754132265464	2.79876103750889e-15	1.22212565304555e-12	-0.794353636159518	0.000214445431018857	0.00232491421213963	0.923187686495118	8.56353517123064e-05	0.000801759576241322
ENSMUSG00000079293	114.592400670601	601.605201486186	253.817596879332	Clec7a	356.075670479586	2.39380807540244	1.22481701895004e-12	2.98513543223174e-10	-1.244062161683	0.000179134598650534	0.00200923521545586	1.14974591371944	0.00160296663107678	0.00970939787966507
ENSMUSG00000000078	549.997519616593	1423.16944046301	1776.2097367999	Klf6	1270.18955090139	1.37196068830166	1.32118510835175e-10	1.7200024764629e-08	0.3198700036503	0.130739908088507	0.310242066703181	1.69183069195196	2.04689466589515e-13	1.36536163819772e-11
ENSMUSG00000000317	58.6790370799505	131.096387482299	151.615168729067	Bcl6b	115.83210243654	1.15666329267597	8.09856616733404e-07	3.07824300403861e-05	0.20749029496548	0.344068515344653	0.574417044925853	1.36415358764145	5.36240954816485e-08	1.25899027681256e-06
ENSMUSG00000000440	414.538444526485	1006.24589254213	1126.0224261366	Pparg	867.442682418254	1.279037697094	2.78186681295383e-10	3.20373232964353e-08	0.16246016679102	0.417080123854853	0.640081695214889	1.44149786388502	4.22121016106934e-11	1.93542937834725e-09
ENSMUSG00000000628	148.209664501875	543.263554912781	446.40194270784	Hk2	398.582524731649	1.87467378156239	1.80111198362309e-08	1.22569179145259e-06	-0.283926386040964	0.387546370658158	0.613858772638888	1.59074739552143	9.51130450995847e-06	0.000122247337193249
ENSMUSG00000001052	754.895046198272	949.108099800048	1064.13039791384	Sec24b	925.816701127111	0.330046569230202	0.0010113350611958	0.00991931814818151	0.162780120853429	0.098543142707835	0.256348654071214	0.492826690083632	5.18897688142337e-06	7.20534195752511e-05
ENSMUSG00000001333	1.48659985490398	11.5000713169257	36.1607672385978	Sync	15.8080785109405	2.8786541157418	0.000274114415391817	0.00356859512211956	1.6480122631569	0.00192397195112463	0.0139035057095783	4.5266663788987	2.30777751731163e-08	6.07053221138533e-07
ENSMUSG00000001506	470.467903822755	1835.72278036139	1230.06746540243	Col1a1	1256.04331227386	1.96248902381665	1.89993890102847e-09	1.76989863846919e-07	-0.577990431112102	0.0757038287666209	0.213285576519854	1.38449859270455	8.72680287230688e-05	0.000814197399136536
ENSMUSG00000001794	3684.25866486924	4674.54500103442	4904.00511622485	Capns1	4450.77258310067	0.343719457072238	0.000332078100872154	0.00414306963945258	0.0691272075496834	0.468683511335105	0.683262904472321	0.412846664621921	6.53937653315334e-05	0.000639365891908124
ENSMUSG00000002109	108.461379312513	167.389476597265	184.423056816805	Ddb2	155.067559813379	0.627987415000085	8.33868731382139e-07	3.13223810210925e-05	0.138780787535185	0.227758536388504	0.445204106367596	0.76676820253527	1.67436356932535e-08	4.56125607460488e-07
ENSMUSG00000002233	333.981216824644	844.426648093473	1158.34778788534	Rhoc	786.625385894367	1.33740278581699	4.30867429066725e-08	2.6483816167855e-06	0.45569601658045	0.0590621633249588	0.180574272856433	1.79309880239744	9.52146483190089e-12	4.94243349697271e-10
ENSMUSG00000002486	113.238877748616	150.64313365439	152.671585350135	Tchp	140.238485357323	0.409963479649515	0.000346536465872248	0.00427510554719383	0.0209759302697219	0.839883339869059	0.923307836268907	0.430939409919237	0.000454834795328286	0.00335131542930807
ENSMUSG00000002831	565.430489070003	3237.78796691789	1920.07697664668	Plin4	2064.2384174711	2.51729397288471	4.65213774393632e-08	2.78698790752163e-06	-0.753739069347559	0.101185917217116	0.260840330849951	1.76355490353716	0.00039346006112747	0.00296021322166598
ENSMUSG00000002944	2268.37936080941	8402.50967036376	7988.318012108	Cd36	6476.53262100785	1.88913383944228	4.76718204345787e-12	9.89308273573038e-10	-0.0729391032636964	0.789285349799807	0.895860101995334	1.81619473617859	7.5813460161207e-10	2.75138611690129e-08
ENSMUSG00000002980	209.028267060828	319.709749653093	395.942190469512	Bcam	309.57767854255	0.608539150234739	0.000274511436185401	0.00357064276140597	0.308015564693666	0.0575468660420873	0.177268521895148	0.916554714928405	3.3512171034077e-07	6.47035713418986e-06
ENSMUSG00000002983	119.197997044134	313.703396087787	328.920775687912	Relb	260.97162566322	1.40142183796502	2.79092249796092e-12	6.093514120548e-10	0.0683037418634784	0.721471551278317	0.855449784257961	1.4697255798285	8.89117202167164e-12	4.64336037385447e-10
ENSMUSG00000003051	21.9368404097055	125.105522175958	163.915778564816	Elf3	106.176573535548	2.50672382836379	8.60599730708694e-06	0.00021855486289128	0.387139904063851	0.475509085705897	0.688411125296461	2.89386373242764	1.72847800460233e-06	2.69950189894567e-05
ENSMUSG00000003352	24.5384892460363	79.8733685609529	49.0129450590079	Cacnb3	54.5218089089348	1.69407521162662	1.20774697632259e-09	1.1997334892759e-07	-0.719076665955901	0.00423383881374523	0.0253323638157557	0.974998545670723	0.00124682149788001	0.00781680230400376
ENSMUSG00000003418	1.97464408958064	16.6797638999244	8.19796170985408	St8sia6	9.86008095862612	3.15796109962371	3.89982450553211e-07	1.66138865113726e-05	-1.06814923798856	0.00439296089742312	0.0260415500375482	2.08981186163516	0.00151096104497407	0.00921204381975651
ENSMUSG00000003534	88.8045522566756	334.78970151324	279.495291501954	Ddr1	246.17806643446	1.91166567476155	5.85887490163596e-12	1.13705572165083e-09	-0.263173241599219	0.327568294044461	0.557410181362155	1.64849243316233	3.56652280989264e-08	8.86949900179108e-07
ENSMUSG00000003541	29.2198881198003	117.054389625677	193.219585114476	Ier3	113.622240797125	2.00524540882117	0.000621054956026213	0.00682964946396087	0.7210240841114	0.206770291910851	0.419265378705322	2.72626949293258	1.50744267759454e-05	0.0001820494225192
ENSMUSG00000003882	22.8191575331677	120.280951451861	72.1509725483273	Il7r	77.459841798265	2.38846297712931	5.11593953484211e-12	1.03105858317587e-09	-0.742724577014288	0.0193976213130122	0.0814894635883133	1.64573840011502	9.89711986056432e-06	0.000126366804087301
ENSMUSG00000004552	1864.88779226869	6318.91527420972	5812.63638796661	Ctse	4860.0016365085	1.76046780068745	8.49349065609022e-09	6.54498397616364e-07	-0.12043093351531	0.6932763396814	0.840357692745086	1.64003686717214	6.79373463311756e-07	1.19726292974743e-05
ENSMUSG00000004677	1438.22780136398	2405.39299852403	2445.60326651769	Myo9b	2132.75919582804	0.741934023039726	3.01369270690504e-07	1.35843008896193e-05	0.0235515254969828	0.870123504060524	0.937979382215373	0.765485548536709	9.79020011161455e-07	1.64027984968616e-05
ENSMUSG00000004891	72.353976647116	148.555388012541	174.14440030161	Nes	133.669388284201	1.0282099700166	2.48249416729712e-07	1.16666093602125e-05	0.227560226399956	0.219359260296256	0.434377183155778	1.25577019641656	3.69211503225696e-09	1.14293208759865e-07
ENSMUSG00000005054	1058.94594311371	1971.46558753546	2624.55331775587	Cstb	1895.16208335859	0.896586541134775	5.01380118857079e-08	2.96026120880123e-06	0.412793913562343	0.0114918969131867	0.0551837848632326	1.30938045469712	1.58027501686585e-13	1.07760664525897e-11
ENSMUSG00000005397	755.555508866048	1977.33950157903	1736.07188696548	Nid1	1547.03020530652	1.38759989698707	2.34172653516288e-07	1.12060703600488e-05	-0.188186526552896	0.481639846853421	0.693628759808007	1.19941337043417	3.49692950656448e-05	0.000374943688505552
ENSMUSG00000005447	91.8324068971745	163.810029602498	157.932553522361	Pafah1b3	140.911471136186	0.829402148177468	8.28979524733874e-05	0.0013757253237072	-0.0514383274036539	0.799064579750785	0.900977924256125	0.777963820773814	0.000606638084086233	0.00425740237838559
ENSMUSG00000005583	114.438638780159	215.904052352939	166.083199592329	Mef2c	171.408091666648	0.915877630110288	6.74966402853959e-10	7.18136842833451e-08	-0.3828924456565	0.00614094854490105	0.0339504235072092	0.532985184453788	0.000923605614884972	0.00607191999567609
ENSMUSG00000006403	13.0329274658813	58.8577766313263	63.4615401261891	Adamts4	46.7339279046845	2.17043464175192	0.000108469216151751	0.0016916032518904	0.105170472359997	0.841874535021071	0.923944247926718	2.27560511411192	0.00015185915364492	0.00131219055603109
ENSMUSG00000009097	3.4220564389794	28.9667308497082	55.0661328598597	Tbx1	29.129886026009	3.07115635400099	4.32258544409716e-08	2.64916347685019e-06	0.934153696885337	0.0195723564016313	0.0820153371580108	4.00531005088632	5.14945484533248e-12	2.79139562400656e-10
ENSMUSG00000011877	508.171643509564	699.122470045927	809.920720558144	Git1	675.548182980002	0.460864565678633	6.02450299967255e-06	0.000163144163918781	0.211363353246196	0.0323696137480489	0.118034429423233	0.672227918924829	8.16126966655141e-10	2.93203198154696e-08
ENSMUSG00000012123	120.290779840448	317.157617361096	369.042719167504	Crybg2	274.515930386319	1.39690702530728	1.79088028389983e-05	0.000392644882327828	0.217292967719196	0.497258894854067	0.705821058998633	1.61419999302647	4.20606510264224e-06	5.99602303447242e-05
ENSMUSG00000012187	91.8045296169377	421.14640683522	582.31878836119	Mogat1	371.684790455128	2.19699204748694	4.40990157641267e-06	0.000126100323385552	0.467552779883525	0.322741096502292	0.552709938279379	2.66454482737046	2.40224076015187e-07	4.76266473670109e-06
ENSMUSG00000012350	19.6803705200535	94.0179983551377	216.890002648995	Ehf	108.292814960659	2.26258678826866	0.000128250312486828	0.00192595504853252	1.20521107462773	0.0337481791423296	0.12150933441997	3.46779786289639	4.36194423260577e-08	1.05653789489315e-06
ENSMUSG00000013236	385.975960191238	724.580168302461	799.402242119786	Ptprs	646.997187627785	0.909746040341072	4.43614726030485e-07	1.84854168143121e-05	0.14084025101285	0.427491549524963	0.648488586161179	1.05058629135392	6.31738224793293e-08	1.46393710706429e-06
ENSMUSG00000013698	706.286038373415	1246.08857880062	1210.68901979252	Pea15a	1076.91149073141	0.818897838595151	4.10349992361462e-06	0.000119623586090351	-0.0420420715145977	0.811691287170623	0.906858014135005	0.776855767080553	5.16868746052515e-05	0.000521791305538729
ENSMUSG00000014444	358.779142898011	920.226102207959	765.73792291318	Piezo1	709.656943794804	1.35836557964335	4.44256834392589e-08	2.69902123155613e-06	-0.266296892527129	0.27924005767631	0.506831238023663	1.09206868711622	4.60113444048052e-05	0.000473196400766422
ENSMUSG00000014599	391.610659881614	603.331415133635	591.571793755675	Csf1	537.601892595405	0.624105784980321	9.20198060464663e-05	0.00148483014024618	-0.0304587918651763	0.846343985779627	0.926625748761499	0.593646993115145	0.000565834629510966	0.00402513325152452
ENSMUSG00000014602	14.1618970248812	70.7944954373756	118.361461552808	Kif1a	68.1281329970634	2.32333874133287	8.83926123722765e-09	6.73712420117424e-07	0.743086553149353	0.0370629328306795	0.130267813159965	3.06642529448222	7.52863568394695e-13	4.6190013542886e-11
ENSMUSG00000014776	26.734982093817	89.7278400206098	163.237769453058	Nol3	92.8210963458026	1.74530539787277	0.000123642207227596	0.00187114849349489	0.863314724949073	0.046592326592749	0.153058437711559	2.60862012282184	8.28508121434125e-08	1.84599541062929e-06
ENSMUSG00000014813	1.76766785313345	17.8229577139609	64.3281597894988	Stc1	26.7788142476993	3.42790334082127	0.000196583791476109	0.00269483078439454	1.84352823592523	0.0105450691491781	0.0516887803449918	5.2714315767465	4.07491412612231e-08	9.97166414497497e-07
ENSMUSG00000015027	168.244497126208	297.271157388973	345.543263816021	Galns	273.519818025527	0.819837822922642	0.0004517955862711	0.0052902991554426	0.214466985718026	0.349001432937965	0.579400886228529	1.03430480864067	3.9516319023435e-05	0.000414716629335734
ENSMUSG00000015085	100.349052281429	206.046543782533	216.093585393709	Entpd2	177.914058520789	1.03124573820249	8.67357572512799e-10	8.99990827716251e-08	0.0657517120312308	0.674899065608032	0.829535014759131	1.09699745023372	1.14117718515424e-09	3.97962310887989e-08
ENSMUSG00000015312	74.7425713144268	192.332454705871	252.803890558683	Gadd45b	175.532911312156	1.36536089627684	0.000178213549258507	0.00250358980727768	0.394315050014935	0.268070532690495	0.493799573810123	1.75967594629177	7.12177489960521e-06	9.47740485707563e-05
ENSMUSG00000015533	6.21176252167078	23.2150973308298	21.2264355785759	Itga2	17.6292159892378	1.91864824610594	0.000106861475932665	0.00167525544917626	-0.149013837877779	0.720597983509201	0.854958941812989	1.76963440822816	0.000774263519034864	0.00522652284665022
ENSMUSG00000015568	1771.66343327806	6103.50494667724	5985.93780624915	Lpl	4794.8553426104	1.78453635889541	1.18022351542981e-06	4.2214138026295e-05	-0.0280420325141676	0.939081893857467	0.970742357708522	1.75649432638125	9.49773028176036e-06	0.00012221478413044
ENSMUSG00000015839	1996.97994808606	2983.09763059019	3189.9437890206	Nfe2l2	2753.90012350969	0.579731638915283	2.06740142068352e-13	6.28010634456908e-11	0.0963795698822011	0.216206454164869	0.430700174462108	0.676111208797484	1.98669177856229e-15	1.80250187977016e-13
ENSMUSG00000016283	4.32319333353566	268.368735898024	151.72761711037	H2-M2	156.402070794453	5.9632507427618	2.15337192698697e-19	2.37550924156036e-16	-0.821793269568804	0.14097949797605	0.326493789949535	5.141457473193	2.24017881124965e-13	1.48045397242214e-11
ENSMUSG00000016494	41.305127789318	163.524905463317	237.223659982411	Cd34	149.25401630011	1.97714573295792	8.46249386606154e-12	1.55591115291798e-09	0.533781558777937	0.0466832254725322	0.153286493454663	2.51092729173585	4.26366648413385e-16	4.20707957411401e-14
ENSMUSG00000016495	206.507624816896	350.446614384535	388.221981938286	Plgrkt	319.222019674568	0.765615863995621	3.37210001847183e-05	0.000663032048660127	0.148775256997987	0.408403470218644	0.632073372195274	0.914391120993608	4.19403366703124e-06	5.98285468877234e-05
ENSMUSG00000018143	651.668518984094	880.353893326657	1159.96939701742	Mafk	895.333343134953	0.435606367468539	0.000986567154365217	0.00973561560993171	0.398247568961268	0.00223051737300499	0.0156282192378216	0.833853936429806	4.67272405276059e-09	1.41918251656326e-07
ENSMUSG00000018322	330.052940548206	431.80667225477	459.370556332747	Tomm34	409.986128834597	0.391401998416491	0.000611599139571045	0.00674335505807949	0.0863769187078575	0.434395294754206	0.654642929309422	0.477778917124349	0.00010184706237696	0.000925615152638147
ENSMUSG00000018395	147.269688637165	223.776932556693	221.595602681675	Kif3a	200.633234381827	0.601873165600409	2.10061972939271e-05	0.000449275403347666	-0.0151772789825005	0.90994772861226	0.958046947192099	0.586695886617909	0.000116467334137806	0.0010421222559794
ENSMUSG00000018537	127.978296002641	196.740371306739	236.394195326681	Pcgf2	188.179120929046	0.6156678460411	0.000632537592747743	0.00693772262898623	0.263647771543723	0.126536501918216	0.303336271727815	0.879315617584823	5.30554191924455e-06	7.32917829515254e-05
ENSMUSG00000018593	2266.18835075587	4838.24215573927	4499.12959283818	Sparc	3982.0167534203	1.09435701514513	1.10613136112687e-15	5.65475934859004e-13	-0.105230163664246	0.438947180369008	0.65819482170369	0.989126851480881	1.96307504488966e-11	9.75505237989619e-10
ENSMUSG00000018965	1690.08407981298	2426.49237283658	2747.6509286513	Ywhah	2304.36009718691	0.521879832349986	0.000511363860267888	0.00584415840306158	0.179086272840614	0.231157534298576	0.449345903259293	0.7009661051906	1.53454648888275e-05	0.000184697635862605
ENSMUSG00000019189	1047.71722239192	1882.39861069427	2263.88859957453	Rnf145	1749.10702262895	0.845374877595988	9.64529491182455e-07	3.57182652565093e-05	0.265983277375704	0.120964576072826	0.29423904662131	1.11135815497169	2.39400399128858e-09	7.80219382975207e-08
ENSMUSG00000019528	258.830181061636	371.407317863292	395.577707772443	Gyg	345.405333483143	0.522729032379005	2.95447625290235e-05	0.000599475530114552	0.0916612401100506	0.446449678684884	0.664707608926493	0.614390272489055	4.98695532408677e-06	6.95639657324729e-05
ENSMUSG00000019850	275.727651452507	683.82279539487	685.65689312155	Tnfaip3	564.334252390257	1.31048263312003	1.20037830189073e-07	6.4020176100839e-06	0.0027952285964565	0.990882377804583	0.996420113349539	1.31327786171649	8.74481988472347e-07	1.48961084623468e-05
ENSMUSG00000019899	62.5407041315121	165.626953671279	128.49143064611	Lama2	124.385255858062	1.40518921560228	5.65990166361667e-12	1.11916546103213e-09	-0.371796004240599	0.0493344468019503	0.159304656148901	1.03339321136168	2.61116038679266e-06	3.94288901283529e-05
ENSMUSG00000020044	572.205188033538	1137.95770858601	982.629392165913	Timp3	925.875109476429	0.991260227397228	1.35698500425837e-05	0.000315675978793068	-0.212412457786156	0.348488074078712	0.578884921813295	0.778847769611072	0.00154868747558355	0.00941907698942774
ENSMUSG00000020099	251.732030462359	889.576179366382	596.532627627115	Unc5b	615.785679177179	1.81965860778845	3.95904071198881e-07	1.67639380451082e-05	-0.576930096661067	0.105746602282469	0.268944797252906	1.24272851112739	0.0013426175442403	0.00831110923887638
ENSMUSG00000020102	1242.8506132171	2575.39714238157	4282.81411183314	Slc16a7	2685.65315423072	1.05124635566767	0.000176110975320145	0.00248237124593829	0.733765299133467	0.00868493514319688	0.0443822986363083	1.78501165480113	3.63674921930057e-09	1.13018975738264e-07
ENSMUSG00000020159	0	4.6271840251778	3.74678947477983	Gabrp	3.00730797353787	4.21542568665285	0.000177204163291362	0.00249610165496435	-0.311147346738418	0.671350462268462	0.827383221946144	3.90427833991444	0.000880236815515244	0.00581896594436938
ENSMUSG00000020312	23.3815686802046	242.541844968993	314.829121629502	Shc2	199.343903901852	3.36851624417088	1.22507145617429e-07	6.51713140137391e-06	0.375624295845396	0.543836712151398	0.739764416529174	3.74414054001628	4.59633387858641e-08	1.10332624448758e-06
ENSMUSG00000020330	22.8120077787489	96.2334764524712	252.768815474954	Hmmr	120.678732437401	2.08045805079515	0.000208003501174323	0.00282954622079756	1.39178178906643	0.00995447912034735	0.0493620442160439	3.47223983986159	7.67198006318708e-09	2.21093455064551e-07
ENSMUSG00000020400	518.879854092639	991.857681068401	1242.35293927209	Tnip1	926.421631429556	0.935758595343539	0.000160029700007714	0.00228963259479573	0.324136807511352	0.188236759580262	0.395027550025187	1.25989540285489	2.46694742082598e-06	3.73830701873502e-05
ENSMUSG00000020429	791.307428609859	5016.23835024838	20124.0193916694	Igfbp1	8217.07662077266	2.66418630541584	0.00064102810423334	0.00701249951186367	2.00422461401628	0.0101852609992688	0.0502388409390331	4.66841091943212	3.04984025552339e-08	7.70084664519656e-07
ENSMUSG00000020439	166.057528797767	299.505004732215	284.732469054327	Smtn	255.910883669763	0.848983464944506	3.52291076040119e-08	2.21750938375498e-06	-0.0746457139302771	0.612649056974231	0.788399917327819	0.774337751014229	3.02401274779026e-06	4.4903024241113e-05
ENSMUSG00000020458	2835.57757428051	5947.69458210672	5723.22271538294	Rtn4	4966.34491312143	1.06885138362604	2.1714018985609e-14	7.98466382348007e-12	-0.0554020493835636	0.69113177244657	0.838965559931172	1.01344933424247	1.96358470751693e-11	9.75505237989619e-10
ENSMUSG00000020681	72.799805354439	191.92482244016	142.219152639388	Ace	142.26873806178	1.40722464189716	2.23560040793519e-08	1.48756141429593e-06	-0.437880054119453	0.0699170214302552	0.20249739792569	0.969344587777706	0.000359970036163894	0.00274781099534148
ENSMUSG00000020778	59.4738966319659	101.409800430601	141.217981254541	Ten1	100.783999555691	0.770547035009701	0.000179760119237385	0.00251520166836822	0.484140392331196	0.0104075111121015	0.051111382553284	1.2546874273409	9.10240872982176e-09	2.57805258892783e-07
ENSMUSG00000020811	9.18080026083503	23.3402314304084	35.8590898838873	Wscd1	22.8577100433218	1.35123559209463	0.000856912344698831	0.00878588032180041	0.600855291026515	0.0763548281719365	0.21447062584514	1.95209088312114	4.2282370065663e-06	6.01561533452476e-05
ENSMUSG00000020826	1.5656508422092	14.6270709222036	42.3824453575175	Nos2	18.9488222031799	3.2067038356828	0.000113863393473465	0.00176001233569603	1.53074980639421	0.00968995042517851	0.0482851334661211	4.73745364207701	3.38282927032632e-08	8.44209094827822e-07
ENSMUSG00000020828	255.317285987506	399.242291705308	394.07087328	Pld2	355.390402251452	0.641847718581274	1.64080146077642e-06	5.5469675190119e-05	-0.0190625514385047	0.88288118997017	0.944126856097551	0.622785167142769	1.58342266027879e-05	0.000189833404265899
ENSMUSG00000020844	72.3656482051057	151.781429966112	113.54434069113	Nxn	117.177644367292	1.06228214576847	9.93078709670036e-10	1.01454186336037e-07	-0.424605007367518	0.00849406937734908	0.0436494619454653	0.637677138400948	0.000714295856278003	0.00489424091987987
ENSMUSG00000020897	20.7946867433246	89.7199079216942	162.63635091893	Aurkb	90.893796691949	2.11635975510843	5.78684384650504e-05	0.00103139665835668	0.856669320499397	0.0881514271649145	0.237625799666698	2.97302907560783	1.33410540369322e-07	2.81714644022478e-06
ENSMUSG00000020905	4.82172157942308	50.79100340326	33.9264113793918	Usp43	32.310452271582	3.36544366807521	9.53699745834197e-11	1.32381103792614e-08	-0.596673930456584	0.147170777040809	0.335772549833373	2.76876973761863	4.78039290507114e-07	8.86214483838816e-06
ENSMUSG00000020911	23.0200380028995	74.3453757277743	99.5423368756876	Krt19	66.6605590874915	1.68355714505386	0.000396448471967034	0.00475103486130877	0.429618693624718	0.343413427040799	0.57392821571945	2.11317583867858	3.34268989066154e-05	0.000360572674754886
ENSMUSG00000020914	124.752394226157	507.10106062175	805.497233806978	Top2a	482.409150853996	2.02312915242275	0.000793500540721693	0.00826628793912857	0.667262831729799	0.265836221211536	0.491579105926917	2.69039198415255	3.55328239124295e-05	0.0003797187578672
ENSMUSG00000021143	788.130380273383	990.126271578866	1054.37235619415	Pacs2	949.611622552336	0.329318390426225	0.000677662266100975	0.00730648204602697	0.0895632071005088	0.346572806034062	0.576911834160097	0.418881597526733	6.07386971878677e-05	0.000601543470946634
ENSMUSG00000021182	65.022015455843	187.487571385871	164.152679482262	Ccdc88c	144.605086728919	1.52910628263562	1.32345691860765e-08	9.34762319099543e-07	-0.197034148847393	0.443820185403239	0.662651584088814	1.33207213378822	4.2274445965463e-06	6.01561533452476e-05
ENSMUSG00000021208	793.886261897747	1772.18092558985	2523.14854706382	Ifi27l2b	1705.32003081981	1.15807100529922	1.30944378918335e-05	0.000306316314969676	0.509761002228955	0.0540969895124583	0.16979254462632	1.66783200752817	6.02844342420309e-09	1.79030555615862e-07
ENSMUSG00000021226	180.845056581212	627.515577963372	1150.78293799195	Acot2	650.044059918201	1.79378322323023	1.43045045947383e-06	4.91935455995251e-05	0.875189313902906	0.0175105555706408	0.0756376872863752	2.66897253713313	2.85248627346666e-11	1.35426687555362e-09
ENSMUSG00000021256	33.8033414328237	76.6221352861155	104.034049495381	Vash1	72.0907000966959	1.18718486467938	2.39990483413117e-06	7.63308123268427e-05	0.430940764664735	0.0555166906426815	0.172779561052485	1.61812562934411	1.30069477521366e-09	4.49201234304434e-08
ENSMUSG00000021549	853.761376781467	1073.91521716407	1067.08249127528	Rasa1	1007.15446237837	0.328964341887113	5.98090058170772e-06	0.000162383000249474	-0.00845559411553948	0.904768232863656	0.954988534066676	0.320508747771574	4.33957844740428e-05	0.000449753406175317
ENSMUSG00000021556	156.005345976312	397.391874268454	628.267565202856	Golm1	394.300451516178	1.34706027981721	9.4125710369833e-05	0.00151526489197519	0.659584310373919	0.0528130129064857	0.166863828812604	2.00664459019113	6.67006846515378e-08	1.53734667358313e-06
ENSMUSG00000021662	5.51305583918811	25.0481532989139	19.5377384861766	Arhgef28	17.6818261599542	2.17679053101468	1.00792863619246e-06	3.71164218257923e-05	-0.37123778673114	0.280412576499519	0.508227026240706	1.80555274428354	0.000131438284952879	0.00115674334459969
ENSMUSG00000021678	3.26329719864908	42.7265057803562	17.3759908116133	F2rl1	23.6636459125768	3.67412299032079	4.7508507560516e-09	3.90501301360163e-07	-1.31420268348402	0.0087162107400669	0.0445102562285506	2.35992030683677	0.000420057987245069	0.0031328044663502
ENSMUSG00000021903	43.7095886054457	165.981665049134	143.263392173913	Galnt15	123.337444661219	1.93029907304685	2.72530839465784e-11	4.26287044418121e-09	-0.212824924826614	0.433703809174816	0.654036926008857	1.71747414822024	3.39553471272953e-08	8.46393355866875e-07
ENSMUSG00000022340	13.0447565377026	81.7798160948835	88.7296802513623	Sybu	63.6076998005593	2.64183928034486	2.54311365665363e-10	2.97785822589163e-08	0.117019121975437	0.751373672535376	0.872510605701391	2.7588584023203	5.27242991137173e-10	1.98406448615627e-08
ENSMUSG00000022346	127.429471478362	360.073607889753	441.246102726038	Myc	315.523125073545	1.49819039007489	7.56082764858517e-07	2.91850732070617e-05	0.293463868084945	0.32318530866604	0.553337904138594	1.79165425815984	3.94140510121081e-08	9.67813830586305e-07
ENSMUSG00000022433	264.616810576293	424.453797891443	551.953465073974	Csnk1e	414.942821381849	0.682476734588401	2.46262137936893e-07	1.16442556368776e-05	0.378361689041394	0.00285561807885849	0.0188643790918431	1.06083842362979	6.98829058856603e-14	4.95474430736344e-12
ENSMUSG00000022440	55.1078783880943	127.272362147893	135.610468276464	C1qtnf6	108.499898138708	1.20216334407302	0.000172209545711007	0.00244050850446431	0.0878376812378098	0.775897928526116	0.887809767668639	1.29000102531083	0.000177322869597179	0.00148720614328821
ENSMUSG00000022504	43.9699255903473	258.226837678262	193.689782825015	Ciita	176.228612107332	2.55212721442317	4.67294258043414e-09	3.90501301360163e-07	-0.415577883007875	0.326093415811087	0.556035967929506	2.1365493314153	5.28120300053232e-06	7.30026589072938e-05
ENSMUSG00000022594	53.6912695709113	100.772816758699	137.649019608313	Lynx1	97.7712448945302	0.899684909475434	8.50586915887336e-05	0.00140380328795264	0.457231242429625	0.0309913563340693	0.11433268811597	1.35691615190506	2.5467653961661e-08	6.60988623437598e-07
ENSMUSG00000022617	1038.09508970448	1407.47874564039	1715.32349875511	Chkb	1389.37906834004	0.438826714079017	0.000488751216935829	0.00564109334084526	0.286482538593363	0.0215069070574948	0.0878771453427378	0.72530925267238	8.99771392607859e-08	1.98822549623524e-06
ENSMUSG00000022780	3.89759309940647	37.3042981792101	34.4308238987528	Meltf	26.6336571908981	3.18642501458416	3.93656754614605e-08	2.44548840833672e-06	-0.101492971436429	0.825400861204658	0.914397932539018	3.08493204314773	4.42593934657039e-07	8.31300116568116e-06
ENSMUSG00000022797	434.979274846473	1775.79938578767	1473.56947483925	Tfrc	942.625487734845	1.09026803696131	0.000189469233351707	0.00261671374332694	0.669636733754217	0.021086279969791	0.0865936760094292	1.75990477071553	2.32651371421874e-08	6.11230817777322e-07
ENSMUSG00000022822	353.850295440285	698.933335250205	930.043837573968	Abcc5	665.412000695453	0.98184582931384	7.4226674896717e-05	0.0012577131009177	0.411684271603693	0.093482367427091	0.247949507155449	1.39353010091753	1.82700230440317e-07	3.73740647865411e-06
ENSMUSG00000022849	116.521047858382	180.85908543396	203.44379362741	Hspbap1	168.578694439217	0.635950500682308	0.000357831868056922	0.00439376447245055	0.1700765956131	0.316926374603696	0.547392718642764	0.806027096295408	2.47776329463432e-05	0.000277768940652932
ENSMUSG00000022893	407.651044305992	611.594938649434	779.583506942339	Adamts1	601.019842752218	0.583764801105663	2.24124896176578e-05	0.000474520235997245	0.34973882338359	0.00932512270954034	0.0468927964905302	0.933503624489253	2.86644303654975e-10	1.14507981900379e-08
ENSMUSG00000022940	334.851339858223	578.627987067399	628.053401061693	Pigp	521.465859651257	0.789171147548943	1.78234801011206e-08	1.22085014025976e-06	0.120790917521459	0.375648129452537	0.603708521705331	0.909962065070402	1.6020195731432e-09	5.41047998424956e-08
ENSMUSG00000022993	1.71343485160995	19.4474387349753	45.3740688759413	Tex49	21.8570346930931	3.44132397155867	6.22240066912254e-05	0.00109597914306562	1.21409353743483	0.0665770950793186	0.196383628576714	4.6554175089935	2.07037532336377e-07	4.17428214913984e-06
ENSMUSG00000023015	37.2571772837877	147.44579992787	347.901073651975	Racgap1	173.994814951406	1.98699566464992	0.000178930157407344	0.002511323567042	1.23741437036859	0.0166888497265009	0.0730162751009067	3.22441003501851	1.52493164996166e-08	4.19247291503816e-07
ENSMUSG00000023232	402.18338203474	795.40136702832	825.442989027857	Serinc2	688.584789677131	0.982893231381644	5.27333201771892e-05	0.000952836543891281	0.0536727504955822	0.823912571696125	0.913742330274495	1.03656598187723	7.77341357580252e-05	0.000738439802507025
ENSMUSG00000023805	267.279994052096	591.657338097296	564.30546846508	Synj2	488.207569368644	1.14620142830489	8.69814896546021e-06	0.000220185026951746	-0.0680643077846412	0.789536254772181	0.895860101995334	1.07813712052025	0.000105919310171879	0.000959828994113552
ENSMUSG00000023905	236.186934318365	537.623855823845	739.41363216159	Tnfrsf12a	508.315871950982	1.18534248010846	7.83000801525075e-05	0.00130970445648086	0.459542665178973	0.121848418325159	0.295497589089894	1.64488514528743	3.69254588194925e-07	7.07198501111783e-06
ENSMUSG00000024253	24.8513662847321	75.1850299406941	56.3761417209515	Dync2li1	54.8489852713692	1.57829675414592	1.59369302800444e-06	5.39641451808936e-05	-0.423739574963073	0.164678928660762	0.361624113357394	1.15455717918285	0.00112193602051466	0.00716887319345266
ENSMUSG00000024501	114.831019661772	332.593319423326	234.475286991646	Dpysl3	239.687339366492	1.53237734896511	3.36565046269806e-09	2.92713832772413e-07	-0.506938498827387	0.0450588361555351	0.149860173930152	1.02543885013773	0.000248758452119802	0.00199043945320971
ENSMUSG00000024598	0.453669993411935	11.5135972422202	7.94619094577755	Fbn2	7.21144031714641	4.37517537196579	1.57927454390833e-05	0.000352895463116403	-0.508817929879982	0.302458871382397	0.531733573677901	3.86635744208581	0.000202286983951095	0.00166080095872732
ENSMUSG00000024610	1678.87888498932	8181.78743995619	6133.8590552214	Cd74	5666.83539886747	2.28488554191139	1.56724175519561e-07	7.91551498527711e-06	-0.415631142265927	0.339742611365026	0.570106351100042	1.86925439964546	7.11329803119348e-05	0.000684846841024797
ENSMUSG00000024660	92.3481334276997	261.244649087291	291.547651442413	Incenp	220.481851056565	1.50115263956583	0.000323948177443351	0.00406169154892803	0.157552421216538	0.702044840448398	0.844865932510261	1.65870506078236	0.000228536719711046	0.00184379361057005
ENSMUSG00000024664	376.542796178551	921.426064134632	875.980365819102	Fads3	747.799897584158	1.29050035387085	8.514893877531e-05	0.00140412683486921	-0.0724586921411694	0.824548198687046	0.913825873326255	1.21804166172968	0.000591885122465219	0.00416842650414915
ENSMUSG00000024672	51.9507019132673	235.11945864582	162.715153991158	Ms4a7	159.950911178992	2.18446202676658	3.68333496977994e-06	0.000108583264369321	-0.532781798067442	0.249815896202067	0.471487326238397	1.65168022869914	0.00117866132236986	0.00746450642844821
ENSMUSG00000024781	7142.81143677106	11180.19336962	12685.0604225822	Lipa	10435.3360520062	0.646357355175807	0.000107296515895656	0.00167830968147235	0.182253436835087	0.274334740843076	0.501113757970648	0.828610792010893	4.26731485324487e-06	6.04910939653669e-05
ENSMUSG00000024791	11.9295839474063	43.5929200945272	66.3849666309896	Cdca5	40.9837172678629	1.86575057450423	0.000286307875418319	0.00367934584228569	0.60389920508769	0.201913772687616	0.412969500505037	2.46964977959192	6.52952854575944e-06	8.79863217254884e-05
ENSMUSG00000024795	33.1454376106161	91.9571407460958	168.1058070302	Kif20b	97.0562475545147	1.46546059887963	1.27666811243993e-05	0.000299317266630211	0.86895933597518	0.0055948784782888	0.03147596899031	2.33441993485481	6.69018013484965e-11	3.00314752719918e-09
ENSMUSG00000024883	15.5717189046668	28.1651107482114	30.0090096593936	Rin1	25.0034951798695	0.847300847902544	0.000982997559924737	0.00971731067833395	0.0906874700020534	0.664193005834419	0.822777011335064	0.937988317904597	0.000555235022171933	0.00396025726007509
ENSMUSG00000024910	12.4181663036548	52.7981252335808	34.6068712402581	Ctsw	35.5712979032135	2.07073096037889	2.94501525755606e-08	1.91106872440789e-06	-0.621239209533947	0.0571331600378384	0.176323900652954	1.44949175084494	0.000305912741947642	0.00238710044846316
ENSMUSG00000025041	672.417204582401	927.967206174795	1076.57956108105	Nt5c2	896.514957149461	0.462842399942663	0.000196154809439307	0.00269247204050286	0.214466297170386	0.0797469307772109	0.221241420290443	0.677308697113049	4.23597657983931e-07	8.01243202539924e-06
ENSMUSG00000025203	821.959881984984	2084.47416134119	4364.64780869406	Scd2	2383.78574016374	1.3422876229168	0.000342107010410942	0.00423291790921686	1.06606653086384	0.00436904938026211	0.0259631867474994	2.40835415378065	2.65365754534535e-09	8.52280298961833e-08
ENSMUSG00000025225	429.794417641841	879.396359863815	822.896303886764	Nfkb2	730.542830981749	1.03491852333987	5.22500465765488e-11	7.71240124115819e-09	-0.0968804866745322	0.531990234225959	0.731456681130561	0.938038036665341	3.47610973133333e-08	8.65470483340805e-07
ENSMUSG00000025265	21.6304634018241	56.9893158212404	94.0773099340762	Fgd1	57.4978869075402	1.37578901457724	0.00013489664466868	0.00199677519227086	0.727723905794277	0.0272318661403818	0.10420239326905	2.10351292037152	3.80227711698321e-08	9.43387689789623e-07
ENSMUSG00000025287	217.47571635254	391.910039428235	451.221607427058	Acot9	358.050405582096	0.849885727062462	0.000439193539489562	0.00517162729646136	0.202538214979414	0.395201084567009	0.620612073542266	1.05242394204188	5.35956046733336e-05	0.000539787905581101
ENSMUSG00000025351	345.079842790706	1920.41588518919	1710.76271427378	Cd63	1395.41905774393	2.47580288131641	3.14451393109944e-19	2.99586418162928e-16	-0.166651406091377	0.54256065916868	0.739030457151972	2.30915147522504	9.29977278252037e-15	7.74812197740569e-13
ENSMUSG00000025474	512.937969027534	616.636869171317	670.371172504166	Tubgcp2	601.941399521042	0.262425903420621	5.88905701146034e-05	0.00104694346870406	0.121713841489735	0.0473955477582148	0.154712984273989	0.384139744910356	4.14010517073959e-08	1.01080880177738e-06
ENSMUSG00000025572	462.658960604634	818.086682128965	1147.33669285863	Tmc6	810.387355424652	0.823668269263939	6.87356124336372e-07	2.70299894298131e-05	0.487082313865663	0.00284994710663553	0.0188459133561704	1.3107505831296	2.13572432133578e-13	1.41579347270717e-11
ENSMUSG00000025586	153.267097740225	388.564580370364	535.708301177935	Cpeb1	362.637003363727	1.34222640029254	6.57112405885925e-10	7.0270796058005e-08	0.463487630709406	0.027681719972467	0.105428848817229	1.80571403100194	1.01720143430197e-14	8.37704504279758e-13
ENSMUSG00000025804	7.51130726267334	61.375967474675	32.8683391046104	Ccr1	37.1488237740673	3.01572925227313	4.97882017368501e-13	1.35527364727841e-10	-0.917550503915409	0.00637706587289962	0.0349758541164259	2.09817874835772	2.45661912663656e-06	3.7269885958806e-05
ENSMUSG00000025887	81.2740650022185	430.918304317364	651.035344067958	Casp12	392.82206915132	2.40693022114745	8.80460952760238e-07	3.27787949730987e-05	0.594712603619628	0.218285568896697	0.433331002474307	3.00164282476708	1.27663695057306e-08	3.5454410357549e-07
ENSMUSG00000025902	77.3258851960731	126.415441411163	151.312696823497	Sox17	119.300058822117	0.729253872661106	0.000800267414147871	0.00832436972731483	0.251162538251133	0.223738332457494	0.44052277467401	0.98041641091224	2.56571425109707e-05	0.000286727941255169
ENSMUSG00000025915	586.947832755868	782.151479224648	802.024205164182	Sgk3	730.583561421929	0.413395500301648	0.000183128196524086	0.0025504099662092	0.0364608776933893	0.736574326109529	0.864098699904516	0.449856377995037	0.000159856430813815	0.00136749736180001
ENSMUSG00000026039	3.67644664038969	15.1177837351535	39.116571332062	Sgo2a	18.8111515299019	2.10436098176716	0.000509950322806267	0.00583436613865685	1.3678990356984	0.00350832089690289	0.022074689110927	3.47226001746555	2.94534346408142e-08	7.49889349023915e-07
ENSMUSG00000026042	149.242573776533	414.011463356233	348.853378430325	Col5a2	316.974117913407	1.46876170674682	3.23534176360294e-06	9.70139676181941e-05	-0.248569710237009	0.424635055187842	0.646126051853473	1.22019199650981	0.000338700861914813	0.00260758669167987
ENSMUSG00000026043	1171.65168353179	3884.00881652492	2373.748101595	Col3a1	2642.0623906652	1.72827138001395	4.49753290387433e-13	1.25691052886941e-10	-0.710536528367588	0.00283942388585426	0.0188053647522151	1.01773485164636	7.92340513176661e-05	0.000750690047262773
ENSMUSG00000026213	381.632466601737	534.211871959946	537.969466286175	Stk11ip	490.440751068187	0.481929756613996	5.86854067566231e-06	0.000160371072440524	0.0115650400766969	0.910486383298314	0.958289592587962	0.493494796690693	1.65990466853189e-05	0.000198096960645236
ENSMUSG00000026478	751.098959405004	1206.77243788208	1322.40189405505	Lamc1	1106.75949014558	0.683346242079742	1.47872153977199e-06	5.03967536156437e-05	0.130766932344813	0.351527217124897	0.581991863688108	0.814113174424555	1.04964450388091e-07	2.27710112635238e-06
ENSMUSG00000026605	23.798919083731	104.433796174683	311.93076732092	Cenpf	141.746176779179	2.12901021201584	0.000251001093089839	0.00331296153095908	1.57705925443603	0.00502243675096251	0.0288931799332642	3.70606946645187	2.81747692195369e-09	9.01761074033967e-08
ENSMUSG00000026628	77.3150855050316	316.407850644228	690.629555478349	Atf3	356.151656436853	2.03441042534303	2.03183920224264e-07	9.90403480907112e-06	1.12632450996941	0.00326313995071923	0.0208755161711384	3.16073493531244	6.02362378076049e-14	4.31363987938608e-12
ENSMUSG00000026649	10.5754553660179	28.0967682468069	28.8707008643136	Cfap126	23.1710681693709	1.39214341553441	0.00046068387502431	0.00537635524527258	0.0300675193139495	0.930753183624978	0.967300255680145	1.42221093484836	0.00077097556684497	0.00520886044729708
ENSMUSG00000026683	18.3417629981197	75.9339928243872	158.682223269197	Nuf2	83.3328165357232	2.05610884521064	0.000828929712859197	0.00857569929986612	1.0617932886212	0.0727571326665491	0.207910813379975	3.11790213383184	2.26453875862923e-06	3.460978151304e-05
ENSMUSG00000026688	235.154130201869	791.016404532669	933.446859043063	Mgst3	669.418810467844	1.749929627596	1.36254112729953e-12	3.20886090204474e-10	0.239401325242258	0.324305898129465	0.554302049548653	1.98933095283826	7.53816320977141e-14	5.30944574498768e-12
ENSMUSG00000026853	1261.76243943327	2446.63424289835	2965.60926287101	Crat	2250.78224775352	0.955006446229457	3.19481096977585e-05	0.000637745123109542	0.277709814623785	0.225116825672818	0.442139192011226	1.23271626085324	6.59819246659432e-07	1.166643246034e-05
ENSMUSG00000026956	395.364389761973	1370.26741984749	1249.19728843867	Uap1l1	1047.92237234915	1.79163029863751	8.77442200783808e-26	3.67823770568572e-22	-0.133392794525772	0.425539485511487	0.646551610171722	1.65823750411174	1.98394301317426e-19	3.1235432204476e-17
ENSMUSG00000026979	275.71662702002	534.669685453799	632.334781535428	Psd4	487.232049467873	0.955778838911109	0.000286980741698409	0.00368347602326923	0.242422551872445	0.352694301770868	0.582554228082836	1.19820139078355	2.48234408015379e-05	0.000277991377846511
ENSMUSG00000026981	139.788285163528	578.859875860996	409.824301675776	Il1rn	400.004827366088	2.05229654410003	1.28909802613625e-09	1.26852087454534e-07	-0.498967142200364	0.134763393362105	0.316467841486004	1.55332940189966	2.0810188077369e-05	0.000238665102899103
ENSMUSG00000026988	194.305435606294	255.238042609488	256.411889575211	Wdsub1	237.661936716114	0.391746616869295	0.000259943181872974	0.00340962664002548	0.0104029835719578	0.917809098219178	0.96192503235776	0.402149600441253	0.000492347299201532	0.003584542798539
ENSMUSG00000027030	173.34463598627	352.171849537282	538.279874993418	Stk39	354.313264803495	1.02160824166973	4.65431916454381e-07	1.93560574779441e-05	0.611935685648354	0.00183960084198548	0.0134069207721556	1.63354392731809	5.82757115790617e-14	4.20134524017128e-12
ENSMUSG00000027035	360.879014115095	953.624147742552	1081.43847188803	Cers6	816.879792012559	1.40185230953921	1.63570118515062e-11	2.74274374726055e-09	0.181230417702219	0.377272751719253	0.605150439717125	1.58308272724143	1.71211898142451e-12	1.00991436997966e-10
ENSMUSG00000027111	73.53307484174	250.928461520962	239.981196470794	Itga6	195.533563953494	1.76865841515357	2.92796556448307e-08	1.90590553514177e-06	-0.067202179011162	0.828077827614244	0.916083825620057	1.70145623614241	7.19791880799845e-07	1.25594381260346e-05
ENSMUSG00000027171	19.6952719231791	60.5847492936158	65.4310744451228	Prrg4	49.9838221704012	1.61003511487616	0.00047169885810722	0.00547139350632393	0.106722302364215	0.806549941785793	0.904760997812097	1.71675741724037	0.000508106097822824	0.00368523968298116
ENSMUSG00000027204	143.529665716301	348.125942926938	281.570454326378	Fbn1	268.375423570704	1.27502924730184	1.16300603156806e-09	1.16079078198412e-07	-0.310049852803867	0.127637619323686	0.30492410507472	0.96497939449797	1.97423242808009e-05	0.00022865259684882
ENSMUSG00000027314	164.743449479452	307.203849676032	315.602781723829	Dll4	267.774006102861	0.907973841416993	2.68327760908998e-06	8.34443600690297e-05	0.0371626173220227	0.843105134429791	0.924729389325411	0.945136458739016	5.6782918238757e-06	7.77886017484494e-05
ENSMUSG00000027351	663.302001583755	912.742123702217	1021.00619772402	Spred1	871.219756614964	0.461533672695167	2.3164965639987e-05	0.000487977567652389	0.161780879911404	0.130314006810998	0.309549979347358	0.623314552606571	1.11753076198716e-07	2.40730067159648e-06
ENSMUSG00000027379	7.40551611626195	51.748266015708	104.004438030927	Bub1	54.0757431085825	2.80781641580908	6.5796259531751e-05	0.00114068618675393	1.00480809618321	0.122483873217466	0.296672038042583	3.81262451199229	3.74623718192887e-07	7.16840308663637e-06
ENSMUSG00000027435	263.80044510408	542.759308405387	706.73838007408	Cd93	508.941722631089	1.03967599629521	8.7916817459572e-05	0.00143739196096149	0.379307419241225	0.147906374366089	0.336804348391652	1.41898341553643	6.84289569655826e-07	1.20493489025251e-05
ENSMUSG00000027456	11.8881290101402	293.775342897088	317.051455525039	Sdcbp2	217.713254291501	4.59471348826024	3.09623480683677e-17	1.96657822882723e-14	0.110970430729293	0.824859337946396	0.913939878090982	4.70568391898954	5.83187188279271e-16	5.57464467653381e-14
ENSMUSG00000027469	38.4571422730546	162.792248597052	352.609376716322	Tpx2	182.051666772132	2.08290538316703	0.000375703053008548	0.00454661431354455	1.11428059577662	0.0522428215778534	0.165550287942134	3.19718597894365	3.8921955983296e-07	7.42778004914736e-06
ENSMUSG00000027536	111.300656079043	280.605081836299	326.20563922293	Chmp4c	244.221591139056	1.32115785969768	1.73341657135718e-14	6.48793059565115e-12	0.216712026082038	0.178195904733337	0.381667571486467	1.53786988577971	7.0346213087886e-17	7.72437494686058e-15
ENSMUSG00000027550	147.077418317602	214.185298132454	205.191311395491	Lrrcc1	191.802396205449	0.536435919278727	8.21573707113045e-05	0.00136451544382642	-0.055650065747123	0.666549607255393	0.824354250036847	0.480785853531604	0.00105558736735692	0.0068079026234477
ENSMUSG00000027646	118.215498466562	384.172111992701	553.951117100121	Src	355.884580104843	1.69850789975242	4.35794711934527e-08	2.66304873532002e-06	0.527479900737463	0.0823495256088503	0.226292099889207	2.22598780048988	2.57384776649915e-11	1.23291338649396e-09
ENSMUSG00000027712	2518.49232626242	6389.7327845734	5739.69502694166	Anxa5	5059.94507400201	1.3430321723293	7.393996181057e-10	7.78784723391732e-08	-0.154833709340706	0.477071572746941	0.689537306563101	1.18819846298859	4.55613824806757e-07	8.50532102594794e-06
ENSMUSG00000027801	2874.14895548133	5075.00730110741	6426.84261071989	Tm4sf4	4825.29464345635	0.820221998543251	2.06867632026552e-05	0.000444712365874517	0.340537124227358	0.0766028674085784	0.214941763458587	1.16075912277061	2.4069661372189e-08	6.30048397678864e-07
ENSMUSG00000027870	7.57805341887242	81.9476779667546	439.004985058334	Hao2	165.091114009019	3.43206561999975	0.000116971184329967	0.00179658051050533	2.42267695480414	0.00432329557436953	0.025735447550292	5.85474257480389	8.5574609751186e-10	3.06408619396721e-08
ENSMUSG00000027907	300.047563651731	920.943003622332	735.737097019095	S100a11	683.854372277086	1.61526010159645	1.41316514999986e-09	1.37129358999986e-07	-0.324116065105094	0.220091512635086	0.435504987389564	1.29114403649136	7.36676865139892e-06	9.77306383914211e-05
ENSMUSG00000027955	11.6015014983775	44.682577476818	56.7079479863303	Gask1b	38.4897229271332	1.95048759214018	1.17922731497126e-10	1.57430602049667e-08	0.325431406943048	0.149447096157829	0.339410397001638	2.27591899908323	5.285806434799e-13	3.29969934058065e-11
ENSMUSG00000027961	55.5904874421145	166.95190480653	254.658812124522	Lrrc39	159.994695969347	1.57958520940355	7.6400098452128e-07	2.94365085212611e-05	0.612471355092176	0.0452711224371281	0.15028608893392	2.19205656449572	1.51594261542648e-10	6.37708512406913e-09
ENSMUSG00000028059	356.0521917516	922.472699729919	1312.36369476858	Arhgef2	870.552254747666	1.37398562355986	2.40168520584776e-05	0.00050339321914569	0.508253710390373	0.115960943305269	0.285627023818292	1.88223933395024	8.17506871135269e-08	1.82718759130985e-06
ENSMUSG00000028152	22.40640435545	55.5123305302634	44.3527603589577	Tspan5	42.4930668990519	1.33714133023015	2.72793206479947e-08	1.78122916131455e-06	-0.322246045902065	0.113306572471801	0.281215695071259	1.01489528432809	8.63118288395348e-05	0.000807034445027126
ENSMUSG00000028191	385.642090116413	524.48301049733	617.346528405173	Bcl10	510.960245064073	0.444514040515349	0.000679250304422709	0.00731983875614394	0.234102280698844	0.0667226681948202	0.19667755663374	0.678616321214194	1.41651555699607e-06	2.25672850494047e-05
ENSMUSG00000028240	1260.56187233137	3430.11033865084	5191.14075820891	Cyp7a1	3309.95797195631	1.44457625867964	0.000748076173242482	0.00789113064477223	0.59780892949129	0.162545715692527	0.358511419901977	2.04238518817093	1.01583751536786e-05	0.000129316961231014
ENSMUSG00000028278	132.263844485186	634.0067227631	617.242856436328	Rragd	481.50473905584	2.26037527927486	6.30056796157803e-06	0.000169090786779354	-0.0392143421466437	0.937099265908995	0.969894116475416	2.22116093712822	3.9179204625926e-05	0.000412238392850284
ENSMUSG00000028551	136.647623194134	383.729648980595	503.233210499267	Cdkn2c	346.206571254775	1.48639235313914	3.52231859154597e-11	5.42851453520614e-09	0.392120943248927	0.0706869277528316	0.203954790061128	1.87851329638807	6.50790391896822e-15	5.46253468551855e-13
ENSMUSG00000028555	102.239531080388	319.152906265389	479.370655357027	Ttc39a	302.477722120282	1.63596260281608	1.41158522145315e-05	0.00032370707047766	0.586804853273881	0.1133010740657	0.281215695071259	2.22276745608996	4.28489635987871e-08	1.04140977137029e-06
ENSMUSG00000028556	428.648481036599	855.13813253604	858.343281220628	Dock7	730.642690531672	0.996697651851638	1.26699159786619e-12	3.0524303323305e-10	0.00438374577865591	0.974542973067375	0.98931709579381	1.00108139763029	3.71014635913257e-11	1.73075498565897e-09
ENSMUSG00000028664	43.7480800799159	533.684002633329	1548.62820196149	Ephb2	688.098201684725	3.60030125612559	6.33629213187921e-12	1.21842828517604e-09	1.53690786024215	0.00267709194167373	0.0178963136606674	5.13720911636774	8.04630221336115e-20	1.35659388183062e-17
ENSMUSG00000028715	626.282046271623	5907.87278747518	10794.4521879466	Cyp4a14	5791.69298137749	3.23755126313531	1.07818137300527e-05	0.000263231459775832	0.869595216020813	0.236809964661707	0.455904959839639	4.10714647915613	2.34778764717488e-07	4.65902030596002e-06
ENSMUSG00000028763	917.007862484966	1736.41951823866	1784.91051853632	Hspg2	1509.67814898688	0.920766013659255	1.54725619218867e-07	7.85241883493331e-06	0.0387976315608197	0.823927527697449	0.913742330274495	0.959563645220075	4.06421244905494e-07	7.72164303098175e-06
ENSMUSG00000029074	6.06349326467433	19.581898019124	26.3020300532547	Ttll10	17.5824060425596	1.63987934079349	8.90581829974022e-05	0.00145265331955296	0.431346475018987	0.175964467244777	0.378554322580646	2.07122581581248	1.94582869838989e-06	3.00823711840609e-05
ENSMUSG00000029106	1616.35103186262	2439.34938100386	2735.05493605792	Add1	2284.26326509586	0.594260134511775	4.7352278184945e-09	3.90501301360163e-07	0.164765490084543	0.101021849170024	0.260557531855363	0.759025624596319	4.05825118671119e-12	2.23956892808918e-10
ENSMUSG00000029174	400.726232705175	601.145498112336	651.868968224407	Tbc1d1	557.117323025545	0.587401989234687	8.14303981873483e-07	3.07824300403861e-05	0.117303384940388	0.310747543959427	0.540821459096095	0.704705374175075	3.84267033605775e-08	9.52157266181725e-07
ENSMUSG00000029223	1.29139610426559	16.9683881676663	29.4390752168414	Uchl1	16.0253572811294	3.69337369589151	1.84460289438615e-06	6.08864199469821e-05	0.784244190325724	0.0741418856861737	0.210524139782091	4.47761788621723	1.50444020776992e-08	4.14582673471936e-07
ENSMUSG00000029233	421.753658097536	560.185178866289	581.174807013504	Srd5a3	525.643445742308	0.408562529419801	9.77203303864071e-07	3.60601782552657e-05	0.0543873325461225	0.493789217660878	0.703367132022002	0.462949861965923	2.48198785700983e-07	4.91167504568342e-06
ENSMUSG00000029581	169.156751909415	415.211273465303	322.163123508195	Fscn1	315.475193608539	1.29970902965275	1.12900772154591e-08	8.34508956061285e-07	-0.368254042373428	0.098617184184811	0.256510100554564	0.93145498727932	0.000150694108402917	0.00130287693117148
ENSMUSG00000029647	767.087024984702	932.410746762312	975.699764745917	Pan3	896.518186822899	0.282531015999742	0.000654626906597109	0.0071130015356534	0.0626295526803128	0.438960491963791	0.65819482170369	0.345160568680055	0.000112132077534324	0.00100838809078746
ENSMUSG00000029674	144.482004377977	370.491871227827	474.553754465307	Limk1	334.624817224189	1.35725225798517	1.17880860625619e-07	6.33534061208456e-06	0.359243103831373	0.15110679614037	0.341874336322654	1.71649536181655	4.75969781717333e-10	1.81020692116013e-08
ENSMUSG00000029810	10820.4274137338	13838.286402693	14078.6746529439	Tmem176b	13021.3832442494	0.354948313411073	0.000687979701880257	0.00738953015761559	0.0248653610470548	0.811847266534308	0.906867189230054	0.379813674458128	0.000771160452920406	0.00520886044729708
ENSMUSG00000029816	48.5875367807701	1526.02424635278	613.441366513043	Gpnmb	823.077308290503	4.96709293825538	7.32045349991207e-19	6.39319605658987e-16	-1.31461055493175	0.016882807996437	0.0736391698553086	3.65248238332362	1.44242938264452e-09	4.92588483910439e-08
ENSMUSG00000029822	387.92493970469	2405.22765722476	1275.89336373499	Osbpl3	1479.74618339834	2.63188425886617	1.18098976738199e-08	8.65508584766659e-07	-0.914751380598047	0.0468910254598744	0.1537095280384	1.71713287826813	0.000571335184081472	0.00405483227098193
ENSMUSG00000029994	1700.75434692713	2543.26411917444	2400.54949076668	Anxa4	2253.49223662883	0.580061811953031	1.03963713020037e-10	1.43360488480261e-08	-0.0822501132205249	0.354607085783102	0.584065147752905	0.497811698732506	2.81353709167824e-07	5.51175262644231e-06
ENSMUSG00000030022	49.7965629018509	164.906568200934	139.31708506185	Adamts9	123.52436571912	1.7199129285709	2.14838030724589e-15	9.78914157388562e-13	-0.250504451324247	0.202987020457415	0.414175536690888	1.46940847724666	2.59705777404988e-10	1.04921134071615e-08
ENSMUSG00000030084	429.633859510467	548.413529734867	565.76523073014	Plxna1	518.581774079242	0.354033594156585	0.000167743786725546	0.00238043992536726	0.0411978763297665	0.650070364369175	0.812806227262643	0.395231470486351	9.60083051617628e-05	0.00088228748073977
ENSMUSG00000030095	551.180088213661	841.017212416315	988.905519533611	Tmem43	799.267560332386	0.607350574432759	4.00436184971053e-05	0.000763707228115858	0.23385738519046	0.108662618948195	0.273811988839751	0.841207959623219	1.29629312364087e-07	2.74542318134503e-06
ENSMUSG00000030123	989.338375855436	1777.62758253437	1756.05653635829	Plxnd1	1539.43339051819	0.845856461877596	3.19037089466083e-07	1.41447602575903e-05	-0.0185031882594903	0.910405379164919	0.958289592587962	0.827353273618106	3.6260583245632e-06	5.25312319658642e-05
ENSMUSG00000030208	239.212118922361	877.713202378131	525.254096723128	Emp1	586.254323227904	1.87293626395078	2.30989650495187e-13	6.91649010625587e-11	-0.741575177067959	0.00330322028159791	0.0210689760707699	1.13136108688282	4.16099853633038e-05	0.000433793579103025
ENSMUSG00000030278	305.05137277162	2672.18913316159	2172.57005377654	Cidec	1829.02535675717	3.12962641721733	1.11400824553828e-08	8.28000454839798e-07	-0.298501085780368	0.584823435389231	0.769825968710799	2.83112533143696	1.70283486316904e-06	2.66723482737202e-05
ENSMUSG00000030309	44.6702924883161	111.618024608463	106.026365435689	Caprin2	90.2829095223097	1.32830581754433	3.73618441974992e-09	3.2094436654901e-07	-0.0613108324647242	0.764504969007916	0.881554224589234	1.2669949850796	1.49306908633358e-07	3.122030788728e-06
ENSMUSG00000030319	13.3544478772206	50.3373523403406	59.9781577373002	Cand2	42.2955584973522	1.91793523417617	0.000341037864586498	0.00422822419241341	0.250906212935635	0.61672504431744	0.791163899642024	2.1688414471118	0.000153194360358368	0.00132106228110889
ENSMUSG00000030409	1314.72868624394	2744.80818759215	2965.31723196113	Dmpk	2389.05217083355	1.06206847742242	4.2657079603989e-06	0.000122983822352078	0.111520336557995	0.62828785897869	0.798581244001645	1.17358881398042	2.53065732294354e-06	3.82672560726462e-05
ENSMUSG00000030605	503.831904971619	1603.31061517591	1501.88734940661	Mfge8	1250.10415165427	1.66991575570186	1.32884392037346e-08	9.34762319099543e-07	-0.0947035055089992	0.746050141150349	0.869696869049413	1.57521225019286	6.86660978968741e-07	1.20613493697118e-05
ENSMUSG00000030720	495.756221425325	726.653577774819	866.209165134808	Cln3	699.788351601435	0.552557483042122	9.75998942057206e-05	0.00155963508592703	0.254819621828172	0.0675631624632841	0.198390350337882	0.807377104870294	1.24370249363088e-07	2.65240615474346e-06
ENSMUSG00000030774	98.0100088194638	349.951562871058	424.859900892389	Pak1	297.882969920981	1.83688110724261	1.92527664246445e-18	1.49458512689092e-15	0.278987165417717	0.158661246913516	0.353382096878066	2.11586827266033	4.35119822256579e-21	9.04542294578435e-19
ENSMUSG00000030787	240.700084332631	1229.78937897795	662.955404867434	Lyve1	772.164888167408	2.35377480862613	7.95316509483134e-12	1.47520655210323e-09	-0.89111033658472	0.00909398187329896	0.0460658480887337	1.46266447204142	8.30957674460213e-05	0.000782774558976775
ENSMUSG00000031150	92.2951454065942	328.731935485602	520.528312086784	Ccdc120	315.602402109771	1.82722511841741	1.3561020716884e-07	7.08825422009695e-06	0.662659004398737	0.0505669342557148	0.161989706206368	2.48988412281615	2.43291398772124e-11	1.17858720147256e-09
ENSMUSG00000031360	400.15961914951	609.035553490719	839.067613193814	Ctps2	615.257943303038	0.604359949607525	0.000719859515777928	0.00765363475604008	0.462924085367606	0.00856368648240037	0.04395149927161	1.06728403497513	2.89088286498565e-08	7.38658519153613e-07
ENSMUSG00000031398	23.7369193647639	76.1869563479342	60.6340525926167	Plxna3	56.1860914248496	1.67143342613478	3.86075729666977e-11	5.9066768568028e-09	-0.33750765125576	0.120408078593477	0.293174639395444	1.33392577487902	8.46308535155747e-07	1.44690802953094e-05
ENSMUSG00000031402	1066.12633343034	1705.40882649362	2219.87936198078	Mpp1	1668.69942720653	0.677722416379051	3.78126840378487e-07	1.62076453462844e-05	0.380588928830399	0.00396536295921292	0.0241783135116419	1.05831134520945	1.85793614731024e-13	1.25101033918889e-11
ENSMUSG00000031434	142.093962575803	297.6984579652	310.156777993174	Morc4	255.596641682429	1.06555647733454	0.00080969316368643	0.00840572992118255	0.0585591515660175	0.852013568692048	0.928554717403886	1.12411562890056	0.00105038167214689	0.00677841240627164
ENSMUSG00000031451	1482.76523416069	4617.45289015008	3901.93535615672	Gas6	3485.03959897868	1.63852141478394	2.51780292289993e-11	3.96790595969794e-09	-0.242951209779628	0.321383314668245	0.551399001095871	1.39557020500432	1.42188020040386e-07	2.98776239951398e-06
ENSMUSG00000031465	46.7321359358922	129.538338612692	127.657431768625	Angpt2	104.630365224202	1.46982769869426	5.49206742926354e-06	0.000152116072378545	-0.0240332298858817	0.938083926891478	0.970444151251344	1.44579446880838	3.19258954472016e-05	0.000346971079558642
ENSMUSG00000031502	1827.87761654832	3716.16087194922	5314.11627003899	Col4a1	3630.77032568124	1.02346830107463	0.000115490672205173	0.0017812247898605	0.51584459764075	0.0516001939598443	0.1641211160232	1.53931289871538	7.85439376036033e-08	1.76472486040751e-06
ENSMUSG00000031778	34.0286342062018	133.984756919471	144.073704492292	Cx3cl1	107.553234819339	1.95369666554107	1.81636482518212e-11	2.99078247877347e-09	0.101523780347275	0.703437155516104	0.845562026267941	2.05522044588835	3.65083004898112e-11	1.71053770259921e-09
ENSMUSG00000031821	26.6749333038968	72.2071981437863	125.563372118401	Gins2	74.5083478892938	1.42783496658547	0.000220771444905336	0.00297580031203592	0.796369893422968	0.0282397704003752	0.106942434151803	2.22420486000843	6.80684091938553e-08	1.56214445622597e-06
ENSMUSG00000031995	30.8136581492789	111.535159006809	124.160743700757	St14	91.5069483704613	1.84924620690567	3.59570668467815e-06	0.000106750725369482	0.152425062851244	0.688319236994682	0.837401277622963	2.00167126975692	2.94369115801408e-06	4.39235645124721e-05
ENSMUSG00000031996	10548.1221888402	14908.7594506581	16065.8005800657	Aplp2	13966.5252940669	0.499191445384961	1.4624683161133e-05	0.000332465682274781	0.107794355230936	0.348787353873998	0.579175276438773	0.606985800615897	1.06133146317334e-06	1.76575208154371e-05
ENSMUSG00000032013	0.270036181287448	17.6714824388794	7.18372487344935	Trim29	9.46877543210821	5.58709946731477	2.64259875745538e-08	1.73090218613327e-06	-1.29910009940114	0.0068085515361928	0.0368636531039757	4.28799936791363	3.55592283607294e-05	0.000379747729506204
ENSMUSG00000032080	14214.9731670949	37544.2122161135	50076.1752592204	Apoa4	34368.5428026101	1.40116199514946	0.000132646616459393	0.00197727060838442	0.415541544864099	0.257016880055276	0.480297210311012	1.81670354001356	4.48849927208855e-06	6.31456940959001e-05
ENSMUSG00000032135	284.787371122743	552.913792986856	626.456834909014	Mcam	495.683387121575	0.95892530883702	9.14705488757172e-05	0.00148317978665913	0.17876680984989	0.460760024650066	0.676373056020426	1.13769211868691	1.67470001826702e-05	0.000199325607510469
ENSMUSG00000032178	590.208188955021	738.045737560286	781.199617126849	Ilf3	707.256423137138	0.323487652942225	2.34505254291178e-06	7.52715180695726e-05	0.0811823932169784	0.213156877995716	0.427431641847189	0.404670046159203	3.90764835808539e-08	9.62003560237942e-07
ENSMUSG00000032198	865.472152588674	1263.92727695914	1237.15225412705	Dock6	1138.85958660545	0.545407280802368	1.05094623244232e-05	0.000257635474058374	-0.0306844700646126	0.802120842327684	0.902760130140361	0.514722810737755	0.000116902022663781	0.00104513825021999
ENSMUSG00000032231	941.129585221415	3571.76831635089	6669.7204233188	Anxa2	3709.2134268916	1.92387606867414	1.06275654054593e-10	1.44645305778199e-08	0.901013631043065	0.0024168260250046	0.0165544078206649	2.82488969971721	1.5781981596642e-18	2.1387581642234e-16
ENSMUSG00000032369	651.477477691504	1218.60506302282	1835.88714338351	Plscr1	1233.35638509028	0.903094946787328	1.46763216417751e-05	0.000333278116588956	0.591662629883942	0.00423051135933904	0.025331014884275	1.49475757667127	2.8954335084775e-11	1.37161553724602e-09
ENSMUSG00000032380	263.268241010258	459.175260799495	411.817377540558	Dapk2	387.626759902973	0.797440795993226	1.80664423123769e-09	1.6951780970792e-07	-0.154953181451594	0.226539905329371	0.44379952252304	0.642487614541632	7.09784241147872e-06	9.45731186774003e-05
ENSMUSG00000032388	946.098090267763	1238.67435748059	1204.3886651077	Spg21	1142.5384870142	0.389399771694104	7.72993455311472e-05	0.00129719318041061	-0.0389741436532108	0.68832342020538	0.837401277622963	0.350425628040893	0.000985327071343476	0.00642051833585104
ENSMUSG00000032479	665.64003984185	899.110407394579	848.42102296412	Map4	815.534009752465	0.43290431815019	3.05607220165849e-08	1.97093148759267e-06	-0.0844545531071335	0.264775076824428	0.490302165957335	0.348449765043056	3.6541974233695e-05	0.000389078444700088
ENSMUSG00000032609	390.640240213036	613.399485255009	602.21203501673	Klhdc8b	544.591633701994	0.649642873900104	3.41113329388402e-05	0.00066757566610466	-0.0237446149566458	0.877664127387408	0.942188673061328	0.625898258943458	0.000214882074522449	0.00174793921563044
ENSMUSG00000032966	1932.79374498319	2762.69942519489	3223.60187733985	Fkbp1a	2654.16906399879	0.51454083340394	1.46590377187031e-07	7.51086063848544e-06	0.222548173487066	0.0218023019947749	0.0887342502018856	0.737089006891006	2.90646826801051e-12	1.65378405968654e-10
ENSMUSG00000032978	0	5.23269509113385	4.50120118773173	Guca2b	3.4785218574468	4.41646663735185	0.000215469451587507	0.0029155840576334	-0.263673161711857	0.749506034702881	0.871344511622222	4.15279347563999	0.000874263689764084	0.00578439488953033
ENSMUSG00000033177	7.96665211469819	25.9930257489443	52.3563219382022	Tmprss7	28.445061794536	1.7263055943853	0.000367435822647063	0.00447498828743896	1.02309082473923	0.0134056554800754	0.0618624774007275	2.74939641912453	6.27177129513817e-08	1.45494222070963e-06
ENSMUSG00000033187	1.75436302400463	24.9567290023607	26.5014992737724	BC016579	18.5868479120829	3.74738931989801	5.73659427737682e-09	4.57182570546837e-07	0.102592893885768	0.774623238961604	0.887149085812328	3.84998221378378	5.47406437700614e-09	1.65085445690782e-07
ENSMUSG00000033538	71.9705922805198	243.018747147155	209.105103492074	Casp4	182.735865229003	1.75673039565338	1.18507909321186e-05	0.000282907264165382	-0.219015777714449	0.577930042067672	0.764480018579909	1.53771461793893	0.000376926344529097	0.00285488039938346
ENSMUSG00000033540	192.990109786586	303.241527890262	353.785665494469	Idua	285.680563037477	0.653073148877154	8.61289679142163e-06	0.00021855486289128	0.223906685302453	0.111166824592159	0.277780843525184	0.876979834179607	2.54725717758189e-08	6.60988623437598e-07
ENSMUSG00000034593	48.4487325642746	221.144632313122	162.561956411354	Myo5a	153.121521827647	2.1762026863221	1.47456290066247e-20	2.20763131413467e-17	-0.445838485594227	0.0373082536326117	0.130893712400702	1.73036420072788	5.73207436802459e-12	3.06837940920356e-10
ENSMUSG00000034610	692.0905610361	967.543547837496	1041.1737110803	Tut4	908.183893849676	0.482793312969876	0.00068122336217965	0.00733732871083529	0.105455230198724	0.453229709398961	0.670030946693735	0.588248543168599	0.000124529358901943	0.0011027388886718
ENSMUSG00000034612	25.5496323976706	149.466799693637	75.3960137601055	Chst11	91.2350487437846	2.544785255871	5.99804917335851e-14	2.06096902743597e-11	-0.989022968824516	0.00160951152908826	0.0120121508751613	1.55576228704648	2.0846444926881e-05	0.000238825082276285
ENSMUSG00000034744	633.527461656213	968.519767844385	934.186655031059	Nagk	859.894644608651	0.613742795562753	2.53416599164646e-09	2.27966176759269e-07	-0.0518581776544028	0.606638952160687	0.784665533627197	0.561884617908351	4.25186907979723e-07	8.03539459281714e-06
ENSMUSG00000034854	234.327300176859	409.118037152704	412.810463934278	Mfsd12	358.795004742624	0.80720367282191	1.3474169840558e-10	1.74332469048207e-08	0.0143622207072213	0.904612996748816	0.95495754635001	0.821565893529132	1.21070601002621e-09	4.20156192652855e-08
ENSMUSG00000034910	9.91360426055616	49.0862064528116	85.969839931475	Pygo1	48.4129803605787	2.29486960736411	0.00054175588008211	0.0061247050952109	0.807095056533588	0.195515539239288	0.404090610636258	3.1019646638977	1.21407304445882e-05	0.000151318685672431
ENSMUSG00000034947	455.910594325696	879.770252381817	740.557243381763	Tmem106a	714.160644424118	0.950628208174558	5.40713733084823e-10	5.99648669071846e-08	-0.249305203753833	0.098427375149557	0.25617198938888	0.701323004420726	2.23477479292218e-05	0.000253716849766966
ENSMUSG00000034993	1258.44722086676	2293.81696010197	2095.95883923946	Vat1	1931.10288360264	0.866421005191421	1.47387241305784e-11	2.49131982078164e-09	-0.130356864265414	0.305994411951356	0.535465213198957	0.736064140926007	1.08736723286255e-07	2.34925909388185e-06
ENSMUSG00000035165	16.1640843047218	114.543505297063	85.409714969904	Kcne3	77.0396196148572	2.81233075140737	1.76946531727037e-11	2.94349151190372e-09	-0.42681586101503	0.262938403705157	0.488067412190593	2.38551489039234	9.91404809645073e-08	2.16391027361063e-06
ENSMUSG00000035186	56.9182570728665	599.79902506293	1506.65794567451	Ubd	706.851422892788	3.39765927064941	3.12071422011276e-06	9.37108453489447e-05	1.32876320954645	0.0657372436967805	0.194603326701986	4.72642248019586	1.8080102754428e-09	6.03008037660145e-08
ENSMUSG00000035311	583.535683136	726.275814662952	733.210224113348	Gnptab	686.332955228671	0.317629937070918	0.000349376448526454	0.00430507369847999	0.0113449194792909	0.895565342894273	0.951135614406635	0.328974856550209	0.000594710443133211	0.0041832917241683
ENSMUSG00000035365	3.85365702223275	19.4480540420346	42.63299057917	Parpbp	21.6805656647797	2.27896225131046	0.000660088864431863	0.00715750781091145	1.12821284262561	0.0457119430295352	0.151327168235684	3.40717509393608	1.23399147239644e-06	2.00929470775305e-05
ENSMUSG00000035439	106.868835066239	305.609330998045	228.706813048406	Haus8	224.537856327032	1.51447198930677	1.79180703250613e-13	5.52298167666594e-11	-0.418651712950526	0.0335452516750969	0.12102290292623	1.09582027635625	7.8726352709645e-07	1.35833091395562e-05
ENSMUSG00000035441	525.531641812752	873.746214684442	853.847679632975	Myo1d	765.477653530572	0.731097628041006	6.10677937525037e-08	3.48768653147814e-06	-0.0343049877483329	0.796084250192095	0.899392116337976	0.696792640292673	1.71244690227272e-06	2.67837202859485e-05
ENSMUSG00000035545	2103.42540088373	2810.45706286495	2905.1817497942	Leng8	2630.36677608496	0.417837289597105	0.000858398897508207	0.00878588032180041	0.0477041527760623	0.702352370958771	0.845012143300138	0.465541442373167	0.000582544217669756	0.00411672368064146
ENSMUSG00000035566	70.334168569859	207.251089518789	304.500487579569	Pcdh17	195.584171022274	1.56021069109142	1.04848068162096e-11	1.86269760315903e-09	0.551482169856063	0.0101359223634491	0.0500712213006011	2.11169286094748	6.52233853790699e-18	8.36265345950086e-16
ENSMUSG00000035640	54.6039753852496	106.416422178169	93.7333723869393	Cbarp	87.4471584769485	0.95723705806258	9.1507298523778e-09	6.94924991687821e-07	-0.195477662177853	0.185849390294672	0.391943971731461	0.761759395884727	2.14510298922593e-05	0.000244965041094964
ENSMUSG00000035683	5.89858751808884	33.1089861878435	62.2123763031678	Melk	33.6657483777169	2.47595169536176	1.48894688492618e-05	0.00033629662400919	0.905242105179707	0.0646514922801541	0.19264093413619	3.38119380054146	2.02806406950761e-08	5.39283757579961e-07
ENSMUSG00000036030	1.33459728884707	11.5273372720953	10.739510481799	Prtg	8.29775880928811	3.12059718987799	0.000234265098180996	0.00312552288852557	-0.119745531626079	0.837000785849999	0.921764173564789	3.00085165825191	0.000686155092109979	0.00473933962330931
ENSMUSG00000036036	13.2712677085292	56.6469346152853	53.2987836480962	Zfp57	42.9046352405955	2.09778009034822	2.09813472752712e-11	3.3570155640434e-09	-0.0961433912534787	0.703022949182821	0.845352126955777	2.00163669909474	1.49078725492799e-09	5.074838903421e-08
ENSMUSG00000036046	2107.48594160934	2844.40911052977	2908.38647339424	5031439G07Rik	2646.48387345449	0.432792503800794	2.47120479717224e-07	1.16442556368776e-05	0.032463597227763	0.69603624754972	0.841959670783267	0.465256101028557	2.75556775924111e-07	5.40676039121526e-06
ENSMUSG00000036057	707.231974359381	1045.81757362345	1166.27524452813	Ptpn23	981.662300576571	0.563621029071452	2.1287116434875e-05	0.000453894161215647	0.156971151907119	0.23034151632854	0.448492547751814	0.720592180978571	4.62810208111595e-07	8.60216334729641e-06
ENSMUSG00000036097	628.765095335521	803.144012856043	841.988421777461	Slf2	763.280922091601	0.351745120149536	0.000146507932515512	0.00213547028200635	0.0681246947847704	0.450795707979262	0.668127479701803	0.419869814934306	2.59668604345183e-05	0.000289283254747089
ENSMUSG00000036109	12.0036812896145	73.6365597522066	52.0897979343004	Mbnl3	49.1719596697071	2.59375282443061	1.63471318094331e-07	8.17746736815556e-06	-0.502431475888239	0.269642342722639	0.495666473066363	2.09132134854237	8.24690774343508e-05	0.000777897747147278
ENSMUSG00000036594	695.894209802224	4110.57265461223	2529.35835198816	H2-Aa	2641.19243477868	2.56230501148803	5.33843891098408e-11	7.82473283735848e-09	-0.700565792956844	0.07221742430144	0.206720006879119	1.86173921853118	1.01356258556864e-05	0.000129104117086233
ENSMUSG00000036620	1417.28802381408	1920.61771120074	2238.15622294081	Mgat4b	1865.97324777527	0.438329105336988	2.93234519524162e-06	8.89463897138413e-05	0.220779085476136	0.0170842380782193	0.0742304597668084	0.659108190813124	6.89695268035308e-11	3.08303863865804e-09
ENSMUSG00000036718	79.7434419549577	194.411066429448	160.364583405072	Micall2	150.671623047428	1.28569808834351	1.05833364372583e-05	0.00025884099384473	-0.280241767997913	0.323704605045115	0.553739953920747	1.0054563203456	0.00140848098845106	0.00865874100623432
ENSMUSG00000036862	111.74031132258	186.122590868368	209.543546811827	Dchs1	171.133966279448	0.737830648254094	0.000948449949033656	0.00944832142950992	0.166385839362283	0.441369302250594	0.660169659469342	0.904216487616377	0.000164756061050259	0.00140101540079752
ENSMUSG00000036882	14.6299210775827	42.4007206382945	42.8910395244348	Arhgap33	34.3770498516558	1.51921476848479	2.57569155185924e-05	0.000533639997855742	0.0156467885286813	0.960912188596351	0.982337189538367	1.53486155701347	6.62055283373321e-05	0.000645828142486996
ENSMUSG00000037010	3.05485117701742	29.7022921596183	88.1845996105385	Apln	39.0654881797122	3.26401084299783	0.000149282050928139	0.00216237165684437	1.56619654937324	0.0372700172850652	0.130802427488578	4.83020739237107	1.12326830272557e-07	2.41579969894831e-06
ENSMUSG00000037031	209.512994609102	446.433734826043	531.575575869001	Tspan15	401.792882127813	1.094643763842	1.16554695718735e-06	4.17604516626443e-05	0.252579991426941	0.252695138133379	0.474873468291374	1.34722375526894	2.75032325914073e-08	7.08663316783649e-07
ENSMUSG00000037263	4.16529390622012	51.4309250250928	49.4739055474383	Aldh3b3	36.9536748496436	3.6187299645213	9.19605277884695e-07	3.41754018164241e-05	-0.06015122919078	0.925924970521225	0.964979641391623	3.55857873533052	5.61481504401993e-06	7.69682584651438e-05
ENSMUSG00000037419	181.315964397992	353.110083754833	540.231853945801	Endod1	357.618216353105	0.96254306710703	0.000736085270617307	0.00778816116715737	0.612993352549803	0.0291252776574617	0.109368249344752	1.57553641965683	2.85721814914597e-07	5.58710091411082e-06
ENSMUSG00000037440	503.312983291403	2236.0327210351	3830.18471054113	Vnn1	2195.2775009652	2.15121440474279	1.58560245078566e-07	7.96983869747421e-06	0.776547830116804	0.0576834571543737	0.177587086209842	2.92776223485959	3.86702231163588e-11	1.79222254841445e-09
ENSMUSG00000037466	15.4461969727116	47.5674714845642	78.6539393797211	Tedc1	47.2631165973008	1.5896306698776	9.83874109738991e-05	0.00157060177761837	0.721983147721949	0.0506210244772728	0.162133634557187	2.31161381759955	9.24311722388956e-08	2.03824537587974e-06
ENSMUSG00000037499	238.460662355503	394.209257403612	373.943322326286	Nenf	342.440277954955	0.726908666283327	8.95661776585346e-05	0.00145963519710854	-0.0763633138821251	0.674858355462661	0.829535014759131	0.650545352401202	0.0011572027764676	0.00734907255084706
ENSMUSG00000037736	38.5646714900238	160.708574141546	94.1685509837718	Limch1	105.213301844694	2.0472312008584	4.3259836634992e-12	9.06726175869432e-10	-0.776718130515165	0.00518354008147289	0.0295421773288522	1.27051307034324	6.88693809161429e-05	0.000667253929491607
ENSMUSG00000037868	13.1325307846105	78.0150884333371	42.9709733294022	Egr2	48.6248905649072	2.57418584693369	6.62385971033647e-11	9.57490341576913e-09	-0.862975193686335	0.0135133022518007	0.0621855452553069	1.71121065324736	5.40961130017924e-05	0.000543805620466845
ENSMUSG00000037887	45.2309750854567	160.422584260546	312.915959154372	Dusp8	171.39369182488	1.82560405839214	0.000368371976763747	0.00447858273374021	0.963081976145263	0.0548530510120494	0.171507911786538	2.78868603453741	4.21367526196994e-07	7.97729573026528e-06
ENSMUSG00000037902	2422.82026031909	5162.2322008938	5806.92750407416	Sirpa	4546.1390722484	1.09151901132864	5.57166584752115e-05	0.000998991583952466	0.169742119423703	0.53036734378218	0.73044481668901	1.26126113075235	1.61602527234596e-05	0.000193309123639507
ENSMUSG00000038187	88.8766139551371	137.515546861268	202.913719436083	Btbd10	142.444734999116	0.627762127904391	0.000860888474218151	0.00879853424473893	0.562533129479023	0.00143733326966126	0.0109212845883559	1.19029525738341	2.84244401806261e-09	9.08394198727711e-08
ENSMUSG00000038241	385.29881321812	527.142103999575	582.959140199219	Cep250	501.84026441669	0.45048919453461	0.000275472479261296	0.00357658131115274	0.143468789290207	0.234545954972682	0.453135251094023	0.593957983824817	8.36393434418976e-06	0.000109467336294493
ENSMUSG00000038379	9.98323573139673	35.877514888914	84.9438459314728	Ttk	42.6928242668674	1.83609023785244	0.000569979544973457	0.00639206595112021	1.23798955521943	0.0103791188807196	0.0510304692247916	3.07407979307187	5.12684057210858e-08	1.21299348430927e-06
ENSMUSG00000038418	170.8455667764	650.560969436806	589.113490866062	Egr1	491.395416133527	1.93106695076805	3.36078868794532e-07	1.47368474684799e-05	-0.143632430731117	0.701718627917462	0.844729255128391	1.78743452003693	1.20566718353538e-05	0.000150529129643495
ENSMUSG00000038495	869.74501843917	1402.70084923678	1597.83916497134	Otud7b	1303.34275657118	0.688092498767097	3.49265484125993e-08	2.2129602524031e-06	0.188281542522915	0.126361159900049	0.303085600513034	0.876374041290012	7.2419142030104e-11	3.21709267458213e-09
ENSMUSG00000038612	4707.00377771386	6374.77728501595	6568.51628744351	Mcl1	5941.23772475873	0.437915577157774	8.16867496798122e-07	3.07824300403861e-05	0.0430764390943498	0.626325956715725	0.797372017124525	0.480992016252124	5.26813772864008e-07	9.59195281000352e-06
ENSMUSG00000038677	3.86221327969307	82.2832380483922	209.398244111805	Scube3	96.6049972527199	4.39702553445546	1.74155575802884e-09	1.65171985014862e-07	1.34722298767846	0.0315475626704859	0.115984960834554	5.74424852213391	1.04300692958654e-13	7.29832169160357e-12
ENSMUSG00000038943	46.8837035128309	169.530382067898	432.091207167094	Prc1	210.6816016397	1.85373860352197	0.000668170081968272	0.00722271527491232	1.34882646797174	0.0116379727655287	0.0556729832116846	3.20256507149371	4.64922989275269e-08	1.11253718603728e-06
ENSMUSG00000039013	2.61068065722749	33.7457362068474	13.3638866094562	Siglecf	18.5937052812559	3.67084824374241	2.3371297433442e-09	2.12061642512963e-07	-1.31622426861043	0.00301023076881913	0.0196210232030305	2.35462397513198	0.000309138959852257	0.00240538639873531
ENSMUSG00000039031	500.394578275748	733.000293607311	1009.86085370543	Arhgap18	746.016424421004	0.550095893103333	0.000410598584608314	0.00488985587124446	0.462100217721656	0.00258132469904592	0.0174046673449715	1.01219611082499	1.53851032150423e-09	5.22069461236903e-08
ENSMUSG00000039202	3176.06343053952	6913.86138567225	11474.8186855391	Abhd2	7155.96707529993	1.12207857090829	1.29105577650165e-06	4.51761754181546e-05	0.730820440165703	0.00159261423613531	0.0119234461622829	1.85289901107399	1.32713423138192e-13	9.1371698271221e-12
ENSMUSG00000039205	577.610627621354	765.777291341118	856.821317698908	Ciz1	737.211809764067	0.407686187953073	2.99850096104334e-05	0.000606061525009339	0.15920436327288	0.0939337285013042	0.248555239084272	0.566890551225953	6.89322253264009e-08	1.57521537746947e-06
ENSMUSG00000039239	19.0871423189549	67.7380853120654	81.9452574235499	Tgfb2	57.6075644645283	1.8088652816702	7.18867770185931e-05	0.00122999742555895	0.272490611048199	0.524705192189254	0.726431370435556	2.0813558927184	1.97405743582725e-05	0.00022865259684882
ENSMUSG00000039298	222.457287484609	327.298503557584	312.93433127061	Cdk5rap2	292.238095216423	0.55387723236522	3.34814091100299e-05	0.000660179054511972	-0.0670986701184071	0.602303604742557	0.781920648879249	0.486778562246812	0.000724046113808012	0.00495154116539673
ENSMUSG00000039706	81.1635195972292	171.133237128653	164.898696744725	Ldb2	142.837867153549	1.07518674940332	1.45639036137969e-07	7.48184852316624e-06	-0.0581062428272302	0.763650836359589	0.881125154496019	1.01708050657609	3.70082865516543e-06	5.35419886245961e-05
ENSMUSG00000039985	31.4033798094147	55.8892679050789	68.6491586227504	Sinhcaf	52.4404451468457	0.830311292801305	3.61700737865074e-05	0.000702051075887398	0.29495157901598	0.0801310223025904	0.221818416230519	1.12526287181729	1.00537631706504e-07	2.18771521351593e-06
ENSMUSG00000040084	30.8834934789675	107.285193126627	185.044003301577	Bub1b	107.684343281712	1.79682217575544	0.000805765437941014	0.0083732491716627	0.784950232404381	0.131989599524194	0.312168015519812	2.58177240815982	7.39832519342903e-06	9.80278088129347e-05
ENSMUSG00000040111	131.542641274648	432.102517141467	645.583654599209	Gramd1b	406.491123491739	1.71499449093207	3.44562029715893e-16	1.90053161653819e-13	0.577811762780516	0.00412163732613508	0.0248528579068443	2.29280625371258	2.61220922028869e-24	7.26397712010667e-22
ENSMUSG00000040133	2.72756831315289	14.4193217487997	17.8765066921666	Gpr176	11.9973898393056	2.34540367017591	0.00015874924700013	0.0022753367793321	0.284226535107088	0.538274584338149	0.735428995606413	2.629630205283	4.89438711738614e-05	0.00049761926380566
ENSMUSG00000040152	31.9618583502371	240.490745671811	148.46249556386	Thbs1	152.091587604304	2.90861042935288	1.6515137797582e-09	1.57344221926054e-07	-0.697672157890094	0.135056266078353	0.31691230348161	2.21093827146278	2.0960016891892e-05	0.000239741389791235
ENSMUSG00000040158	258.804288604128	433.737301376133	525.79018785077	Tax1bp3	409.360793641613	0.745027818842948	6.87594444888658e-09	5.35761322113988e-07	0.276397056688249	0.0246100394746737	0.0968480362491662	1.0214248755312	1.25964150224443e-13	8.7286226039022e-12
ENSMUSG00000040229	3.54536752518623	21.6183655852662	16.0881690711169	Gpr34	14.6762495340223	2.70895130194897	2.21069309029731e-06	7.16168889839747e-05	-0.43448913512243	0.310567204381143	0.540595478433382	2.27446216682654	0.00016677359918526	0.00141433919870366
ENSMUSG00000040268	660.095539111434	1263.38752120307	1313.31696564075	Plekha1	1100.63383365779	0.935831933133578	1.43269610363797e-08	1.00432476027598e-06	0.0559596360866014	0.731990822187239	0.861781506142398	0.991791569220179	2.55695000871449e-08	6.62024348084579e-07
ENSMUSG00000040412	22.572707644925	186.331100452669	78.9634992131296	Elapor1	106.588161026998	3.03414951931785	1.46956345419609e-12	3.38484065933516e-10	-1.24320439700945	0.0021553219999848	0.0152460372195819	1.79094512230841	0.000107201977660907	0.000968526896909423
ENSMUSG00000040570	8.7220576740267	33.4592731882743	43.9307276536122	Rundc3b	29.2634611150656	1.89929754755503	4.66888411194262e-07	1.93781803933301e-05	0.408087853271897	0.170227966770995	0.370644826571136	2.30738540082693	4.79863897692634e-09	1.45330209015483e-07
ENSMUSG00000040583	2.17005038751392	75.0798565063345	335.208099785543	Cyp2b13	130.144102729978	5.1232248635338	6.59474183051537e-05	0.00114236189064134	2.15866316354967	0.0671172645579407	0.19735167106765	7.28188802708346	1.06627286583167e-07	2.3108334618611e-06
ENSMUSG00000040785	858.999432822056	1396.94299478079	1704.41960165384	Ttc3	1329.15859622618	0.700548394974392	3.29549813347898e-08	2.10590368529633e-06	0.28737686682291	0.0216368826553929	0.0882365027738902	0.987925261797302	4.8071812048015e-13	3.00968900459677e-11
ENSMUSG00000040998	9.94464657531396	40.1687669179719	73.0992743892931	Npnt	40.9647631322846	1.99933680080215	0.000726750544079354	0.00771275514121684	0.866369033868646	0.11360672804329	0.281610009361302	2.8657058346708	5.43217006729853e-06	7.47516873271183e-05
ENSMUSG00000041187	250.607771995824	385.203197800226	440.30451691543	Prkd2	361.822578185756	0.621376682386045	0.000143242820123991	0.00209809190062813	0.189643286110917	0.233768703285134	0.452289009094151	0.811019968496962	3.97150073356322e-06	5.70790812181247e-05
ENSMUSG00000041189	20.2085925740987	74.0399714140548	50.5183445971871	Chrnb1	51.2890873973419	1.87307306302156	1.64308785835718e-09	1.57256262608066e-07	-0.557320536486191	0.0441923431242338	0.147897225848092	1.31575252653537	8.32490283384097e-05	0.000783528876827265
ENSMUSG00000041238	215.75976767241	338.594146819128	439.885256262618	Rbbp8	332.257891024061	0.650585875999443	0.000900003802111057	0.00908236865298399	0.375073978742739	0.0502513871913545	0.161250419610952	1.02565985474218	1.12689460369346e-06	1.86324843662428e-05
ENSMUSG00000041272	112.922140416199	226.753292731725	403.636198514924	Tox	245.29792610457	1.00841534553805	0.00087866695147802	0.00892722215364969	0.833127414632675	0.00495002527860043	0.028599552419156	1.84154276017072	1.55674819502219e-08	4.26800158153844e-07
ENSMUSG00000041431	18.6767234000063	126.758097230055	301.216788001532	Ccnb1	146.280837506946	2.76500179412971	0.00034097010885942	0.00422822419241341	1.24804929618759	0.0974643070096621	0.254448066904604	4.0130510903173	1.33681309461897e-06	2.14893708573434e-05
ENSMUSG00000041737	16.2041316232418	165.137287336561	360.218935917505	Tmem45b	178.710373474098	3.33513328918149	7.35253465022617e-17	4.40311789339259e-14	1.12736352447947	0.00154888447289906	0.0116449137407706	4.46249681366096	7.41108556516064e-26	2.36845021076447e-23
ENSMUSG00000041773	357.452094525538	763.706715867454	818.166962015673	Enc1	660.237781986955	1.09240572449957	5.00632059582872e-09	4.06715037552597e-07	0.0998385255643745	0.587226146055827	0.771666814303907	1.19224425006394	3.21804697218814e-09	1.01549447825453e-07
ENSMUSG00000041992	189.547910974068	372.688218066006	426.207031651802	Rapgef5	334.564249387729	0.971140901216905	3.12661324357593e-07	1.40029516208016e-05	0.193437980063742	0.294293666297681	0.523677884381778	1.16457888128065	1.17060834867853e-08	3.27220182270297e-07
ENSMUSG00000042041	943.381366450947	1860.95637719881	1905.08541363873	2010003K11Rik	1604.06050240236	0.980073285181186	0.000538854046296431	0.00610140721896818	0.0340822524199248	0.903978532258676	0.954646262032649	1.01415553760111	0.00091227117195875	0.00600109073240576
ENSMUSG00000042246	143.171823167872	297.318174504444	425.025289493148	Tmc7	289.541928519777	1.05388182246142	0.000443190558700917	0.00519825076125977	0.514081189586512	0.0813819325145741	0.224460124932461	1.56796301204793	1.201027933774e-06	1.97306286073989e-05
ENSMUSG00000042379	21.2091634549568	397.242931971045	652.521327460949	Esm1	361.726645786873	4.23881599919252	8.0925040158368e-23	1.69618884171939e-19	0.715598213552012	0.0734956905774645	0.20940648391812	4.95441421274454	5.63393644172542e-27	2.01056411817041e-24
ENSMUSG00000042766	8.05230413083501	24.8654335142116	34.7688715873079	Trim46	22.8331713641292	1.59098672540925	0.000182443017665068	0.00254424860296728	0.4926085218271	0.163225787281393	0.359448238655267	2.08359524723635	3.01434033765202e-06	4.48215661873647e-05
ENSMUSG00000042901	428.019409391021	596.31023537285	642.026486694787	Aida	560.258889884646	0.479348523528458	0.000239793140844851	0.00317904126003041	0.104647465682008	0.412962742399574	0.636278587019912	0.583995989210466	3.27844401133154e-05	0.000354714720417539
ENSMUSG00000043079	363.936578524349	939.364967595159	1386.23502194291	Synpo	901.553692676611	1.36740152779581	7.79438041539595e-08	4.40350979802423e-06	0.56076722514881	0.0261062353832677	0.100962437075322	1.92816875294462	2.12149551751357e-12	1.23438755491849e-10
ENSMUSG00000043388	0	7.54778413231294	3.56568107235953	Tmem130	4.15664084046989	4.91622163845973	1.23772302218491e-05	0.000292147235867068	-1.08538977638337	0.141304190114925	0.326915755671612	3.83083186207636	0.00125137510611643	0.00783921701935783
ENSMUSG00000043889	117.256279141588	250.834000974919	241.531928630223	NA	208.810532099029	1.09972192157081	2.60681032117227e-05	0.000539375561024392	-0.0547384819098404	0.83029984832405	0.917706210117998	1.04498343966097	0.000209232202990645	0.00171256878074759
ENSMUSG00000043903	0	4.20448098563854	5.15943509210132	Zfp469	3.24873778588096	4.12153137608809	0.000144432976932692	0.00211404692493661	0.23857562501578	0.71313825285376	0.851497924598883	4.36010700110387	9.1569297869475e-05	0.000846581090665457
ENSMUSG00000044309	1.84377329794662	11.3051963291949	10.6046251622641	Apol7c	8.31637450620103	2.60950901534868	0.000467919637622848	0.00544563886983615	-0.103125090074038	0.849229815697286	0.927380056324604	2.50638392527464	0.00133670737236799	0.00828410369237148
ENSMUSG00000044313	7.07584473790072	107.907769107904	343.170533701243	Mab21l3	147.446251526532	3.92621732837755	4.94031762882425e-07	2.04238772189657e-05	1.6680933388439	0.0222015475907766	0.0898977944428344	5.59431066722144	2.03799056409847e-11	1.0077933939602e-09
ENSMUSG00000045328	23.9607640515612	102.980988647199	201.286594740655	Cenpe	108.653159675969	2.10412573970685	0.000145715124201758	0.00212835470611069	0.965126165108003	0.0708738339931904	0.204246370587105	3.06925190481485	2.41431682493785e-07	4.78217871004341e-06
ENSMUSG00000045377	52.375950510394	92.1252683611922	97.9261521219511	Tmem88	82.1404348052983	0.811082643255317	4.64665517116887e-05	0.00085508246170061	0.0775436167859434	0.669994958701967	0.826419997463806	0.888626260041261	3.00601442155524e-05	0.000329400106419349
ENSMUSG00000045382	49.1167377959126	226.569826545224	168.418099574424	Cxcr4	157.274292509897	2.20974317777909	8.77378079328868e-11	1.23421775454584e-08	-0.429636581356108	0.188970010027457	0.395951630044067	1.78010659642299	1.21361071923541e-06	1.98365135269226e-05
ENSMUSG00000045730	54.1043582279647	246.26104620719	281.873320029804	Adrb2	200.218571455246	2.18994558974239	2.3791726649883e-06	7.60345240823796e-05	0.19351377679298	0.670183939743516	0.826431965538173	2.38345936653537	1.85355154743584e-06	2.8738773159809e-05
ENSMUSG00000045912	8.37364881201382	23.2707345296257	24.8173775378486	C2cd4c	19.3441337327466	1.43453336583655	0.000434685071953499	0.00512141602481469	0.0890090848993099	0.795088254573182	0.898885785126984	1.52354245073586	0.00041744567632192	0.00311440655798082
ENSMUSG00000046169	31.5563293036695	84.9305603575503	101.785365150163	Adamts6	74.1895526336479	1.43579062828053	1.21930124367082e-05	0.000288448691504971	0.258640500078934	0.398461196252	0.623683173703707	1.69443112835947	1.37412434646908e-06	2.1990097538562e-05
ENSMUSG00000046324	1702.12159555758	2744.03697131312	3139.41142140111	Ermp1	2553.87787552855	0.688594385016292	1.18275719992306e-07	6.34030458066175e-06	0.194542585078153	0.132228185677318	0.312571198026355	0.883136970094445	3.08429238226524e-10	1.2184662082853e-08
ENSMUSG00000047735	790.205902917465	1289.93695564447	1311.35529234911	Samd9l	1149.25674504966	0.707406883960274	0.000476612684269315	0.00552227853083739	0.0238520628600211	0.905761213788939	0.955659757053749	0.731258946820295	0.000822492135844772	0.00549834580477935
ENSMUSG00000048078	7.10606278479628	35.4233201960371	27.2218538561964	Tenm4	24.6825190927778	2.31454177297007	5.30649715327147e-07	2.16811267704815e-05	-0.379011747394165	0.326981609539648	0.556898681471758	1.9355300255759	8.22898744990571e-05	0.000776549489984051
ENSMUSG00000048285	221.16618871426	338.356612904932	463.16025981787	Frmd6	340.59579605854	0.60868337156475	0.000884157479155055	0.00896562204310109	0.456308766034932	0.0105468093278194	0.0516887803449918	1.06499213759968	6.05878026065259e-08	1.41011524935971e-06
ENSMUSG00000048327	19.2283689512361	79.2689546724355	233.948004832327	Ckap2l	107.103797154404	2.03908079186956	0.000595808666930374	0.00660748659198976	1.56026531807392	0.00623219917052028	0.0343415123162797	3.59934610994348	1.52528320605956e-08	4.19247291503816e-07
ENSMUSG00000048485	3.63257292550297	37.8644063780267	24.9567718921798	Zbtb8b	23.9998569843883	3.37409591905856	1.11745906196244e-05	0.000269557189059685	-0.61134034311702	0.363972984368048	0.592382908276728	2.76275557594154	0.00074365179435974	0.00504759810011421
ENSMUSG00000048537	262.418241909022	518.255933291541	423.271326882732	Phldb1	415.072904529386	0.979600298692049	4.41571795356423e-11	6.70677161642798e-09	-0.294024944496086	0.0419903583747159	0.142555502381388	0.685575354195963	1.96391455879408e-05	0.000228044135210949
ENSMUSG00000048922	14.1024396924043	45.8740303549883	112.982302152254	Cdca2	56.2671718651889	1.70116154673154	0.000701976045311423	0.00751067785080522	1.29790544354308	0.00522724804446654	0.0297358754325498	2.99906699027463	1.87686525351907e-08	5.02342985104379e-07
ENSMUSG00000049109	117.144206595112	488.723074007877	761.830342328121	Themis	459.760838980665	2.06529288451788	9.09356484668458e-08	5.05573260441668e-06	0.640789536779112	0.0924993551446998	0.245945137508793	2.70608242129699	8.07488378168955e-11	3.54302072814624e-09
ENSMUSG00000049721	55.7018156507703	284.89328825688	271.904381379008	Gal3st1	213.663764879238	2.34180952754518	1.18407308619868e-11	2.08556066274994e-09	-0.066638203950173	0.841264822161312	0.923639746055256	2.275171323595	8.90191175088092e-10	3.17150972395778e-08
ENSMUSG00000049723	68.526738371777	2270.71782654621	905.374837072991	Mmp12	1221.44309782631	5.04883367672051	1.72192218681861e-24	5.15592700510258e-21	-1.32644856794772	0.00639288331040911	0.0350536280262432	3.72238510877279	2.85522827874288e-12	1.6302972774518e-10
ENSMUSG00000050271	39.0021350295737	95.2138906062171	101.449962200737	Prag1	80.5151600232395	1.28277544280425	0.000656557190977686	0.0071228978896958	0.0870890385180293	0.810107237087202	0.905798235799583	1.36986448132228	0.000712220851169758	0.00488382638008483
ENSMUSG00000050315	20.2485128377597	48.2268018698094	48.3349559415131	Synpo2	40.0297033520606	1.28400724027423	2.60667245452019e-06	8.13033551290821e-05	-0.006627670423322	0.977416431182911	0.990507862392375	1.27737956985091	1.10898118357966e-05	0.000139679441781222
ENSMUSG00000050379	69.1352639053413	131.046308432725	128.6793811016	Septin6	112.141022591987	0.927075822230343	7.71696402079954e-05	0.00129709355153134	-0.022070829255701	0.921329073508992	0.963397866971458	0.905004992974642	0.000332960169893533	0.00256728237585896
ENSMUSG00000050423	37.5704245596429	300.529421641514	281.880947270686	Ppp1r3g	217.703694743661	2.99569539729195	0.000301508590668222	0.00382968822470638	-0.0919002387888804	0.910844758282876	0.958520074917823	2.90379515850307	0.00116439684123978	0.00738509039236558
ENSMUSG00000050578	5.40333805868545	142.516435502641	167.738003059911	Mmp13	109.607162006557	4.72915186343677	9.16436052666884e-19	7.38788448611458e-16	0.23702509341464	0.581230951136153	0.766951200205047	4.96617695685141	1.07577173029259e-18	1.52389523948653e-16
ENSMUSG00000051378	8.20372725389294	54.9228462875907	84.7421890635489	Kif18b	49.9523238588438	2.7455543360592	0.000604099320885393	0.00668401741942548	0.623080438597078	0.412166688911923	0.635808971584752	3.36863477465628	8.57023571509912e-05	0.000802036219981216
ENSMUSG00000051855	62.3780033842023	133.359676351015	124.082404382266	Mest	109.754104311144	1.10229419725039	1.80999557807082e-06	6.01228325140481e-05	-0.10370701162994	0.634247874266921	0.802630938759061	0.998587185620447	5.79110838669751e-05	0.000576740524539382
ENSMUSG00000052534	450.872075439099	822.903103153365	1197.58072943319	Pbx1	823.681514496175	0.867508193159333	4.17976365615047e-06	0.000121172678053823	0.541770038489083	0.00359290757746645	0.0225208832109811	1.40927823164842	3.87336647232089e-12	2.14861458303976e-10
ENSMUSG00000052572	1.14641745234898	14.0587372712196	9.92651162485011	Dlg2	9.04563566379603	3.71813661494728	8.49067112474766e-06	0.000216089508634436	-0.522336205158748	0.267822116427358	0.493511803523459	3.19580040978853	0.000217068840394765	0.00176285003746185
ENSMUSG00000052684	481.906861581341	1760.41543713162	1680.63870821107	Jun	1360.91975934608	1.86834343465483	7.94329411086791e-12	1.47520655210323e-09	-0.0670096176903768	0.805026223527521	0.903783544888777	1.80133381696446	9.99025688020793e-10	3.52407545830333e-08
ENSMUSG00000052911	229.819491768495	376.441735878582	344.617544161234	Lamb2	323.957490046984	0.707566058544331	2.63574955567575e-07	1.22224138687973e-05	-0.12946962466316	0.32925994028905	0.559266527167154	0.578096433881171	9.70537520869831e-05	0.000888843002432199
ENSMUSG00000053101	4.36571621153735	26.1088424043575	16.1840574959168	Gpr141	16.7947509039866	2.61945912233533	1.08408452295812e-08	8.08626747373741e-07	-0.714363827060042	0.0272647465815552	0.104304583491917	1.90509529527529	8.95697653587905e-05	0.000831685956575205
ENSMUSG00000053303	9.95968842949413	161.452150759558	108.171214477213	Slc22a26	101.224680579438	4.01431808896048	1.92200929266129e-05	0.00041746440180498	-0.579365726873779	0.524783124903763	0.726445323922897	3.4349523620867	0.000678496895290209	0.00468946918074692
ENSMUSG00000053318	24.2143510259692	103.941510985497	71.4384152920153	Slamf8	70.9326122640237	2.10137331063085	8.63666389317117e-07	3.23257991430121e-05	-0.540289858763536	0.183218841826817	0.38860088048242	1.56108345186732	0.00068990371732547	0.00475960007110968
ENSMUSG00000053541	1.54384653748106	8.55287975170485	12.2258598438221	NA	7.57168765696764	2.46862307557945	0.00038543322161541	0.00464826255757135	0.474842018458708	0.245218460822796	0.466017367811991	2.94346509403816	3.42693929145776e-05	0.000368546580154162
ENSMUSG00000053604	153.956323496424	240.253784185431	263.916337051606	Rpia	221.831752472834	0.648122577024829	0.000526319054540255	0.00598245519694346	0.133671718480438	0.460422492844135	0.676124382379776	0.781794295505267	0.00010097866825421	0.00091928369245712
ENSMUSG00000054364	1230.90851673179	2033.46729066365	2234.39230273922	Rhob	1856.51618423533	0.724191359846941	6.34021687824077e-05	0.00111205812358097	0.135963644886565	0.450754706508918	0.668112956927104	0.860155004733506	1.07804949862098e-05	0.000136246903132552
ENSMUSG00000054453	3.4716032311214	30.5352369305552	74.3911673278829	Sytl5	35.4741477240534	3.1447515841168	5.61287914873357e-06	0.000155001247638281	1.28319237862263	0.0241488067689604	0.0956128421850923	4.42794396273943	1.11946617115115e-09	3.91547463728173e-08
ENSMUSG00000054589	4.77317133931422	21.9409878219479	33.5368076247347	Gm9949	20.3021652690518	2.26889587425939	1.08163106392331e-06	3.91554181344258e-05	0.596827530503717	0.0681054861076027	0.199142630772965	2.86572340476311	2.44672885099052e-09	7.96190853456065e-08
ENSMUSG00000055320	337.943145638689	642.782781702952	778.355631805617	Tead1	592.998432890717	0.924378563256647	1.04922964549092e-06	3.82467015121558e-05	0.2752917157581	0.139458229116386	0.323889590359159	1.19967027901475	4.04698255263903e-09	1.24146118076084e-07
ENSMUSG00000055675	83.4143754663197	214.225198738239	382.895105474733	Kbtbd11	225.360223286643	1.36089559953957	5.6352179969318e-06	0.000155413380546961	0.838586472262552	0.00385036782691167	0.0237044496578012	2.19948207180213	7.87306132002163e-12	4.17272249961146e-10
ENSMUSG00000055782	127.085925060869	1083.37005482833	1154.23178003112	Abcd2	822.951700544604	3.09359108866272	2.09064118218027e-11	3.3570155640434e-09	0.0917360861383727	0.841015991590897	0.923621817331549	3.18532717480109	1.60438891757973e-10	6.72273493213642e-09
ENSMUSG00000056394	190.569163837541	463.960637164416	537.684214091786	Lig1	405.234785282209	1.28292581814854	7.43577430163157e-05	0.00125891623071242	0.212144008212428	0.507881731794992	0.713754505197845	1.49506982636097	1.8568841673793e-05	0.000218128306212928
ENSMUSG00000056498	7.04675141360184	39.734766252145	46.7099750908634	Tmem154	32.1721762521965	2.44357364532604	2.2910637988228e-10	2.79190100135616e-08	0.239070859132885	0.400982478878418	0.626337674186219	2.68264450445893	2.50033276240499e-11	1.20731660142641e-09
ENSMUSG00000056665	208.761654781584	291.147474192369	338.540070736837	Them6	280.855349819923	0.479503810558281	0.000167270112715903	0.00237693665255955	0.218056309132539	0.072245151653756	0.206751294735395	0.69756011969082	3.22579024142608e-07	6.24508324135762e-06
ENSMUSG00000056716	0.610891114147687	7.18368057778541	23.526204974579	Gm5420	10.0571320287136	3.70213280921219	0.000797881853405534	0.00830367609105263	1.72965066574185	0.00642999543045084	0.0352120363572413	5.43178347495403	1.28429328403751e-06	2.07698548321837e-05
ENSMUSG00000057098	5.32555430926981	17.5591673878618	20.1418735450398	Ebf1	14.7206653521518	1.71550424483575	0.000145467653782828	0.00212622177356212	0.190360557277065	0.581583471919662	0.767132711189786	1.90586480211282	5.52086729433421e-05	0.000553430760797211
ENSMUSG00000057738	4454.49871363001	6365.8153688768	6816.5033991142	Sptan1	5936.21871446227	0.514900258372302	0.000552624100068094	0.00623076984261821	0.0984878199980085	0.508194065434156	0.714052846582857	0.613388078370311	0.000138971964419094	0.0012135675783612
ENSMUSG00000057751	37.0703733222845	115.466019574474	81.3152780424719	Megf6	82.3641408144176	1.65001935399369	8.16014983999081e-15	3.22710831407938e-12	-0.510660396864911	0.00627082555387204	0.0345080742121584	1.13935895712878	6.52138497783089e-07	1.15883899417707e-05
ENSMUSG00000058672	1283.03639020317	3522.57836808371	8726.87580541173	Tubb2a	4394.56526792121	1.45690933592624	0.00034642047587343	0.00427510554719383	1.30888569729571	0.00129018864336086	0.0100933574101727	2.76579503322196	3.17104371725985e-10	1.25043071959425e-08
ENSMUSG00000059552	682.392748297347	865.228994697722	1019.57489366147	Trp53	856.849480745773	0.344230102820996	0.000146744818238709	0.00213743668539496	0.236342254426644	0.00740008228550991	0.039298254438824	0.580572357247639	2.57358395467958e-09	8.29903307795168e-08
ENSMUSG00000059970	117.536915986014	287.628364169714	269.90535497776	Hspa2	232.388817882757	1.29140182753304	7.63530130868856e-06	0.00019855572634009	-0.0903332883358756	0.74938763527232	0.871254169867564	1.20106853919717	0.000113105395454581	0.00101500952534513
ENSMUSG00000060227	59.345092397339	140.847003047565	145.49544909646	Golm2	118.243042870703	1.24138760433798	0.00026788866358005	0.00349623062804349	0.0542752612638506	0.869607828270413	0.937706744167099	1.29566286560183	0.000408717551050598	0.00305888158094911
ENSMUSG00000060586	711.774196583139	4126.96721070675	2747.23956858302	H2-Eb1	2716.69642945753	2.53549795009595	8.47153532583559e-10	8.87816902147569e-08	-0.587101029284541	0.154603487996197	0.347035316592364	1.94839692081141	1.26570332001583e-05	0.00015629319197335
ENSMUSG00000061689	557.425760116911	789.988035644417	803.880031244307	Dlgap4	725.673247430412	0.503870997202954	0.00018564229710649	0.00257686261414042	0.0233853660438607	0.860306123583086	0.93273817030625	0.527256363246814	0.00028841594318282	0.00226840720652625
ENSMUSG00000061815	14.7483690096672	86.4579893254977	62.919687285042	Rufy4	58.4438945148253	2.52856551574493	4.52988418792638e-08	2.73620670256303e-06	-0.449605072975965	0.292891310501042	0.522354551095146	2.07896044276897	2.7699746594384e-05	0.000306356908098632
ENSMUSG00000062098	252.651194891746	366.762938079952	390.392672745519	Btbd3	340.150582632117	0.538065991055231	1.89101944621162e-05	0.000411586371678043	0.0885550175036045	0.46397382657452	0.679521721929796	0.626621008558836	3.61266962145422e-06	5.23727027316031e-05
ENSMUSG00000062184	0.511449021286355	11.2798688756478	11.1120495254644	Hs6st2	8.06332793313464	4.36296098410664	3.19451779984666e-05	0.000637745123109542	-0.0466059943162688	0.932629182675569	0.968329918513458	4.31635498979037	5.90794093543858e-05	0.000587556113839345
ENSMUSG00000062373	327.687001800682	512.50899793607	489.834064070597	Tmem65	451.480489112287	0.644145790469316	5.96146484079946e-05	0.00105623248574097	-0.0650529054423534	0.679816922990097	0.832799332540716	0.579092885026963	0.000824654173919833	0.00550935886800982
ENSMUSG00000062825	2186.49685441517	4274.68056346898	4524.67576740499	Actg1	3734.03688549316	0.967278559956494	0.000123527995683207	0.00187077080167632	0.0818711839853901	0.744899731688319	0.868942809569985	1.04914974394188	0.000115390356001506	0.00103314646411597
ENSMUSG00000062991	10.0028919443606	75.6952821759654	99.8072889243114	Nrg1	63.4657576220657	2.90131371103456	3.25315992185339e-11	5.05083199718867e-09	0.398688320942909	0.287148096215586	0.515849906549889	3.30000203197746	9.77862884600928e-13	5.93144478330739e-11
ENSMUSG00000063065	1039.54734058829	1549.71581026761	1577.19216847872	Mapk3	1407.74754218872	0.577026254600928	1.8096944954432e-06	6.01228325140481e-05	0.0245979903593853	0.837151881977495	0.921835746819343	0.601624244960313	3.98753520722527e-06	5.72643218357528e-05
ENSMUSG00000063146	214.788119692462	440.435889383366	653.189504069623	Clip2	436.643490852588	1.03234785094865	1.03183903948823e-07	5.64682670174236e-06	0.567687830405002	0.00263986885299128	0.0176805980232247	1.60003568135365	1.6006444313478e-14	1.27408916594867e-12
ENSMUSG00000063628	24.5920284805461	79.5771833186084	55.5579987658159	NA	56.3406129095335	1.67626861407978	1.06563172646379e-08	7.97701463810037e-07	-0.511270832196488	0.0542550882040239	0.170089304337417	1.16499778188329	0.000226215011300681	0.00182850729406198
ENSMUSG00000064080	84.8403283343059	245.963880243199	278.673538500475	Fbln2	208.195087992723	1.52942224720775	4.00663927343623e-10	4.53941400925532e-08	0.178216609264502	0.44590544502157	0.664406220480703	1.70763885647225	7.73455858183656e-11	3.40766190029392e-09
ENSMUSG00000064262	167.281279092019	307.255824571565	392.906210664898	Gimap8	291.278130634444	0.87869010334844	2.27287620757301e-07	1.09264874565895e-05	0.354338747167671	0.0294515150252026	0.110284837732977	1.23302885051611	1.23505495172471e-11	6.29642776817369e-10
ENSMUSG00000066191	43.7786146658107	96.3625180213986	106.065158902737	Anks6	83.7503819995606	1.13859805897669	0.000148502872002274	0.00215266484289131	0.14070828563931	0.621054150066988	0.794175858707464	1.27930634461599	7.05485169749017e-05	0.000680443624084051
ENSMUSG00000066877	103.516184305311	194.384376264185	184.362912432874	Nck2	164.710948090601	0.908119976032471	2.81361384073159e-06	8.6471181967352e-05	-0.0793723704512566	0.668391002392818	0.825732064576218	0.828747605581214	7.18304267500725e-05	0.000691250830369686
ENSMUSG00000067656	59.7134693252711	428.647537286456	678.465385162275	Slc22a27	393.613354908407	2.84198305794606	2.75778686662177e-06	8.50036416828011e-05	0.66256236476425	0.268604720237293	0.49457083753727	3.50454542271031	8.19994406990464e-08	1.83083631308444e-06
ENSMUSG00000068220	780.786032331621	2494.46454577418	2739.72566519109	Lgals1	2062.57707694311	1.67565867991084	4.00543011807477e-07	1.6926172434445e-05	0.135422796969022	0.681276500522912	0.833809227161851	1.81108147687987	3.89872668426706e-07	7.43361850075925e-06
ENSMUSG00000068735	260.627584107414	576.155470686305	594.575815443452	Trp53i11	488.770899562263	1.14549210410433	6.60638135587226e-05	0.00114343313971166	0.0442885364819459	0.876285041545473	0.941420406142556	1.18978064058628	0.000122512618955894	0.00108757885451228
ENSMUSG00000068744	9.63228084105561	35.1116064543955	54.9593509750988	Psrc1	33.4552590742083	1.8769329576268	2.64483119924545e-05	0.000546164157006745	0.643371926212438	0.0950872680700715	0.250554834348557	2.52030488383924	8.75614141889393e-08	1.94344481475058e-06
ENSMUSG00000069910	19.4949214684597	50.293144499302	81.9283440320049	Spdl1	50.5393140586728	1.35923028397861	0.00093852478494305	0.00938009422682626	0.702689930646233	0.065150496574071	0.193562152441239	2.06192021462484	2.40146629251851e-06	3.65200257495783e-05
ENSMUSG00000070348	1042.1023831901	2325.30960381691	2650.36052239083	Ccnd1	2043.49892674253	1.15758543903043	4.59585588369306e-05	0.000848714883896093	0.188712493806462	0.50542889533449	0.71208339958561	1.34629793283689	1.13534093132502e-05	0.000142528400409316
ENSMUSG00000070661	257.543141310094	602.026788223015	825.480425243583	Rnf186	566.42972648997	1.22661696066349	2.00195516591195e-05	0.000431697327957968	0.455671050548842	0.109415780293863	0.275059909823195	1.68228801121233	5.77334642313526e-08	1.34955124030756e-06
ENSMUSG00000071550	4.62905250041239	53.7264195078104	52.1621309295802	Cfap44	38.8259325708609	3.6046997787132	5.85610562466439e-10	6.42638606769454e-08	-0.0412695125199947	0.929913598548092	0.966850052059422	3.56343026619321	6.23862305538426e-09	1.84250202568121e-07
ENSMUSG00000072812	17.8079052803615	59.5310509499773	46.0585858551675	NA	43.2970477839698	1.71948175381464	9.60029965384172e-10	9.86383729139816e-08	-0.357762454246126	0.133108471698543	0.313751496698504	1.36171929956852	6.05778558905134e-06	8.23551143065189e-05
ENSMUSG00000073242	0.241412839998907	5.07746833458636	3.63801775587719	Dnmt3aos	3.231731254205	3.7803538480337	0.000182738500094054	0.00254667484173628	-0.466845106952522	0.389657694010308	0.615980161893566	3.31350874108118	0.00158438041885621	0.00960496985519512
ENSMUSG00000073421	763.870927399588	4181.36451501217	2553.00887838972	H2-Ab1	2697.29121376657	2.45253223429815	1.22708667624501e-09	1.21319512896676e-07	-0.711777869495363	0.0772737359609586	0.216087924042842	1.74075436480278	6.50924469403663e-05	0.000637640030727958
ENSMUSG00000073478	31.819189567213	59.5857360774968	68.2044440593582	NA	53.9540188632549	0.895677861672238	0.00023881350011412	0.00317353340853006	0.21298698171111	0.329412125734498	0.559391897551517	1.10866484338335	1.88978113912703e-05	0.000220993958224947
ENSMUSG00000073758	40.7402231325173	83.278581333015	81.9653576348636	Sh3d21	70.381057245177	1.02494324322803	8.19193872128872e-08	4.60329854150701e-06	-0.0261550981794751	0.875211487985909	0.941142445799231	0.998788145048556	9.75735362703305e-07	1.63605681959304e-05
ENSMUSG00000074183	103.823764515523	624.771737784062	852.312808084131	Gsta1	538.475589852159	2.58683999611647	2.4712116248252e-06	7.80069211691811e-05	0.447749393641341	0.411033098135616	0.634537901750526	3.03458938975782	3.01442185564226e-07	5.87304829599745e-06
ENSMUSG00000074415	29.109476572284	63.2015543730779	52.6651879189789	Mir100hg	50.0755413569329	1.10721057867829	1.23425258346513e-05	0.000291656529305852	-0.241366310230947	0.292035908315901	0.521306616828684	0.865844268447347	0.0014967619263333	0.00914261860024073
ENSMUSG00000074480	2.75037839217826	23.6788431867583	16.3616766167172	Mex3a	15.371304550105	3.03333238385464	8.20959665227549e-09	6.37307947524794e-07	-0.542806918396453	0.100931350976898	0.260471117304115	2.49052546545819	6.01329987489874e-06	8.18542764916286e-05
ENSMUSG00000074793	60.7557895505732	99.2584764626848	137.355729025598	Hspa12b	99.1392310658618	0.706167881771756	0.000554552516897342	0.00624915094310123	0.457359921398895	0.0153082703594873	0.068444494662214	1.16352780317065	8.50372338623686e-08	1.89274142563517e-06
ENSMUSG00000074802	105.778645521345	209.22204035564	240.644674909425	Gas2l3	188.039463802549	0.976313984203748	3.05061128000059e-05	0.000614261408511228	0.202525027171429	0.370771448181465	0.599302351359668	1.17883901137518	2.79813410665343e-06	4.19563357784757e-05
ENSMUSG00000074912	5.82871217852629	23.2798992772739	21.9939361560882	Gm14207	17.7689727419994	1.99723955157584	2.20242658286542e-06	7.14595374254786e-05	-0.077292034627585	0.807631135708462	0.905178789094465	1.91994751694826	1.51653060728051e-05	0.000182837575242625
ENSMUSG00000074923	27.9640257072416	138.937501342347	110.504539423154	Pak6	97.9356079440237	2.30803409466461	8.04146179788553e-06	0.000206441238397029	-0.33300710582476	0.50618980340354	0.712545925348537	1.97502698883985	0.000389153041374009	0.00293502815142666
ENSMUSG00000075028	64.2036838985124	94.9466858796133	103.26746017999	Prdm11	88.3519130323416	0.5641669361917	0.00098101817322741	0.00970370028827112	0.1222376499629	0.434360924501154	0.654642929309422	0.686404586154601	0.000174199386807381	0.00146502642196373
ENSMUSG00000075044	39.479019248067	210.911997016064	269.360527396172	Slc22a29	177.681277196097	2.41756962199016	4.58113921191516e-05	0.000846743191197017	0.353188086629514	0.544141269273684	0.740084663513189	2.77075770861967	1.44321804777211e-05	0.000175580595675548
ENSMUSG00000075224	1.29293422386016	12.580193445244	11.2873696091454	Lrrc55	8.8801690165727	3.24143360623081	0.000136992690816915	0.00202208929543841	-0.15960563394657	0.78363123339848	0.892449983524897	3.08182797228424	0.000502215587603871	0.00364894474440926
ENSMUSG00000075706	6417.66147601544	9971.53523299289	10745.0175603356	Gpx4	9153.7730478062	0.635764107764987	3.38180280676948e-05	0.000663694633238655	0.107845838461839	0.481388651739382	0.69348604502999	0.743609946226826	7.11219047198917e-06	9.47053621804926e-05
ENSMUSG00000076431	45.4809835294698	165.061721437661	199.217450311262	Sox4	139.936718780429	1.85418393529108	5.00048911165235e-08	2.96026120880123e-06	0.269787074554806	0.40601711922456	0.630176738956609	2.12397100984589	5.83719439081385e-09	1.73833110286657e-07
ENSMUSG00000078202	7.57055627158078	25.635070827385	28.2347945160822	Nrarp	21.0866029252947	1.82155849604716	5.66461110010728e-06	0.000155813974617124	0.127002100844065	0.686318612858502	0.836313556736522	1.94856059689123	3.80723843651011e-06	5.49330117267887e-05
ENSMUSG00000079547	119.2263049645	463.260903187523	276.327132884006	H2-DMb1	307.093735973835	1.95808701104211	3.86333965739379e-09	3.29169102516154e-07	-0.746060342415969	0.0227175907590294	0.0914856222178555	1.21202666862614	0.000737470530092735	0.00501451857426029
ENSMUSG00000079625	1.59058797213892	12.9303203721238	13.1127268301103	Tm4sf19	9.64875391859487	3.01714311202149	1.26613229850123e-05	0.000297846610287158	0.00703343093158633	0.9859751631065	0.994281830564666	3.02417654295308	2.1502121505882e-05	0.000245417604309139
ENSMUSG00000082676	33.5336947261289	157.530237506693	130.63644424255	NA	113.150726905308	2.23351711324972	8.41423054625548e-05	0.00139086965496463	-0.271918275545259	0.624676185739475	0.796478087672561	1.96159883770446	0.00135361569953938	0.00837163221277847
ENSMUSG00000083190	1.03012450400791	10.2210277191557	9.67490451201482	Cyp4a30-ps	7.35719641848254	3.26552416399462	0.000289718235785001	0.00370952609777253	-0.0601175023077739	0.916361549199078	0.961376841061976	3.20540666168685	0.000593430406565282	0.00417565950225955
ENSMUSG00000084915	16.8340193543485	66.1205837255724	62.5400582078393	NA	50.571439640585	1.96538785558326	6.6200122638371e-07	2.60818528289522e-05	-0.0858276199603162	0.811578759594989	0.906779607620951	1.87956023562295	8.71082930234168e-06	0.000113039098035822
ENSMUSG00000085651	3.73570122972312	40.4108031253091	25.370866428984	NA	25.2004976570999	3.43949830780009	1.43318411078035e-07	7.3989012221567e-06	-0.677948920267239	0.210920662293866	0.42493726204707	2.76154938753285	6.96610018560881e-05	0.000673096286887436
ENSMUSG00000085873	28.4778544787212	104.906431063881	168.799921196201	NA	101.219640930693	1.86056513901915	2.22400344293736e-05	0.000471812876153512	0.686086909032063	0.101402313886819	0.261090229069813	2.54665204805121	5.97902451636248e-08	1.39306717023236e-06
ENSMUSG00000085936	0	8.3533587492234	9.38593813541175	NA	6.20018834833074	5.0816057970178	6.13917364117417e-07	2.44510815995196e-05	0.157235679763511	0.752231310254805	0.872854105845981	5.23884147678131	4.60571936864894e-07	8.56799853358045e-06
ENSMUSG00000085939	19.7293997695883	132.655372634546	94.4201912700731	Cd63-ps	88.1962096258899	2.73430877671833	5.14976404409868e-11	7.65525208257506e-09	-0.486684847019198	0.208122594816787	0.420923868916316	2.24762392969913	4.86591541349533e-07	8.98955831180001e-06
ENSMUSG00000086316	49.6376805145464	110.516789440281	125.25070229973	Nbdy	96.9446729501971	1.16116028098869	0.000117000591452279	0.00179658051050533	0.181987545839696	0.526796549247181	0.727961775571515	1.34314782682838	3.27554743635478e-05	0.000354580493969811
ENSMUSG00000086602	0.226834996705967	6.24803689534055	5.99669335028253	NA	4.40317058837214	4.10730522940145	5.52164367523653e-05	0.000990870303364364	-0.103947400808264	0.841820928735896	0.923936118001589	4.00335782859319	0.000127249533126674	0.00112357402198283
ENSMUSG00000086712	5.59980327093887	36.2495226081852	23.3939409735305	Mexis	23.4538458517437	2.74589776966916	1.09607304570111e-09	1.10984014675823e-07	-0.633472268165731	0.0641258983013547	0.191554650450419	2.11242550150342	9.84471302656517e-06	0.000125847758402874
ENSMUSG00000087008	38.993963977833	81.6688891461692	92.6253087360192	NA	72.3399169172027	1.06621609898122	0.000578390146474698	0.00646563065072516	0.190828346753634	0.514929989528681	0.718898195080826	1.25704444573485	0.000152630767170258	0.00131726319494138
ENSMUSG00000090125	0.535526338201292	14.1915093635154	7.56064654732903	Pou3f1	8.22478999836818	4.68732505434629	3.0372061574352e-06	9.1465288879083e-05	-0.902246530495828	0.0585162233844877	0.179479927676357	3.78507852385046	0.0002502627485697	0.00200172804347195
ENSMUSG00000090307	1.36147996324615	15.3410253487018	8.3762222396596	1700071M16Rik	9.18092285032007	3.53102478485633	2.05835307539786e-06	6.69923609632597e-05	-0.90482953013609	0.0354817873483954	0.126013606021536	2.62619525472024	0.000730606813107305	0.00498246910933793
ENSMUSG00000090486	14.3075974392412	70.2883619325562	61.7721452513174	NA	51.3186615870992	2.28248750752377	0.000179642424841547	0.00251520166836822	-0.187424521115262	0.747493302780603	0.870469712249865	2.09506298640851	0.00137806947572486	0.00849617725718997
ENSMUSG00000090675	0.226834996705967	5.61510024423751	6.46486459399675	Olfr111	4.28024703901036	3.95998889676564	6.43977571541063e-05	0.00112481415829172	0.175255136995435	0.702005394633506	0.844865932510261	4.13524403376108	4.08849761335483e-05	0.000428311105567804
ENSMUSG00000090925	67.1991769281327	265.863806739909	185.082804185114	1810064F22Rik	183.673914867388	1.98349690305012	7.14736143741636e-07	2.78973362622434e-05	-0.52512982298265	0.180693770873374	0.385024515079215	1.45836708006747	0.00073066285276112	0.00498246910933793
ENSMUSG00000093803	477.362928515457	591.749482205867	635.131672508686	Ppp2r3d	570.865845915399	0.313433008349054	0.000188931820968703	0.00261214443766756	0.102007949363122	0.205611433317224	0.417714629832644	0.415440957712176	4.17792231089251e-06	5.96384483472202e-05
ENSMUSG00000095332	8.74793821596665	26.6825248190566	24.6841478273693	NA	20.8198884676515	1.61698646948539	7.78461365946032e-06	0.000201190508387532	-0.123067357839655	0.66974845247792	0.826377565109174	1.49391911164573	9.73598628011493e-05	0.000891265233988118
ENSMUSG00000096954	55.9757354019826	129.669200077672	134.438287897265	NA	109.397324531761	1.2072781770018	9.90829151630873e-05	0.00157690045696151	0.0479606998568044	0.872399786157952	0.939506878418799	1.2552388768586	0.000167203295981804	0.00141620133447879
ENSMUSG00000097758	10.661266473586	52.7225438138233	101.391544274279	NA	54.6659917903581	2.29875382689366	1.17229865354735e-05	0.00028017536805419	0.942664955388136	0.047839001947929	0.155744064118756	3.24141878228179	6.01081767656005e-09	1.78755039014588e-07
ENSMUSG00000097815	190.639567115035	302.373655900296	380.756772910129	NA	292.564546554582	0.661578435032345	0.000266429357125877	0.00348152077640797	0.332183009115831	0.0593493619082562	0.181230538673642	0.993761444148175	3.415509322948e-07	6.58261796786341e-06
ENSMUSG00000097928	11.3358887513261	43.4179002704913	53.588046719455	NA	36.9732340733732	1.93481294373155	4.93995475227434e-05	0.00090429215377878	0.306218941997424	0.477092060374198	0.689537306563101	2.24103188572898	1.00413730398341e-05	0.000128132228563127
ENSMUSG00000099398	4.31021019584973	24.1707174548094	19.9243584170194	Ms4a14	17.0804626616478	2.50352692954499	4.75971361410156e-05	0.000874352299312609	-0.289698740276867	0.576170374965324	0.763364609343375	2.21382818926812	0.000714795589678821	0.00489609826174117
ENSMUSG00000099444	1.5328089442645	13.0316472970299	9.83318489108914	Gm29240	8.7089117797634	3.05093939701104	8.87403642583462e-06	0.000223826478321894	-0.395048708168212	0.324717592802174	0.554808325510615	2.65589068884283	0.000195994662273269	0.00161471246964034
ENSMUSG00000102999	0.796797938458976	8.61113485848018	9.84694672130418	NA	6.67627454753983	3.4148943731768	0.000217907768716644	0.00294287811359591	0.2223350455204	0.62371895498163	0.795853540301484	3.6372294186972	0.000111114712232016	0.0010004996712834
ENSMUSG00000000049	69333.0092130806	45066.5030849674	41962.0602651789	Apoh	51290.6393521218	-0.621479276215182	9.60563452282774e-08	5.31224537199128e-06	-0.102963184269233	0.37687487451936	0.60476635918232	-0.724442460484416	8.60078799810795e-09	2.45219803748985e-07
ENSMUSG00000000340	3204.7202313806	1989.19707582907	1894.16795402207	Dbt	2318.75414457746	-0.687898679094356	0.000179399256272327	0.00251518957288827	-0.0706291139142385	0.700633918181669	0.844287935724031	-0.758527793008595	0.000131770110525206	0.00115918718429158
ENSMUSG00000000739	352.967805107481	24.6088257945968	4.98595142635634	Sult5a1	115.413562543022	-3.839586614604	9.44960642360302e-06	0.000235230107646935	-2.31180893623069	0.0111174677069253	0.0538191278774721	-6.15139555083469	2.41095655611506e-10	9.85179423273583e-09
ENSMUSG00000000791	89.2155282969192	36.3576643359094	22.1109372321417	Il12rb1	47.7138810586277	-1.29478480210168	3.0872539900353e-08	1.97886371960673e-06	-0.72950808070929	0.00457709845550305	0.0269318032781619	-2.02429288281097	5.4555216593293e-14	3.94640641113375e-12
ENSMUSG00000001095	18.6314551263244	5.01313023530102	3.25491336686301	Slc13a2	8.50139730076729	-1.92635808027346	0.000327641191910875	0.00409746979859901	-0.595315346060275	0.331944954967065	0.562132661796487	-2.52167342633374	5.38580841137247e-05	0.00054166711932507
ENSMUSG00000001424	6274.14529874787	4431.2028007254	4213.04053408865	Snd1	4909.07933936826	-0.501847493025419	6.54911287161017e-05	0.00113727759560024	-0.0729913136026206	0.56154253749519	0.752377749380327	-0.574838806628039	2.31468162256992e-05	0.000262232607949562
ENSMUSG00000001576	2936.82497910745	2142.87294285936	1897.83211294225	Ergic1	2304.31741530965	-0.454637750506004	8.33385196213305e-05	0.00138085009586015	-0.175851622225901	0.128283496707608	0.306050833593683	-0.630489372731905	4.52217215297694e-07	8.45665940083338e-06
ENSMUSG00000003166	1436.8200191881	1090.93516477412	1048.3016596254	Dgcr2	1180.12673808743	-0.397154278507326	5.45764496427275e-05	0.000981907626190188	-0.0576405706228568	0.557840018639055	0.749708226892807	-0.454794849130183	1.95092868310198e-05	0.000226782220209444
ENSMUSG00000003199	2650.6432685279	1907.28536004106	2128.21067601508	Mpnd	2190.89807311778	-0.474519161707621	3.94801268754367e-08	2.44548840833672e-06	0.157507754527975	0.0677677712652845	0.198724430074118	-0.317011407179646	0.000677427205398041	0.00468510055619601
ENSMUSG00000003234	1707.67198245899	1411.56327532681	1399.78814736985	Abcf3	1495.19079861364	-0.276636487675712	1.72813971598809e-06	5.80477699472923e-05	-0.0110248940540459	0.847782850434129	0.92702209761896	-0.287661381729758	4.33877375942311e-06	6.12808863698994e-05
ENSMUSG00000003235	1305.80632124957	1052.10899881391	1137.32474590457	Eif2b5	1151.78931338048	-0.31076342617095	2.46309359865403e-10	2.93332055839707e-08	0.112304931213247	0.0199311920993011	0.0831579667245195	-0.198458494957703	0.000179482047614243	0.00150178569891214
ENSMUSG00000003476	19.4673076689569	1.56615919381943	1.52038807532597	Crhr2	6.81774076930295	-3.64475952278602	4.87619315519117e-05	0.000893400424237823	-0.0613606165236341	0.951956553431989	0.977569120046316	-3.70612013930966	0.00022235370333951	0.00180001417614578
ENSMUSG00000003604	549.736310004596	408.919130565152	416.929583994222	Aven	452.691963761774	-0.42652399829345	8.37995314192366e-05	0.00138739192618262	0.0264218810045131	0.806906451609407	0.90500659692319	-0.400102117288937	0.000651207389000356	0.00453157380996933
ENSMUSG00000003662	1507.39393963094	1169.24109334618	1134.70825838511	Ciao1	1258.54109667668	-0.366592905973585	2.64367816850191e-05	0.000546164157006745	-0.042549701144181	0.625179333111061	0.796875712672799	-0.409142607117766	1.46337453434951e-05	0.000177327535537588
ENSMUSG00000003814	30652.6105890153	19086.0591048463	19892.4256303656	Calr	22725.1526371075	-0.683508337526632	3.82261309664479e-09	3.27028451043571e-07	0.0596145407354061	0.607367654961094	0.785086400726046	-0.623893796791226	6.40134833846243e-07	1.14126286946842e-05
ENSMUSG00000004069	3733.18429042773	2549.28962609149	2744.32799374692	Dnaja3	2954.85816491257	-0.550383369128435	3.53042786673926e-07	1.53841513694085e-05	0.106302386412532	0.325174264203661	0.555233759579648	-0.444080982715903	0.000142443529409846	0.00124009686276095
ENSMUSG00000004071	3514.65989074174	2301.31939590211	2276.00245354351	Cdip1	2650.7380878083	-0.61087359021746	8.40783722199176e-05	0.00139086965496463	-0.0161570565664412	0.917185032256676	0.961647532596217	-0.627030646783902	0.000187085835439524	0.00155689153067668
ENSMUSG00000004460	4155.02021618549	2213.80310378595	2705.08120833273	Dnajb11	2929.24287347604	-0.908512872213432	2.11487925953067e-09	1.94420479297206e-07	0.288847835230911	0.0569663315785998	0.175961207697775	-0.619665036982521	0.000155306436281719	0.00133604717302699
ENSMUSG00000004558	31199.3119929933	21399.6016346131	18859.3016812549	Ndrg2	23534.7223419725	-0.543906910825548	0.000210074792284503	0.00285179251702279	-0.182311169305961	0.214119570343391	0.42835917408135	-0.72621808013151	4.61661641145395e-06	6.48203217062636e-05
ENSMUSG00000005378	782.950474981921	611.234942446058	656.988910148796	Bud23	675.196560163293	-0.356106159685778	4.48999106282486e-10	5.05968885359189e-08	0.105828791943294	0.0590767235462108	0.180578273314984	-0.250277367742484	4.90659993385835e-05	0.000498624194512459
ENSMUSG00000005553	69.0565281339402	18.6292853845273	20.739772507685	Atp4a	34.0815588764598	-1.89015335683763	0.000111323453155253	0.00172655908738915	0.137223633851122	0.783869611902575	0.892492615657659	-1.7529297229865	0.000945650229661432	0.00619180810169982
ENSMUSG00000006378	2190.63764810143	1441.23137335089	1463.30420145917	Gcat	1668.13699183878	-0.60415809600369	0.000152493120821717	0.00220279518430267	0.0218339259775278	0.891171548902966	0.948727947352972	-0.582324170026163	0.000729836019413327	0.00498159032441127
ENSMUSG00000007833	2858.52421320228	2077.587662284	2325.16943772698	Aldh16a1	2380.09305239025	-0.460803585404986	3.81977788554783e-08	2.38281382384174e-06	0.16300537455933	0.0513079966634439	0.163531828603403	-0.297798210845656	0.000997397160185729	0.00648732320592249
ENSMUSG00000008845	1009.05243034652	62.2324344083247	31.1150114606564	Cd163	331.55672058201	-4.01428088152241	6.67911322717282e-21	1.07687856339648e-17	-1.01357602217522	0.0218455434396499	0.0888764537582718	-5.02785690369763	1.2665350264351e-26	4.23735124781693e-24
ENSMUSG00000009566	5079.47285034331	3038.67865189509	3095.56693919864	Fpgs	3655.6440888809	-0.74122651101102	1.60554893932022e-05	0.000358384512972863	0.0268785359790131	0.875734638644642	0.941345817552867	-0.714347975032007	0.000118976473698996	0.00106014326044232
ENSMUSG00000009894	2342.17438211483	1609.80408224676	1372.0604439222	Snap47	1755.2825121125	-0.54110821869246	6.05285191955676e-05	0.00106881024628399	-0.230456263310014	0.0880265677824259	0.237473210199988	-0.771564482002473	1.24519422354833e-07	2.65294514573303e-06
ENSMUSG00000012117	1295.12987802165	997.969077311973	852.238877797556	Dhdds	1042.50748942823	-0.377582605564775	0.000816753558433739	0.00846644638218158	-0.229025439062649	0.0425882804235037	0.143912675134737	-0.606608044627424	6.95659679262078e-07	1.22093975839013e-05
ENSMUSG00000013701	2228.13116886358	1604.92600851856	1463.7897495125	Timm23	1746.71097950061	-0.473924848950915	2.82279754481024e-06	8.66264078173098e-05	-0.132321496717615	0.191398324143168	0.399067862883092	-0.60624634566853	3.0853218189427e-08	7.78126157681992e-07
ENSMUSG00000015083	11148.7573752179	6117.77457906836	5848.94959148143	C8g	7518.40922864559	-0.865776569570275	1.5467731491699e-05	0.00034674187386739	-0.0647926031099975	0.746413121331441	0.869968850576932	-0.930569172680272	1.70584375005518e-05	0.000202469658404553
ENSMUSG00000015092	5052.27176706602	4077.75391138493	4045.52844468499	Edf1	4354.89873167351	-0.309144409431679	0.000706178000424047	0.0075517810657592	-0.0112734680025978	0.90161726325028	0.953919796457901	-0.320417877434277	0.00115734507012219	0.00734907255084706
ENSMUSG00000015189	1135.12934201109	758.589110000985	596.590833050838	Casd1	821.68968501862	-0.581028773329653	2.51911806871607e-07	1.1785873821493e-05	-0.346938007011597	0.00222198122003579	0.0155939239211427	-0.92796678034125	3.55733990955497e-14	2.67262323310144e-12
ENSMUSG00000015599	150.424395978921	57.3166425663372	49.7724161293583	Ttbk1	82.4823857944563	-1.39142289161611	0.000714452711493971	0.0076324815662149	-0.211694771320555	0.611086754011909	0.787397876658417	-1.60311766293667	0.000330891751391639	0.00255317267776497
ENSMUSG00000015846	19619.5518048082	13383.2832176985	12710.1097515826	Rxra	15019.4876650496	-0.551834887489522	0.000102497508303024	0.00161408548011374	-0.0744984057909523	0.600004560772473	0.780530372431334	-0.626333293280474	4.47256394920086e-05	0.000461748019673524
ENSMUSG00000016257	1027.45182852289	838.453168890208	850.469175035071	Prelid3b	897.575129413015	-0.295517911802108	1.0155384112084e-06	3.72779073536393e-05	0.0191667759854435	0.748486709228722	0.870726796588362	-0.276351135816664	2.4162417165214e-05	0.000271935274801205
ENSMUSG00000016344	1736.65048557093	1338.79972906746	1250.32322199922	Ppdpf	1429.79215537194	-0.374915992939738	0.000379502140300605	0.00458729230720915	-0.0973373393510318	0.356002599507741	0.58514560985595	-0.47225333229077	3.50145037314653e-05	0.000375240517466534
ENSMUSG00000016756	8679.06550001963	4545.22030341077	3462.51247110158	Cmah	5442.61364585185	-0.933127373172829	4.28385277825603e-06	0.000123337299769569	-0.392658639983371	0.0531994977946564	0.167713139985157	-1.3257860131562	1.49722959846466e-09	5.08867939084529e-08
ENSMUSG00000017344	84577.1095657793	51442.4468065163	46168.8142051089	Vtn	59636.8674411797	-0.717295567810505	1.51513835690141e-09	1.45675687892906e-07	-0.156072106041812	0.188605543873589	0.395574679735654	-0.873367673852317	9.66415080638259e-12	4.99828012237353e-10
ENSMUSG00000017453	8541.60572252462	5281.9672209636	4805.10382064781	Pipox	6100.43048603573	-0.69344829838442	0.000683872441421345	0.0073545235362706	-0.136386794813297	0.504272168522056	0.711483636820919	-0.829835093197717	0.000168670937793324	0.00142524945541857
ENSMUSG00000017801	959.629032449017	763.36782235141	744.716333245363	Mlx	815.605975584222	-0.332720989472609	0.00026251771431783	0.00343866284998278	-0.0359035042911889	0.69275966628156	0.840036809062224	-0.368624493763798	0.000187706705083307	0.00156084503659952
ENSMUSG00000018417	8498.573186201	4853.23019477176	5240.49668111284	Myo1b	6039.29180588068	-0.808268611088328	5.46867222198224e-07	2.21280636626926e-05	0.110506232901898	0.493521513287995	0.703192562464885	-0.697762378186431	6.24753053107342e-05	0.000615893755669172
ENSMUSG00000018669	2875.32563432704	2004.05043358083	2102.09597325899	Cdk5rap3	2289.14476899976	-0.521504729176842	4.78093322505577e-07	1.98040237939069e-05	0.0690022822490895	0.505148727449529	0.711971291460245	-0.452502446927752	5.2674474504674e-05	0.000531010286296648
ENSMUSG00000019579	1998.28355506401	1491.25331218582	1408.99946374103	Mydgf	1616.1875458427	-0.423414280753294	9.97116526012574e-10	1.01454186336037e-07	-0.081775276547923	0.237968645809932	0.457264176653687	-0.505189557301217	1.71598235037188e-11	8.58472291732773e-10
ENSMUSG00000019731	2066.75544886442	1300.1504506746	1442.27762752834	Slc35e1	1567.42461980506	-0.668946857647115	7.36376290969394e-07	2.84768395917316e-05	0.149092162589666	0.269810775402023	0.495814043414693	-0.519854695057449	0.000367431528011959	0.00279582227355795
ENSMUSG00000019737	68.27822713075	27.0948948963813	16.9481335557059	Syne4	36.2232981004087	-1.32794514356468	0.000391052407699956	0.00469442065600863	-0.700586891010519	0.0755639109629034	0.21308329727317	-2.0285320345752	1.22294579798556e-06	1.99434237825338e-05
ENSMUSG00000019856	37.3124534029526	7.47177525237412	1.90004385387528	Fam184a	14.6097007676917	-2.30557446244422	9.71264953602912e-07	3.59042564859207e-05	-2.03528409766612	0.00157754857226617	0.0118313380137875	-4.34085856011034	2.84493281769402e-11	1.3536822553881e-09
ENSMUSG00000019877	7832.62914463299	6351.72181423258	6500.31098940576	Serinc1	6830.98549234246	-0.302536743992858	7.4937124030921e-05	0.00126770146867482	0.0335556468397394	0.660201595121079	0.81930199111699	-0.268981097153119	0.00111756862905389	0.00714877237106259
ENSMUSG00000019906	944.493723101198	562.621772944373	369.292774537453	Lin7a	618.07558228258	-0.747211551206296	0.000560181792908357	0.00630242103025183	-0.607501010008278	0.00525464615075668	0.0298520783709212	-1.35471256121457	8.02452284961796e-09	2.306442886321e-07
ENSMUSG00000019990	608.646287424297	359.699369438919	254.270660015816	Pde7b	401.910607251353	-0.758290523895528	6.40243089531298e-05	0.00112109399804311	-0.503371424071164	0.0085231151122922	0.043785254506814	-1.26166194796669	9.60681535076855e-10	3.40001868249018e-08
ENSMUSG00000020000	2957.46562151329	0.543778543167756	0.206320169951308	Moxd1	870.127421071669	-12.356659869248	1.68487591322934e-16	9.54459436251e-14	-1.14025892427512	0.515852193627615	0.71967213361456	-13.4969187935231	3.44905349517089e-15	3.0266857966639e-13
ENSMUSG00000020089	5277.78819971089	3516.23879094496	3564.96974441056	Ppa1	4048.67419160129	-0.586076301458267	1.19541072626362e-05	0.000283757744309008	0.0197319874417454	0.882821050536461	0.944111767883851	-0.566344314016522	8.99075670725577e-05	0.000834099144782325
ENSMUSG00000020122	21261.970988145	4204.09516606187	2356.16244748677	Egfr	8677.60784356425	-2.33835637214583	1.38831276444224e-11	2.36577524737475e-09	-0.835548010082588	0.0157887631605008	0.0699935811164891	-3.17390438222842	2.04977570001591e-17	2.41152732355719e-15
ENSMUSG00000020180	1235.682519832	943.783703509232	948.173063529731	Snrpd3	1030.92728478666	-0.388722423816134	6.03424169002766e-05	0.00106642247742816	0.00846100681934861	0.930279936396046	0.967090061567808	-0.380261416996785	0.000284841952896975	0.00224476845617594
ENSMUSG00000020571	12856.1425182631	7000.23036369853	7537.31953803206	Pdia6	8880.52487219798	-0.877050294072729	5.59946219957923e-12	1.11775931145886e-09	0.10659170979877	0.402546273889753	0.627361585015458	-0.77045858427396	2.10902629666096e-08	5.56824550728785e-07
ENSMUSG00000020733	8356.01318574333	5424.57696052345	4841.85536113374	Slc9a3r1	6115.37537988526	-0.623215556337456	0.000670444840738238	0.00724356900096571	-0.164013942977588	0.370806628639766	0.599313974368559	-0.787229499315044	6.97823869993745e-05	0.000673965029513129
ENSMUSG00000020830	90.4598453566894	45.6501488043967	36.6254772268323	Vmo1	56.175156149905	-0.983104982743048	2.3916027474484e-06	7.61823610737362e-05	-0.326216074004139	0.136391771546498	0.319067039479254	-1.30932105674719	1.72181021772661e-08	4.67267431964033e-07
ENSMUSG00000020884	17318.1267993804	11774.3990419602	11808.0348041521	Asgr1	13414.8000771402	-0.556590945201972	3.01637048409503e-06	9.0968525678607e-05	0.00411977107494587	0.972428295870574	0.98840001287291	-0.552471174127026	1.77926144392844e-05	0.000210251357822272
ENSMUSG00000021282	9002.40604298366	7147.14814161115	7185.74784605747	Eif5	7704.16508449904	-0.332985162298392	6.24427330279698e-05	0.00109870346617411	0.00795191563349723	0.923794949410705	0.964563195824938	-0.325033246664894	0.000297801679060391	0.00233060290644777
ENSMUSG00000021338	1100.28330077897	378.34415337231	302.678260530228	Carmil1	568.424522361893	-1.53989166717591	2.10853888707876e-09	1.94420479297206e-07	-0.324083292426368	0.210221142991162	0.423966762148136	-1.86397495960228	2.18751589716473e-11	1.06694966720025e-09
ENSMUSG00000021427	5234.04076898854	3358.53817226405	3595.06183038482	Ssr1	3979.7223648656	-0.64040175208105	2.28156087395689e-06	7.35468744796442e-05	0.098041235919495	0.469324434544137	0.683730830833245	-0.542360516161555	0.000210701222057971	0.00172130277249343
ENSMUSG00000021432	526.24610853251	392.602563741753	348.134994199946	Slc35b3	418.83079175615	-0.423009684206679	0.000832392973226188	0.00859879582002016	-0.171738839293193	0.175746948144351	0.378390236588746	-0.594748523499872	1.51190055171697e-05	0.000182484862533054
ENSMUSG00000021484	9982.85660981674	6713.60059949555	6455.5668057343	Lman2	7599.25419260142	-0.572374176700091	1.22170850626356e-06	4.34017123581088e-05	-0.0566890741587908	0.630890471675996	0.80056323625666	-0.629063250858882	7.97817929037275e-07	1.37101745558155e-05
ENSMUSG00000021492	19827.303939635	14503.937721207	13146.1106030947	F12	15670.2727507116	-0.451012512393392	2.13776899289208e-05	0.000455362175721727	-0.141722582492603	0.181751850856036	0.386615401403679	-0.592735094885995	2.33864532995435e-07	4.6494961750216e-06
ENSMUSG00000021497	2470.27051898825	1628.40560881075	1480.85014894421	Txndc15	1832.61427066692	-0.600753351571599	1.13117128967537e-08	8.34508956061285e-07	-0.136896655832786	0.194009431472328	0.40226766326474	-0.737650007404386	9.22657504144736e-11	3.99917863942249e-09
ENSMUSG00000021595	2695.16021410298	1886.18054970294	1753.19374435985	Nsun2	2085.00197883734	-0.514748700038292	5.35281854540338e-06	0.000149335973795897	-0.105663300405253	0.350583221079406	0.580968031092968	-0.620412000443545	3.93623918493643e-07	7.49180030469856e-06
ENSMUSG00000022098	4535.26756157161	3244.95370325345	2688.88059657406	Bmp1	3460.90686550015	-0.482945975841356	3.79824025003234e-05	0.000729707751060291	-0.271829490240321	0.0205207207558784	0.084906216970989	-0.754775466081677	2.6167534710855e-09	8.42555268013275e-08
ENSMUSG00000022130	554.570823472455	407.389006153457	380.28062899444	Tgds	442.704723847569	-0.445075707339158	0.000334546628421615	0.00416642741040824	-0.0965748493881062	0.436735196306364	0.656421032101072	-0.541650556727264	5.67768393613113e-05	0.000567506738106107
ENSMUSG00000022181	15686.1107802454	4154.1435702737	4786.43423677886	C6	7731.86647511983	-1.91674180614853	7.95789690077519e-15	3.20764459692784e-12	0.204258129434989	0.407949465772915	0.631656671044654	-1.71248367671354	1.31569875231207e-10	5.58963128660835e-09
ENSMUSG00000022261	5835.37581160699	3742.31070591254	3417.57419915605	Sdc2	4262.407352659	-0.640768502712301	2.49974926830635e-08	1.6476334799906e-06	-0.131391161008633	0.253463682750757	0.475900067963803	-0.772159663720934	5.17195385320191e-10	1.94968091381618e-08
ENSMUSG00000022337	955.190291894692	773.478033769616	663.385531955608	Emc2	794.542667978754	-0.302899796491224	0.000152209619295041	0.00220021628994762	-0.219513715244567	0.00607715786783055	0.0336498847338991	-0.52241351173579	1.94235213571537e-09	6.43802537615131e-08
ENSMUSG00000022412	1026.24055111573	731.626115116173	756.862007968892	Mief1	825.699741249195	-0.48758364545917	1.36301597776283e-06	4.74565031460283e-05	0.0482404751359933	0.632297767842312	0.801394308556617	-0.439343170323177	5.69243993270366e-05	0.000567970754142827
ENSMUSG00000022514	4481.03972923841	2492.14974525973	1659.06707738877	Il1rap	2832.0930735267	-0.846423938287781	0.000131526400852999	0.00196913811562775	-0.587107113534792	0.00807041611021691	0.0419546048914499	-1.43353105182257	2.09554449975714e-09	6.90230180824489e-08
ENSMUSG00000022679	994.558840620307	479.554002093531	374.715598147575	Mpv17l	600.191188734949	-1.05258891774618	2.49989914414184e-05	0.000520336505076594	-0.3562098169913	0.15538247946159	0.34806956076114	-1.40879873473748	1.88379952537003e-07	3.82330952011594e-06
ENSMUSG00000022711	1737.9222596833	1404.37591444792	1289.61181290669	Pmm2	1468.72363318149	-0.307264740976118	0.000402336927035573	0.00481060010876532	-0.123196184012866	0.155509755106932	0.348194192989015	-0.430460924988983	4.67598989271759e-06	6.56109407489312e-05
ENSMUSG00000022842	286.277676146946	222.190887198935	190.967078147267	Ece2	231.856469521389	-0.366554881852795	0.000850209244567006	0.00873291087397126	-0.223178915210612	0.0431741335074388	0.145352916141711	-0.589733797063407	9.65952446228445e-07	1.62219402185439e-05
ENSMUSG00000022844	1783.65564709929	1055.78193152987	937.916562498311	Pdia5	1235.19615109983	-0.756548110099794	0.00011034175259831	0.00171569965464435	-0.172053887708585	0.379875271276133	0.607337017452386	-0.928601997808378	1.13559429804919e-05	0.000142528400409316
ENSMUSG00000023176	13253.7086320307	7792.06258579873	6355.56510763827	Cpn2	8975.9298117021	-0.766258815465152	1.77362131171587e-07	8.70611304298938e-06	-0.29417389526963	0.0451014713835873	0.149932107633189	-1.06043271073478	2.2633958664598e-11	1.10145073392357e-09
ENSMUSG00000023456	13236.5255823349	11068.6348070878	9722.61155245776	Tpi1	11310.3605484457	-0.258094995011422	0.000242432010103831	0.00320996521274561	-0.187213977247863	0.00775240841378446	0.0407248697144143	-0.445308972259285	4.65274321138701e-09	1.41512127332697e-07
ENSMUSG00000023959	175.840047505898	72.5518095899779	66.5378430265544	Clic5	101.161889399536	-1.27730990746089	0.000606642112980115	0.00670280373645926	-0.132618771064635	0.724477331417034	0.857007983996677	-1.40992867852553	0.000484172880617573	0.00353705551681456
ENSMUSG00000024029	515.997517196286	60.1043638243474	48.1454184884454	Tff3	190.673248540829	-3.10181480348039	0.000386266998917263	0.00465563904387915	-0.322592923218203	0.713306476439854	0.851497924598883	-3.42440772669859	0.000292959603365639	0.00229774762903482
ENSMUSG00000024039	15006.6206016289	8928.91574837928	6666.47070053291	Cbs	10051.0509852626	-0.749041448510024	0.000816021893503288	0.00846304744573424	-0.421562856400167	0.0596379886325352	0.18187845215779	-1.17060430491019	1.28342291115496e-06	2.07698548321837e-05
ENSMUSG00000024055	2277.81516888513	1510.52749923893	1535.52487398414	Cyp4f13	1743.55251229523	-0.592611412277355	7.7973827243202e-05	0.00130641999921464	0.0238196915691055	0.873864544329276	0.940024497522153	-0.568791720708249	0.000449545646879054	0.00331919703137045
ENSMUSG00000024146	843.667254899193	717.92376858554	715.38625700799	Cript	754.160819978511	-0.232578190706537	0.000368296358307459	0.00447858273374021	-0.00470417083693687	0.941788265785381	0.972115809245882	-0.237282361543474	0.00079374429573898	0.00534454492464247
ENSMUSG00000024150	7792.80041979786	5378.00607129812	5866.08410971471	Mcfd2	6231.79206744998	-0.535184220866321	1.08617555325538e-07	5.89798953270279e-06	0.125029737557487	0.214531986926301	0.4288724983743	-0.410154483308833	0.000164061135998788	0.00139566032737626
ENSMUSG00000024158	8093.91451021977	4935.99393948234	4313.09976216453	Hagh	5681.58993754693	-0.713434946236432	3.9143389675813e-05	0.000747899222976337	-0.194642625971571	0.262045136031026	0.486889140289511	-0.908077572208003	1.26744395618341e-06	2.05750644350259e-05
ENSMUSG00000024292	8454.52715409165	3319.31654387445	2831.01405142423	Cyp4f14	4686.05422557062	-1.34876696689039	1.05550396276225e-07	5.76129246341062e-06	-0.229641656646015	0.365601583317594	0.59400093112159	-1.57840862353641	8.45666533767888e-09	2.41754496943098e-07
ENSMUSG00000024309	828.728604882284	654.19460261958	659.634359758362	Pfdn6	707.128061267076	-0.343883561859775	3.39577048455647e-05	0.000665190180900034	0.0139808300614404	0.865408571929958	0.93577054550875	-0.329902731798335	0.000238473039526386	0.00191745577256439
ENSMUSG00000024312	793.897441952685	602.498965632319	649.283145604888	Wdr46	672.552688071417	-0.398928976087477	2.74778420778068e-06	8.49462492552847e-05	0.104539994914228	0.216080045882115	0.430671687836531	-0.294388981173249	0.00135800861634879	0.00839182698218191
ENSMUSG00000024357	2148.81864691084	1505.76021534676	1447.80951551944	Sil1	1677.8507246811	-0.512864271584902	1.10242098348413e-09	1.11090114489555e-07	-0.0571833447956147	0.497205038224227	0.705821058998633	-0.570047616380517	3.88597799001051e-10	1.50463943439611e-08
ENSMUSG00000024386	15134.7227526395	10851.5886321838	10924.8477833034	Proc	12132.8807708824	-0.479914020367076	4.12881662428279e-05	0.000784587456436694	0.00977435666747328	0.933445929590871	0.968492315643313	-0.470139663699603	0.000200505598645085	0.00164870425429668
ENSMUSG00000024391	4826.95569521194	2013.63563978151	2226.18772954456	Apom	2903.59803542665	-1.26129483526688	5.63377296236458e-08	3.24406267283411e-06	0.144614509767315	0.533788898122519	0.732690605100082	-1.11668032549956	8.56854658092548e-06	0.000111599586004122
ENSMUSG00000024404	4281.64476491452	3410.54992542773	3401.60759474104	Riok3	3664.12419272188	-0.328233255308841	4.27051315793594e-07	1.79378668918512e-05	-0.0039850147721987	0.950961932938547	0.976922559520231	-0.332218270081039	2.19405188764086e-06	3.3604462817e-05
ENSMUSG00000024424	10577.5977814075	3143.98385755805	2336.42107033254	Ttc39c	5092.82242715332	-1.75029518918695	2.01191097374945e-10	2.48416980931696e-08	-0.42833989876068	0.11986038829599	0.292239880914797	-2.17863508794763	2.35426588531171e-13	1.55106280419367e-11
ENSMUSG00000024474	2560.47347357862	2071.73323778058	2128.66517192106	Ik	2232.22505246838	-0.305991521681874	3.84148951588445e-05	0.000736666242021392	0.0391639362455756	0.597138652907401	0.778822734729443	-0.266827585436299	0.000893549425022699	0.00589241770513891
ENSMUSG00000024799	3225.4969300271	1414.88994651978	1726.69263473199	Tm7sf2	2039.12808526082	-1.18865339739443	8.06472557608318e-07	3.07339360135824e-05	0.287408010351684	0.233106837681652	0.451536421968476	-0.901245387042744	0.000533016172972769	0.00383757306512876
ENSMUSG00000024818	1008.446957656	589.472943365375	672.395810586539	Slc25a45	737.089673221783	-0.775027557953321	2.89698964768567e-07	1.31715624762455e-05	0.190370261226848	0.207942805182636	0.420838501377183	-0.584657296726473	0.000339130318515775	0.00260834396522008
ENSMUSG00000024982	2329.15578288614	1751.4272193978	1679.20236847822	Zdhhc6	1900.10478191802	-0.411019528828464	1.88929230243999e-05	0.000411586371678043	-0.0603278651514467	0.529972923170516	0.730136419439395	-0.47134739397991	5.72954849449024e-06	7.83404165798372e-05
ENSMUSG00000024990	88007.4169998602	61044.6323715367	64185.7250476376	Rbp4	69898.7139316615	-0.527758284234163	1.1472031205166e-05	0.000275118734622745	0.0724113670394331	0.547188434860595	0.742389986518506	-0.45534691719473	0.000457315491880461	0.00336611870475917
ENSMUSG00000025089	9338.86290394831	4391.54721359364	5149.04475269907	Gfra1	6069.43345755249	-1.08846919499772	1.00077909127569e-07	5.4911857992509e-06	0.229466273668537	0.261563763613812	0.486290119518879	-0.859002921329179	9.94786146002813e-05	0.000907943774859856
ENSMUSG00000025178	2382.52080368608	1832.55031381397	1685.65636311336	Pi4k2a	1951.1022370997	-0.37898450083913	0.000337821137580776	0.00419723239104509	-0.120439253455845	0.254631227830324	0.477179379668923	-0.499423754294974	1.25636357870506e-05	0.000155319035492106
ENSMUSG00000025197	7257.66828207207	3328.36508818573	2494.62524358132	Cyp2c23	4238.82489679806	-1.12457410912656	2.08202302311386e-05	0.000446208615178593	-0.41615377057387	0.11548650908005	0.284786033907869	-1.54072787970043	6.79815569787824e-08	1.56182521247821e-06
ENSMUSG00000025200	523.30594193374	360.551733933842	315.525006269639	Cwf19l1	395.17746344434	-0.537525424090963	0.000414175801659959	0.00492406398343321	-0.1906416698792	0.212201003715767	0.426393383217155	-0.728167093970163	1.04269777344397e-05	0.000132421380337973
ENSMUSG00000025229	67.9036226707974	3.73030774720594	1.89649345775958	Pitx3	22.0654549925427	-4.19076306488383	2.75614912332148e-06	8.50036416828011e-05	-0.946931105167434	0.342075838443989	0.572497096511074	-5.13769417005127	5.61974513890214e-07	1.01544289379049e-05
ENSMUSG00000025353	490.895476580679	324.865885795809	323.969225244758	Ormdl2	373.434394688109	-0.597784167029735	5.05781463628798e-07	2.08676162652674e-05	-0.0012730985083992	0.991485044387933	0.996550321000162	-0.599057265538134	3.39454676405121e-06	4.97154824294559e-05
ENSMUSG00000025364	2657.75881590117	2024.28685666675	1984.44501856211	Pa2g4	2198.88395111669	-0.392894095652195	5.89374592246777e-06	0.000160640981189759	-0.0284753736001082	0.742463012968192	0.867885424449398	-0.421369469252303	7.00169244379521e-06	9.35247901475628e-05
ENSMUSG00000025477	911.844639433814	664.693110190836	521.910623148458	Inpp5a	695.389887308659	-0.45545876008494	0.00100571533079883	0.00988625555289847	-0.350626285340496	0.0116480152972886	0.0557085779641599	-0.806085045425436	8.13574100065387e-08	1.82029766254964e-06
ENSMUSG00000025481	2678.79950998676	1854.98232887538	1461.25827177678	Urah	1981.4803065262	-0.530239546614888	0.000611931784797653	0.00674347539924228	-0.344309498020306	0.026282211106867	0.101460242206151	-0.874549044635193	1.74306836822427e-07	3.57838733465178e-06
ENSMUSG00000025484	767.145736586327	616.861660745043	596.01115170894	Bet1l	654.930356864214	-0.315734461326815	4.95452519251338e-05	0.000905377925327641	-0.0496053129608574	0.521403422004497	0.724212745523382	-0.365339774287673	1.49984734336225e-05	0.000181262598332901
ENSMUSG00000025544	6166.88509517205	4686.20929568322	5012.62466106073	Tm9sf2	5217.7066971145	-0.396387861473614	4.7989033914438e-06	0.000135281436757825	0.0968965107228676	0.263197258708875	0.488289517544865	-0.299491350750746	0.00137889297101228	0.00849636152383163
ENSMUSG00000025869	827.305609335635	602.831536994977	563.251421773907	Nop16	657.212112618385	-0.456230817579479	0.000158817638748228	0.0022753367793321	-0.0985227751281083	0.415082642654674	0.63839603106751	-0.554753592707587	2.23710719710796e-05	0.000253847055137656
ENSMUSG00000026117	602.518098026999	179.204722490575	139.382181103582	Zap70	291.996144299231	-1.74826440409668	1.49320664283202e-05	0.000336895707575448	-0.36706671275833	0.366108229938704	0.594412300534389	-2.11533111685501	1.31794786968049e-06	2.12339351283662e-05
ENSMUSG00000026189	5797.17003410982	3223.34437147114	2276.7070082756	Pecr	3701.929165425	-0.846768948647894	0.00079196528641141	0.00825439701799262	-0.501749731005574	0.0469065648480468	0.153736930434162	-1.34851867965347	7.60122177752911e-07	1.31787336599557e-05
ENSMUSG00000026442	42.0132519527048	8.48632851409321	8.64482191212005	Nfasc	18.393804054281	-2.3026570506122	1.19905797603895e-06	4.28147447662289e-05	0.0106933546953928	0.983176833794649	0.993223711974054	-2.29196369591681	1.07854708018716e-05	0.000136246903132552
ENSMUSG00000026526	9237.18707374306	5902.61480524265	5230.67236716659	Fh1	6685.7412259557	-0.646049640379307	7.67810063013418e-06	0.00019917449159358	-0.174532870983403	0.226958066493643	0.44425104522445	-0.82058251136271	1.4448777006076e-07	3.03310993386372e-06
ENSMUSG00000026715	68975.3174011583	45429.3699966657	42153.6731081055	Serpinc1	51391.2083837046	-0.602450061907489	1.21468761277994e-05	0.000287681947614322	-0.107976356595289	0.432988244866406	0.653357596834354	-0.710426418502778	1.78647641531117e-06	2.77994425905835e-05
ENSMUSG00000026767	1106.29330819725	769.787587388571	714.095202649878	Mindy3	852.379745056213	-0.522086027673921	1.7510027561878e-07	8.62164878009182e-06	-0.109606280140667	0.273851366103703	0.500444264829947	-0.631692307814588	5.51103250081746e-09	1.6596656527075e-07
ENSMUSG00000027070	100.062361546179	8.28749856267697	2.64547862966581	Lrp2	33.6206876951744	-3.57909022721475	7.77138322680909e-12	1.46746119309836e-09	-1.68796515755673	0.00895604393937584	0.0455286830080521	-5.26705538477148	1.13418083169014e-15	1.05587304209345e-13
ENSMUSG00000027108	1246.03952117312	929.708667018337	894.681738578652	Ola1	1012.44511575807	-0.422629161976161	5.26046484233007e-07	2.15350279482887e-05	-0.0561240366502309	0.505023045545508	0.711886336485874	-0.478753198626392	1.55319836334997e-07	3.23512484008265e-06
ENSMUSG00000027206	2082.73665353447	1794.20178377082	1810.06519269609	Cops2	1883.73068926756	-0.21621613309453	0.000179543037910919	0.00251520166836822	0.0143117409605907	0.802666153282581	0.902875336519227	-0.201904392133939	0.00121451866029397	0.00764411333163272
ENSMUSG00000027236	1039.77252660472	795.488349214131	814.228301813069	Eif3j1	872.848387446344	-0.385391736689567	1.92664298011998e-06	6.31963018205239e-05	0.0309005364490954	0.701479478232683	0.84471768101136	-0.354491200240471	5.16047637492485e-05	0.000521208113867409
ENSMUSG00000027248	17402.6013252004	11063.1005986042	12064.91222283	Pdia3	13222.3101135519	-0.653634809029838	3.58640116741854e-08	2.25062779847582e-06	0.124979697491284	0.292088465676223	0.521356971245355	-0.528655111538554	3.6934001739297e-05	0.000392666755333578
ENSMUSG00000027261	9604.93694597802	5628.09689984121	4147.82054142581	Hao1	6362.38033740633	-0.771123386619792	5.35083954896904e-07	2.17773974653186e-05	-0.440180471460701	0.00424296622136327	0.0253630353801871	-1.21130385808049	3.18070875013334e-13	2.0329950972494e-11
ENSMUSG00000027374	1575.00183350536	1112.74499255362	1072.46745629821	Mrps5	1236.85655275842	-0.501181209303552	0.000125311621024253	0.00189231381604348	-0.0530662807954053	0.68476460169283	0.835635923741581	-0.554247490098958	8.75334351854734e-05	0.000816317906877768
ENSMUSG00000027422	12670.235046207	10152.1655964432	10205.5884816435	Rrbp1	10908.4868714326	-0.319686806914079	0.000341348689406581	0.00422822419241341	0.00741666494483441	0.933752881672657	0.968560969453709	-0.312270141969245	0.0012006804020323	0.00757706123439895
ENSMUSG00000027787	941.416633878358	701.793312290556	758.249720652861	Nmd3	788.875585805294	-0.424591261940941	2.40683089986185e-06	7.64305030319319e-05	0.112689561318735	0.208575984429994	0.421411944147239	-0.311901700622206	0.00133919338514658	0.0082947089276131
ENSMUSG00000027822	2262.26196124084	1300.45024076222	1363.78626243971	Slc33a1	1601.96428257284	-0.799152930886097	2.01483238351089e-10	2.48416980931696e-08	0.0679658832470684	0.589055171272811	0.772954405194176	-0.731187047639029	7.26012001164313e-08	1.64675518738668e-06
ENSMUSG00000027937	1570.61550730492	1213.94601587035	1221.09202102181	Jtb	1320.95057368977	-0.371220391083379	0.000121605567220518	0.00184565726932806	0.0101103208740728	0.916490828655757	0.961390438133307	-0.361110070209306	0.000544546953836377	0.00390352841497974
ENSMUSG00000027983	658.060163140284	104.926307252822	36.858715537235	Cyp2u1	247.592855538667	-2.64773261036199	7.35618365097853e-07	2.84768395917316e-05	-1.51716100007387	0.005279645068514	0.0299702439573229	-4.16489361043587	1.01459748772865e-12	6.13688175345929e-11
ENSMUSG00000028001	199189.731716292	94665.3621134191	60174.0750175807	Fga	115263.327556664	-1.07323528212015	1.33733073631132e-05	0.000311449469256502	-0.653703481363759	0.00800484594858925	0.0416929607032822	-1.72693876348391	8.81310404918488e-11	3.82771164099689e-09
ENSMUSG00000028165	1191.50857099414	965.534890767957	965.031724888201	Cisd2	1031.84974792867	-0.302389484202407	2.41033218053946e-06	7.64305030319319e-05	-0.00114475646761407	0.985648291511061	0.994281830564666	-0.303534240670021	1.23362849273726e-05	0.000153214855501346
ENSMUSG00000028179	9504.34305288716	4672.71823468101	2903.8046475301	Cth	5573.51565557961	-1.02431498593866	9.58490371313064e-05	0.00153592952467292	-0.686551236826096	0.00897221680779777	0.0455867915559816	-1.71086622276475	1.64194678851928e-09	5.53659285602755e-08
ENSMUSG00000028252	787.928873309234	588.009364716967	526.360265476559	Ccnc	628.677132173396	-0.423986995825862	5.84053795639863e-06	0.000159814197866991	-0.161231584852679	0.0854970293941605	0.232572078968436	-0.585218580678541	8.63206505158273e-09	2.45784277771928e-07
ENSMUSG00000028343	2877.61370561711	1972.82279936916	1757.59279564487	Erp44	2175.63482952318	-0.545193139434397	6.80151275698862e-08	3.87390509202396e-06	-0.167681859812253	0.0974600454111809	0.254448066904604	-0.71287499924665	6.97889602826663e-11	3.11316920327594e-09
ENSMUSG00000028354	293.417745819376	97.5104904096561	111.359068493794	Fmn2	159.203382613732	-1.59132942127064	6.06067646238221e-06	0.000163700745684963	0.190502443836396	0.590535856886735	0.774219554718269	-1.40082697743425	0.000228917179359098	0.00184616747436422
ENSMUSG00000028356	97114.8707152524	59513.8258735883	45770.2341294545	Ambp	66530.7238434501	-0.70646174707012	8.4928958963385e-07	3.18445613572907e-05	-0.378839254277981	0.00828723660193352	0.0428303910501087	-1.0853010013481	2.51403277657544e-12	1.45487756248739e-10
ENSMUSG00000028398	808.177172699914	583.362915388982	496.252965433662	Dmac1	623.86418225828	-0.470513622086964	0.000779949889144077	0.00815755971879234	-0.232998194751797	0.0970128486643909	0.253879139037147	-0.703511816838761	3.59373579008204e-06	5.21688615167706e-05
ENSMUSG00000028409	1750.44545190311	1348.77951523596	1287.37442735323	Smu1	1448.85623546667	-0.376669596997478	8.31342095610625e-06	0.000212499150292667	-0.0669175253903511	0.428028172971778	0.649029051743623	-0.443587122387829	1.23676645058527e-06	2.01228292096746e-05
ENSMUSG00000028416	2803.81809881015	2368.74708989798	2363.85278217088	Bag1	2495.26964907006	-0.242930161225391	9.74311952131286e-05	0.00155889912341006	-0.00277304478120751	0.964367242773683	0.983785267212525	-0.245703206006598	0.000266799275577628	0.00211738550358346
ENSMUSG00000028445	839.533467274492	102.65239861856	41.1955418272327	Enho	301.306578578738	-3.03291290502665	2.91316238500012e-07	1.32046092903114e-05	-1.32007405594244	0.0274975632484738	0.104934792419693	-4.35298696096909	1.37265611782252e-11	6.93191339500373e-10
ENSMUSG00000028572	2957.35854740237	2081.09099031879	2109.74413769015	Hook1	2347.24413868789	-0.507217567089081	0.000109068735880768	0.00169716459098804	0.0193938477570064	0.882372006514456	0.943958995409512	-0.487823719332075	0.000572487161969105	0.00406166173362574
ENSMUSG00000028757	4315.54424858923	3268.86563744973	2866.42434268039	Ddost	3458.34720108801	-0.400900556589982	0.000132403411424047	0.00197727060838442	-0.19027652985218	0.0697801152945745	0.2022376595408	-0.591177086442163	1.86140209121351e-07	3.78733595086441e-06
ENSMUSG00000028952	394.51932153106	247.615014469106	215.300492662917	Zbtb48	281.317892485508	-0.673939871001929	2.04180252382563e-08	1.3760829871185e-06	-0.201730405120555	0.0978160242222639	0.255045873191319	-0.875670276122484	2.5848354349235e-11	1.23541286456656e-09
ENSMUSG00000028953	1368.54411127649	1115.87837499767	1198.28101656379	Abcf2	1214.42789789324	-0.29519886195687	1.66768672455419e-07	8.32255089206089e-06	0.10187648107078	0.0673827872533228	0.19799646502925	-0.19332238088609	0.0015005166696208	0.00915879787055889
ENSMUSG00000028958	296.079065798928	212.797680928178	175.634830090565	Tmub1	226.361955643806	-0.472937415353633	0.000178094866376863	0.00250358980727768	-0.279644124256824	0.0283318077288192	0.107237169363528	-0.752581539610457	5.21191095617279e-08	1.22769458078737e-06
ENSMUSG00000029038	1007.74708719042	846.50365506881	823.254773164323	Ssu72	887.09028748561	-0.251201590205427	0.000413052722897869	0.00491386146160056	-0.040134603418689	0.569613707061627	0.758115905992265	-0.291336193624116	0.000156603702697168	0.00134450620775932
ENSMUSG00000029066	870.787746005624	718.069535643015	613.693219903105	Mrpl20	732.287739943809	-0.280141254204051	0.000283606290950862	0.0036551185758315	-0.228727370005778	0.00303972039986808	0.0197500931786212	-0.508868624209829	1.4402567948297e-09	4.92588483910439e-08
ENSMUSG00000029073	1056.24701693193	748.346218405289	663.304838317654	Cptp	813.893106181467	-0.497626143125554	0.000323219255556589	0.0040591225862589	-0.173738999273635	0.210067836645451	0.423777324124024	-0.671365142399189	7.44844295599861e-06	9.85698767452671e-05
ENSMUSG00000029076	4400.20255991141	3691.89250814134	3312.95385199437	Sdf4	3788.76644803049	-0.252655640320199	0.000351569119690369	0.00432954685588139	-0.156435456137582	0.026777477445111	0.102881634138654	-0.409091096457781	8.81906055802567e-08	1.95477137492236e-06
ENSMUSG00000029196	901.560008917798	660.288238900601	708.369705049906	Tada2b	745.392131890749	-0.449642945728729	1.68120278088878e-07	8.33049888591699e-06	0.101361055592378	0.236198814118426	0.455260389792297	-0.348281890136351	0.000176463482651706	0.00148232094568
ENSMUSG00000029247	7529.0642913467	4586.39221132227	3786.09632603716	Paics	5216.50285683384	-0.71503175575413	1.17144404912287e-05	0.00028017536805419	-0.276920119676715	0.0898006969389951	0.240622265405802	-0.991951875430846	1.8365816571135e-08	4.9279306318439e-07
ENSMUSG00000029388	859.285131815533	694.531693538662	667.006671972158	Eif2b1	734.892992571123	-0.307943528423431	9.20226313062873e-05	0.00148483014024618	-0.0554906081752006	0.478780136289967	0.691137347686967	-0.363434136598632	2.07285012606305e-05	0.000237983200532236
ENSMUSG00000029426	4687.38067225033	3493.02201546091	2985.57967845963	Scarb2	3695.0562271633	-0.424309272092494	0.000280598263548755	0.00363045654566784	-0.226906698408826	0.0521748944868552	0.165434193157844	-0.65121597050132	2.5074704021504e-07	4.94838306459395e-06
ENSMUSG00000029623	1688.24915927965	1354.60979100224	1439.19950597971	Pdap1	1477.61834490073	-0.318491987299693	8.69321985382622e-07	3.24794809511939e-05	0.088809645123735	0.16719754940863	0.365753912773537	-0.229682342175958	0.0010223596423195	0.0066215259108727
ENSMUSG00000029649	3360.06672283898	2707.38804402786	2704.48886259918	Pomp	2898.49966090505	-0.311719723563864	4.6538443112241e-08	2.78698790752163e-06	-0.0016497455000168	0.976855369339396	0.990439033076821	-0.313369469063881	3.7810681864747e-07	7.22214380096309e-06
ENSMUSG00000029752	1434.66934822406	142.794398500535	70.7289275783926	Asns	501.561892265647	-3.32810459800539	7.65889925091653e-06	0.000198922587731364	-1.0164632928361	0.17376335814573	0.375176063791104	-4.3445678908415	6.91401362940339e-08	1.57828208776957e-06
ENSMUSG00000030109	2459.95863466232	1508.72036180838	1266.12859283197	Slc6a12	1717.1458041253	-0.705327439396564	0.000760337723206962	0.00799262359557978	-0.252374194705752	0.228764921743411	0.446437705465724	-0.957701634102316	2.34497845073431e-05	0.000264964003098274
ENSMUSG00000030120	5260.18655180097	4211.16362673707	4113.38964321363	Mlf2	4490.94272719015	-0.320746435287353	8.48503258990021e-06	0.000216089508634436	-0.0333996324394095	0.642555499538614	0.807846215968981	-0.354146067726763	5.40068240517955e-06	7.43661811316428e-05
ENSMUSG00000030257	105.532194960874	32.7638805557139	21.5789040571479	Srgap3	50.8766269988297	-1.68403575869222	1.44662566285228e-05	0.000330394197118956	-0.622664788433459	0.124038075973582	0.299163395808688	-2.30670054712568	7.84128019205202e-08	1.76362911210313e-06
ENSMUSG00000030340	836.356277723166	309.252843996839	247.074059887519	Scnn1a	445.995388001841	-1.43500228712794	5.67395590311513e-08	3.25824974600803e-06	-0.325507538823368	0.221205678996397	0.436942435301739	-1.7605098259513	7.93545999155493e-10	2.86533000571963e-08
ENSMUSG00000030359	183274.777245382	136846.202115824	106175.78422253	Pzp	141480.954244137	-0.421446681230432	0.00061410712182677	0.00676033890414344	-0.366116086904362	0.00292471247213865	0.0192039078360726	-0.787562768134793	3.10556500875002e-09	9.82220944864926e-08
ENSMUSG00000030378	17578.0003230475	3552.96707702566	2765.95193627102	Sult2a8	7446.50181386896	-2.30670155097274	2.38919619352425e-06	7.61823610737362e-05	-0.361156095116355	0.460260697855622	0.675979289559269	-2.6678576460891	4.40098092930802e-07	8.27338047922242e-06
ENSMUSG00000030407	332.500849622323	273.572401400728	262.948999038688	Qpctl	287.779767830009	-0.285683165365992	0.000108859263179594	0.00169631320659622	-0.0563992583919103	0.436824833936831	0.656509675317992	-0.342082423757902	2.17041191330442e-05	0.00024732691506484
ENSMUSG00000030562	2096.93645950888	1240.59527030997	1077.56166004409	Nox4	1444.5092641138	-0.757378515844727	1.87947193209689e-05	0.000409924367291893	-0.202900894640238	0.25243000662851	0.474681403373389	-0.960279410484965	5.25120356307253e-07	9.56925708021353e-06
ENSMUSG00000030615	789.774326160666	603.653645710582	562.8261287273	Tmem126a	646.386929083171	-0.387632969288735	0.000141021166110124	0.00207423768467807	-0.100419685347562	0.323869871404504	0.553849108349758	-0.488052654636297	9.8592568088426e-06	0.000125958476605571
ENSMUSG00000030630	19496.4655675973	14125.9234891011	11815.5741284208	Fah	15025.9801708117	-0.464813926860559	0.000375558873046449	0.00454661431354455	-0.257673543526823	0.0486767894620821	0.157919305448803	-0.722487470387383	3.09954248448311e-07	6.01699036063032e-06
ENSMUSG00000030688	35367.1429848095	26524.4805051925	27183.4915124809	Stard10	29319.0903542823	-0.415073686373132	0.00012147193184876	0.00184496499387682	0.0354043596124185	0.743043922084728	0.868121063553887	-0.379669326760714	0.00113601056437503	0.00724151777445616
ENSMUSG00000030701	1238.6118735614	663.58709558525	684.670012961587	Plekhb1	838.912888335982	-0.900431230695596	8.76935966083138e-05	0.00143539795844221	0.0458021942271987	0.842040745316278	0.924035282836826	-0.854629036468397	0.000570775475736849	0.00405220307907076
ENSMUSG00000030822	1273.7611528352	977.471887445809	1019.85358955073	Prr14	1077.08099553237	-0.380905300592288	2.00815278931098e-06	6.55621222180034e-05	0.0609882874863501	0.444774836732189	0.663105333805155	-0.319917013105938	0.000221687128642352	0.00179529682242437
ENSMUSG00000030861	5335.36837810226	2773.65648527816	2560.04110442707	Acadsb	3464.27310644669	-0.943733884884556	1.61799820632072e-08	1.11190958703221e-06	-0.115614007134978	0.489327130412583	0.699830933632223	-1.05934789201953	4.42393211002026e-09	1.34936231253211e-07
ENSMUSG00000030945	43.4631513439362	4.76808940683135	4.47723275020388	Acsm2	16.0634439010894	-3.1879801377159	4.55812634265564e-06	0.000129807511062585	-0.12776606122824	0.864476328984495	0.935187548942353	-3.31574619894414	1.58574613569773e-05	0.000190005575028315
ENSMUSG00000031168	5462.06342858743	3289.93279385682	3098.40579591658	Ebp	3872.46327526575	-0.731364829572228	9.17438468433001e-06	0.000229743253265898	-0.0865247230624993	0.599904052386605	0.780530372431334	-0.817889552634727	4.40904265296071e-06	6.21913183696935e-05
ENSMUSG00000031201	898.553779696667	678.800040131381	680.06362677789	Brcc3	743.805136076026	-0.406169857550051	7.72482372619343e-06	0.000200138819902366	0.00324040175560594	0.971459680359235	0.987931354825549	-0.402929455794445	4.1422829837702e-05	0.000432656406090183
ENSMUSG00000031289	21.8953556010126	3.79576615025625	1.49553226862063	Il13ra2	8.44263543529175	-2.48900271781462	1.39427980826642e-05	0.000320791490463932	-1.40410449255171	0.0616995557417894	0.186288184527026	-3.89310721036633	2.25865493060706e-07	4.51141038938045e-06
ENSMUSG00000031327	226.864449236839	33.4734340174331	50.2804942709329	Chic1	95.2963973918171	-2.75954950144821	2.85063609380548e-10	3.2649908484242e-08	0.582647430372699	0.189103863177747	0.396115429305608	-2.17690207107551	3.83164472718842e-06	5.52107516141039e-05
ENSMUSG00000031443	3474.56598526219	1997.36227014661	1757.50805942582	F7	2361.28859496861	-0.79853229957047	1.69838580004272e-06	5.71399139147598e-05	-0.184988623150379	0.268055593473289	0.493799573810123	-0.983520922720848	4.93315313923589e-08	1.1749574529179e-06
ENSMUSG00000031444	15907.2445086748	10148.6236279654	8580.03968971981	F10	11380.9874345724	-0.648344669938502	1.39845625081772e-05	0.000321331135837866	-0.242350848012686	0.104497398191644	0.266718117782748	-0.890695517951188	3.31252941094355e-08	8.27629868694555e-07
ENSMUSG00000031445	10536.218961117	7262.38081939623	6344.63181506434	Proz	7955.34821274591	-0.536805552267002	0.000122389874152726	0.00185621690466074	-0.194963588065538	0.163074825114964	0.359271340195658	-0.73176914033254	1.25569979007214e-06	2.03998815667866e-05
ENSMUSG00000031482	11329.3625261929	6573.22018990896	5527.24762649263	Slc25a15	7664.44659369356	-0.78536313793743	7.63623306882553e-05	0.00128765442576495	-0.250207300549214	0.207728395198688	0.420544582971166	-1.03557043848664	1.37999900619354e-06	2.20676166696162e-05
ENSMUSG00000031533	1076.97782331022	738.325060213763	694.654421460975	Mrps31	825.084508550135	-0.544986254960715	6.70043181719293e-05	0.00115755748956397	-0.0875076858114089	0.522610003363036	0.724983828442457	-0.632493940772124	1.90495184503153e-05	0.000222161377482653
ENSMUSG00000031535	36.8766308170535	3.0138549433073	0.604500417839265	Dkk4	12.2648612222127	-3.56483253598036	5.40993344365305e-08	3.149783471638e-06	-2.47037671473939	0.0182695806793136	0.0779880904117747	-6.03520925071975	6.98906358414482e-09	2.03052685839496e-07
ENSMUSG00000031536	442.847140044234	331.550300943078	333.250881627674	Polb	364.784836174181	-0.415065989251189	1.56967701532256e-05	0.000351125189340031	0.00741104689754664	0.938247506704775	0.97046056471589	-0.407654942353643	9.12633199670371e-05	0.000844481506972428
ENSMUSG00000031645	3949.81239273592	1890.8266834494	1366.5047531256	F11	2342.19838314432	-1.0626479833715	0.000303074031931783	0.00384529764484877	-0.468833498056231	0.111266155779074	0.277866914805404	-1.53148148142773	1.45204994178251e-06	2.30476600099682e-05
ENSMUSG00000031666	1597.32683521519	1182.58198967253	1165.50112072392	Rbl2	1299.54198278843	-0.433799392634897	0.000537594136083437	0.00609079626611288	-0.0213752452536813	0.864522299780879	0.935190031469546	-0.455174637888578	0.00078027011575194	0.00525712514741364
ENSMUSG00000031683	791.115095505242	632.116785943165	607.327770850615	Lsm6	671.590107845967	-0.32214505196088	2.30699001020344e-05	0.000486463889475493	-0.0604820128779423	0.424394874385696	0.645898290592546	-0.382627064838822	3.60567564933046e-06	5.23067256121028e-05
ENSMUSG00000031767	13953.6264184589	3988.34786563188	2584.87118275012	Nudt7	6506.52488620403	-1.8067626398377	7.01401367259706e-05	0.0012060190859527	-0.625642190313115	0.168710286475616	0.368054584113988	-2.43240483015081	7.24213469958e-07	1.26174603895368e-05
ENSMUSG00000031844	4195.606870019	1852.199141903	1629.76689924371	Hsd17b2	2476.01546115498	-1.17964212319417	3.16649240113002e-09	2.77697408902448e-07	-0.184457021087258	0.355042643276694	0.584467831001813	-1.36409914428142	2.34760957612788e-10	9.62969659847702e-09
ENSMUSG00000031984	736.825135176573	545.479374568239	576.973463936622	2810004N23Rik	611.020506914332	-0.433034352635215	1.81164071443579e-09	1.6951780970792e-07	0.0835980483682012	0.24199701829689	0.462274971520476	-0.349436304267013	7.18203957412733e-06	9.54573751466259e-05
ENSMUSG00000032026	2628.95771937479	2102.98870703321	2135.53349915364	Rexo2	2267.25747305145	-0.322561582537585	9.14515628906776e-05	0.00148317978665913	0.0217782657458678	0.791246157126008	0.89674285271699	-0.300783316791717	0.000736403380234446	0.00500885297890087
ENSMUSG00000032042	9155.75585843463	6054.86101816221	5872.17988936546	Srpr	6913.15916859623	-0.596709010036739	2.89815514119963e-06	8.83786943172666e-05	-0.0441526859423975	0.729288670844131	0.860264930592471	-0.640861695979136	3.31343637273373e-06	4.86940971949037e-05
ENSMUSG00000032065	54.9487513717751	28.4547410658173	26.2469906377344	Tex12	35.597758676957	-0.951025926401591	0.000522552540183907	0.00595255502296451	-0.105923260736125	0.707717742889838	0.848563798340083	-1.05694918713772	0.000441436606196594	0.00327400090470435
ENSMUSG00000032083	286861.179478615	206232.617844785	199715.099244266	Apoa1	228029.983442818	-0.476079909526811	0.000192562063848351	0.00264662351361405	-0.0463204570316752	0.716773747294317	0.852900603044772	-0.522400366558486	0.000151964971754195	0.00131249574151357
ENSMUSG00000032301	3093.04983903009	2489.01162041696	2463.33222177973	Psma4	2659.11715570399	-0.313500492242706	0.000660839793914781	0.00715824396922678	-0.0142088711951643	0.877188830922017	0.941991436265721	-0.32770936343787	0.000988462641412086	0.00643507512250398
ENSMUSG00000032309	1458.61878145009	1113.33037652471	1133.88217301705	Fbxo22	1220.93043576521	-0.390797115332299	1.75259495275839e-05	0.000386143850440496	0.0274392848595312	0.762512792036214	0.880346493834137	-0.363357830472768	0.000221463540612117	0.0017941647111565
ENSMUSG00000032328	7171.71093106127	4810.45451922249	4684.45285957034	Tmem30a	5467.88238751267	-0.576239373310472	1.39012063280947e-06	4.8160212336672e-05	-0.0383099714954885	0.748358307618049	0.870686222483717	-0.614549344805961	1.89719813320071e-06	2.93729619870525e-05
ENSMUSG00000032383	2493.91823502327	1537.10689065162	1481.49455871361	Ppib	1802.16542372034	-0.69863237627095	1.21196918487351e-12	2.98513543223174e-10	-0.0524654168718424	0.594482153505287	0.776915602013392	-0.751097793142793	1.66932336206727e-12	9.9012608943447e-11
ENSMUSG00000032386	2405.83662798481	1598.44060979246	1479.01844824271	Trip4	1800.78586174616	-0.590168066141827	1.04967633731996e-05	0.000257625480447615	-0.111815895085429	0.404211389667094	0.628401530207785	-0.701983961227255	1.2482678833123e-06	2.02945420785747e-05
ENSMUSG00000032434	5249.04612865283	2858.87246755757	2432.7521726022	Cmtm6	3436.5352223046	-0.876567910113887	4.78387685688318e-09	3.9167991765731e-07	-0.232834370941486	0.120385004080288	0.293161351594309	-1.10940228105537	7.15123387381813e-12	3.80901044045258e-10
ENSMUSG00000032473	19.3748801423213	3.54777352734728	0.374879479573981	Cldn18	7.26960075299456	-2.4282846902519	6.45711503410035e-05	0.00112690367289545	-3.23032436830234	0.00247719939829198	0.0168388861386634	-5.65860905855424	1.2152498867861e-07	2.59689925906827e-06
ENSMUSG00000032478	431.689738643914	288.879829904087	307.959304118089	Nme6	336.494354302272	-0.582769522999468	7.25848494402011e-06	0.000191127945259625	0.0899605032352865	0.488454766457277	0.69926663894518	-0.492809019764181	0.000450948861104425	0.00332840986348429
ENSMUSG00000032482	21.6689951490111	4.16986143183812	3.48513264484389	Cspg5	9.11527464659656	-2.35510825053133	2.16590297129131e-08	1.45039381080722e-06	-0.286729204049701	0.575536758764263	0.762860915385919	-2.64183745458103	9.15823265703686e-08	2.02160904796364e-06
ENSMUSG00000032485	3499.45024561353	2446.57183730118	1977.67646312758	Scap	2618.33155322434	-0.516151167713287	0.00094692138552461	0.00943769483623197	-0.30686418221513	0.0495514088473565	0.159740253875278	-0.823015349928417	1.08381348999663e-06	1.79756889603468e-05
ENSMUSG00000032601	3835.71072494897	2845.07647139056	2565.93433716661	Prkar2a	3054.33885943011	-0.431095806789976	0.000611090348506747	0.00674129142352706	-0.14923623221309	0.235644486860574	0.454661247232147	-0.580332039003066	1.97449398268946e-05	0.00022865259684882
ENSMUSG00000032604	2274.10268219575	1715.39102087162	1732.84319518092	Qars	1884.85097252851	-0.407559749745781	1.63799281132221e-05	0.000364849408345522	0.0155831130203632	0.868991658919015	0.937467220917672	-0.391976636725417	0.000125817582591503	0.00111230639077178
ENSMUSG00000032652	2456.78323549669	1915.0673956939	1650.4405130923	Crebl2	1996.5641478119	-0.35955305207742	0.000920844924708755	0.00924373066182735	-0.214354362761268	0.0483149444433062	0.156935617478773	-0.573907414838689	1.01582840853584e-06	1.69267843451902e-05
ENSMUSG00000032673	501.88843989109	391.860695440329	387.609653451051	Prorsd1	422.971490281942	-0.35623072819407	4.48256253667113e-05	0.000836638564279848	-0.0114027017030611	0.895350146198974	0.951001405348105	-0.367633429897131	0.000102919439733182	0.000934171701384866
ENSMUSG00000032977	720.961082264565	508.344609628927	444.798868133521	Fam207a	552.188942317231	-0.501753589347554	2.69810034658877e-09	2.39627895188562e-07	-0.193833970735304	0.0225377681291974	0.0910010732005234	-0.695587560082859	4.13238835708894e-14	3.0938006818877e-12
ENSMUSG00000033634	44343.7386891542	24995.7938868435	21282.7527731719	Nat8f2	29594.2949717373	-0.827039188090153	1.67154047603741e-05	0.000371138648069323	-0.231988235357491	0.22727325737869	0.444580210761237	-1.05902742344764	3.34111250770101e-07	6.45666976668719e-06
ENSMUSG00000033688	20952.5297468179	13568.4530223747	10822.9328504184	1300017J02Rik	14932.7343613415	-0.626817362765574	3.34436705928793e-07	1.47229469459379e-05	-0.326139836932834	0.00794840278125144	0.0414719493515122	-0.952957199698408	6.94734587034557e-13	4.28693284656597e-11
ENSMUSG00000033831	168318.562820255	87444.4501374363	54641.3108698248	Fgb	101582.971730144	-0.944756507316845	6.54679940070495e-05	0.00113727759560024	-0.678387013385793	0.00415030271255642	0.0249838111206565	-1.62314352070264	2.15532824870879e-10	8.85794404248611e-09
ENSMUSG00000033860	128764.447232421	63029.8139657198	37334.3382394172	Fgg	74806.0367717193	-1.03062904750615	1.3929256393822e-05	0.000320791490463932	-0.755545677696262	0.00144710136360509	0.0109838122642723	-1.78617472520241	3.1386592947665e-12	1.76391004775696e-10
ENSMUSG00000033898	15118.6416562471	7922.58202029834	5707.27170178766	Cfhr2	9387.50829013308	-0.932276801815546	0.00089536539347777	0.00904863001316011	-0.473270229769255	0.091831866769062	0.244686900355793	-1.4055470315848	3.56010223119957e-06	5.17859435967698e-05
ENSMUSG00000034308	4102.62401163721	2434.30373352829	1914.08664033804	Sdr42e1	2771.98114085731	-0.752982472641841	0.000275231276208422	0.00357647089233014	-0.347196672517744	0.0937577251832132	0.248341658596764	-1.10017914515959	8.76444554175863e-07	1.49176715373717e-05
ENSMUSG00000034566	4267.51616299505	3355.11584508758	3009.31512123862	Atp5h	3521.76278451655	-0.346997463867457	0.000253806132028916	0.00334577140083401	-0.156634076494215	0.0986537193317871	0.256573963115781	-0.503631540361672	9.06162351467318e-07	1.53867948212674e-05
ENSMUSG00000034687	347.443717683223	134.818385886226	111.522634080195	Fras1	190.503556471804	-1.36465742913701	7.19968817916927e-05	0.00123079170360912	-0.275199371366399	0.427153631700416	0.648161970233811	-1.63985680050341	1.08686663010468e-05	0.000137216912050716
ENSMUSG00000034800	185.371448708467	136.392942482512	126.806692280456	Zfp661	147.9789001366	-0.437641102647846	0.000567013913861404	0.00636902716731844	-0.105645499921493	0.406319774369124	0.630336661557704	-0.543286602569339	8.95605602184304e-05	0.000831685956575205
ENSMUSG00000034837	1693.02747701614	935.439119209807	599.870780547079	Gnat1	1059.56265425204	-0.855718732333877	9.98539191434413e-05	0.00158316047295501	-0.641040574006269	0.00367251048341139	0.0228892951629035	-1.49675930634015	3.27915601425333e-10	1.28360673815708e-08
ENSMUSG00000034858	4258.10388478435	2090.15915681293	2094.45430648104	Fam214a	2729.05323847161	-1.02641253509205	2.86977907945404e-05	0.000585122271452885	0.00296925629928515	0.990348466095666	0.996210718596279	-1.02344327879276	0.000112768246576358	0.00101240825815219
ENSMUSG00000034994	60258.5394905151	49918.9576510992	46735.1804963625	Eef2	52023.6060877695	-0.271560678448736	0.000127151658222838	0.00191595884712487	-0.0950591952183215	0.179768995008051	0.383655309589592	-0.366619873667058	1.67516925459529e-06	2.62582167491906e-05
ENSMUSG00000035041	12314.4782443342	8142.02888664143	7099.70292816867	Creb3l3	9062.65341582378	-0.596900655381147	4.55453197228952e-05	0.000844805222470694	-0.197632985314069	0.177112668048306	0.380084813309676	-0.794533640695216	5.07051666660255e-07	9.29536839600119e-06
ENSMUSG00000035104	3610.37530348947	2338.21581048599	2001.85751522561	Eva1a	2613.45145688102	-0.626530183716403	0.000188912755740384	0.00261214443766756	-0.224041129719632	0.182192194900814	0.387176732114842	-0.850571313436035	2.74189884960485e-06	4.12865950546689e-05
ENSMUSG00000035237	10881.698430078	7360.84770960118	8501.72713262407	Lcat	8731.94481063051	-0.563771668941074	2.06055111364619e-09	1.91102439566479e-07	0.207671563509685	0.0272295900048418	0.10420239326905	-0.356100105431389	0.000456620027113283	0.00336284579393403
ENSMUSG00000035642	526.711341831024	362.914104225878	322.893355021423	Aamdc	399.318953755493	-0.537643019699048	0.000415410239440137	0.00493347249726476	-0.166494779316367	0.275914022541671	0.503311556539636	-0.704137799015414	2.02149700131913e-05	0.000233338511009408
ENSMUSG00000035780	8601.54939362134	4197.40661085382	2992.94664798158	Ugt2a3	5138.48979317596	-1.0350784954926	0.000909224827952147	0.0091665956680505	-0.48799489876854	0.11796247296527	0.288994561914458	-1.52307339426114	6.24148879164003e-06	8.44770910281898e-05
ENSMUSG00000035875	9953.3718802637	5003.97798295107	3430.27225681797	AI182371	5996.8274450627	-0.992145327048477	1.728776969692e-07	8.54602954828876e-06	-0.544710562007165	0.00414312845956985	0.0249543365896792	-1.53685588905564	6.83168147395367e-14	4.85979945914605e-12
ENSMUSG00000036083	2497.45850686763	1209.84005338897	1473.37309541585	Slc17a3	1666.06108147884	-1.04535816904348	1.33451174700855e-15	6.65984909935696e-13	0.283793146222532	0.0302543566672922	0.112543099889022	-0.761565022820952	6.9706292845548e-08	1.58951133376877e-06
ENSMUSG00000036452	906.514542100083	592.254501580007	517.859407327994	Arhgap26	662.803015188261	-0.613326259854056	0.00010641998537212	0.00166958300404164	-0.193479849555426	0.222812588735805	0.439225110477909	-0.806806109409482	2.51285761474686e-06	3.80249521179928e-05
ENSMUSG00000036744	38.7313995639063	2.92685147118365	0.585619987674947	Olfr701	12.7690034150701	-3.64679955472531	2.08849331938172e-10	2.55993099264567e-08	-2.47368321559296	0.0134778142256903	0.0620884161360757	-6.12048277031827	5.66530115635976e-10	2.11702318254756e-08
ENSMUSG00000036819	380.487479833743	289.26140775246	241.07971968945	Jmjd4	301.921520699011	-0.396340636613734	0.000455058084598987	0.00532255438236315	-0.262312292412064	0.0211096601656668	0.0866217319711233	-0.658652929025798	9.85000251587954e-08	2.15316463830305e-06
ENSMUSG00000036822	1036.61632975112	811.287147331622	772.042119051631	Topors	866.017780902066	-0.352618449796942	0.000468232460781621	0.00544625548167746	-0.0716200735761481	0.476713030365466	0.689340291787813	-0.42423852337309	0.000101288307422335	0.000921710683606904
ENSMUSG00000037075	1422.82448505821	1151.63534108587	1068.35283048639	Rnf139	1206.90199796024	-0.305401390419397	1.80331757954813e-05	0.000394728876931933	-0.110065724366554	0.121358107699182	0.29488422628857	-0.415467114785952	7.47459564853901e-08	1.69003212277209e-06
ENSMUSG00000037601	475.46124038761	358.167208108174	363.280676818291	Nme1	394.169414281572	-0.411227077752927	3.3059114848243e-06	9.87064169827883e-05	0.0167048737138456	0.849289908671267	0.927380056324604	-0.394522204039081	3.85006424351522e-05	0.000406296577536461
ENSMUSG00000038092	4308.31734639732	9.38633340039745	8.17452844796984	Hsd3b5	1273.42139458996	-8.83217555368947	1.07357033279748e-30	2.25020341754352e-26	-0.205048138184475	0.797077350096086	0.900016886582154	-9.03722369187395	4.26261672068148e-27	1.57364050384883e-24
ENSMUSG00000038224	26311.1680696643	15124.4937010909	14277.9960838971	Serpinf2	18165.722157379	-0.798779695254448	1.19328427638688e-05	0.000283574131894207	-0.083083447986993	0.6488145040889	0.812137037387556	-0.881863143241441	7.6268884720777e-06	0.000100806750595141
ENSMUSG00000038375	13501.386666255	7454.31101513887	7081.86465062949	Trp53inp2	9123.31962884673	-0.856965803390806	1.45722098324421e-06	4.98260225265882e-05	-0.0740259318425042	0.677404841628736	0.8313993161157	-0.93099173523331	1.27042208929595e-06	2.0607786193943e-05
ENSMUSG00000038412	1501.59768234726	971.989634778543	868.110225057631	Higd1a	1097.2039400279	-0.627147787799531	5.03913627415858e-08	2.96537090369205e-06	-0.16127887281058	0.162328352737864	0.358253420822834	-0.788426660610112	2.52569872699878e-10	1.02424737012306e-08
ENSMUSG00000038422	556.421505893396	325.714824518928	353.396403087043	Hdhd3	401.711371560864	-0.771793153879646	1.69781404922561e-05	0.000375778062003894	0.116788446474538	0.515831531032711	0.71967213361456	-0.655004707405107	0.000730570427414867	0.00498246910933793
ENSMUSG00000038527	6331.97828501127	4177.4662084872	3992.64699399982	C1rl	4756.78763849799	-0.599996460570529	1.61883663076801e-05	0.000360966125328697	-0.0649673225975136	0.640669850147615	0.806475200004529	-0.664963783168043	9.73528340853266e-06	0.000124672182023625
ENSMUSG00000038576	1447.46483682605	115.222642346772	106.186093453638	Susd4	504.400773401521	-3.6492826749846	1.81297486376292e-15	8.44443403210462e-13	-0.122936099318881	0.790366549528347	0.896258545968233	-3.77221877430348	3.08571426716551e-14	2.36814745120243e-12
ENSMUSG00000038599	623.560905455086	19.4571905156019	4.35451115320307	Capn8	192.692789214745	-4.99235406015743	9.78237269420563e-12	1.76757354888405e-09	-2.18883914042869	0.00573965402561964	0.032071365343572	-7.18119320058612	1.08867859275208e-17	1.33970034643722e-15
ENSMUSG00000038646	881.880956943552	706.311523946809	755.67195066251	Ramac	772.467365038704	-0.322017408542049	3.31602268256665e-07	1.46323864055993e-05	0.0971155504134942	0.118331913435056	0.289568334911019	-0.224901858128555	0.000961089273524573	0.00628361634342234
ENSMUSG00000038704	3165.55703825253	1837.68570740384	1445.46971049933	Aspdh	2112.87845268154	-0.784112077853184	6.87388925684362e-10	7.27660196077991e-08	-0.346468924273683	0.00657229336437323	0.0358354839617926	-1.13058100212687	2.086049911372e-16	2.16827673312122e-14
ENSMUSG00000038722	960.314109469302	730.085364873466	796.500159484611	Bud31	817.333464640225	-0.397150538755258	8.63664207241985e-10	8.99990827716251e-08	0.124932434270944	0.0512062352957771	0.163415075548692	-0.272218104484314	9.83576132851368e-05	0.000899623078969571
ENSMUSG00000038751	96.4748782431633	26.2639971580559	20.0713727850486	Ptk6	45.0928961910265	-1.88502604090344	9.07678123343722e-11	1.26832889768563e-08	-0.379431412571034	0.226029919376604	0.443071185352307	-2.26445745347448	3.44587945673085e-12	1.92143674290419e-10
ENSMUSG00000038754	5288.21926322772	521.027867557783	103.457056682575	Elovl3	1800.32803955623	-3.34328545754691	8.70346561019591e-05	0.0014285406357847	-2.33158081009308	0.00633918305239669	0.0348126667140082	-5.67486626763999	7.50786188573752e-10	2.73691971972746e-08
ENSMUSG00000038975	1383.69382837416	1182.2317444416	1132.71346918499	Rabggtb	1226.92109993453	-0.228055265354119	0.000353603521416084	0.00435204334050565	-0.0585804930403832	0.355376473255594	0.584612864578118	-0.286635758394502	3.4093347414499e-05	0.000367021998410886
ENSMUSG00000039485	95.6996515405744	39.3137435610165	19.4521988865086	Tspyl4	50.0562033566194	-1.28632410645915	4.39511510415018e-05	0.000823249442207219	-1.033291298931	0.00218031647451836	0.0153669968243539	-2.31961540539015	8.33250850859003e-11	3.63372041111873e-09
ENSMUSG00000039519	17924.8928685675	1063.57401275688	1361.59955514182	Cyp7b1	6110.44001222616	-4.07488375025012	2.93879022387984e-22	5.13308692437679e-19	0.356075314539248	0.3968722142153	0.622186839272075	-3.71880843571088	2.44832083436515e-16	2.48452349314818e-14
ENSMUSG00000039660	534.640434456933	323.658903517023	258.736290344043	Spout1	366.617408742591	-0.723091137299218	1.23600445144645e-08	8.94823948545699e-07	-0.323700962909904	0.0119787512199204	0.0567885897596865	-1.04679210020912	4.48582880300558e-14	3.31871640053251e-12
ENSMUSG00000039783	9030.10251405794	4821.7429493642	3439.80315920648	Kmo	5653.04288305126	-0.905111085184955	6.43780288206046e-06	0.000172332501159626	-0.487434040832258	0.0151824514110385	0.0680493630242118	-1.39254512601721	1.33410667185376e-10	5.65661228865992e-09
ENSMUSG00000040006	1285.4954747458	855.694368881052	752.763151835979	Ginm1	951.832571475074	-0.587616120107024	6.83558341524982e-06	0.000181193035923775	-0.184699078015964	0.158418358989932	0.352971269791095	-0.772315198122989	4.7682304393299e-08	1.13820903196134e-06
ENSMUSG00000040017	17803.4161267235	8252.13811501933	7001.43027757729	Saa4	10693.4822839199	-1.10924752077937	3.34069186016542e-06	9.94615076549249e-05	-0.237231867170617	0.320231147366526	0.55021580223175	-1.34647938794999	1.75392178048316e-07	3.59721965169591e-06
ENSMUSG00000040127	4752.25110310558	1256.71197185144	1467.29282594311	Sdr9c7	2346.74726165903	-1.91892515851153	2.91596744298168e-06	8.85777936302842e-05	0.22369201129858	0.585808816936607	0.770624070361301	-1.69523314721295	0.000130835321792555	0.00115238416710086
ENSMUSG00000040413	2954.91673194458	1766.32051486608	1296.83630592171	Timd2	1977.82404667023	-0.742298030084436	5.88124787479832e-06	0.000160509056583038	-0.446176904675263	0.00657898294334025	0.0358628265740329	-1.1884749347597	2.0208778898078e-11	1.00164438371677e-09
ENSMUSG00000040446	483.000229852491	325.328024426239	308.738060008399	Rprd1a	366.822801193419	-0.570852257482442	0.000599759229232608	0.00664426714836969	-0.0793893205603695	0.633918322719085	0.802356158069459	-0.650241578042812	0.00030727367606282	0.00239597376251169
ENSMUSG00000040482	714.505399997767	578.622275553205	567.58357032265	Dxo	615.341222380854	-0.305774095670638	0.00100156529700697	0.00986040799683704	-0.0284669243647854	0.758169225451064	0.877414304148643	-0.334241020035424	0.000897220913350464	0.00591361370546297
ENSMUSG00000040550	1257.43209337751	993.395755378166	922.466317174613	Otud6b	1050.19190237693	-0.341298374943366	0.000140690895395429	0.00207084351649451	-0.107564843151269	0.229697239895403	0.447645153421349	-0.448863218094634	3.8060309292082e-06	5.49330117267887e-05
ENSMUSG00000040658	670.90314924965	414.39745668137	305.623852271188	Dnph1	457.848070845516	-0.693744338880815	7.83573181501431e-05	0.00130970445648086	-0.442160063873231	0.0124636083185735	0.0583579228771696	-1.13590440275405	2.67077416715832e-09	8.56087072862184e-08
ENSMUSG00000040731	5345.14684256993	4585.9990983649	4772.45573007909	Eif4h	4864.11803245879	-0.221443422982907	2.69877491100316e-07	1.239095718123e-05	0.0572507540456439	0.180976713136844	0.385426037565756	-0.164192668937263	0.000415267854275994	0.00310140052171523
ENSMUSG00000040740	345.824400009634	217.187558631324	192.68973761543	Slc25a34	247.816682267329	-0.672116013063896	0.000752396373261287	0.00792473768017918	-0.169597029902864	0.397650792607341	0.622951329478225	-0.841713042966761	0.000100296717302163	0.000913852472712307
ENSMUSG00000041333	22.9075092844867	4.49168587567484	1.07189787431175	Mup4	8.90228452492448	-2.35768338649905	5.90690682960702e-05	0.00104773454155378	-2.03771436011373	0.0131023830625002	0.0607254921359762	-4.39539774661278	1.13111331050328e-07	2.42679340726416e-06
ENSMUSG00000041372	215.41974584063	54.5951211597023	26.1872779366956	B4galnt3	93.5412333532086	-1.97954041685633	1.68034646492727e-07	8.33049888591699e-06	-1.07093348199464	0.00664415898417809	0.0361353142416107	-3.05047389885098	3.73018886624523e-13	2.37005353127724e-11
ENSMUSG00000041698	16408.5150610541	1085.344359422	428.271369837069	Slco1a1	5398.90251002412	-3.91805198228512	3.93608858826167e-12	8.33337543534996e-10	-1.34139523788465	0.0176678501407988	0.076117506481848	-5.25944722016976	6.88466035092113e-18	8.77466353773352e-16
ENSMUSG00000041765	1091.69355089692	885.182401027177	887.411786342859	Ubac2	946.576676081713	-0.30139176568346	4.05329624408693e-06	0.000118324636874738	0.00212125735295219	0.97391227776615	0.989021653621011	-0.299270508330508	2.37562668110153e-05	0.000268285435104146
ENSMUSG00000041891	10526.4275529854	6409.5355573182	6564.64229888162	Lman1	7666.00577415072	-0.715767045394029	3.1057603498677e-06	9.33956053561363e-05	0.0343421571315437	0.822967924307503	0.913498248342466	-0.681424888262485	3.95309471545971e-05	0.000414716629335734
ENSMUSG00000042102	17055.975205015	10806.0076941394	8862.21469166475	Dmgdh	12072.529608375	-0.658453491515361	4.45440155306295e-05	0.000832865803320244	-0.286091805277705	0.0761572414748684	0.214099299903803	-0.944545296793066	5.9295532293214e-08	1.38304568351013e-06
ENSMUSG00000042417	28.2078075282789	10.5852168764458	4.62673111636271	Ccno	14.0158359622546	-1.42137935790941	4.13885841570904e-05	0.000785072148355308	-1.22603338254827	0.00450343876201177	0.0265860575605724	-2.64741274045768	2.0326515177782e-09	6.70618402136623e-08
ENSMUSG00000042686	51.4678594178588	10.0507765570161	3.858967299943	Jph1	20.4111511463601	-2.3602406803532	0.000266626499190878	0.00348192612027465	-1.3897268177461	0.0517716414363338	0.164495383059026	-3.7499674980993	5.40993668013022e-07	9.80843049914888e-06
ENSMUSG00000043207	2909.57998581626	2250.0144799293	2232.85114590067	Zmpste24	2438.95629518175	-0.371095408870106	0.000915058407862271	0.00920327458195451	-0.0112840458877637	0.919647834679833	0.962657026718093	-0.38237945475787	0.00157011399110754	0.00953197640419465
ENSMUSG00000043424	583.155261532802	446.452786199734	457.268281680725	Eif3j2	489.840424674458	-0.382305252964069	0.000145873483150696	0.00212846606019196	0.0324368890068363	0.746057915687447	0.869696869049413	-0.349868363957232	0.00131594184432816	0.00817433906897434
ENSMUSG00000043439	163.539270223211	61.6872957248746	54.2206448548369	Epop	89.4476850273154	-1.40361359553962	0.000442407789185072	0.00519313285362963	-0.195238498171018	0.629179085924217	0.799310199152588	-1.59885209371064	0.000227762931905102	0.00183893661310409
ENSMUSG00000043671	646.731557020429	169.779061278269	85.2283831860187	Dpy19l3	285.191360587066	-1.92917587518852	1.35280448779948e-09	1.31882707275707e-07	-0.997766552152677	0.0020840074264152	0.0148248395396685	-2.9269424273412	3.88572023668833e-17	4.3560754820927e-15
ENSMUSG00000043683	1490.76550758551	1195.35973024018	1157.90466111256	Fem1a	1271.22758559833	-0.317420831287857	7.14621231909328e-05	0.00122573330775937	-0.0478467014836533	0.548315658798415	0.742929896626901	-0.36526753277151	2.41817882622897e-05	0.000271943513798396
ENSMUSG00000044134	278.830514497977	199.474369334213	201.445730491564	Pheta1	223.394224134541	-0.482607968254673	9.04588505029412e-05	0.00146978101282298	0.00711421264120262	0.953908447492512	0.97844731390226	-0.475493755613471	0.000376063592593777	0.00284935373128732
ENSMUSG00000045064	179.779717924085	114.855657552853	120.660941488591	Zc2hc1c	135.658405878433	-0.644651468024197	1.89138779584629e-06	6.22525417663254e-05	0.069795722516577	0.607300774306902	0.785086400726046	-0.57485574550762	8.92553254369046e-05	0.000829845865503691
ENSMUSG00000045087	542.973578998868	201.417335732448	114.043000741326	S1pr5	276.1767205193	-1.42926874289737	0.000839314462808763	0.00866175831633268	-0.825240242144291	0.0554320402681858	0.172554541310623	-2.25450898504166	1.19670689914404e-06	1.96955327628534e-05
ENSMUSG00000045282	2413.34204496636	1162.05336811442	1043.68791368288	Tmem86b	1495.26608059101	-1.05394524676796	2.54784692141037e-07	1.18937352946016e-05	-0.155504284438915	0.447766419821372	0.665480292997517	-1.20944953120687	4.47206067119899e-08	1.07672603915954e-06
ENSMUSG00000045503	651.078585915405	492.495196783521	452.505957127101	Sys1	527.375828982187	-0.402976657479467	0.00025803131301222	0.00339293370184199	-0.120859914050482	0.273287266873701	0.499669281726555	-0.523836571529949	1.19576392291076e-05	0.000149554305592087
ENSMUSG00000045776	744.226055120022	45.4263718177242	22.0420639314129	Lrtm1	244.077952822426	-4.03304562712841	3.04347328409037e-05	0.00061396727655952	-1.04721216740702	0.283271242595304	0.511752991061125	-5.08025779453543	1.30928102869921e-06	2.11101847789967e-05
ENSMUSG00000045896	876.000282542377	608.300881330018	609.875008693584	Paip2b	687.498977969996	-0.525925283197326	9.93409436862908e-05	0.00157860968890421	0.00350682018059066	0.979298839605775	0.991646429165103	-0.522418463016735	0.00035030053472605	0.00268359035762225
ENSMUSG00000045948	1103.4866994199	858.136428006667	833.256733783653	Mrps12	922.980715415554	-0.364322379017616	1.03157255520555e-06	3.77343119670303e-05	-0.0418731646810692	0.573250690808311	0.761158612897654	-0.406195543698685	5.00384173220629e-07	9.19676044377692e-06
ENSMUSG00000046603	885.337078104458	571.562792464039	553.720580520625	Tcaim	658.60163766904	-0.631589769690743	7.41715635255238e-05	0.0012577131009177	-0.0468741935219529	0.769048512747513	0.883671196802117	-0.678463963212696	8.32404111937891e-05	0.000783528876827265
ENSMUSG00000046668	1713.35353538734	1259.0282727734	1200.72098396988	Cxxc5	1375.50414742352	-0.44509418201916	1.0252233378723e-05	0.000252510941971839	-0.0679669179694925	0.500537147088491	0.708407785938183	-0.513061099988652	2.59459249405337e-06	3.92063616673752e-05
ENSMUSG00000046756	2080.93408662816	1608.83607198084	1565.62460132028	Mrps7	1734.97917315341	-0.370682075347099	0.00026229240379174	0.00343817935176664	-0.0392370027597742	0.698994124840635	0.843274838970291	-0.409919078106873	0.000188982568394227	0.00156719394053338
ENSMUSG00000046811	2479.64118368276	1653.61865666322	1686.84833903634	Gltpd2	1906.33989471989	-0.584146956602963	0.000132905592627042	0.00197727060838442	0.0280450959276892	0.854470821151276	0.929671200329833	-0.556101860675274	0.000760846304939262	0.00514406096664335
ENSMUSG00000046814	2755.42645504712	1691.21811851683	1509.89652085882	Gchfr	1950.89068877338	-0.704232070330497	0.000467844888347973	0.00544563886983615	-0.16372301139379	0.416349836450632	0.639494163374228	-0.867955081724287	6.61276363647029e-05	0.00064565661187461
ENSMUSG00000046840	134.306461684154	32.0650529681409	40.1952413574829	Hnf4aos	64.5272874108925	-2.06569039995471	1.24051629654744e-06	4.36995320598897e-05	0.32778610564689	0.448565963847803	0.666206174509894	-1.73790429430782	0.000158059103368879	0.00135591407104745
ENSMUSG00000047222	71.2289532787671	1.26585073583804	0	Rnase2a	21.4709247967472	-5.88866161959495	6.86401366756412e-18	4.96102505076359e-15	-2.81061113393993	0.0133979933372405	0.061840446936192	-8.69927275353488	3.16162352822771e-16	3.16339640123419e-14
ENSMUSG00000047260	2436.91668711703	1872.78014739986	1806.38392160952	Emc6	2019.17435737834	-0.379644402552999	0.00036733583967407	0.00447498828743896	-0.0523209538804338	0.623270588607338	0.795699370573595	-0.431965356433433	0.00017707100494631	0.00148567568883636
ENSMUSG00000047547	2162.61344195304	1647.73358273083	1635.18423932508	Cltb	1795.47785208861	-0.392657172929974	2.29763123468925e-05	0.00048497835527781	-0.0105751080651116	0.909122784414835	0.957574602937793	-0.403232280995086	5.77950147267129e-05	0.000576120509929411
ENSMUSG00000047631	20198.9766262669	12119.3187676854	9896.78164423466	Apof	13842.0013368415	-0.736953864946074	1.49469546193945e-08	1.04086779588991e-06	-0.292211007503586	0.0248121858985083	0.0973750961251575	-1.02916487244966	2.50344215041674e-13	1.62929189436849e-11
ENSMUSG00000047797	19489.6244353643	11230.1034768842	12158.4521806506	Gjb1	13932.4180834273	-0.795343738657253	2.53610519491917e-06	7.95759953375837e-05	0.114613023509554	0.497771847607904	0.706221229855582	-0.680730715147699	0.00019273415861009	0.00159213881333304
ENSMUSG00000048307	2213.14222961623	1576.40542834658	1542.51989292542	Ankrd46	1753.71462418437	-0.489742723490663	0.000148240125214925	0.00215266484289131	-0.0316530973475845	0.806305460130287	0.904703250895567	-0.521395820838248	0.000186155926087673	0.00155096135773901
ENSMUSG00000048330	116.468331744166	22.7339939254813	7.26479816481467	Ric3	45.7531533543101	-2.3503275545367	0.000199544783768996	0.00272828354063807	-1.67857437408688	0.0122883300759107	0.0577772779063242	-4.02890192862357	1.53291786218409e-08	4.20805605962636e-07
ENSMUSG00000048655	8.11718834156019	1.8678665138505	1.78925558281297	Ccdc169	3.68278148345996	-2.0503435218289	0.000346489594918505	0.00427510554719383	-0.11916707520433	0.862320166166093	0.933609718255973	-2.16951059703323	0.00102373918213338	0.00662444949164098
ENSMUSG00000048794	42.7398336590104	17.5054421252728	13.7298031660411	Cfap100	23.816839941304	-1.28423635859441	0.000661222435343204	0.00715868917602973	-0.378241657861334	0.341383221660555	0.571874318744782	-1.66247801645574	7.37963878260186e-05	0.000706044797198709
ENSMUSG00000049091	28484.1450989536	18861.1317461925	16701.4640034577	Sephs2	21056.2333962002	-0.594748391929059	0.000971852619876813	0.00962666867325993	-0.175431310671296	0.330600360819743	0.560565008383935	-0.770179702600355	7.67231103709563e-05	0.000729806858846253
ENSMUSG00000049657	440.097840217877	298.115967649465	294.96891918929	Zbtb5	338.949739446006	-0.559607826555695	1.59031795591861e-06	5.39369973398933e-05	-0.0170364493280925	0.884088283824334	0.944615685291748	-0.576644275883788	5.11975127890773e-06	7.11844898597222e-05
ENSMUSG00000049751	4556.54410830413	3172.17200417908	3523.17024357674	Rpl36al	3682.57504639164	-0.522744192631044	1.58284208254028e-10	2.02294939329538e-08	0.152163931634236	0.0623668057848847	0.187925421540381	-0.370580260996808	2.67934262779142e-05	0.000297717095725323
ENSMUSG00000050097	74.3306826463175	4.55485285656603	10.0695512258454	Ces2b	26.6991258445163	-4.03682963087958	6.70056256471811e-11	9.61943776414326e-09	1.15356598498211	0.0729679465649666	0.208346402433533	-2.88326364589748	8.45616571470879e-06	0.00011053932862231
ENSMUSG00000050663	142.015799198359	32.9247410129863	9.75942679292083	Trhde	58.1970186498413	-2.10430331312343	0.000131718518826042	0.00197060681983858	-1.76024103641675	0.00251183248459655	0.0170362233640105	-3.86454434954018	4.50504454037057e-10	1.72253595890026e-08
ENSMUSG00000050973	195.40271283411	125.8408762546	133.680109764889	Gdpgp1	148.605896869247	-0.630919692930212	5.90850299673936e-05	0.00104773454155378	0.086212938371861	0.583656281713424	0.768983115408693	-0.544706754558351	0.00135654946326125	0.00838523011182158
ENSMUSG00000051169	483.80174710348	290.253065384679	281.813917765422	Rpusd3	344.697046002192	-0.738615112746805	2.68757280055595e-07	1.239095718123e-05	-0.0422473501861417	0.769878442288773	0.884226637681018	-0.780862462932947	5.28734219610831e-07	9.61874011071122e-06
ENSMUSG00000053141	14.2367141909449	1.17091549328455	1.76033539878365	Ptprt	5.18715625891969	-3.58621005793141	5.26280586083224e-08	3.07265768365024e-06	0.604260731485786	0.438706288611027	0.65809016755915	-2.98194932644562	1.35194807664731e-05	0.000165890614425056
ENSMUSG00000053317	1725.76231388814	1308.19332727711	1184.70572437731	Sec61b	1394.68785189806	-0.401074285120985	1.47571560481223e-05	0.000334389179209343	-0.143665957682975	0.120886395422939	0.294105158367909	-0.54474024280396	5.53135822314447e-08	1.29581446689244e-06
ENSMUSG00000053460	2466.32050282596	1758.65395935311	1673.00790848965	Ggcx	1941.60116306176	-0.487767817933692	5.66463503340596e-05	0.00101392613407505	-0.0727863947374725	0.548072681931839	0.74292347651884	-0.560554212671165	1.86703294098411e-05	0.000218931595467424
ENSMUSG00000054263	7239.99644775582	2506.31314531646	3491.01617690388	Lifr	4188.19147885375	-1.53037521531055	1.0906049460212e-12	2.7213190081672e-10	0.478086822817389	0.0262178816919673	0.101340568844743	-1.05228839249316	5.83173656595396e-06	7.96548658710041e-05
ENSMUSG00000054519	207.293955168344	152.524575219511	149.852852223514	Zfp867	167.847415499757	-0.447224268609644	3.70392723278648e-05	0.000713550687492689	-0.0232268069324937	0.829797269347112	0.917369843621456	-0.470451075542137	6.77180291158949e-05	0.000657586593845597
ENSMUSG00000055172	7443.6637218438	4777.31442172342	4590.57689181525	C1ra	5506.6120011976	-0.639696676647042	6.40755357452258e-11	9.32655020291619e-09	-0.0577937255609274	0.555203471789336	0.747815105866092	-0.697490402207969	4.32876917313393e-11	1.97207671351369e-09
ENSMUSG00000055302	4680.2500889666	3794.60592689603	3795.88462549441	Mrfap1	4055.46559179867	-0.30226297201243	1.12123226789175e-09	1.12445111650771e-07	0.000331817700973295	0.994647543469437	0.997949624628717	-0.301931154311456	1.83098794629463e-08	4.91908581004523e-07
ENSMUSG00000055538	5125.78369180042	3508.68967220415	3137.65454161964	Zcchc24	3875.17758073702	-0.546704538855966	0.000486582407934286	0.00562225318098271	-0.161571682649352	0.302775143641127	0.531874753929266	-0.708276221505319	2.88984540190486e-05	0.000318627032675524
ENSMUSG00000055991	673.452650466833	424.068054758055	408.091439803025	Zkscan5	492.717460862099	-0.669378552070333	2.12364941779161e-08	1.42665678836257e-06	-0.0540676801311479	0.652454089235579	0.814407541023214	-0.723446232201481	2.3583679833947e-08	6.18840383093717e-07
ENSMUSG00000056014	206.798496828535	132.586157285165	131.811961223586	A430033K04Rik	154.185611250397	-0.638071581380773	1.4714422932702e-07	7.51086063848544e-06	-0.0148265345092133	0.903682353363908	0.954534562941994	-0.652898115889986	8.03169806697677e-07	1.37833223126084e-05
ENSMUSG00000056383	474.412714316517	340.529786311691	345.701360004114	AI987944	381.428169163823	-0.479720166272338	4.97523460166311e-06	0.000139734044232495	0.0204758767225709	0.845207957052132	0.926170503819239	-0.459244289549767	5.46215872749008e-05	0.000548315718110725
ENSMUSG00000056476	59.0989842513449	23.385945666847	12.1386953111792	Med12l	30.58176573415	-1.33663096914351	0.000162490318032527	0.00231686875235494	-0.972221108708213	0.0117332981835379	0.0560413519308306	-2.30885207785172	1.32757795762549e-08	3.67737376826352e-07
ENSMUSG00000056606	22.9304817676751	7.43512969132237	2.82874041019306	NA	10.6377658075645	-1.63460211898622	5.4938867743587e-06	0.000152116072378545	-1.43370033220328	0.00372324950860089	0.0231212930621121	-3.0683024511895	6.5656435700953e-10	2.42385448487725e-08
ENSMUSG00000056643	305.108908884149	186.837732748976	160.758670120241	Chst13	213.953060250869	-0.70787299765396	1.36400569527967e-05	0.000316606416091495	-0.221738920969989	0.178036076253944	0.381368583219497	-0.929611918623949	1.602299551882e-07	3.32127916140349e-06
ENSMUSG00000056863	10.0232809154803	0.582711553489942	0.332438475062237	Olfr702	3.28573987218484	-3.88461844739381	6.34638595626972e-06	0.000170102621027383	-0.834598836705527	0.493535299305169	0.703192562464885	-4.71921728409933	2.0276158662222e-05	0.000233918701118263
ENSMUSG00000057069	1597.76170305835	804.35334173209	931.044458430765	Ero1b	1074.97083526883	-0.990173322622449	1.55976373539438e-05	0.00034928042621652	0.209822423582666	0.360293843257664	0.588887477671071	-0.780350899039783	0.00162080947316899	0.00979530692619094
ENSMUSG00000057103	4426.02616280877	1900.35878013511	1783.89947210867	Nat8f1	2608.94939032547	-1.21973415084213	7.92626850369769e-07	3.0427580190019e-05	-0.0910038306508405	0.712817340150598	0.851497924598883	-1.31073798149297	9.08714915135922e-07	1.54057036919164e-05
ENSMUSG00000057156	234.46657712309	153.935769361064	143.347123816134	Homez	174.506993542563	-0.612124537618253	6.0362619139665e-06	0.000163251677053855	-0.100858682985901	0.460252457029327	0.675979289559269	-0.712983220604154	1.35108253481643e-06	2.16699469928759e-05
ENSMUSG00000057228	3905.54680384	1829.49712941215	1459.43142750421	Aadat	2331.25712132977	-1.09408550032183	2.5080460593293e-07	1.17603233564971e-05	-0.3260599454045	0.124843613672663	0.300489147477413	-1.42014544572633	5.92313460763424e-10	2.20567231684634e-08
ENSMUSG00000057400	57137.5307563119	31843.843601855	33124.6596319948	Ces1c	39659.8739502658	-0.843431869125668	4.31576882911419e-05	0.000812015391905147	0.0568839733993125	0.782678972958583	0.891800881704406	-0.786547895726356	0.00041384623911461	0.00309402083516831
ENSMUSG00000057425	397.914991800866	25.1297894598169	16.713342084619	Ugt2b37	132.297070332126	-3.98234239566611	1.79889592213351e-09	1.6951780970792e-07	-0.595712605247769	0.380065437545516	0.607488913639295	-4.57805500091388	2.4509020822896e-10	9.97694208859027e-09
ENSMUSG00000057522	5217.37844219057	3855.91382259677	4003.46723713868	Spop	4299.7426561661	-0.435949517466526	1.55555501854005e-07	7.87546695376799e-06	0.0537014957418205	0.517880612900828	0.721367400691681	-0.382248021724706	2.06795616761868e-05	0.000237548698825382
ENSMUSG00000058022	3806.60449750676	1855.01782466324	2555.48527836216	Adtrp	2635.03374423454	-1.03690330066752	5.04044585960043e-12	1.0257062642449e-09	0.462147208041075	0.00209225744617538	0.0148736442355602	-0.574756092626446	0.000392255865938977	0.00295426753481722
ENSMUSG00000058952	28834.3644193414	17540.5442698708	13010.5731628983	Cfi	19529.9116353114	-0.717068616254211	2.68061933055436e-05	0.000551207751722656	-0.431091024998177	0.011605375425695	0.055554280933374	-1.14815964125239	4.85427620958584e-10	1.8396418088434e-08
ENSMUSG00000059481	94934.0791973665	56623.7015730337	47862.2461345421	Plg	65314.5610394576	-0.745518304081118	3.66869408256834e-12	7.84651305822779e-10	-0.242519395564983	0.0237947268383507	0.0945430861129644	-0.988037699646101	1.51232516131437e-17	1.80904504771303e-15
ENSMUSG00000059890	3896.5851081788	2801.06709858156	2694.95766577874	Ube4a	3092.06962116815	-0.476225057315035	0.000258286613041251	0.00339416138516904	-0.0557842645608588	0.668665785985175	0.825768642822743	-0.532009321875893	0.000158399137014032	0.00135739973536948
ENSMUSG00000060121	481.531525552711	355.799031137378	343.257409114558	Gemin2	389.090464194	-0.435376340803738	0.000882899591103611	0.00895720011109956	-0.051308033768879	0.694994713931135	0.841270100892841	-0.486684374572617	0.000601187698208363	0.00422330413190205
ENSMUSG00000060152	815.429480463702	570.787295655287	609.291413789111	Pop5	654.065620050063	-0.513611826481125	6.14776717697844e-07	2.44510815995196e-05	0.0946390578561056	0.35725651905423	0.586403860619906	-0.418972768625019	0.000167334914608645	0.00141675571039949
ENSMUSG00000060560	134.114053992572	8.82169951119899	4.02609268769367	Ces4a	44.2619194105718	-3.92552985969441	4.67714210338979e-18	3.50117494596607e-15	-1.05812775266243	0.0505465100305316	0.161948507073731	-4.98365761235684	6.25266274341813e-20	1.10646293109148e-17
ENSMUSG00000060613	30614.8873473348	10111.4629136586	9873.86195712969	Cyp2c70	16071.9992304666	-1.59824847238923	5.03405030311942e-09	4.07348191497263e-07	-0.0343434389970989	0.900046559653036	0.952772470018026	-1.63259191138632	3.23084328566113e-08	8.09108964123698e-07
ENSMUSG00000060703	8423.54683964241	6343.92436891001	5251.97756793448	Cd302	6634.41721295615	-0.408979789377952	0.000479876367366849	0.00555395287686867	-0.272785014583444	0.0199001785231687	0.0830609400659041	-0.681764803961396	7.20462560652853e-08	1.63763740432048e-06
ENSMUSG00000060803	26161.9382590741	8066.36043583659	9535.25751447726	Gstp1	13820.6177599184	-1.69747596641467	1.11357441917265e-13	3.70484441680298e-11	0.241350912086475	0.291087123607972	0.52022013944528	-1.4561250543282	3.67703392468967e-09	1.14105290428196e-07
ENSMUSG00000060904	4441.63975767906	3211.19006657141	3429.70388443183	Arl1	3637.35580450319	-0.468449950292737	3.13807149379971e-07	1.40243024541667e-05	0.0955288909570183	0.296593430831715	0.525774855360352	-0.372921059335719	0.000163580056364908	0.00139267442023277
ENSMUSG00000060969	116.829243768769	30.4141969906501	27.5440039858622	Irx1	54.9862128063358	-1.93955550173996	0.000141951469812916	0.00208354538324841	-0.148963145990361	0.774124767592712	0.886867818282245	-2.08851864773032	0.000163740841860082	0.00139348923128302
ENSMUSG00000061906	392.347775040208	16.8363632468202	14.2129827721801	Ugt2b38	126.509313634687	-4.54145991471033	1.49929562712731e-15	7.30819449874147e-13	-0.250426530494746	0.672287286406087	0.82815644784991	-4.79188644520508	1.45522413922258e-14	1.16701345576906e-12
ENSMUSG00000062203	3189.26126603159	2303.06158549446	2523.86729314118	Gspt1	2628.65140554853	-0.469975457003002	3.51259242378017e-07	1.53703417959149e-05	0.131364588810278	0.154052891225563	0.346453156908073	-0.338610868192724	0.000679042735964626	0.00469172735155682
ENSMUSG00000062785	264.049465990594	164.245838031192	114.212816067714	Kcnc3	178.884251559405	-0.68327626626705	0.000610321308177648	0.00673990232845285	-0.525084184661739	0.00957239327099216	0.0478776184813091	-1.20836045092879	3.12100006605737e-08	7.86198275463768e-07
ENSMUSG00000063590	468.060683683705	60.0586094187151	35.0419653349688	Slc22a28	172.701383001434	-2.95854328325309	6.7949541938337e-13	1.82592615259941e-10	-0.778109244522798	0.0663863288201852	0.196009938320161	-3.73665252777589	1.30566853440648e-16	1.38400864647087e-14
ENSMUSG00000063730	3247.69442224856	785.083277872518	783.15885429148	Hsd3b2	1508.81466634164	-2.04841591543846	2.25143883392355e-05	0.000476187264975152	-0.00352028468098757	0.994192532320571	0.997656197541742	-2.05193620011945	8.49429640830856e-05	0.00079632169305912
ENSMUSG00000063888	2289.68219996205	1833.63437043766	1898.1155930337	Rpl7l1	1986.73115047308	-0.321342762302462	1.29378590354968e-05	0.000302991648473758	0.0501427798725818	0.49470484775351	0.704058256909782	-0.27119998242988	0.000658983355097739	0.00457676016845696
ENSMUSG00000063904	2475.90553829915	1910.52925606671	1719.05868738124	Dpp3	2020.501524757	-0.374413768193013	0.000562384684522873	0.00632381061566492	-0.152637277640764	0.159748486280826	0.354609427355188	-0.527051045833778	7.15379199590628e-06	9.51409901964877e-05
ENSMUSG00000064330	53.2067112603854	7.56254652618877	2.08020735390473	Pde6h	19.3748481620454	-2.80719103896537	3.32921933169685e-08	2.12098593289866e-06	-1.8359675887298	0.00506256643733021	0.0290382192756803	-4.64315862769517	2.91180922147312e-12	1.65378405968654e-10
ENSMUSG00000064368	25784.961722388	17241.4776423721	16761.7545745771	ND6	19613.1720577312	-0.580633515192535	0.000107021568667418	0.00167651127000678	-0.0407114143479071	0.785911741097982	0.894000284375394	-0.621344929540442	0.000124041491860745	0.001098873158346
ENSMUSG00000064370	252185.163154849	156757.748248682	162526.650551447	CYTB	186521.370957191	-0.685943798398176	1.21326850350666e-06	4.32484827100335e-05	0.0521385142861479	0.712195602518698	0.851120848419399	-0.633805284112028	3.29770841244056e-05	0.000356258993578089
ENSMUSG00000065922	2712.70850984382	1223.34832968383	1081.80208475109	NA	1619.76419298596	-1.14887711295944	9.85871144831657e-05	0.00157139613655297	-0.17692741526725	0.549080027897126	0.743542977316802	-1.32580452822669	3.20240273025122e-05	0.000347717278195432
ENSMUSG00000066150	6456.51684932316	4562.19732438339	4192.74813078728	Slc31a1	5010.68859830799	-0.501032337889332	1.09118389418672e-05	0.000264713129886038	-0.122024349403307	0.284224300722039	0.512964491491934	-0.623056687292639	4.1650880996882e-07	7.89927957400565e-06
ENSMUSG00000066153	6114.04502684295	942.152255290414	198.83423316409	Mup21	2244.67424041577	-2.69797669436457	0.000117422093312596	0.00179909873964329	-2.24467543969347	0.0013830331178072	0.0106087359528532	-4.94265213405804	6.89361136026698e-11	3.08303863865804e-09
ENSMUSG00000066154	182665.033560531	29101.1235124353	6024.51722036764	Mup3	67479.7422642083	-2.65004288231752	0.000582011063935763	0.00649826032856718	-2.27216187714952	0.0031859798029501	0.0204797957192337	-4.92220475946704	3.31808775160897e-09	1.04174332752861e-07
ENSMUSG00000067071	3105.28894555358	1291.78062068337	976.788598294992	Hes6	1732.52070964862	-1.26521027978186	1.99412316618238e-06	6.52056498645596e-05	-0.403418158282613	0.130165102310862	0.309264888002683	-1.66862843806447	6.64427855421405e-09	1.94620099046281e-07
ENSMUSG00000067144	1188.8075490932	154.592666575152	71.7681205544748	Slc22a7	434.413353780261	-2.94287563550903	1.75821555760745e-15	8.37549956533004e-13	-1.1128016128752	0.00312771434107199	0.0202205976663749	-4.05567724838423	9.91534521279932e-24	2.55792014092119e-21
ENSMUSG00000067225	4594.0439768881	802.144422446375	985.672972088524	Cyp2c54	1971.38798247104	-2.51777103673379	5.05075101439915e-08	2.96537090369205e-06	0.296882467214211	0.520770084908571	0.723650402885477	-2.22088856951958	8.57666404692472e-06	0.000111637404603497
ENSMUSG00000068083	2737.08160189351	1074.84192477267	1388.44485393655	Cyp2d40	1655.97210309171	-1.34804743273691	1.05104854814453e-10	1.43986781497446e-08	0.369107394736998	0.0772223498344241	0.216028867867088	-0.978940037999916	1.3997778861614e-05	0.000171073311064429
ENSMUSG00000068085	177.795087281182	35.236677903757	35.9936379235637	Cyp2d11	77.388257138237	-2.33376940530781	1.69406815971865e-10	2.15197991683048e-08	0.0262378580373475	0.944358799370388	0.973267742208257	-2.30753154727046	6.31266419456393e-09	1.86180118090913e-07
ENSMUSG00000068086	33544.5660106497	7465.15391915686	5393.60373355718	Cyp2d9	14526.2897738313	-2.16781587544437	6.37590075310363e-07	2.52625481635259e-05	-0.468989840683887	0.281432111136748	0.509600369019878	-2.63680571612826	2.05793234895704e-08	5.45352072473614e-07
ENSMUSG00000068877	24566.2392660104	1010.53815012614	336.820841592042	Selenbp2	7740.53338758206	-4.60328626626361	3.78263276848034e-17	2.33188184786318e-14	-1.58588748071698	0.00379121864488672	0.023421111836213	-6.18917374698059	1.22232100956012e-25	3.84887315539726e-23
ENSMUSG00000069520	5686.82573737589	3462.77383459161	2813.27631698028	Tmem19	3925.87806552483	-0.715571701272882	9.21738388599575e-06	0.000230269804827737	-0.299786546814499	0.0633906313924504	0.190287424558411	-1.01535824808738	5.80705311342597e-09	1.73417881819633e-07
ENSMUSG00000069808	124.862744675843	83.1781387030325	66.8054315257178	Tlcd3a	90.6228148193548	-0.578691050876286	0.000520013981883151	0.0059300832754466	-0.327059690516559	0.0556474073837101	0.1730606081191	-0.905750741392845	9.17461706187692e-07	1.55293992512971e-05
ENSMUSG00000070319	2206.66922162043	1681.41089276694	1636.61245308873	Eif3g	1822.72262487731	-0.392390205135504	3.26553397428719e-06	9.76399316705556e-05	-0.0373898017434583	0.657172126008032	0.81772254544886	-0.429780006878962	2.44889313234833e-06	3.71884395388954e-05
ENSMUSG00000070394	1408.25850426562	1088.53301906479	898.81030710509	Tmem256	1126.76912884159	-0.370691789247331	0.00018143152072849	0.00253351410690816	-0.274839912891238	0.00560694163018499	0.0315189903348703	-0.645531702138569	1.863053172856e-09	6.20399603999887e-08
ENSMUSG00000071074	3096.80227216995	2450.76276428501	2439.90732890814	Yipf3	2637.58160914033	-0.337787997752582	2.29083172982158e-05	0.00048403057517198	-0.00608433361611721	0.939109764042358	0.970742357708522	-0.343872331368699	6.66044924888541e-05	0.000648833208904161
ENSMUSG00000071650	7480.86381378511	4956.96544895818	5137.41285060428	Ganab	5752.36126262672	-0.593786243633678	5.05298329147369e-09	4.07348191497263e-07	0.0515508306168784	0.611848760836747	0.787836304256406	-0.542235413016799	7.77137475770244e-07	1.34302402188801e-05
ENSMUSG00000072082	864.438500738442	482.284047161781	379.221097840796	Ccnf	564.369783707568	-0.841646873997611	0.000313513803688171	0.00396575095069648	-0.34872262007853	0.13679061046051	0.319581074869661	-1.19036949407614	2.51199645687421e-06	3.80249521179928e-05
ENSMUSG00000072849	221864.638407495	6330.93111168795	915.436608453088	Serpina1e	68130.4054624444	-5.13108650919675	1.47278803550454e-07	7.51086063848544e-06	-2.7899351100777	0.00427437622123353	0.0254796613722306	-7.92102161927445	5.88703567166842e-14	4.22997341616658e-12
ENSMUSG00000073639	3426.05752465119	2654.37930966769	2955.09506298721	Rab18	2969.78930034505	-0.368615010319486	4.85887387817074e-13	1.34002626955867e-10	0.154313791450383	0.00233459555003856	0.0161408976162175	-0.214301218869103	9.84409150955401e-05	0.000899623078969571
ENSMUSG00000073830	2115.37588679444	18.6470895745891	2.6506727550572	Mup14	630.627201457035	-6.82250552522075	1.53044076317601e-16	8.9105662211581e-14	-2.80288073969027	0.00208394968363544	0.0148248395396685	-9.62538626491102	1.60770530002223e-23	4.049904221656e-21
ENSMUSG00000073834	5728.26589606068	17.3713848957893	3.76560057544587	Mup11	1693.04453985007	-8.36104063397159	1.92062367632012e-19	2.3680160150394e-16	-2.21244295991772	0.0242464942046535	0.0958755187276161	-10.5734835938893	4.26971170932554e-24	1.15725401417821e-21
ENSMUSG00000073842	18832.7315877031	21.3196383995703	4.46674327885548	Mup7	5549.13112492392	-9.78517147093241	3.1156828284221e-12	6.73244454471414e-10	-2.2640836728828	0.11454235565649	0.283273379454467	-12.0492551438152	5.18455530628525e-15	4.42277682144142e-13
ENSMUSG00000074264	11836.411416314	6927.92371661661	7179.82771896322	Amy1	8445.68598192368	-0.772711523724426	6.24881639438923e-06	0.000168132466786134	0.0514149456893967	0.763744576288405	0.881151940701941	-0.721296578035029	9.45744652111505e-05	0.000870664298646233
ENSMUSG00000074284	121.486869592907	74.5982846045521	64.8087531762784	NA	85.5097709457524	-0.704313854666992	0.000208031046099668	0.00282954622079756	-0.205630070311872	0.288399462499319	0.516970221099658	-0.909943924978863	1.25781401509376e-05	0.00015540861910668
ENSMUSG00000074652	49.9895206456779	13.7345108407518	11.4001345123069	Myh7b	23.7111677455992	-1.86618554330011	2.79701058890259e-05	0.000572513104915999	-0.28694987231179	0.54249177857236	0.739030457151972	-2.15313541561191	1.25287256239245e-05	0.000155156201885178
ENSMUSG00000074909	635.529124308009	472.446777558048	436.297547321762	Ranbp6	509.780047120894	-0.427749207020939	0.000938904469841675	0.00938009422682626	-0.115261613504284	0.373007214267289	0.601506120312085	-0.543010820525223	0.000106542899514891	0.00096460742681304
ENSMUSG00000075054	531.749689416935	389.855228597715	410.283367182581	Yae1d1	437.597169598917	-0.445137423692634	1.42402415548656e-07	7.3697645182712e-06	0.0725249313680573	0.388078870056307	0.614384086184521	-0.372612492324577	4.6685670224958e-05	0.000478981107262483
ENSMUSG00000075590	1750.16337474248	1120.09725586032	951.636076656711	Nrbp2	1255.86341458931	-0.644168686784514	3.27981349531216e-05	0.000650377396989052	-0.235357277301453	0.129915445236449	0.308911661677163	-0.879525964085968	1.59858012171216e-07	3.31996096664411e-06
ENSMUSG00000078515	6586.01258513003	4746.85852475201	4017.85141700485	Ddi2	5073.37233434932	-0.472375680991405	0.000406350835204438	0.00485029242931948	-0.240740964787217	0.0716427309654885	0.205742241876749	-0.713116645778622	7.83531547759878e-07	1.35298205650278e-05
ENSMUSG00000078673	289.040756296291	11.6701553526887	0.861157366210781	Mup19	90.0706268106664	-4.62753016272048	7.80499731300576e-06	0.000201468896158375	-3.73210409362438	0.00240703158701422	0.0165084434148458	-8.35963425634485	9.52634191014281e-11	4.10418577424503e-09
ENSMUSG00000078674	101.274110020902	8.33931072698448	1.85873259743094	Mup18	33.7670228341503	-3.59154571207644	1.83676371037655e-06	6.08192217527527e-05	-2.13240145560146	0.014754785547394	0.0665254723396082	-5.7239471676779	3.22124802234313e-10	1.2655662872369e-08
ENSMUSG00000078675	768.099010302858	6.99113066877556	0.749758959147963	Mup16	229.010691823027	-6.77419697328237	2.92315778182466e-07	1.32046092903114e-05	-3.22560616793487	0.0320931868669697	0.117338751796343	-9.99980314121724	2.85463769979857e-10	1.14249537248761e-08
ENSMUSG00000078681	598.526481578994	486.293348039968	466.499188694506	Tm2d3	513.48128162631	-0.300421162860586	0.00030821514831046	0.0039034227394397	-0.0566067710519794	0.49364478635373	0.703254967758221	-0.357027933912565	7.7802992540016e-05	0.000738766153555132
ENSMUSG00000078683	739.290592250946	2.45796127195334	1.35773481274603	Mup1	218.849844954243	-8.20073351077239	2.8338198349831e-26	1.97989545804153e-22	-0.838368327308368	0.369779832399427	0.598241463644619	-9.03910183808076	1.62790245354073e-22	3.87296081502379e-20
ENSMUSG00000078686	429.954778579099	3.4250613192467	0.790995255235404	Mup9	128.100252847435	-6.97879323209738	2.66546008575871e-12	5.88084667342131e-10	-2.02242168109532	0.0939278009826393	0.248555239084272	-9.00121491319269	3.94358498648693e-13	2.49085668822e-11
ENSMUSG00000078688	148.107784788029	22.5102498834644	12.9030584215297	Mup2	56.6250567783555	-2.71591975860968	9.0675892807693e-06	0.000227910145021364	-0.793341396471172	0.210241649850871	0.423968186721307	-3.50926115508085	1.87079045519943e-07	3.80050903479414e-06
ENSMUSG00000078689	41.4195823591787	4.26329603864759	1.36284024725309	Mup6	14.3385403119231	-3.24476690232062	1.08047795995559e-10	1.46108503488189e-08	-1.74548867294859	0.0169167012272265	0.0737419394701492	-4.99025557526921	4.61680763078776e-12	2.52181339261295e-10
ENSMUSG00000078949	49.0399307990251	11.2458024627925	10.8560430829054	R3hdml	22.247087449953	-2.12235683419149	5.90369673784906e-05	0.00104773454155378	-0.0566925372355145	0.91811357636883	0.962080344485831	-2.179049371427	0.000162682614300629	0.00138779288342831
ENSMUSG00000079055	13.6539104309503	3.33153245635112	3.84842912844642	Slc8a3	6.51955441126127	-2.02728826668904	0.000116413857573397	0.00179150841023378	0.217727507555043	0.706831339087565	0.847833322085202	-1.80956075913399	0.00159568977902001	0.00966805589937084
ENSMUSG00000079184	542.583471370781	448.127684124307	410.721971466144	Mphosph8	464.907117826752	-0.275524612035779	0.00100616328906849	0.00988625555289847	-0.124672220975291	0.134602593531902	0.316280383746715	-0.40019683301107	1.13793087120873e-05	0.000142654425142397
ENSMUSG00000081053	6.77730435947273	0.477845446081013	0.126118305110929	NA	2.22717832032267	-3.83388852940362	3.2138233560205e-05	0.000640320699070245	-0.880690441189626	0.486252455741438	0.697737406670397	-4.71457897059325	1.87436490281641e-05	0.000219550882380224
ENSMUSG00000081888	106.587517352815	73.7236696974351	62.0344041529228	NA	79.9514879653374	-0.536073427447667	0.000699335098023409	0.00749006829564162	-0.238436848096631	0.139491019831831	0.323889590359159	-0.774510275544298	9.43380441162278e-06	0.000121465195467028
ENSMUSG00000082039	15.6158671430966	2.43248404052073	1.21247627143734	NA	5.95112384448911	-2.68853611452419	0.000243092481720251	0.00321667829346999	-0.955325862579917	0.289089612867192	0.517860519594438	-3.64386197710411	5.15541291633991e-05	0.000520942432112648
ENSMUSG00000083304	9.81885070736134	2.618448818115	1.48385311785696	NA	4.40250946193509	-1.92106409393771	0.000886384807859461	0.00897518143610353	-0.720409186729146	0.317866729174264	0.548044319597339	-2.64147328066686	0.000220896950421443	0.00179124572102166
ENSMUSG00000084329	392.959872582925	270.876061415557	213.506293332372	Gm6733	289.90960349914	-0.539624064796875	0.000301661033348771	0.00382968822470638	-0.335906461439154	0.0258078611615588	0.100035829687056	-0.875530526236029	7.59685248956814e-08	1.71225058428035e-06
ENSMUSG00000084761	10.2586590394977	0.220702549110505	0	NA	3.10813017889776	-5.23011320302759	3.80387632897951e-05	0.000730121317357239	-0.67701268806972	0.661461059319149	0.820532078219201	-5.90712589109731	3.10052415187082e-05	0.000338543718204274
ENSMUSG00000085006	101.997697083804	32.5667490395425	24.819878591103	NA	50.7091248030196	-1.64831311442954	0.000318918182936998	0.00401479396658007	-0.402059942689825	0.391538790444856	0.617640905354881	-2.05037305711936	4.21203950021795e-05	0.000438019377264044
ENSMUSG00000085148	1172.80970981869	749.141566409022	683.384911470468	Mir22hg	854.409651253468	-0.646198274668926	1.49475766489915e-08	1.04086779588991e-06	-0.131410880576211	0.251326972338971	0.473507534687377	-0.777609155245137	3.23356661926033e-10	1.26807927567037e-08
ENSMUSG00000085189	85.6674784323687	41.1586971174663	48.4551911034127	NA	56.3955427941866	-1.0522806234986	4.64921854172466e-06	0.000131864168652976	0.226096531627894	0.332284933915495	0.562530439990401	-0.82618409187071	0.000863089189584171	0.00572860065944708
ENSMUSG00000085211	24.4684342360778	6.62729399107991	2.96147105313946	NA	10.7965049637439	-1.88047616494319	0.000120712831873886	0.00183742988821834	-1.08403873226089	0.0632452767036322	0.190064261723252	-2.96451489720408	6.56362121580085e-07	1.16434035643305e-05
ENSMUSG00000086136	118.788989691089	3.31004723914218	1.14351886888626	Gm12718	36.6372278514041	-5.15269870499529	5.45482298406633e-07	2.21147175524237e-05	-1.55486383900211	0.188298487084182	0.395070687156931	-6.70756254399739	3.84946004141909e-08	9.52157266181725e-07
ENSMUSG00000086219	47.0500641717126	23.8788156545828	21.0027998647536	Srrm4os	29.8480017508477	-0.978167592905484	0.000128368959455724	0.00192599383693054	-0.192153338809038	0.473964497982685	0.687429914706038	-1.17032093171452	3.70878178750702e-05	0.000394106380318115
ENSMUSG00000086253	18.5962367283273	0.519224847075606	0.126118305110929	NA	5.72037347627768	-5.05642540994468	1.80415202338164e-05	0.000394728876931933	-1.12668034170108	0.446764147661792	0.66491373668828	-6.18310575164576	8.65676442089657e-06	0.00011247490277927
ENSMUSG00000086593	77.9191300682515	32.5395979573989	29.6272636668093	Gm16548	45.0299502574763	-1.25979749661504	1.38806124874706e-05	0.000320791490463932	-0.137641806367817	0.646621072395924	0.810481203661038	-1.39743930298286	1.10374558150385e-05	0.000139183747886693
ENSMUSG00000087165	194.4430745924	113.672190117338	88.2384608497016	2010001A14Rik	129.947824001875	-0.769575878176538	4.83477047750831e-06	0.000136022535850435	-0.373258048299026	0.0309252942025704	0.114167655080248	-1.14283392647556	7.40410064000606e-10	2.70540277992849e-08
ENSMUSG00000088595	120.320705891376	55.657283816971	45.4214048509508	NA	71.6653847312019	-1.11296602535281	0.000335202813937693	0.00417212053452141	-0.281892968414039	0.373292738812634	0.601651797023419	-1.39485899376685	3.86152204214136e-05	0.000407104431148847
ENSMUSG00000089873	8.10420753415926	0.354855685761823	0	Mup13	2.52970749830171	-4.46850663456986	9.52533778879843e-05	0.00152872189933549	-1.09785767140437	0.445957696653683	0.664406220480703	-5.56636430597423	1.66207046776644e-05	0.000198152855544626
ENSMUSG00000090081	13.0775431611879	3.16111177519431	2.5635987463479	NA	5.90197011553173	-2.05898661995098	0.000181082744666644	0.00253032955214191	-0.347608896318434	0.590266983638748	0.77400922614201	-2.40659551626942	0.000169927032000473	0.00143360031883141
ENSMUSG00000090306	1169.3503160188	366.929742380846	439.292889200364	Adh6-ps1	624.21907192716	-1.67193496773124	4.75547989017925e-15	1.99349716996314e-12	0.2599068009074	0.225460687065109	0.442541178088749	-1.41202816682384	9.11850558746323e-10	3.23790118803918e-08
ENSMUSG00000090555	745.993069433935	246.343168263403	124.6185881997	Gm8893	357.497674471294	-1.59870224630354	3.32188088145093e-05	0.000656587703754704	-0.986019697050087	0.0111157859606645	0.0538191278774721	-2.58472194335363	6.43975862289878e-10	2.38560746770776e-08
ENSMUSG00000090799	40.0706572637323	14.9194123172141	14.4917363455265	Klhl33	22.1910502509878	-1.4424760333691	0.000188777988154102	0.00261214443766756	-0.0198457587202759	0.960705189737318	0.982266236398408	-1.46232179208937	0.000543793916548028	0.00389943581417494
ENSMUSG00000090935	1750.81258513269	1239.5752285015	1244.62126401547	Synj2bp	1391.42328501478	-0.498320638246124	2.76180725123986e-06	8.50036416828011e-05	0.00620250091771424	0.953464740336594	0.978273372949693	-0.49211813732841	1.85216693845421e-05	0.000217784725349706
ENSMUSG00000091089	43.2898098657897	21.4792133651349	21.2476314382637	NA	27.8259823574242	-1.01894614059138	0.000276016795260112	0.00358001981971036	-0.00709719613884754	0.980459647315329	0.992206391983367	-1.02604333673022	0.000821482090687379	0.00549330872136108
ENSMUSG00000091264	780.726884035629	581.629799894077	554.590100792435	Smim13	632.234913141109	-0.423419741300062	0.00093600044519481	0.00936447223450273	-0.0706161808804071	0.580956961351853	0.76682589884645	-0.494035922180469	0.000361397974436776	0.00275578825806276
ENSMUSG00000091370	23.69846350171	5.87395255112838	4.90492200835266	5730435O14Rik	10.8314467887183	-2.00283183314397	0.00078519904346041	0.00820018532682123	-0.236430142717039	0.712005520179348	0.851120848419399	-2.23926197586101	0.000729311532216069	0.00497959774483752
ENSMUSG00000092075	1403.62307426797	39.8190477191428	15.9369905839269	NA	433.9137446055	-5.13789674526012	2.13022564913182e-19	2.37550924156036e-16	-1.32918118574988	0.0246297423331861	0.096889958265328	-6.46707793101	1.02595449191548e-24	2.92903167745258e-22
ENSMUSG00000094222	6.02430231317957	0.0911449876117507	0	Mup-ps6	1.80938391054001	-4.87314264788915	3.18140097591916e-05	0.000636887912657742	-0.264815090822522	0.85541368993065	0.929940999634194	-5.13795773871167	9.12054600362775e-05	0.000844481506972428
ENSMUSG00000094743	29.1995676789393	2.30731921388091	0.504473220443717	NA	9.68655523494597	-3.62808574618675	5.42850839159968e-05	0.000977504603848191	-1.91296433571127	0.106623895649958	0.270523173665481	-5.54105008189802	3.6399708220006e-06	5.26971299801737e-05
ENSMUSG00000094793	876.220555011256	2.02086132303211	0.76863938931228	Mup12	258.770117721416	-8.73144797349197	2.04639955202644e-25	7.14875576841236e-22	-1.45327564781367	0.187445440153168	0.39394260175011	-10.1847236213056	1.02540199410475e-20	2.01430344016247e-18
ENSMUSG00000094806	19499.75750791	9737.47822203674	10867.5357264778	Cyp2d10	12941.1066897762	-1.00181535753676	1.19351850730239e-10	1.58330050082646e-08	0.158361866871897	0.308740986466977	0.538593870229772	-0.843453490664861	5.17211511851795e-07	9.45057993190789e-06
ENSMUSG00000094983	49.3194634945835	0.990941668343999	2.09223306734366	NA	15.5291220287085	-5.56912045107462	9.80562657413442e-14	3.31493440312673e-11	0.917389098046256	0.28811403969863	0.516801570783798	-4.65173135302837	7.0625014713638e-10	2.58942262850756e-08
ENSMUSG00000095061	127.017191548559	8.66000061863491	5.16819140989332	E030018B13Rik	42.4439364189826	-3.84255174463189	7.70434362836089e-11	1.09110163817868e-08	-0.795616767091187	0.220134799117054	0.435550389825758	-4.63816851172307	4.59922228977735e-12	2.52181339261295e-10
ENSMUSG00000095325	267.682255154312	160.791249314336	164.826516790166	Zfp870	193.416623818985	-0.738554158503524	1.99898721976049e-07	9.76661354922607e-06	0.0358221467877227	0.802320771249384	0.902860493651744	-0.702732011715802	5.0983252760508e-06	7.09755103559786e-05
ENSMUSG00000096674	3560.16376350871	28.6069836295478	5.28280167938969	Mup15	1060.44010066749	-6.95873927017656	3.54190276408799e-09	3.06769760063158e-07	-2.44439857653814	0.0433533307211867	0.145884437895854	-9.40313784671471	4.373110692776e-13	2.7459544326604e-11
ENSMUSG00000096688	3354.89837127744	51.2578431986447	10.7572092615412	Mup17	1011.00487088738	-6.03192944910076	1.42429678233418e-06	4.91816483652791e-05	-2.25653879020071	0.0745872180229369	0.211391331873875	-8.28846823930147	1.18358031506223e-09	4.12078401725404e-08
ENSMUSG00000097145	52.9939866214179	29.1545929307592	31.6355483963207	9230114K14Rik	36.8958720943534	-0.868159683035704	6.28674364951963e-05	0.00110360257030093	0.0914969193685785	0.679739840401026	0.832799332540716	-0.776662763667125	0.000994797170055354	0.00647237830605446
ENSMUSG00000097148	28.0448992176924	0.912340348297173	0.690687057371078	NA	8.82731257725867	-4.90056006298934	6.30904165786081e-09	4.99009483580236e-07	-0.394311939192914	0.722502283725519	0.856269380590624	-5.29487200218225	2.61435426867215e-07	5.14036304874271e-06
ENSMUSG00000097673	110.615747932052	50.5952839049252	56.7388064446221	NA	70.0552799539911	-1.12576227825483	2.7549456670287e-07	1.258031834007e-05	0.161368045589378	0.469816571113449	0.684120379894487	-0.964394232665456	4.77554096825084e-05	0.000488551759255552
ENSMUSG00000097761	5.42358320295912	0.35163406286962	0.210740508100966	NA	1.80194452914046	-3.89904035249689	0.000147467602469885	0.00214498330865288	-0.495150957846604	0.710871432506262	0.850428934466215	-4.39419131034349	0.000169361531938275	0.00142995627833689
ENSMUSG00000097811	79.9132231322221	35.4540443260472	26.0004753442124	NA	45.7498119214413	-1.16664142348641	1.53435826062459e-05	0.000345065977925872	-0.471886567960605	0.0973596464970985	0.254351023144074	-1.63852799144701	5.33482473720644e-08	1.25388877357919e-06
ENSMUSG00000097908	184.132333227932	78.260846618904	79.6953724632396	4933404O12Rik	109.821438516952	-1.23811169942237	1.54324858416189e-08	1.06402928697478e-06	0.0221735741211945	0.92086899068706	0.96321152649186	-1.21593812530117	3.17722958464174e-07	6.15663709197727e-06
ENSMUSG00000098220	9.76808981735267	2.04015199415723	0.4066649633616	NA	3.83263752133365	-2.17928959595387	0.000606208429848457	0.00670154466752302	-2.49482939259485	0.0197792959799374	0.0826580270112701	-4.67411898854872	1.05660724488296e-05	0.000133712023211785
ENSMUSG00000098290	15.2715364568834	0.34025131294332	0.374879479573981	Obox4-ps1	4.74199052193473	-5.40113599796653	2.02442371433442e-08	1.36877164685321e-06	0.0780599473761731	0.952112047520934	0.977681908762624	-5.32307605059035	1.10554885554372e-06	1.83008060065145e-05
ENSMUSG00000098636	13.185541315661	1.52389653980351	3.75964639334018	NA	5.61136554844886	-3.10204125399495	1.53321434811203e-08	1.06059976027816e-06	1.34862661988507	0.0240134860988138	0.0951797423354932	-1.75341463410988	0.00050522048365899	0.00366828789288108
ENSMUSG00000098708	151.572099679694	61.1225156593481	44.5030720131847	NA	82.8372628282254	-1.30691632470809	3.69596340355631e-05	0.000713550687492689	-0.468350319348794	0.149374961608933	0.339318552723369	-1.77526664405688	3.15609840851426e-07	6.12122999303508e-06
ENSMUSG00000098741	17.7910661732795	0.686655004451231	0	Obox4-ps2	5.51540681750329	-4.65990143867675	5.52235787689812e-08	3.18866724792795e-06	-2.04391837573916	0.0991885068747481	0.257526895744162	-6.70381981441591	2.90700004805089e-09	9.23511647312546e-08
ENSMUSG00000098867	467.505966215942	240.002070296295	158.183633960496	NA	282.85073487978	-0.962384010112795	0.000158498453870425	0.0022753367793321	-0.602015809537056	0.019300534507592	0.0812390495137722	-1.56439981964985	1.64832455005948e-08	4.50177618187163e-07
ENSMUSG00000099055	12.2801258324466	0.236501147151088	0	NA	3.70918454072298	-5.48219897174641	1.13470921983524e-08	8.34508956061285e-07	-0.677013479227254	0.604541697599198	0.783325072858942	-6.15921245097366	2.0641106702914e-08	5.46313197432378e-07
ENSMUSG00000099146	1181.14191968941	652.418351789436	664.904418251327	0610031O16Rik	811.597656013512	-0.856143719398229	0.000191354825098375	0.00263175664964694	0.0277325910234839	0.903934075989941	0.954646262032649	-0.828411128374745	0.000837929910184517	0.00557925376999664
ENSMUSG00000099242	26.9567658594854	0.555066474895044	0	Obox4-ps3	8.15701733068779	-5.52669840599678	1.27128856698381e-10	1.67586216125665e-08	-1.77114608299703	0.154902730237832	0.347513185226617	-7.29784448899381	2.54714641927499e-11	1.22285872487704e-09
ENSMUSG00000099697	188.700032906889	129.960147301425	124.610563251377	NA	145.663177170665	-0.538685383094149	0.000281921943258796	0.00364308503742563	-0.0611682210225694	0.68137291399248	0.833879563009087	-0.599853604116719	0.000202616398257936	0.00166223077375437
ENSMUSG00000099707	695.926376775825	430.781527197245	334.103776665622	Gm8883	480.330673975762	-0.691338740393857	8.56150599623852e-05	0.00140965566128169	-0.36968337164817	0.0368126553855811	0.129600884103266	-1.06102211204203	2.79683417174992e-08	7.18055315173972e-07
ENSMUSG00000100370	739.01556589335	544.483941804258	488.003935169799	NA	585.087358702679	-0.440260816657521	0.00023907486889642	0.00317353340853006	-0.158444219492315	0.186885429551212	0.393408717001859	-0.598705036149836	4.0998358269083e-06	5.86410719610959e-05
ENSMUSG00000103653	1326.799810176	459.138937645882	529.122826602347	NA	734.916808671348	-1.5311079127705	1.43046216094979e-06	4.91935455995251e-05	0.205436987050636	0.518417703461913	0.721786843522106	-1.32567092571986	0.000111647286634442	0.00100487251005324

## Sheet: Gradual Genes
ENSEMBL	RD	FL	HCC	SYMBOL	baseMean	log2FC_FLvsRD	pvalue_FLvsRD	FDR_FLvsRD	log2FC_HCCvsFL	pvalue_HCCvsFL	FDR_HCCvsFL	log2FC_HCCvsRD	pvalue_HCCvsRD	FDR_HCCvsRD
ENSMUSG00000001248	514.741521094141	699.418274648654	979.697407510277	Gramd1a	727.536621503686	0.443135169213084	0.000850375529283175	0.00873291087397126	0.485580393933916	0.000192581795237851	0.00212774066028528	0.928715563147	7.79209815503142e-11	3.42596315596577e-09
ENSMUSG00000002812	2052.21921154945	2411.92856695823	3015.75596293656	Flii	2483.72799065516	0.233694365660728	8.19774337830948e-05	0.00136260667097039	0.321651583790346	3.13451752165186e-08	1.12234597280284e-06	0.555345949451074	3.18172610710011e-18	4.17957787762133e-16
ENSMUSG00000005220	7.8137779170307	69.0752112992686	216.891683971845	Corin	94.5325757964269	3.13047456635247	2.37454662972563e-10	2.8440284205171e-08	1.65814424269292	7.45597547050676e-05	0.000968146432834996	4.78861880904538	3.40847007016959e-20	6.13295471785473e-18
ENSMUSG00000006398	38.368202901979	119.882986297801	389.822189556401	Cdc20	175.301933316265	1.64340058208025	0.000843423051242824	0.0086931519111572	1.70002156639036	0.000379259887568185	0.00370301537282717	3.34342214847061	2.43290902512435e-10	9.92256153256431e-09
ENSMUSG00000010154	3.90260910679042	24.6610019231617	237.021027988704	Spire2	81.0144234670354	2.65214529325854	5.82656418110631e-06	0.000159640242138547	3.25790856433713	4.87298146818428e-13	4.85303624170985e-11	5.91005385759567	1.46676598292709e-22	3.5288082276893e-20
ENSMUSG00000015647	144.963031149667	292.263574051733	751.849973801893	Lama5	384.112355477643	1.00620541328175	0.000184894263004635	0.00256988312505116	1.36332796133091	2.14496012195402e-07	6.30877556748344e-06	2.36953337461266	2.27616800080315e-16	2.33192867144483e-14
ENSMUSG00000017774	2082.58790171121	2930.06957347196	4137.09844986386	Myo1c	3035.81875130465	0.492323845067753	0.000399865874711881	0.00478399942468603	0.497226353060806	0.000328644086802327	0.00329907509920836	0.989550198128559	4.24817398122161e-11	1.9436303693572e-09
ENSMUSG00000018800	398.972914022642	640.215930626776	954.820549830652	Abca5	661.792872567876	0.679910796989084	7.31719116277721e-07	2.84015419947797e-05	0.577239212931388	1.56273864072948e-05	0.000261825976332547	1.25715000992047	1.42177184514695e-17	1.71027970495992e-15
ENSMUSG00000020014	18.9402090961534	61.5331411267602	145.454279347925	Cfap54	73.6884958886891	1.7036696784882	6.97432797201646e-06	0.00018410820439983	1.24560608542768	0.000268351412223649	0.00278929147501591	2.94927576391587	1.84870123656568e-13	1.24871895512127e-11
ENSMUSG00000020282	367.371168513069	644.954750674255	830.479136864104	Rhbdf1	617.878516565038	0.810502895548584	4.82877343075466e-12	9.92265599104094e-10	0.364035433627449	0.00124215138805217	0.00982524769891877	1.17453832917603	9.56782066032681e-21	1.91463715868147e-18
ENSMUSG00000021373	17.4023196477815	179.399846660606	827.085896138084	Cap2	322.249412091387	3.38755033830473	2.29309052817979e-19	2.40315887353242e-16	2.20610973962173	2.69175174926821e-11	1.9402461720289e-09	5.59366007792646	8.96063796322073e-45	1.59887650057069e-41
ENSMUSG00000021696	46.1481139742976	344.364454006202	2874.06836647792	Elovl7	1000.6843282532	2.88932936300473	6.67188318176141e-15	2.74201316646508e-12	3.06110876863652	5.82199268213767e-18	1.03025212652836e-15	5.95043813164125	9.60775794914957e-51	2.57151641508988e-47
ENSMUSG00000021699	109.203421557602	242.270748194241	431.308780967231	Pde4d	258.732720587286	1.14364707273717	3.91444397829294e-07	1.66423419442231e-05	0.833318077058051	0.000113875877180728	0.00138016281570093	1.97696514979522	2.41382533851257e-16	2.46118229277291e-14
ENSMUSG00000021838	135.47331325635	278.800659278108	610.486433535246	Samd4	334.200196994396	1.04167495158222	1.39969144570597e-05	0.000321331135837866	1.13148717580451	1.1242245581954e-06	2.66282038053981e-05	2.17316212738673	2.67127858526776e-17	3.0751299498792e-15
ENSMUSG00000022033	8.2925273598167	41.6817762263081	133.408039981686	Pbk	58.8397217818628	2.30788200703941	2.01393346067272e-05	0.000433487690191423	1.67564882864483	0.000474956507205895	0.00445066465308211	3.98353083568423	3.19426306560313e-12	1.79045970577734e-10
ENSMUSG00000022661	26.8571189592423	64.9904506762411	226.883917426084	Cd200	101.390490391783	1.28415369991419	5.84401507623148e-08	3.34673650267246e-06	1.80935361734704	4.78854557426494e-21	1.26583133131063e-18	3.09350731726124	4.45094175116708e-37	3.66552172215344e-34
ENSMUSG00000022883	306.2081909318	1055.92117791081	1803.51817175606	Robo1	1055.29882698912	1.78846774554546	6.46882650616877e-23	1.50651781743664e-19	0.772317508945919	1.27494246791047e-05	0.000219445885232307	2.56078525449138	2.27788710503417e-39	2.21700539513599e-36
ENSMUSG00000022895	907.336214055437	1486.24526663636	2440.04763149619	Ets2	1596.50800554192	0.711689697952466	2.33482235694085e-09	2.12061642512963e-07	0.714637988859656	1.08776614460502e-09	5.52854664533417e-08	1.42632768681212	9.03712914048038e-29	4.20658715556448e-26
ENSMUSG00000022994	1328.35415623273	2041.1872775005	4146.680348835	Adcy6	2450.79314516718	0.619640643923374	1.11758204815299e-05	0.000269557189059685	1.02297665192393	2.61254740502304e-13	2.72877390421236e-11	1.64261729584731	3.09068439618494e-27	1.16101288230021e-24
ENSMUSG00000023908	30.8128678565769	81.0169408596784	186.559416255712	Pkmyt1	97.292941563482	1.39517963884185	7.82028256505188e-05	0.00130921024411731	1.20051051140111	0.000272703565443578	0.00282356322208795	2.59569015024296	4.77018741991092e-12	2.59896318155554e-10
ENSMUSG00000024423	448.651043899599	715.031441650269	1186.89649280864	Impact	775.468104417241	0.67433731327486	1.21919103498718e-06	4.33858134012415e-05	0.7311338746707	7.01379955540802e-08	2.32116655456563e-06	1.40547118794556	4.33136250577619e-21	9.04542294578435e-19
ENSMUSG00000024542	237.486995476759	389.707647708276	659.618506645676	Cep192	424.322414386477	0.710597157185627	9.64706417104926e-06	0.000239010005939944	0.757929470202991	1.01605985514931e-06	2.43354291034195e-05	1.46852662738862	1.28538363112769e-17	1.56378604032421e-15
ENSMUSG00000024924	29.5474222062612	221.115032905277	1468.97598894999	Vldlr	531.789546242246	2.91570175227907	5.76898894504894e-12	1.13007484381519e-09	2.73310804056503	8.95395424517609e-12	6.87175872034805e-10	5.6488097928441	9.91664495357807e-36	6.63547505456292e-33
ENSMUSG00000025003	69.9015059586063	183.356091113125	564.783106198677	Cyp2c39	262.171511681076	1.38568646249757	3.56979234785863e-05	0.000694733961106006	1.62371718049861	5.47383074926334e-07	1.45597098140654e-05	3.00940364299618	5.12802492867175e-17	5.71881613399581e-15
ENSMUSG00000025059	3536.94492770142	4882.75606689391	6556.64061163572	Gk	4979.24824499665	0.464994314901617	0.000160944783974318	0.00229639392246543	0.42543080932012	0.000532759079575422	0.00488960026226701	0.890425124221737	2.15551771377903e-11	1.06101023649279e-09
ENSMUSG00000025268	236.238479063043	436.527657076697	848.3365688988	Maged2	498.739343490947	0.884227383492505	0.000102477692563834	0.00161408548011374	0.959259064125283	1.75494744019195e-05	0.000288831165175942	1.84348644761779	4.83912714506587e-14	3.54847227500515e-12
ENSMUSG00000025856	253.197509965234	430.458113522954	757.945363884243	Pdgfa	474.642421406357	0.763480258949268	4.36742671056627e-07	1.82717093519898e-05	0.818066407904816	1.85102260189959e-08	7.01488423926973e-07	1.58154666685408	1.26544291667404e-22	3.07905269679825e-20
ENSMUSG00000026074	460.195003217601	963.546102110739	2018.12886688744	Map4k4	1125.67306266473	1.06610443092491	3.6836798360959e-07	1.59195730648598e-05	1.06669772773085	2.63697037090568e-07	7.59930142420354e-06	2.13280215865576	3.50161923584233e-21	7.42343277998574e-19
ENSMUSG00000026425	666.146468145307	1138.29754678308	1543.58224343745	Srgap2	1118.63096384678	0.772135803963606	1.30842255087558e-12	3.11642462117638e-10	0.438407041703787	3.61724371101832e-05	0.000523681016499827	1.21054284566739	4.17934389586283e-25	1.26039593659458e-22
ENSMUSG00000027224	1.56143228555304	21.8828977920389	2268.77902232489	Duoxa1	676.757797505676	3.79370562188161	1.33459663412173e-07	6.99328636279785e-06	6.69393855236805	5.48331453264191e-60	2.93521826932322e-56	10.4876441742497	7.14431056897398e-47	1.69971086558745e-43
ENSMUSG00000027309	1142.65023621723	1604.30168167668	2237.27163004361	4930402H24Rik	1654.68947664947	0.489636556041492	0.000139315123339713	0.00205203442389345	0.479847601076887	0.000163737245833663	0.00186189161327158	0.969484157118379	2.56972142033494e-12	1.48309636259331e-10
ENSMUSG00000027331	48.0111646509161	98.4405636522644	326.696988494447	Knstrn	150.742630076039	1.03377887481683	0.000344609323142649	0.00426136366552798	1.72965444227138	1.54640160802106e-10	9.73869153851379e-09	2.76343331708821	1.67542960479963e-19	2.67718646999773e-17
ENSMUSG00000027356	47.2923420134552	223.088731693437	839.45209000222	Fermt1	352.667251878378	2.21166635064629	4.09798486262881e-26	2.14734406801749e-22	1.91453279007955	3.21027839331081e-26	1.49431480342546e-23	4.12619914072584	1.16033450509207e-78	1.24225412115157e-74
ENSMUSG00000027699	51.1942684191425	124.396912136608	352.582911782795	Ect2	169.980252115644	1.28073813061812	0.00076798674030484	0.00805655759599071	1.50133213651344	4.42608785819024e-05	0.000621451758816849	2.78207026713155	8.61368405638799e-12	4.53160203968992e-10
ENSMUSG00000027901	288.355376963804	442.645856667462	758.906018043837	Dennd2d	490.283998335908	0.618626070319141	0.000118599191985925	0.00181315759593362	0.779449935708822	6.0659732365514e-07	1.57818492030423e-05	1.39807600602796	4.76429653435895e-16	4.65813321432391e-14
ENSMUSG00000028019	134.7438807674	236.507214852877	582.020028219234	Pdgfc	308.198238170783	0.811260727657966	0.000173456221853673	0.00245154579234861	1.30219188921465	3.72492569823922e-10	2.14429546225249e-08	2.11345261687262	5.0194575164764e-20	8.95638536189938e-18
ENSMUSG00000028068	13.3447079808661	65.3860719021421	247.403278180067	Iqgap3	103.614260830568	2.30008592628325	1.4122598294676e-07	7.32697178852497e-06	1.91610716756037	7.9500340555233e-07	1.98647172658322e-05	4.21619309384362	6.34998640429933e-20	1.11447466302342e-17
ENSMUSG00000028427	3.76672230777246	41.2359782774156	228.556033030798	Aqp7	85.3097426255741	3.3797026217158	2.51441379550878e-06	7.90136628993463e-05	2.47512677690794	5.46603612541998e-05	0.000741690529261677	5.85482939862373	1.01097306088439e-14	8.35789775276316e-13
ENSMUSG00000029475	339.166810112923	441.015738999932	563.331793429371	Kdm2b	447.035481806529	0.373493980872695	9.96003089897591e-05	0.00158153217911011	0.352803713471127	0.000104720923279095	0.00129015213420713	0.726297694343822	1.37129153724925e-12	8.20170234513433e-11
ENSMUSG00000029675	68.3974870178549	171.226846677029	345.769555276005	Eln	192.319008129912	1.3167019085905	2.28430416442025e-06	7.35468744796442e-05	1.01713758044838	0.000129125907934152	0.00153517153841536	2.33383948903888	4.46808513430855e-15	3.87330521845404e-13
ENSMUSG00000029838	0.496871177993415	6.86377518580749	39.1342829171049	Ptn	14.4824821633026	3.63048765853658	0.000687940167866907	0.00738953015761559	2.54300406749119	7.2798774101609e-06	0.000137700296030358	6.17349172602777	1.02850606252805e-08	2.89305095567521e-07
ENSMUSG00000030541	2968.13777290261	5767.32272799534	8641.93914378748	Idh2	5789.50845173046	0.958320750629154	5.51127387564635e-08	3.18866724792795e-06	0.583577094976545	0.000910813644276441	0.00762846500521424	1.5418978456057	5.55806033274663e-16	5.33673488093143e-14
ENSMUSG00000030717	104.907888815735	247.255068325849	1328.7607507404	Nupr1	523.478157415388	1.23487433043862	0.000724414296634907	0.00769575451468204	2.42704987279104	1.26454823428295e-11	9.63576754180304e-10	3.66192420322966	1.02002732834897e-20	2.01430344016247e-18
ENSMUSG00000030827	78.7906584293905	254.435693774453	973.057869838382	Fgf21	414.134852809414	1.68608494932313	0.000148509225325421	0.00215266484289131	1.93578532687198	9.37828433980614e-06	0.000169315197541256	3.62187027619511	3.55239498628033e-14	2.67262323310144e-12
ENSMUSG00000031214	77.3922628176323	140.169655847376	298.686464309384	Ophn1	168.328307445101	0.84762813233076	1.27217301143139e-06	4.45898767886321e-05	1.09811146988788	2.99789872097627e-12	2.49770456862039e-10	1.94573960221864	3.18899687172142e-26	1.0345878942015e-23
ENSMUSG00000031298	51.6514523397424	139.693155849856	927.391013530536	Adgrg2	345.474377664729	1.42611753670706	1.41644502120356e-05	0.000324466531633079	2.73417184735003	2.05986756152962e-18	3.76973369465575e-16	4.16028938405709	1.31358507726337e-32	6.86011796935689e-30
ENSMUSG00000031538	44.3498193378407	166.490111312136	5149.65028905025	Plat	1596.20184241914	1.89912711814833	6.21212447451071e-05	0.00109508939432922	4.95137951590675	6.38208092837442e-27	3.10575265541711e-24	6.85050663405508	2.29659488862631e-41	2.58814156606667e-38
ENSMUSG00000031561	508.432490769912	1110.10645463107	2645.12354795949	Tenm3	1384.6191397685	1.12634496569514	0.00036498991804395	0.00445596521006917	1.25286079538519	6.78753281751951e-05	0.000890530960102498	2.37920576108033	2.96703226485516e-12	1.68069034008145e-10
ENSMUSG00000032245	265.145772055478	514.329719887379	1109.90164130404	Cln6	616.208535647604	0.955781386780596	1.79007433358005e-05	0.000392644882327828	1.11018592497484	3.91157768574262e-07	1.07792408503373e-05	2.06596731175544	6.29318943111764e-18	8.11745615054765e-16
ENSMUSG00000032246	25.7449887031731	48.4727979386381	472.70816613267	Calml4	166.563256455864	0.922483551316176	0.000763356007200321	0.00802002100797931	3.29425539650313	1.50371249806452e-45	2.68312433404645e-42	4.21673894781931	4.73008529677102e-51	1.44686551963516e-47
ENSMUSG00000032413	116.660751396382	188.381801421384	419.3686021344	Rasa2	235.2246692708	0.688822638765679	0.000248105504568673	0.00327805341775834	1.15653289709056	7.17273183186353e-11	4.8144994979267e-09	1.84535553585623	2.24945976202453e-20	4.22503793197098e-18
ENSMUSG00000032849	121.800917970839	304.058860259752	3775.92404618778	Abcc4	1271.59040250655	1.31911858071193	1.13284633798371e-05	0.000272155921022809	3.63396943238465	2.39922557887242e-35	2.05488872379265e-32	4.95308801309659	2.18203893371283e-53	7.78696960810987e-50
ENSMUSG00000033059	359.136277380151	585.254912199782	979.042081888421	Pygb	634.569187161255	0.703927374414614	0.000844763756072984	0.00870085912888931	0.742084273677974	0.000363427364895184	0.00357450929588226	1.44601164809259	1.88995369027537e-10	7.81229506103787e-09
ENSMUSG00000033170	591.73010290312	903.233201160246	1465.7746431821	Card10	977.068008149873	0.609784573001857	1.15039604463141e-05	0.00027556915537685	0.697714213329374	3.22644418537293e-07	9.0662234773235e-06	1.30749878633123	2.12514430346286e-18	2.84397436410917e-16
ENSMUSG00000033268	0.992001689097368	9.58421991989121	2372.84457840081	Duox1	702.133672934633	3.21525007398176	0.000415437927369862	0.00493347249726476	7.93390189443518	1.86700612824398e-47	3.99763352179601e-44	11.1491519684169	1.09678384621047e-33	6.52342658751627e-31
ENSMUSG00000033287	184.076376274023	393.470158164884	944.640160685426	Kctd17	493.992575997143	1.09371222604593	1.26379121838989e-05	0.000297629931881485	1.26401210997631	2.53590810237812e-07	7.35650931157455e-06	2.35772433602223	1.87176636550366e-18	2.5206453722116e-16
ENSMUSG00000034160	2748.43766805628	3582.84476029662	5738.83080382001	Ogt	3971.54445185046	0.382572099460864	0.000173106303849513	0.00244825109897827	0.679902053380691	1.84375107072662e-11	1.37555393471771e-09	1.06247415284156	3.85830576883651e-22	8.78872799173695e-20
ENSMUSG00000034413	25.6317242385757	61.7239836907517	148.307031627373	Neurl1b	76.5742155979413	1.24906291127672	0.000282421800823484	0.00364542419121852	1.26733336325246	5.87625221147081e-05	0.000784428381246964	2.51639627452918	4.61174549484468e-12	2.52181339261295e-10
ENSMUSG00000034570	7.05831557584119	24.2601194195708	304.206321888115	Inpp5j	101.537883720987	1.77038406497009	8.86194956196648e-06	0.000223790919058816	3.64905396971351	4.16007290554893e-37	3.87284700233103e-34	5.41943803468359	1.82454522355752e-41	2.1703979070452e-38
ENSMUSG00000034634	128.024351865803	1309.37733425586	7716.00453037986	Ly6d	2846.22269123643	3.35252166408209	1.26635730272277e-11	2.19362388967515e-09	2.5589866569555	1.83160875344551e-07	5.43944613436549e-06	5.9115083210376	1.68607781551536e-28	7.36781595628876e-26
ENSMUSG00000035168	387.877222851947	573.719449150469	806.795424961358	Tanc1	587.611728418813	0.561994655124758	7.96031691902467e-06	0.000204721770089273	0.490059877662536	5.89635274323102e-05	0.000786131413063902	1.05205453278729	6.34306900083024e-15	5.34715722227469e-13
ENSMUSG00000035413	311.468608442791	547.800727513149	818.113877599086	Tmem98	557.795148400084	0.813648948660872	6.60571504078473e-09	5.20510478401684e-07	0.578008302147661	1.99450907268831e-05	0.000319419807512357	1.39165725080853	2.08961098989218e-20	3.95953544385588e-18
ENSMUSG00000035873	384.851163077312	588.839725291993	842.041498850994	Pawr	603.314199216793	0.611040455777616	1.75037564070673e-10	2.21011285718151e-08	0.517989027127702	1.03290592612044e-08	4.14168196443651e-07	1.12902948290532	1.94781301964076e-28	8.3413144753096e-26
ENSMUSG00000036672	74.6380969308643	137.197198374299	267.403181420403	Cenpt	157.093340022143	0.884312416093603	9.01337533042154e-05	0.0014656349645123	0.958406543542241	6.21711155818776e-06	0.000119820695485073	1.84271895963584	1.59936797713914e-14	1.27408916594867e-12
ENSMUSG00000037613	47.5458430585827	116.872454496379	233.242885856986	Tnfrsf23	130.708872120735	1.28850108884635	6.70455530692109e-05	0.00115755748956397	0.993925629007075	0.00122246506888835	0.00970538452170458	2.28242671785342	3.74618271379823e-11	1.74376661451843e-09
ENSMUSG00000037725	17.1607685613626	63.8207154439914	208.36841594477	Ckap2	92.6112312140356	1.88733249447502	7.58939876451203e-05	0.00128078742434921	1.70553721986664	0.000121911604141929	0.00146321259410705	3.59286971434166	1.40660305029632e-12	8.38946643814617e-11
ENSMUSG00000038132	2.20676000325244	66.2731468242646	454.229240334842	Rbm24	161.534825262372	4.95518681495021	1.29009384973466e-14	5.00747538711825e-12	2.78065689401206	1.55801902308067e-12	1.35061956770054e-10	7.73584370896227	9.69348968321293e-32	4.94183335945131e-29
ENSMUSG00000038260	56.576053424374	169.26057892416	280.194875708637	Trpm4	168.745805772598	1.57778055637344	1.73732597421867e-12	3.87386727868333e-10	0.730254482375797	0.000341657549978099	0.00340100951191588	2.30803503874924	2.46869235186169e-22	5.74561311283287e-20
ENSMUSG00000038524	36.4967498706026	100.963900944915	294.509076162668	Fchsd1	138.928025692986	1.4714538318764	5.22708124163984e-07	2.14402393003466e-05	1.54635534796653	8.27592724105804e-09	3.41714054882403e-07	3.01780917984293	2.22965335318725e-22	5.24630083499399e-20
ENSMUSG00000038545	271.57210960951	507.61109686811	729.975718453199	Cul7	503.589224611195	0.902882040531576	8.83676050352396e-10	9.12406404698828e-08	0.523838083118792	0.000226388981180366	0.00242857758769239	1.42672012365037	1.6276462119077e-19	2.62038802175698e-17
ENSMUSG00000039131	23.6195650748451	132.543144948387	455.808177323036	Gipc2	195.584748625183	2.47942055824355	2.92269457713756e-07	1.32046092903114e-05	1.78168987245915	0.000105247244539029	0.00129365901266917	4.26111043070271	1.71990362270813e-16	1.80522433183463e-14
ENSMUSG00000039601	122.703776365049	328.606890642032	2029.72041002971	Rcan2	768.37465685106	1.41727784735158	2.49121428344322e-06	7.85200772646164e-05	2.62782449517556	3.58514809490078e-19	7.17431691663696e-17	4.04510234252714	5.11375400642312e-36	3.53211938017845e-33
ENSMUSG00000040209	356.333840528991	661.93654216565	1161.49019118456	Zfp704	718.980938454549	0.892251365113964	8.17125720324025e-08	4.60329854150701e-06	0.811410304628582	6.04936720983919e-07	1.57577920556054e-05	1.70366166974255	1.4883412711755e-21	3.25187380596018e-19
ENSMUSG00000040511	258.731779437005	378.463593654008	540.866137430778	Pvr	391.01380823041	0.549526994787413	0.000286790555570294	0.00368329046859887	0.516858056696462	0.000426229918080728	0.00407430134193953	1.06638505148388	5.12998995885705e-11	2.32226945029698e-09
ENSMUSG00000040584	149.48177571369	699.129303441105	1531.40032120841	Abcb1a	782.25385933519	2.22623513807917	1.67575017308858e-13	5.32177630726312e-11	1.13100754411641	0.00013379932427968	0.00158395782623942	3.35724268219558	5.06863701917563e-25	1.50735633131373e-22
ENSMUSG00000042179	0.453669993411935	7.30966533859176	4217.18625070196	Pnliprp1	1243.49219181453	3.73755939663064	0.000241006360813905	0.00319310576653568	9.17593343994072	7.4913342115987e-92	8.02022240693757e-88	12.9134928365714	4.35683156734268e-37	3.66552172215344e-34
ENSMUSG00000042622	201.082420349763	473.259858310907	1165.39466666844	Maff	596.776731956904	1.23747072342936	0.00012011391069251	0.00183076921068244	1.30022532690531	4.31885305275666e-05	0.000608390010300168	2.53769605033467	2.39523606302302e-13	1.56840350401984e-11
ENSMUSG00000042644	117.547609493854	223.896078329718	1157.63818754624	Itpr3	467.247149029911	0.92782321236551	2.45444327349744e-05	0.000512543901632693	2.36941514230662	1.28310192473209e-29	7.22994168746409e-27	3.29723835467213	3.57980620888462e-45	6.96825550405795e-42
ENSMUSG00000042647	249.044039649285	432.466531054531	904.286168072066	Acad12	517.289220940498	0.796489316702315	4.44495945596306e-05	0.000831842412473087	1.06428310094756	2.26152438563814e-08	8.29173975090476e-07	1.86077241764988	5.89810825274544e-19	8.59117645631193e-17
ENSMUSG00000044350	425.453499895081	752.365951201116	1641.3083748503	Lacc1	917.668884243218	0.821578224817376	8.13553364031839e-07	3.07824300403861e-05	1.1257223740844	5.4648994098894e-12	4.27059949505664e-10	1.94730059890178	1.34866076308556e-27	5.25045895621602e-25
ENSMUSG00000045136	2.32432596575764	25.1332687603537	90.2664785178253	Tubb2b	37.5815825729641	3.40559196616371	2.85734885487605e-07	1.30195721735222e-05	1.85337068240638	5.30058297511929e-05	0.000723827057801366	5.25896264857009	1.42077367582731e-14	1.14366939649678e-12
ENSMUSG00000045934	106.579585178089	252.698785279681	654.207693727767	Mtmr11	327.813405381591	1.23970207107195	0.000506113185609142	0.00580631218958271	1.3726470989114	8.75760656861759e-05	0.00110957320619669	2.61234916998335	9.25779615711737e-12	4.8230640222919e-10
ENSMUSG00000048022	27.2978612852762	61.9903736451255	145.552299403601	Tmem229a	76.3637305270744	1.19287553526452	0.000539112889767608	0.00610140721896818	1.22902628262856	0.000109625312273569	0.00133466229565792	2.42190181789307	3.19243674285993e-11	1.50233968215642e-09
ENSMUSG00000049327	1025.29428122907	1456.05294298078	2046.77796677475	Kmt5a	1503.10187299321	0.505762415976915	2.40080399749255e-05	0.00050339321914569	0.491273214019307	3.25980380487033e-05	0.000481371855654369	0.997035629996221	1.05292494019645e-14	8.63801870478408e-13
ENSMUSG00000051225	43.5785238310371	562.25431152701	2354.86238051207	Fam83a	936.940276612035	3.67885473613816	1.31279553861942e-22	2.50147222631482e-19	2.06615620609657	8.53834700064883e-09	3.50235796892515e-07	5.74501094223473	4.22961850221642e-46	9.05645913694579e-43
ENSMUSG00000052131	2.73934079896169	12.6797689416599	438.195389245635	Akr1b7	134.907766636153	2.15058071043448	0.00033041084822569	0.00412472387064351	5.11023298242067	4.22230356430338e-36	3.76699849661933e-33	7.26081369285515	2.34777126105774e-33	1.35866157410184e-30
ENSMUSG00000053182	2.9947991369562	40.677013578179	263.046381352955	Gm609	94.9967645586357	3.69970185519797	2.4924457295031e-10	2.95150635538898e-08	2.70326282315643	2.980332070724e-11	2.11307517544179e-09	6.40296467835439	2.35791494650019e-26	7.76733458991723e-24
ENSMUSG00000054889	2489.50455236118	3735.12867937259	6211.6713339197	Dsp	4097.1635404125	0.585177377862872	0.000136689809258997	0.00201904045247961	0.733721487289703	1.59625954023063e-06	3.64771710516736e-05	1.31889886515257	1.63347382002293e-15	1.49469835189448e-13
ENSMUSG00000057969	58.2673520388169	263.870531021757	1764.17811115767	Sema3b	644.665943125572	2.17988260090324	2.65205642748009e-10	3.07111064751285e-08	2.7420247394648	1.22538526554828e-16	1.92926097837645e-14	4.92190734036804	1.60306499086331e-40	1.71624137921826e-37
ENSMUSG00000058290	23.2966422641977	86.4366544975942	142.496697432438	Espl1	67.8146019058563	0.985407272804614	0.000698999635423385	0.00749006829564162	1.6177623003047	1.37116117923683e-10	8.73788784816043e-09	2.60316957310931	6.26376615607338e-18	8.11745615054765e-16
ENSMUSG00000059714	921.50625412657	1400.01843178686	1867.61493472943	Flot1	1396.80793922283	0.602829191984341	6.1247928333361e-07	2.44510815995196e-05	0.416177657558186	0.000481569206201797	0.00449884809912429	1.01900684954253	4.94478706070383e-15	4.26426160366461e-13
ENSMUSG00000060548	216.32861090958	462.832901868315	2131.80665470473	Tnfrsf19	881.206273008811	1.09758025956284	8.96255008911586e-05	0.00145963519710854	2.20468332113891	1.33033386682955e-15	1.84968238678925e-13	3.30226358070175	5.67399224024231e-28	2.24984299718645e-25
ENSMUSG00000060716	12.4980771039748	36.8737623469964	97.8686223944664	Plekhh1	47.6441078777165	1.5514636294549	8.13400835402516e-07	3.07824300403861e-05	1.39574803978957	9.34873941998292e-09	3.79119712993701e-07	2.94721166924447	6.89452182883992e-20	1.18517874459197e-17
ENSMUSG00000061132	133.696483898778	259.529068436768	558.500913959023	Blnk	310.452380490964	0.96124935450505	2.44597265213125e-05	0.000511652562761187	1.10692185942404	4.86286062657642e-07	1.30973046209125e-05	2.0681712139291	2.15007180495297e-17	2.50202921128549e-15
ENSMUSG00000063458	17.7437090603755	40.0373368713656	198.53064912545	Lrmda	80.0960675899227	1.18596414776772	1.08616449518981e-05	0.000264325112362282	2.31466490131882	6.83961385777629e-29	3.66124529806765e-26	3.50062904908654	8.00949873417935e-38	7.14580778734367e-35
ENSMUSG00000072568	162.645025802923	290.969187177639	493.022953214064	Lratd2	312.654365019318	0.838853102442083	0.000116219563693241	0.00179078351259101	0.760779464843237	0.000321833774084768	0.00324134749327519	1.59963256728532	7.2172396766403e-12	3.83462868377722e-10
ENSMUSG00000074733	468.081012251682	691.594510370999	1519.57112123005	Zfp950	869.377778823863	0.563234680867308	0.000141753757620357	0.00208210144339361	1.13625853561936	4.29236980089025e-15	5.50348635788396e-13	1.69949321648667	9.42800165924845e-27	3.20432335758457e-24
ENSMUSG00000074738	50.1701479423822	153.608899549217	1103.28125018132	Fndc10	402.50113455665	1.61555864732567	2.47754880900756e-11	3.93404719975745e-09	2.84549518797301	1.01387533212211e-38	1.20606103396659e-35	4.46105383529869	1.24514557220352e-68	8.88701899734057e-65
ENSMUSG00000075585	46.3631429093391	97.0403751586224	133.540792333379	NA	92.8707236661147	1.06040002856548	1.96079430038989e-10	2.44632431762929e-08	0.469903699836177	0.000592921918922775	0.0053500396662345	1.53030372840166	1.44168967672268e-18	1.96620760241949e-16
ENSMUSG00000076434	6.55307197710745	21.0189042988877	66.6577893394748	Wfdc3	30.1874492161838	1.63752658368994	0.000549750816806593	0.00620839284497101	1.67956547906524	1.25889830063678e-05	0.00021685865175571	3.31709206275518	1.28783494256703e-11	6.54991016395373e-10
ENSMUSG00000078247	15.7606983263291	50.7653912285269	321.450697056869	Airn	120.083218559746	1.67658793271161	1.3878181415047e-05	0.000320791490463932	2.66091865892015	4.29121179888844e-15	5.50348635788396e-13	4.33750659163176	6.86665054845823e-27	2.37143099263851e-24
ENSMUSG00000079507	753.8048404461	2251.03392696566	16584.8707523606	H2-Q1	6026.50679134078	1.57831405067734	9.76260130122261e-05	0.00155963508592703	2.88126317710785	1.01309258604829e-12	8.92688825204366e-11	4.45957722778519	2.00410726779755e-24	5.64630852869489e-22
ENSMUSG00000081303	0.680504990117902	10.7064121974971	47.5886869023033	Gm16011	18.6053438143874	3.74696189588431	6.37939239175038e-05	0.00111799385059438	2.18866303191872	5.71508433235686e-07	1.50703677000524e-05	5.93562492780303	3.06786541272549e-10	1.21421689865579e-08
ENSMUSG00000086212	19.2528575307125	37.8593932254704	67.1240777277089	Mkln1os	40.9941428747294	0.982139621039093	0.000375701900168664	0.00454661431354455	0.830575559765033	0.000312799480295806	0.00316974087652333	1.81271518080413	2.57393041646849e-10	1.04183361204959e-08
ENSMUSG00000089769	3.55699982598713	12.8107975620878	65.6782122231375	Gm16574	25.6383319517787	1.87457084051692	0.000888024951059751	0.00898744711454002	2.36853077970729	5.20919156176875e-09	2.25787873928325e-07	4.24310162022421	1.2089948598906e-13	8.40486946103169e-12
ENSMUSG00000098276	1.33881584550323	17.6813798198176	130.027610659584	Mir6358	45.9177524273035	3.73701205903195	4.80197466354112e-06	0.000135281436757825	2.87442845729972	1.27726230064645e-08	5.01811750118197e-07	6.61144051633167	2.30070683499402e-15	2.0612022908323e-13
ENSMUSG00000002769	61566.4628599781	32219.8976028117	14266.4013458477	Gnmt	35570.8002499301	-0.934190150255145	0.000457904707138998	0.00534987885263846	-1.17536324685805	1.04169329256698e-05	0.000185718041469143	-2.10955339711319	2.38174643262544e-13	1.56435443605448e-11
ENSMUSG00000003279	152.819844894201	44.4136296298837	6.88530078572381	Dlgap1	65.2600668122828	-1.77853336512422	7.28303892206114e-06	0.000191533871777166	-2.70988781521036	3.61042589231686e-09	1.62750398329029e-07	-4.48842118033458	1.56379340745503e-20	3.04399494912973e-18
ENSMUSG00000006529	22321.917135907	15786.9762939237	11583.8122621874	Itih1	16472.7930028199	-0.49973649530497	3.71737198706163e-06	0.000109432748383163	-0.446569492205852	3.58405532478847e-05	0.000520283339758446	-0.946305987510821	5.15659445997134e-16	4.99606337452065e-14
ENSMUSG00000015337	725.652969566562	456.372772875136	300.255811504892	Endog	489.656077381366	-0.668686969123019	2.32614264172995e-05	0.000489114992843112	-0.604469231219725	0.000154318349771458	0.00177744190710406	-1.27315620034274	1.46213390306405e-13	1.00343625424383e-11
ENSMUSG00000015451	2692.06836199004	699.419574557914	118.214866588592	C4a	1114.55018616462	-1.94408204496036	2.83584156424622e-09	2.4974470246471e-07	-2.56827616277618	1.02791881377832e-14	1.27963939771054e-12	-4.51235820773654	1.61354020141572e-36	1.23389724259691e-33
ENSMUSG00000021135	16553.7299425045	6927.63805306078	2660.89892407421	Slc10a1	8503.91827672465	-1.25672323124844	2.55646470012568e-05	0.000531055501631657	-1.3805083957544	3.8108995070971e-06	7.76774955810791e-05	-2.63723162700284	2.96077221432225e-16	2.97634059404075e-14
ENSMUSG00000022129	398.453503709787	55.3866546842174	12.0663104925986	Dct	143.547391400085	-2.8429335021305	3.92987883522091e-07	1.66741417785891e-05	-2.20567884459503	0.000174815343359481	0.00196593809454475	-5.04861234672553	8.48456581472545e-16	8.00315080285909e-14
ENSMUSG00000022149	25927.6782441543	10743.0907557363	2628.25375644627	C9	12822.4291348916	-1.27107509854375	0.000523402872920831	0.00595900283347127	-2.03140665459701	3.01428216717118e-08	1.08110234109664e-06	-3.30248175314076	7.42381207784401e-17	8.11013592912224e-15
ENSMUSG00000023800	651.38712902961	168.93281503459	68.9869535663231	Tiam2	281.43530107187	-1.94636432646902	9.79867420046874e-08	5.40474240110065e-06	-1.29456313693771	0.000496919453982583	0.00461606913174624	-3.24092746340673	4.73621072891341e-16	4.65191486823367e-14
ENSMUSG00000024059	34.7853713350037	16.636957315944	2.83905739723504	Clip4	17.9165202866354	-1.06189920527292	0.000881374553693454	0.00894766843225296	-2.58653657592426	4.67979996477809e-08	1.62668631243228e-06	-3.64843578119718	6.60240701013619e-14	4.71235796336787e-12
ENSMUSG00000024118	3205.28669967761	1183.28438702563	589.640618088854	Tedc2	1603.38984105951	-1.43745772737056	5.97887113072449e-09	4.74686132196914e-07	-1.00569331019942	5.0434897263305e-05	0.00069378674897648	-2.44315103756997	6.91889328759557e-20	1.18517874459197e-17
ENSMUSG00000025159	1117.38552054211	924.722018943798	744.142468008186	Mms19	928.276122079886	-0.273302783322254	0.000571873494578142	0.00640645026529014	-0.313900232823133	7.89677714656243e-05	0.00101797587153639	-0.587203016145387	1.09142313423522e-11	5.6042091487397e-10
ENSMUSG00000025375	744.643006798187	202.967872028715	86.9756143005739	Aatk	328.168718217342	-1.87164103661078	9.01356375758522e-19	7.38788448611458e-16	-1.22583913848478	2.62840672095449e-08	9.53888893374196e-07	-3.09748017509556	1.02571826039468e-39	1.04584187578909e-36
ENSMUSG00000025492	10175.7040123823	6976.91262103213	4767.70948014294	Ifitm3	7267.96798881478	-0.544336919323663	4.2930848553804e-05	0.000809928519970956	-0.549603710144465	3.66785004004605e-05	0.000529932557742686	-1.09394062946813	2.82337091597039e-14	2.1983279291912e-12
ENSMUSG00000025936	309.844196762443	67.5560087035298	20.5913322715322	Gm4956	125.004100358505	-2.19315591383391	2.66526305677035e-06	8.3007301143992e-05	-1.72578227102635	0.000377449898525194	0.003690391427955	-3.91893818486026	4.20962828967693e-14	3.12974169925564e-12
ENSMUSG00000026249	597.853626546967	174.699692554865	55.0874300390697	Serpine2	263.976654753779	-1.77710923736725	6.67978697118915e-09	5.24375786202714e-07	-1.66531143098859	1.42128302965874e-07	4.38508821773097e-06	-3.44242066835583	3.09921397578207e-24	8.50773969864689e-22
ENSMUSG00000026811	1992.15907465335	1418.91094784967	956.717930012515	St6galnac6	1451.57421519277	-0.489176157903305	0.000142086513579051	0.00208406810679979	-0.569541886520605	1.02385409062073e-05	0.00018284206662528	-1.05871804442391	3.14066994189972e-14	2.40171517128417e-12
ENSMUSG00000027249	67997.3804191485	50772.2574323245	42058.9624235847	F2	53275.736249408	-0.421411070053259	3.57244691636416e-09	3.08141923320958e-07	-0.271642707192746	0.000142047210888425	0.00166184463088442	-0.693053777246004	2.56183607873074e-19	3.91814529412733e-17
ENSMUSG00000028251	643.680189420492	414.347587096148	286.719245186726	Tstd3	444.260604865243	-0.636043022317289	7.2833876317355e-05	0.00124139907008937	-0.531789031757291	0.00102151292851639	0.00840608563620017	-1.16783205407458	2.29532461489008e-11	1.11445557038609e-09
ENSMUSG00000028476	215.343133622493	83.1086248356939	35.0498011916698	Reck	107.866179289451	-1.37413369838768	1.79820083953037e-08	1.22569179145259e-06	-1.25463818299091	1.55446519788123e-06	3.55980842962919e-05	-2.62877188137859	2.33151692860039e-21	4.99224404751915e-19
ENSMUSG00000028798	2412.34367675867	1947.76525843797	1639.52590688498	Eif3i	1993.74733689906	-0.308720737306721	2.31742518797834e-08	1.5371275930388e-06	-0.248859376540129	6.88149029034226e-06	0.000130974640086052	-0.55758011384685	1.74758744452301e-20	3.35441933392421e-18
ENSMUSG00000028988	422.657961007905	274.724220904024	115.31763403471	Ctnnbip1	271.349854208308	-0.621766376422492	0.00012827448701104	0.00192595504853252	-1.26171841177346	7.48115121879144e-14	8.2998139842882e-12	-1.88348478819596	2.83904222988896e-25	8.68422460376892e-23
ENSMUSG00000029103	1671.63942218841	1317.51242459402	1029.45773830478	Lrpap1	1336.94545733083	-0.342837548594843	0.000593964202805163	0.00659703232389202	-0.355473520836138	0.000381612972574116	0.0037209002589968	-0.698311069430981	1.13303524010722e-10	4.85211011223516e-09
ENSMUSG00000029656	12606.6855874879	2071.85310318445	618.737831626567	C8b	4742.94640105081	-2.60517624001554	8.72638301093265e-13	2.2305486330384e-10	-1.74410383858217	1.79205865171726e-06	4.0519070591943e-05	-4.3492800785977	2.65699625529172e-28	1.1155216434962e-25
ENSMUSG00000029716	15766.758238499	10776.0044388048	8213.96747153759	Tfr2	11490.3329189304	-0.548964264219793	4.14067399665781e-07	1.74274150542064e-05	-0.391763070011961	0.000305260542070375	0.0031006825079748	-0.940727334231754	9.96563510748381e-16	9.31808641578356e-14
ENSMUSG00000030219	39.4882422180376	9.66987383659144	2.01939613314515	Erp27	16.189841683062	-2.03496884978414	0.000160479122829119	0.00229287144819245	-2.24788928776828	0.00100950949312686	0.00831689775561073	-4.28285813755242	1.24522959231595e-09	4.31023341768488e-08
ENSMUSG00000032081	51611.6975346583	31131.630847997	15749.579073289	Apoc3	32631.0469985715	-0.729294637997304	3.8032572106563e-13	1.1071704324355e-10	-0.983142666280522	1.32768099767336e-22	4.12004427857711e-20	-1.71243730427783	4.37979927295121e-56	1.87560524064863e-52
ENSMUSG00000032561	444.706202643047	110.263889620398	20.0068482278685	Acpp	182.083087158669	-2.01115625179644	4.16191789023099e-05	0.000788732359667646	-2.46770130603694	1.25906788200275e-06	2.939930369623e-05	-4.47885755783338	2.26025813107539e-16	2.32676187993203e-14
ENSMUSG00000032827	679.143517960711	254.83156051604	146.480685981097	Ppp1r9a	347.761290783607	-1.41388660356732	1.56744781414451e-12	3.57105502005096e-10	-0.798383984052088	9.55494288668304e-05	0.00119364315688248	-2.2122705876194	6.09494244973992e-24	1.63131134667289e-21
ENSMUSG00000034118	829.282803892367	460.140893485508	207.275585952793	Tpst1	494.339894330844	-0.849804851431841	0.000301220615028235	0.00382873504608357	-1.15483171143188	1.18775729279928e-06	2.79475375312288e-05	-2.00463656286373	5.12798023851196e-15	4.39201251468073e-13
ENSMUSG00000035031	33676.2202640729	12327.2717768189	3417.35663798076	C8a	15985.8109969412	-1.44985605948646	7.82647922799976e-06	0.000201774913430351	-1.85101674601902	1.17054040004407e-08	4.6328301378454e-07	-3.30087280550547	4.58794317509285e-21	9.35590850143697e-19
ENSMUSG00000039137	56.6747664978903	21.4242175843418	8.54722155871663	Whrn	28.0046743160839	-1.3986668363627	4.32239401294585e-05	0.000812532542702646	-1.34983323554125	0.000563990683085626	0.0051387951090338	-2.74850007190394	1.81062120096046e-11	9.03706786829029e-10
ENSMUSG00000039648	3344.30379787611	1361.96234723676	732.10069232078	Kyat1	1759.75052244952	-1.29599137202065	1.05520588426585e-06	3.83977696774516e-05	-0.895933732696801	0.000764165161198866	0.00659504410785575	-2.19192510471746	2.35915650900125e-14	1.84358610112170e-12
ENSMUSG00000040462	10750.9244745504	7397.73829251737	5295.31897640234	Os9	7765.61090014032	-0.539291061857543	1.30267181224878e-07	6.86030180520967e-06	-0.482403396596126	2.39813551077473e-06	5.22369049407004e-05	-1.02169445845367	2.27630824913972e-20	4.23828802005041e-18
ENSMUSG00000040822	896.656049699685	686.585886506886	567.725078302076	1700123O20Rik	713.412167385706	-0.386217964474478	8.74138539601663e-07	3.26013234698414e-05	-0.274575968658835	0.000506959500972376	0.00469526716217135	-0.660793933133313	1.30017560963615e-14	1.05452121793671e-12
ENSMUSG00000041567	6285.23604704653	2644.6755411294	524.19253838905	Serpina12	3091.75715971081	-1.24887759280612	0.000993806116382131	0.00979321871150421	-2.33544910497015	8.12319324538638e-10	4.30529242005478e-08	-3.58432669777627	2.50799303178983e-18	3.31488560473357e-16
ENSMUSG00000043067	3015.21716622609	1833.6172363879	1070.81067339522	Dpy19l1	1956.79175604835	-0.717704106233023	7.65556843989897e-05	0.00128987712620806	-0.776471173876945	1.98174102571692e-05	0.000318088746946407	-1.49417528010997	2.83815486810604e-14	2.20183232014082e-12
ENSMUSG00000044378	41.7725316651392	14.2753332858389	4.15218040021885	Slc15a5	19.3853466663331	-1.53882653105932	5.52378872578265e-07	2.23080176671299e-05	-1.77194863400214	2.03247266570036e-05	0.000324770930731165	-3.31077516506146	5.40294953446733e-15	4.5907918822228e-13
ENSMUSG00000051346	928.495024787183	723.33796650055	472.392012408881	Spryd4	709.870644204951	-0.360467907486632	0.000314415849329702	0.00397476248609804	-0.61442263227135	1.26160477958373e-09	6.37110413689785e-08	-0.974890539757981	5.62339513487245e-19	8.24713264574581e-17
ENSMUSG00000051716	13405.9923725728	7852.85031103494	5180.57176939209	Apon	8700.16311100405	-0.771593124704645	4.68469524033618e-09	3.90501301360163e-07	-0.600235917723201	5.30048681449544e-06	0.000104602786794448	-1.37182904242785	5.69200612236851e-22	1.28291826412794e-19
ENSMUSG00000054793	758.57658173815	74.4943452187858	30.7150753661454	Cadm4	262.818747179587	-3.34572976789073	1.38213914431273e-23	3.62120455809935e-20	-1.27675670805418	0.000284050959985285	0.00292127721191399	-4.62248647594491	2.69373463646905e-35	1.74782563745682e-32
ENSMUSG00000056870	58.6582111377011	19.5676513038481	7.14957627482681	Gulp1	27.4124997758574	-1.60052741229157	2.87341164578276e-06	8.78905002945863e-05	-1.44416309630473	0.000331498573153872	0.00332461238799565	-3.0446905085963	2.96644430954108e-13	1.91317787818957e-11
ENSMUSG00000058207	271153.92154562	40650.1064483329	8189.97604720639	Serpina3k	98898.2490060273	-2.73777369539613	7.69598707524444e-13	1.99145542095214e-10	-2.3113643529854	1.45453582847729e-09	7.22610699753031e-08	-5.04913804838153	2.02426662784651e-34	1.27481167751322e-31
ENSMUSG00000059022	475.650483837801	111.745027848401	43.5090004205528	Kcp	198.706624484152	-2.08924882489541	1.94000230394298e-10	2.43487714315238e-08	-1.36511883921154	5.94259293666266e-05	0.000791332850175829	-3.45436766410695	1.87028248649041e-21	4.04509985865986e-19
ENSMUSG00000059908	133790.642976767	71611.8816333103	38656.1940401117	Mug1	80206.9033245628	-0.901708358644697	0.000298312452986244	0.00380099028242655	-0.889518807644897	0.000360134928178447	0.00355313175135515	-1.79122716628959	2.90263672798086e-11	1.37199244193214e-09
ENSMUSG00000062181	14119.7954438093	3339.47855573469	976.261783959376	Ces3b	5815.09623699919	-2.08001981298156	4.98002533595773e-06	0.000139734044232495	-1.77446048773728	9.96248872055967e-05	0.00123661917962101	-3.85448030071884	4.95890687143886e-15	4.26426160366461e-13
ENSMUSG00000063232	1086.2629507583	607.694485264222	351.71019392544	Serpina11	673.16041883931	-0.837988612916651	8.11997025418464e-06	0.000207861936104042	-0.791052521253849	2.96313323931384e-05	0.000447741174882175	-1.6290411341705	1.49348717752411e-15	1.37838566573906e-13
ENSMUSG00000064325	76.5680692277956	20.4406755451242	2.33737451619273	Hhip	31.6242322079889	-1.89893098255	0.000635616507797076	0.0069605653100453	-3.11442350644557	5.02407484642972e-06	9.98843923971709e-05	-5.01335448899557	2.09998528170055e-12	1.22520122211913e-10
ENSMUSG00000066361	856.384011002952	198.566626088307	72.8628887433092	Serpina3c	355.07064007938	-2.10819610003814	2.83708038834601e-19	2.83167642570154e-16	-1.44857830886068	3.27232318948582e-09	1.49396554655161e-07	-3.55677440889882	2.98262235211571e-42	4.25759398690011e-39
ENSMUSG00000066366	50360.0771166766	23148.3263677329	12366.9220693163	Serpina1a	27980.7812061232	-1.12136851152761	3.49470345202971e-08	2.2129602524031e-06	-0.904478451585181	8.71129656201192e-06	0.000159424172637435	-2.0258469631128	2.91607021130718e-20	5.38266339349218e-18
ENSMUSG00000070594	9767.83452540514	5379.53393520478	3262.90382843449	Cfhr4	6047.67231268421	-0.860562528461129	0.000103665864290022	0.00163003489536299	-0.721482287016263	0.00114445266440986	0.00921241370313682	-1.58204481547739	4.0100429812875e-11	1.85449331134618e-09
ENSMUSG00000071177	75246.9777064196	30294.9654786574	11742.9597098336	Serpina1d	38059.6732606981	-1.3125541798371	1.07656806966076e-06	3.90395618340651e-05	-1.36731435485261	3.78121055537627e-07	1.04739043223437e-05	-2.67986853468971	3.03312898189417e-20	5.55088527865965e-18
ENSMUSG00000071178	134204.581609902	74243.0641711385	38732.5359048796	Serpina1b	81434.5315748162	-0.8541059185288	1.80890313872778e-06	6.01228325140481e-05	-0.938723224885881	1.55335914087145e-07	4.72450652334368e-06	-1.79282914341468	1.75460006257945e-20	3.35441933392421e-18
ENSMUSG00000074639	1622.80533301159	499.860103052433	132.550214594091	Rdh16f2	722.105791729143	-1.69859279625164	0.000133974702747578	0.001985933358974	-1.91651285199928	1.86427729809325e-05	0.000302179451224623	-3.61510564825092	7.02759076041704e-14	4.96616413736138e-12
ENSMUSG00000078680	5221.1205001742	530.92661632113	64.5941339817346	Mup10	1773.23879323692	-3.29766537352168	0.000440563550640517	0.00518193716129362	-3.03832527710222	0.0012504203854865	0.00986151060553848	-6.3359906506239	4.51974691654054e-10	1.72507702276232e-08
ENSMUSG00000078687	58.330164794596	3.00487770780982	0	Mup8	18.3932334075088	-4.24309891575608	2.05004722312969e-11	3.33092944161228e-09	-4.16603277526141	0.000165855634890521	0.00188133022137246	-8.40913169101749	1.77780474052457e-14	1.409865003856e-12
ENSMUSG00000079015	16702.0638666032	5113.35914209598	1412.05243003461	Serpina1c	7433.18208693299	-1.70765928777456	1.9815135280745e-08	1.34409461321817e-06	-1.85677901073877	1.08959774160799e-09	5.52854664533417e-08	-3.56443829851332	2.28971718628354e-27	8.7548972129827e-25
ENSMUSG00000079243	99.3958141598833	10.1738863219449	2.46236307323625	Xirp1	34.1475347305419	-3.27790963506977	1.66846511198857e-19	2.18568929670503e-16	-2.09329800228164	9.06845161105721e-05	0.00114354349762048	-5.37120763735142	6.93567286900217e-24	1.83341515396388e-21
ENSMUSG00000086432	303.305196814331	136.706086593476	37.8750724773816	NA	156.637879565464	-1.14902168426645	0.00085183374056209	0.00874360195993213	-1.86098005538767	1.82532915677795e-07	5.42832609790686e-06	-3.01000173965412	3.66673260569593e-15	3.20457463482291e-13
ENSMUSG00000091387	196.741521057789	53.8174156645046	15.6319703705228	Gcnt4	84.6229039290054	-1.87147908535046	1.44705092058779e-05	0.000330394197118956	-1.79555904696595	8.49497142780702e-05	0.00108399480460193	-3.66703813231642	4.77270589130654e-14	3.51179307713593e-12
ENSMUSG00000091553	61.6629010589108	13.5663109970747	5.01564483254218	NA	25.197465084517	-2.17792989109836	1.41609359034283e-12	3.29792462817618e-10	-1.49659032996217	0.000231167395647008	0.0024724057320648	-3.67452022106053	2.46132203664804e-19	3.79149837760488e-17
ENSMUSG00000096606	370.797166752597	192.548288578904	84.952353920213	Tpbgl	213.328566083317	-0.944859167284798	0.00094644410405937	0.0094374255095549	-1.1816803785411	4.95726002584078e-05	0.00068436396952484	-2.1265395458259	1.13828902218951e-11	5.83087190026837e-10
ENSMUSG00000097930	187.545275072275	37.253063056595	11.4767921769754	NA	73.8753986848481	-2.33209577474126	4.74858540382646e-08	2.83562250895164e-06	-1.70354555369308	0.000228547983111346	0.00244683470719007	-4.03564132843435	1.44401766409614e-16	1.52311853318357e-14
ENSMUSG00000098330	177.247663696051	17.339196445452	2.00467623509704	NA	59.8609455749357	-3.34410791852566	7.8951404860446e-07	3.03636962545862e-05	-3.11555767390479	0.000109770700914662	0.00133546036817315	-6.45966559243045	1.84291123516629e-14	1.45610388809522e-12
ENSMUSG00000100087	9.54768747319222	2.20471066728193	0	NA	3.71596541393733	-2.1418002913886	0.000289338124176237	0.00370692364470288	-3.6574865965629	0.000558817475179807	0.00510341211259867	-5.79928688795151	3.02118163767399e-08	7.64971474663356e-07
ENSMUSG00000000134	732.603394792368	845.610198107981	1008.56719698684	Tfe3	860.301432097171	0.206808770970774	0.0532339078635769	0.175662377925184	0.252746049803091	0.016312780684696	0.0718850092654274	0.459554820773866	6.61814420916839e-05	0.000645828142486996
ENSMUSG00000000168	1850.68113774933	2638.79205556075	3859.58100203466	Dlat	2766.05029928501	0.511771800595402	0.0923552108722627	0.25477299550969	0.548742357326039	0.0708160380855574	0.204217240065718	1.06051415792144	0.0012380063922289	0.00777366359835928
ENSMUSG00000000732	39.5766691402935	78.1910919749067	100.004318167823	Icosl	73.2495635508781	0.988973252594441	0.00793624586208815	0.0456098466332286	0.351557018083108	0.326783459294162	0.556694043313437	1.34053027067755	0.000795417937010528	0.00535226617068466
ENSMUSG00000000901	19.2517152132455	35.316250090531	41.8276323003556	Mmp11	32.5064993059837	0.875963854226363	0.00778506901507642	0.0450262269746142	0.26233857254996	0.378201287118323	0.605733110911627	1.13830242677632	0.00114468006841177	0.00728801627343533
ENSMUSG00000000902	504.476717009866	614.919655349707	734.010996532704	Smarcb1	617.463303244753	0.28445014246811	0.0189319902256434	0.0853811667666448	0.255438535422916	0.0315749500494597	0.116045799941475	0.539888677891026	3.48049164738912e-05	0.000373368172113706
ENSMUSG00000001036	399.199078912627	438.191226912144	516.51700276029	Epn2	449.75994098527	0.132214227548885	0.200302470912101	0.415677206962142	0.237279937371863	0.0177768672839463	0.0764487411696844	0.369494164920748	0.000858984715881842	0.00570666482670245
ENSMUSG00000001300	110.4362110765	164.257465617806	218.967236401418	Efnb2	164.518793924366	0.577086579394393	0.00169628280735857	0.0145474990352846	0.409134138678725	0.0192185809781854	0.0809577524896529	0.986220718073118	5.17283751176725e-07	9.45057993190789e-06
ENSMUSG00000001419	972.164750344015	1101.20435111858	1471.43591056241	Mef2d	1172.14316249189	0.179603382531368	0.230076637856689	0.452475873612411	0.417482993146971	0.00496736580453202	0.028645633344099	0.59708637567834	0.000214935607550981	0.00174793921563044
ENSMUSG00000001473	371.892252357498	565.819941672287	846.428961590345	Tubb6	591.314450673249	0.604882668712248	0.0392068061063197	0.142347939717385	0.580905082522777	0.0463312132994578	0.152492928553463	1.18578775123503	0.000178117673239489	0.00149211878693425
ENSMUSG00000001517	41.7354902821013	108.413050624228	202.52640074321	Foxm1	116.482400558597	1.37197117022448	0.00136960322024454	0.012486682686527	0.899982650390638	0.0301486228058301	0.112209683907254	2.27195382061512	7.72044538929507e-07	1.33746097633969e-05
ENSMUSG00000001525	1865.91609379675	2846.82522154382	3938.40797410033	Tubb5	2879.37628766424	0.60955738225446	0.0198904725713735	0.0884396065116649	0.468111376564461	0.0733367476603281	0.209105509195943	1.07766875881892	0.000137602301643669	0.00120270889451665
ENSMUSG00000001627	377.866233321891	535.799291901637	778.505849050132	Ifrd1	560.732673833622	0.503515237714196	0.00610149505898142	0.0376948183892407	0.539687742333002	0.0028562636379486	0.0188643790918431	1.0432029800472	1.29317897787729e-07	2.74425651876199e-06
ENSMUSG00000001918	79.5044024350683	204.668622972165	370.776297238904	Slc1a5	216.710815245589	1.36539875912661	0.00258619958331553	0.0202113136712504	0.856314000074109	0.0551315897214054	0.172001652252827	2.22171275920072	5.26675639024089e-06	7.28499921368462e-05
ENSMUSG00000001943	16.4465655021233	31.1898167944571	40.9963189861213	Vsig2	29.7378317648484	0.921731973253922	0.00299884976699151	0.0223945593700545	0.379299993865762	0.158946786323086	0.353560002986694	1.30103196711968	7.06453487856689e-05	0.000681070782619875
ENSMUSG00000001948	17.0211391608219	28.5560417758118	48.2332276676379	Spa17	30.9508309748813	0.72614694395167	0.0141587986296691	0.069166809846696	0.751019586280675	0.00290498036628612	0.0190977708329501	1.47716653023234	1.59339809898612e-06	2.50682146182886e-05
ENSMUSG00000002059	179.727531099656	335.712233576206	406.868487606197	Rab34	310.762689915454	0.89857955001966	0.00284094936209285	0.0216074459753908	0.278140138336341	0.349833211198294	0.580264057493057	1.176719688356	0.00028815376035837	0.00226752970113687
ENSMUSG00000002297	94.7028302573292	150.205129588609	263.83241843893	Dbf4	167.300714741268	0.66476444178578	0.0247293774245174	0.103170332567254	0.81112334746437	0.00492910275534826	0.0285094403558933	1.47588778925015	3.33528918720677e-06	4.89816269385949e-05
ENSMUSG00000002835	75.0951942983527	134.712260327199	192.876806059186	Chaf1a	134.285048475182	0.839443942516026	0.0255274204783255	0.105742042139467	0.515662861578201	0.161861928782604	0.357740257957588	1.35510680409423	0.000802481033484822	0.00538579288533785
ENSMUSG00000003269	837.908715487446	961.120142941337	1075.07433146641	Cyth2	958.397425609332	0.197987260101978	0.022650865150161	0.096687751615273	0.16418300462289	0.0537144109998016	0.16893281113692	0.362170264724868	0.000108046125835163	0.000974508696875532
ENSMUSG00000003316	2329.98656115713	2708.92025724285	3383.3657837386	Glg1	2795.8355014811	0.217257142616014	0.0715442469160183	0.214541267094857	0.320283518581523	0.00763162934316416	0.0403079544883648	0.537540661197538	3.59922801860634e-05	0.000383920649427643
ENSMUSG00000003573	56.2566897702264	96.7311299662546	116.891521718881	Homer3	90.7564098358424	0.789528624098826	0.00230736214210842	0.0184659452075573	0.269616513499496	0.273089821854653	0.499436220153042	1.05914513759832	0.000134680162860479	0.00118042228701129
ENSMUSG00000003778	739.361680221957	800.730619447285	985.352334659854	Brd8	836.981435914121	0.114396023601043	0.232914688767869	0.456123692102638	0.29980574254606	0.00142898772412187	0.0108655842148074	0.414201766147103	5.90280049756846e-05	0.000587317677759925
ENSMUSG00000003810	687.537486646362	815.462716009442	1007.21642736903	Mast2	834.235798949593	0.244682160758295	0.0814434277335156	0.234582141719732	0.303555960522191	0.0288798796528623	0.108658580763853	0.548238121280487	0.000291444742413749	0.00228754209111554
ENSMUSG00000003873	829.73738391834	1052.67445565819	1222.13740275136	Bax	1036.94677193858	0.343329563450413	0.0333490625419027	0.12732173968639	0.215216190264001	0.179278733934835	0.382990746384583	0.558545753714414	0.00133353410882276	0.00827401690469803
ENSMUSG00000004113	0.267763169100646	7.10199146982431	44.6468260444469	Cacna1b	16.1345227268534	4.27829662420712	0.00919402060461598	0.0507657196714307	2.64893515057948	0.0529956631818511	0.16721826408043	6.9272317747866	5.92897045458785e-05	0.000589100303357935
ENSMUSG00000004849	1179.83500947487	1282.10122288591	1435.01687552888	Ap1s1	1296.99811677766	0.120262109430143	0.102019728152429	0.271165279202473	0.161706751532207	0.0250658236857647	0.0981187525376537	0.28196886096235	0.000371929786686303	0.00282347786840464
ENSMUSG00000004951	583.348532914968	821.898183399136	1327.14555945814	Hspb1	900.338690921146	0.493576521364501	0.0580150255011912	0.186445098820142	0.690988530743723	0.00765706153120352	0.0404123740463717	1.18456505210822	2.46681160511488e-05	0.000276686066467888
ENSMUSG00000005102	481.663863608503	540.480457249703	632.221626996337	Eif2ak4	550.164156104242	0.165385783312601	0.0657929707676594	0.202946382235488	0.22672127196984	0.00904503754983669	0.0459047982974883	0.392107055282441	4.82973658022361e-05	0.000492386731924481
ENSMUSG00000005198	1800.8396105258	2218.53872374789	2711.70107265996	Polr2a	2240.73379306847	0.30096794732227	0.0557592955256822	0.181065121463565	0.288894128022452	0.0654233651252	0.194126975789959	0.589862075344723	0.000513965377470454	0.00372168639242386
ENSMUSG00000005470	37.6753868425851	106.675483919827	102.234921749105	Asf1b	63.8099502914254	0.531532310549538	0.0814415200272899	0.234582141719732	0.889270725857417	0.00193347646402626	0.0139580573323433	1.42080303640696	1.12134656633464e-05	0.000140988095586362
ENSMUSG00000005483	676.901894965156	768.695593282653	1000.0819936058	Dnajb1	809.752270343139	0.184651741740948	0.158578737316495	0.359641888568895	0.378929729637568	0.00338383434606715	0.0214616886901629	0.563581471378516	6.42205221135255e-05	0.000630485932826597
ENSMUSG00000005566	2227.99663804014	2425.95096352182	2825.06238755308	Trim28	2485.1148160364	0.122903490375308	0.180327430412481	0.390017845572759	0.219707735774328	0.015905085944516	0.0703366595777447	0.342611226149636	0.000536212221237676	0.00385798927457699
ENSMUSG00000006276	473.541350683519	581.693657664793	624.304604499787	Eps15l1	562.416787033534	0.296086891936488	0.00518188037101902	0.0335429933837426	0.0995075563425842	0.335382671000418	0.565613195495233	0.395594448279072	0.000525153490784492	0.00379244065587776
ENSMUSG00000006281	858.713808027904	1041.58835004053	1163.39391552717	Tep1	1023.62688635642	0.279202603312042	0.0129861780005315	0.0653832070360655	0.157560817574553	0.155733657779412	0.348549083346166	0.436763420886594	0.000313021457141201	0.00242929156952063
ENSMUSG00000006711	155.838920697088	303.626192847519	425.044646650953	D130043K22Rik	295.870658039579	0.961831678038713	0.00417658021490038	0.028561540392924	0.486653659106184	0.142425510306577	0.32838054289904	1.4484853371449	6.23555268795587e-05	0.000614996103889964
ENSMUSG00000007029	1436.60738355334	1719.53027809237	2163.67323067839	Vars	1766.94794222384	0.259050423835435	0.0948273860922407	0.259272373140277	0.330635797122184	0.0322459210252635	0.117723727364526	0.589686220957619	0.000425228361219907	0.00316719591291933
ENSMUSG00000007107	1.00832019927977	5.54772122114939	14.8959702478526	Atp1a4	6.96208828139457	2.38966343133675	0.0133248806648355	0.0665450318644155	1.42997009280192	0.0291917187698284	0.109543126936482	3.81963352413867	0.000107336786105314	0.000969335834705606
ENSMUSG00000007564	2427.97939961292	2679.58941825984	2893.89350539164	Ppp2r1a	2668.61708546128	0.141448889064202	0.0170424016698603	0.0792037115299936	0.110563833070635	0.0587070404101877	0.17985191575234	0.252012722134836	8.10202483629847e-05	0.00076625687188526
ENSMUSG00000007603	547.41711306426	594.775125096135	679.250867716034	Dus3l	605.692104680848	0.119960881907827	0.178656340450992	0.387884493044624	0.191048797499114	0.0275322206752455	0.105028745258267	0.311009679406941	0.00118132713627813	0.00747917700827535
ENSMUSG00000007850	3075.4024936919	3526.96152191656	4371.70257726516	Hnrnph1	3642.60329460007	0.197853398092457	0.0675777548668938	0.206386382341555	0.309362230132169	0.00411442724106331	0.0248339035294058	0.507215628224626	1.41192091046764e-05	0.000172164296895975
ENSMUSG00000008167	717.256773807497	1013.74869827836	1541.20616592699	Fbxw9	1081.67974038947	0.499139745851692	0.0110902805380589	0.0583171801499533	0.605546233690265	0.00191895400611432	0.0138719254486563	1.10468597954196	1.85007724172554e-07	3.77016189303712e-06
ENSMUSG00000008461	10.2954497280981	28.7881191602823	56.0993152520235	Fut1	31.3818034719167	1.4570780810604	0.00953048891151104	0.0521836592438013	0.965901993853	0.0627816794147025	0.188909685164082	2.4229800749134	4.93209343666791e-05	0.000500977156859267
ENSMUSG00000009185	2.97983146365883	22.223724274017	44.3124685672509	Ccl8	23.0604452983922	2.90401618930947	0.0103604665767188	0.0553382486069958	0.99328550769624	0.34447657636503	0.57494211966077	3.89730169700571	0.00126440177873017	0.00790925237691218
ENSMUSG00000009207	158.434963931746	178.131657451962	235.125345777409	Lnpk	189.101361806442	0.165175873395144	0.233723222176626	0.456942846998268	0.397623001011868	0.00257839364556726	0.0174024456489108	0.562798874407012	0.000142052866265249	0.00123794707874298
ENSMUSG00000009563	833.401681447326	964.823752761509	1024.39508570212	Tor2a	943.691182651634	0.212639087185072	0.0110747873313882	0.0582503243327216	0.0887842401232306	0.278720539952951	0.506414320452208	0.301423327308303	0.0008349943655158	0.00556628248892414
ENSMUSG00000009739	216.680659303593	258.24928499997	340.427654772138	Pou6f1	270.193327375203	0.252443866676425	0.138288622348648	0.330137335162891	0.40220061637131	0.015443464205081	0.0688620273967501	0.654644483047735	0.000342483943381958	0.00263029633991911
ENSMUSG00000009905	928.385970146541	1121.79147739575	1382.65589011067	Kdsr	1141.63233194449	0.273295186706832	0.0559420965342297	0.181536823557432	0.301840360835325	0.0333547052445915	0.120396316368374	0.575135547542156	0.000191155297602591	0.0015815367976301
ENSMUSG00000010025	10393.4826605734	20961.4450776034	42294.6201712514	Aldh3a2	24127.6841001381	1.01207396963079	0.00413930715750196	0.0284255574737637	1.01274747389251	0.00410773002406327	0.0248179219173936	2.02482144352331	1.08839203303325e-07	2.34925909388185e-06
ENSMUSG00000010044	3.43790152016191	8.6894345732144	12.9983787647818	Zmynd10	8.41220255513056	1.33416329450272	0.0162948192798736	0.0766298882894663	0.570193762134934	0.176086458816528	0.378664583326252	1.90435705663766	0.000909102911921031	0.00598842570628468
ENSMUSG00000010751	40.9212975903161	78.5894067293746	102.149603046747	Tnfrsf22	74.4400206053493	0.932090100895206	0.00106682819364719	0.010356979591869	0.370951461314998	0.165255941252459	0.3624618829233	1.3030415622102	1.83612257299381e-05	0.000216135549933719
ENSMUSG00000010830	12.4015650931716	28.474286712461	45.7806219282203	Kdelr3	28.8371142408345	1.16406573547052	0.00543617409851919	0.034660403127104	0.689647772032944	0.0654312714494738	0.194126975789959	1.85371350750347	2.75671345358759e-05	0.000305205524654692
ENSMUSG00000011034	89.3327688291707	139.521664663878	361.077005121741	Slc5a1	189.923560141277	0.642317930035179	0.179766533894532	0.389447705470738	1.37164651086886	0.00376019256192748	0.0233033988816183	2.01396444090404	9.25498088585634e-05	0.000854170908310155
ENSMUSG00000011751	3.35899649413915	5.63050083314957	13.9558816925258	Sptbn4	7.41105275090423	0.750591032146327	0.197292972776449	0.411822858232682	1.31367898493438	0.00365229924850589	0.0227864310923683	2.0642700170807	0.000440208775624763	0.00326602574624997
ENSMUSG00000012114	1057.68169678414	1213.14894391422	1309.97788333769	Med15	1195.90238282404	0.196905627185197	0.013645648778584	0.0675195463642874	0.10894394301311	0.164627961335916	0.361576972830509	0.305849570198307	0.000379081628049109	0.00286917490978704
ENSMUSG00000012443	54.8306141430286	187.645338547785	302.994698336807	Kif11	182.508466601981	1.77811236162827	0.00212250665685959	0.0173441479640456	0.690509742832696	0.226493875889732	0.443785401770767	2.46862210446097	7.51557956054075e-05	0.00071776801761953
ENSMUSG00000012519	186.442808178291	370.090076114754	426.0599969505	Mlkl	332.537915202778	0.988285411360827	0.00217532225607741	0.0176530164126765	0.201814129733168	0.52720028112251	0.728248510544466	1.19009954109399	0.000620267006661809	0.00433741252339734
ENSMUSG00000013584	7.71179193027757	29.2819230182901	34.8620451084798	Aldh1a2	24.578979195401	1.91697870196956	0.0028608523324666	0.0217023036150923	0.245494796935336	0.679290776814452	0.832616298194004	2.1624734989049	0.00163308855755811	0.00985366930982111
ENSMUSG00000013787	2754.96912555115	3085.21828314282	3258.72042855534	Ehmt2	3039.11622073719	0.163565415710026	0.0128289455058425	0.0649190482381598	0.0790279514280382	0.224761473008301	0.44180599100833	0.242593367138064	0.000626185024766293	0.00437023264351234
ENSMUSG00000014039	170.187227010981	208.083371102064	252.94165705839	Prdm15	210.131059885959	0.288701840058421	0.0279715387698689	0.113051186389598	0.278649726904088	0.0254181615633878	0.099081317202851	0.567351566962509	5.36306766979485e-05	0.000539887188272907
ENSMUSG00000014361	1088.69086672233	1320.70400375265	1787.0780956958	Mertk	1389.63369637407	0.279174450332658	0.169933129885512	0.375269009203927	0.436442882872734	0.0313008179246251	0.115295563977649	0.715617333205392	0.00111403461548457	0.00713115371801362
ENSMUSG00000015133	908.439864656548	995.74244064866	1214.57919780962	Lrrk1	1034.42896452185	0.132234067209719	0.225902715027035	0.448807668906791	0.285198370089951	0.00818539933977071	0.0423961709393252	0.41743243729967	0.000387035406401786	0.00292111460059043
ENSMUSG00000015243	5951.51111620434	8073.42296241912	8420.48593448705	Abca1	7551.40858767004	0.439896223213508	0.0010880860935172	0.0104952989047955	0.0605812931127868	0.652371575853248	0.814352019015318	0.500477516326295	0.00057885304842439	0.00409528279483311
ENSMUSG00000015605	498.508174633851	577.016465384262	686.593101302464	Srf	586.154213963024	0.21082712404935	0.106986510790774	0.280024633638189	0.249003938603029	0.0529895823830519	0.16721826408043	0.459831062652379	0.0010943257498665	0.00701758099914388
ENSMUSG00000015711	580.22740149192	818.493936057722	997.804672036424	Prune1	801.15399529681	0.496100269660239	0.00602090675772721	0.0373036374939292	0.285562822641295	0.110707975644967	0.277228813063818	0.781663092301535	5.9866539092699e-05	0.000594004789181127
ENSMUSG00000015852	1.2042588425104	8.59947464561432	18.1505282247375	Fcrls	9.23354457973762	2.75422162053481	0.00802765423508901	0.0460354672414406	1.07090173797234	0.188955668973755	0.395951630044067	3.82512335850715	0.000415109381996116	0.00310129870457112
ENSMUSG00000015880	18.4693395428358	73.0601570979803	122.252045652599	Ncapg	71.4722368037081	1.98353713085867	0.00351218488938994	0.0251161362270942	0.741196223134835	0.26093853956286	0.485654791114289	2.7247333539935	0.000189488422262288	0.00157017263834369
ENSMUSG00000016487	1593.57017789285	1761.65155287128	2384.54379588693	Ppfibp1	1895.41945523517	0.144166524636211	0.373584013824556	0.607472531401295	0.437143438579021	0.00677649178916147	0.0367337321998798	0.581309963215232	0.000884283280777813	0.00584210848750834
ENSMUSG00000016528	2448.61498353374	2809.79876695322	3627.47083540519	Mapkapk2	2944.0600272569	0.19860213642738	0.171607562229103	0.377476499975527	0.368333816109545	0.0110017609977546	0.0533929525122218	0.566935952536925	0.000299752411098252	0.00234329997314194
ENSMUSG00000017167	242.856033282228	493.237064397835	1388.43725294408	Cntnap1	682.889757759787	1.02055240056472	0.0298924688149422	0.117904807369437	1.49336328208281	0.00141187648277047	0.0107731326037643	2.51391568264753	7.0848182750157e-07	1.24039353151788e-05
ENSMUSG00000017499	29.0648621885304	85.4588667549611	73.836829828885	Cdc6	44.8249515785419	0.281086438680694	0.4673973270562	0.688840608697162	1.057336692479	0.00410958697358827	0.0248221371730528	1.3384231311597	0.00110605867214903	0.00708433391805415
ENSMUSG00000017615	1492.59662815146	1624.9112649496	1914.85630413326	Tnfaip1	1671.27314800417	0.120924049226809	0.109326131953134	0.283844385697719	0.236399692989719	0.00148453559604248	0.0112360820722735	0.357323742216529	1.11650014149458e-05	0.000140543803819412
ENSMUSG00000018583	1959.45831604918	2233.17513168154	2653.28558722627	G3bp1	2276.23208459694	0.189132554378204	0.0454116449782538	0.157587430255662	0.247809199995593	0.00824317465008326	0.0426335400018316	0.436941754373797	1.81951168963193e-05	0.000214652255087597
ENSMUSG00000018707	3928.08599207443	4832.15556233886	5956.16822244213	Dync1h1	4896.84470640911	0.29880210376932	0.0330382486099748	0.126457576856295	0.301383931888235	0.0312216669583027	0.115063396370254	0.600186035657554	7.31902675233027e-05	0.000701813707214042
ENSMUSG00000018736	1079.03774237663	1289.71015795195	1377.52218725498	Ndel1	1253.57475022481	0.258964032781262	0.0122911924229941	0.062861228875467	0.0939998093373192	0.358166214305648	0.587172113981513	0.352963842118581	0.00156113147632438	0.00948282189249863
ENSMUSG00000018882	801.067101148257	891.532104707082	1265.62356707468	Mrpl45	974.951651415543	0.154368393906551	0.332827570136102	0.567667496952779	0.505953801172426	0.00138069528643815	0.0106038190363033	0.660322195078977	0.000120968256566225	0.00107565295249003
ENSMUSG00000019027	27.4772112893047	36.2210730355542	100.330592556178	Dnah1	52.5050900280171	0.394879551423697	0.471126621397818	0.692143687145038	1.46572228156891	0.00594261077717162	0.0329987505085059	1.86060183299261	0.00148108812938347	0.00905951218448178
ENSMUSG00000019194	229.63433254478	343.370309329962	388.912815330209	Scn1b	323.313406157922	0.580539371757209	0.00815505215424881	0.046594322331054	0.179439398325961	0.406477609851625	0.630444866483302	0.75997877008317	0.00131047396205356	0.00815456799636466
ENSMUSG00000019558	410.829342737825	665.514140951663	824.72959720997	Slc6a8	637.434922729448	0.694462208114611	0.0105029527402657	0.0558909155604671	0.308834951327987	0.252278015094572	0.474589427095851	1.0032971594426	0.000611672511001496	0.00428430873587309
ENSMUSG00000019577	351.62212071705	437.648279302075	1419.76135259463	Pdk4	701.203254216056	0.315829311401984	0.566505510658931	0.762568589262809	1.69773765801031	0.00201527141713162	0.0144462643400142	2.01356696941229	0.000707744663008836	0.00486117395962509
ENSMUSG00000019779	304.344553040323	384.334260555884	496.443191317914	Frk	393.781090922492	0.331261204786885	0.0117455067033503	0.0609521714538803	0.366934621995089	0.00399375007221801	0.0243145227598328	0.698195826781975	7.37675537909539e-07	1.28333678091337e-05
ENSMUSG00000019891	171.612048670835	225.977800926017	264.368673781022	Dcbld1	221.279306984788	0.395201289278332	0.00121593652873294	0.0114338401266229	0.232082514374463	0.0430492577614087	0.14510020683207	0.627283803652794	1.55054855588365e-06	2.44659879724249e-05
ENSMUSG00000019907	657.367478902528	773.76145713084	828.055303581075	Ppp1r12a	755.496712490229	0.235074666220893	0.00594068145012932	0.036948570680923	0.0969563415020876	0.244050571037284	0.464663954032573	0.33203100772298	0.000309074093597728	0.00240538639873531
ENSMUSG00000019942	59.5188438680143	158.180161510829	288.297720524503	Cdk1	167.43199720814	1.40909339652024	0.00200942478133335	0.0166144155490126	0.865424278822582	0.0530151264214157	0.167230389943334	2.27451767534282	3.55455563488962e-06	5.17404114576863e-05
ENSMUSG00000019961	1219.13531903283	1372.28761715567	1769.05575508279	Tmpo	1443.93933474517	0.170699473656803	0.163868262093178	0.366921282106917	0.366341517005378	0.00259882887620715	0.0174658267097764	0.537040990662181	4.84272004054721e-05	0.00049330314704185
ENSMUSG00000019966	116.085004107651	142.741293456334	204.106413352355	Kitl	152.949773029081	0.292276871128397	0.157921719218027	0.358816940567879	0.517638340599375	0.00962442242125395	0.0480592660643399	0.809915211727772	0.00025488641939778	0.00203339344714801
ENSMUSG00000020009	906.683579612051	1406.70888688274	2056.40095428323	Ifngr1	1450.72852221503	0.633531682575531	0.00388261723584392	0.0270364309844813	0.54801132355937	0.0121106407391013	0.0572687808095488	1.1815430061349	5.99948403722903e-07	1.07859741566035e-05
ENSMUSG00000020015	660.14472358358	760.248648820341	927.028763645661	Cdk17	779.859292816976	0.203305655015054	0.103987311298788	0.274540124048695	0.286146702264338	0.0203473408141664	0.0843845170468586	0.489452357279392	0.000278785302661708	0.00220108809018897
ENSMUSG00000020111	1081.5479391619	1200.10979316791	1482.7118176759	Micu1	1248.35690213908	0.150666379818141	0.170783560598071	0.37622129107493	0.306349051414603	0.00488514445414829	0.0283163814434822	0.457015431232744	0.000115415950969801	0.00103314646411597
ENSMUSG00000020184	1010.52925431132	1046.49801910899	1283.16481789394	Mdm2	1105.52685263466	0.0507864993250507	0.617176948801155	0.797093403590622	0.293921230050517	0.0034103283665683	0.0215913515626731	0.344707729375568	0.00163322774054526	0.00985366930982111
ENSMUSG00000020362	1287.23347514383	1421.93925103574	1620.28474341741	Cnot6	1440.6568147092	0.141985507155801	0.0559929120317061	0.181589267551379	0.188027059205617	0.0100019403940667	0.0495514918365934	0.330012566361418	3.7193453625683e-05	0.000395032851702938
ENSMUSG00000020380	423.200321365973	457.186882100798	528.964146086742	Rad50	468.301794821715	0.114868414146544	0.205029504661492	0.421067844180371	0.205772569081435	0.0185570373767794	0.0788849085391307	0.320640983227979	0.000981215562223556	0.00639762107744543
ENSMUSG00000020389	17.4745384683774	31.1589404063799	49.5085790429853	Cdkl3	32.5310688471454	0.828137655584243	0.00154403727975782	0.0135637139076797	0.666468588099772	0.00160489609944318	0.0119902425963983	1.49460624368401	3.18626722219359e-08	8.00755325840482e-07
ENSMUSG00000020431	29.6506093621569	142.090960425773	505.818980959171	Adcy1	215.999098505121	2.25893790684416	0.0312584443148553	0.121577769154322	1.83154114621072	0.0782672261115021	0.218352813745861	4.09047905305488	0.000298018457431989	0.0023314472818903
ENSMUSG00000020454	822.206447871523	895.823730843743	1096.13650494508	Eif4enif1	933.087110587601	0.122764384159313	0.236390757855807	0.46026477330773	0.2895190553271	0.00458298230285956	0.0269516113894064	0.412283439486413	0.000220935921409406	0.00179124572102166
ENSMUSG00000020493	13.2384352988953	51.4595705320294	95.1517965094354	Prr11	53.06871486858	1.97287697825593	0.0016534296606167	0.0142910868810417	0.884982611844415	0.137297444419811	0.320275942904129	2.85785959010034	2.04253883381814e-05	0.000235133556503839
ENSMUSG00000020520	528.266801631266	638.121704737605	987.965562182629	Galnt10	708.706691307806	0.272863842999413	0.178790572870854	0.388055338860215	0.629442083095483	0.00176790801563071	0.0129549782445875	0.902305926094896	3.682956148529e-05	0.000391750904383025
ENSMUSG00000020669	214.84585326926	248.755023053967	385.114424467754	Sh3yl1	278.887444121344	0.214558775744442	0.338570421050324	0.573542069442721	0.631443962896245	0.00420898943857231	0.0252374354126884	0.846002738640687	0.000445481975264311	0.00329943274104443
ENSMUSG00000020682	11.1668151876242	15.0939044817463	24.7082973432819	Mmp28	16.7666408251032	0.427762030361743	0.201986014441452	0.418053407987837	0.692670074960435	0.0138654346435474	0.0633831525592736	1.12043210532218	0.00119699922941212	0.0075569873607185
ENSMUSG00000020737	513.739635542881	780.713831695195	1127.73039003385	Jpt1	804.255702926473	0.603789237212712	0.0296861155237442	0.117422340324151	0.529940408748886	0.0551657209666962	0.172028350863418	1.1337296459616	0.000154218484490815	0.00132828889377206
ENSMUSG00000020770	413.58622449473	465.266280621832	540.564552276944	Unk	472.212814600658	0.167415029765667	0.0790979804154264	0.230048620009983	0.217591355032291	0.0180582758326334	0.0773482300716836	0.385006384797958	0.000168525321179711	0.00142514382981832
ENSMUSG00000020808	4.2201273916025	17.3475402917719	24.9968949479376	Pimreg	15.7363466905944	2.00241393689107	0.00114514756763119	0.0109250309592852	0.508179389511523	0.325834851933317	0.555874101633031	2.51059332640259	0.000107083620130146	0.000968274693507895
ENSMUSG00000020836	8.28476874893272	17.6345443042429	21.067463676533	Coro6	15.8942924857076	1.08999122569879	0.0067365823502991	0.0404580991582433	0.270667513131263	0.420671963361778	0.643025230816887	1.36065873883005	0.00131309389373106	0.00815901522129121
ENSMUSG00000020859	3581.60854550997	4221.82255166253	5216.61586772166	Spag9	4326.11058398799	0.237084851367037	0.0586374130259852	0.187913965656421	0.305117973719536	0.0146954467402612	0.0663137841101103	0.542202825086573	6.17881780134954e-05	0.000610243758129596
ENSMUSG00000020898	274.297510295409	342.406545342642	404.020469834602	Ctc1	340.496218708738	0.317469335812722	0.00613751902006145	0.0378248746428956	0.235619515375091	0.0340996795838772	0.122427910938013	0.553088851187814	8.50518036129656e-06	0.000110914354890404
ENSMUSG00000021009	646.860577329393	780.825610883696	962.585561182651	Ptpn21	794.882939338005	0.269503337570711	0.0177276397184726	0.0813244317135449	0.300790485676083	0.00705263268366337	0.0378378779811075	0.570293823246794	3.11517529963035e-06	4.6192613238009e-05
ENSMUSG00000021027	364.553700050159	427.559871259605	520.287180713448	Ralgapa1	436.301382507957	0.227574315499414	0.0355551593558367	0.133173005735943	0.28148115712959	0.00714616929911023	0.0382343270945898	0.509055472629003	1.16905661813044e-05	0.000146385031037479
ENSMUSG00000021036	1068.19019688841	1533.50951012272	1906.0593869023	Sptlc2	1506.22438175368	0.521656446398524	0.00265487079100081	0.0205220676958971	0.313810976295648	0.0691577178532152	0.201141680884684	0.835467422694172	8.1757280814484e-06	0.000107266353970572
ENSMUSG00000021090	2.75966954223081	13.5633526912106	27.5046942104678	Lrrc9	14.486193388351	2.32221289930234	0.00121855372032781	0.0114481783855091	1.04655783687739	0.0656843105073242	0.194573340176887	3.36877073617973	6.64175415911181e-06	8.92178419415948e-05
ENSMUSG00000021171	1066.16205513428	1345.25713915791	1649.29452468799	Esyt2	1352.59311018922	0.334413768435832	0.00638069006267254	0.0388663945694904	0.294392182664128	0.0153372520383858	0.0685025533262238	0.62880595109996	1.95984852620328e-06	3.02554265631324e-05
ENSMUSG00000021236	8297.53385264329	10401.2410842431	17653.4545699729	Entpd5	11915.5076295754	0.326006796036037	0.238558796886217	0.463023648739246	0.763222256853308	0.00577911855133381	0.0322354562461526	1.08922905288935	0.0002662663387854	0.00211393950540341
ENSMUSG00000021294	65.754055611401	82.9022763891046	164.137723705311	Kif26a	101.751460665135	0.336053888258208	0.35251010001873	0.588291110352383	0.981979671351302	0.00539121333372843	0.0304651625391678	1.31803355960951	0.000661797260963603	0.00459481288967337
ENSMUSG00000021357	473.080352812183	542.724923593302	600.657065721197	Exoc2	539.280091636472	0.193968031567654	0.0197905215154745	0.0881635134887026	0.14564440006043	0.0688111469774026	0.200534471005341	0.339612431628085	0.000146250352804729	0.00127026038388688
ENSMUSG00000021374	1024.86630867548	1103.67979302338	1300.9430269236	Nup153	1138.51795465642	0.107528445366798	0.278437291686472	0.508410631043509	0.235391762387583	0.0162836613679786	0.0717714609327207	0.342920207754381	0.00133730649947535	0.00828541862464299
ENSMUSG00000021391	16.5405241307239	27.845118262575	51.0974077730587	Cenpp	31.359146315114	0.751786351281611	0.03728996123629	0.13753256862795	0.87667679441881	0.00667062699540227	0.0362608441801354	1.62846314570042	1.72464882649236e-05	0.00020458825857537
ENSMUSG00000021456	6.29474591934181	10.4718789729853	28.2623340745068	Fbp2	14.4757972223612	0.711247887970355	0.193247152504775	0.40701175746571	1.45659922887559	0.00212252370287872	0.0150538183259487	2.16784711684594	0.000125257394870865	0.00110872730011367
ENSMUSG00000021461	131.748020446526	181.470801357225	209.772559852234	Fancc	175.170500646728	0.459866004451394	0.00131930511262919	0.0121656995867611	0.206347612283992	0.125621985999255	0.301921545538877	0.666213616735386	1.36745254144608e-05	0.000167582736799624
ENSMUSG00000021485	11.4188511081372	41.7730327678157	70.0137339838202	Mxd3	41.1514208726175	1.8692476209324	0.00463840350608617	0.0309030316235112	0.743191201137916	0.235656968568792	0.454661247232147	2.61243882207031	0.000217104219539833	0.00176285003746185
ENSMUSG00000021493	210.053240797242	279.272401617997	426.247908811549	Pdlim7	302.141915257055	0.410752455838907	0.0436288357531586	0.15339562778873	0.607538296178755	0.00229685947272533	0.0159469374286623	1.01829075201766	3.18180389291239e-06	4.70827815860677e-05
ENSMUSG00000021569	28.0336106316409	46.1956725182065	73.5471989149517	Trip13	48.8984561976711	0.728960281213355	0.0120115170138132	0.0617819378182885	0.671358866096316	0.0109668026292632	0.0532595096161906	1.40031914730967	4.89358343770033e-06	6.83951753055088e-05
ENSMUSG00000021668	196.950620121333	235.146878506345	317.974240426543	Polk	248.273673663753	0.247676334118317	0.122054702892655	0.304217293839576	0.435711518223981	0.0049820341060387	0.0287224863431612	0.683387852342299	6.82161732316431e-05	0.000661823607265946
ENSMUSG00000021701	522.329948694078	583.443420163341	757.431252958157	Plk2	616.64176172968	0.160307296662849	0.301672614249156	0.534854023780871	0.375468735805522	0.0143918827757379	0.0651912405318595	0.535776032468371	0.00134908061960923	0.00834870353383607
ENSMUSG00000021706	296.45482677587	380.078292677871	470.535709611926	Zfyve16	382.088278275534	0.356718578818072	0.00414080553446463	0.0284255574737637	0.305822728444433	0.0109119794193396	0.0530775336953429	0.662541307262505	6.86385025242258e-07	1.20613493697118e-05
ENSMUSG00000021710	1257.00070435706	1469.75862982498	1967.46798287208	Nln	1553.56787323062	0.225749064797853	0.0951056853772068	0.259593067522627	0.420994628876237	0.00172614668589149	0.012727359792806	0.64674369367409	9.21673216901912e-06	0.000119028147890855
ENSMUSG00000021806	110.899799059063	141.748546506916	222.808348617278	Nid2	156.516503760595	0.353548449769631	0.189712499077197	0.402670782851449	0.646999512491994	0.0140584214276912	0.0640193363695711	1.00054796226163	0.000540980727063048	0.00388186304553418
ENSMUSG00000021843	820.931964860105	866.171107381136	1004.85477620769	Ktn1	893.654791588642	0.0771452373032258	0.287847838072507	0.519797595071917	0.215242277120262	0.00228511548250846	0.015891163595801	0.292387514423488	0.000177739270655359	0.00149011482508714
ENSMUSG00000021962	304.371456716093	330.448428718261	373.830716177021	Dcp1a	335.538227381964	0.114947549228896	0.180107127878936	0.389903470392739	0.175406942907538	0.0305855667409631	0.113304179075692	0.290354492136434	0.00157066760590719	0.00953263457417369
ENSMUSG00000021990	1058.94679514807	1275.41253224235	1594.8402523318	Spata13	1305.6954684174	0.268036055517244	0.0293504632309494	0.11669324211642	0.321554337175794	0.00832890130167405	0.0430042041648046	0.589590392693038	8.7411368561642e-06	0.000113296139445634
ENSMUSG00000022074	21.9052068333529	42.7232663317558	88.9401983989178	Tnfrsf10b	50.1935229696261	0.954414541018544	0.00793820231479092	0.0456098466332286	1.05417611014871	0.00136869903195131	0.0105419365727127	2.00859065116726	1.21816414900128e-07	2.60053148139735e-06
ENSMUSG00000022292	142.778537702155	169.792370212964	195.471224881293	Rrm2b	169.399729671058	0.260937656533768	0.0403201165150164	0.145182896779719	0.198637504244248	0.0964614736658251	0.252930819756631	0.459575160778015	0.000732532974014322	0.00499045371924743
ENSMUSG00000022322	12.6402502025587	36.4189228526761	94.8274622571429	Shcbp1	46.6041777804259	1.50425795749025	0.00291978862373542	0.0220297946556855	1.37904971989242	0.00302155793722056	0.0196828714790893	2.88330767738267	7.31905316910071e-08	1.65836578261148e-06
ENSMUSG00000022350	1285.3496011312	1385.31366087837	1557.47418687224	Washc5	1406.54791565681	0.107859374718019	0.158281202442897	0.359239199047442	0.168253358005259	0.0253505595713845	0.0989078319137181	0.276112732723279	0.000802578721634734	0.00538579288533785
ENSMUSG00000022360	184.579076603996	309.412302119614	410.463884952706	Atad2	302.417701330636	0.74453191680583	0.021947017892384	0.0945354490391222	0.40636004855214	0.206580833454496	0.419103869747923	1.15089196535797	0.00101694854697111	0.00659645631255544
ENSMUSG00000022377	774.328962094911	1021.14547231996	1130.20362988303	Asap1	980.628309772321	0.398045111591292	0.00183380295095541	0.0154923457686519	0.146337246151554	0.246501786688309	0.467750465842792	0.544382357742846	7.76015078933212e-05	0.000737507095877405
ENSMUSG00000022426	1179.24461617253	1327.87355270363	1602.29209743618	Josd1	1364.87049629229	0.172049339535533	0.145832493010069	0.340839546553416	0.271097292499489	0.0208481213918612	0.0859006745787665	0.443146632035022	0.000512398502757074	0.00371410857854924
ENSMUSG00000022505	280.570100024092	516.578124652881	1041.15288643218	Emp2	601.45069440303	0.879846327901247	0.0258811409682808	0.106717356350955	1.01099947894389	0.0100673718634862	0.0498180185673597	1.89084580684514	9.02281343758697e-06	0.000116735034033603
ENSMUSG00000022556	493.292765746293	518.311428803178	596.214091597581	Hsf1	533.865546373036	0.0746955050876556	0.321896203575382	0.555530352602818	0.202798654483681	0.00496399999944012	0.028633935341598	0.277494159571336	0.000597633450075064	0.00419971363078676
ENSMUSG00000022558	1551.79828737728	2001.70826157583	2116.12345532872	Mroh1	1903.03332615064	0.366957058838852	0.00356521118421227	0.0253741346081797	0.0801459039031007	0.522150530006261	0.724816022592808	0.447102962741953	0.00100439061780003	0.00652092538154466
ENSMUSG00000022559	501.409481050551	554.390135890159	652.404915697341	Fbxl6	567.635466762974	0.146783337884857	0.186879900297465	0.398717702589053	0.23705234433161	0.0294563322900661	0.110284837732977	0.383835682216468	0.00133496419240538	0.00827809246677788
ENSMUSG00000022634	541.655662056972	562.596832513857	756.528150907744	Yaf2	613.476287789446	0.0547185067084873	0.69035628046652	0.842495932377192	0.428003936673237	0.00158143227008963	0.0118553105799404	0.482722443381724	0.00108739227866076	0.00697729801339055
ENSMUSG00000022761	1422.81127500571	1678.62219195087	1749.34482287801	Lztr1	1624.1844607691	0.238308071449647	0.00589787665702822	0.0367477689450986	0.0602412267909162	0.481443585810331	0.69348604502999	0.298549298240563	0.00139067401009612	0.00856402413119877
ENSMUSG00000022853	6584.83066736559	12447.954063084	18993.4217880643	Ehhadh	12648.6435716905	0.918670692658934	0.00195927827010061	0.0163611444387684	0.609601568080862	0.0398417226934122	0.137124808228832	1.5282722607398	1.84893088411633e-06	2.86924946609862e-05
ENSMUSG00000022865	3014.10229280358	3495.50903987548	4641.9012205517	Cxadr	3691.09299093558	0.213467537752223	0.197396874238837	0.411822858232682	0.409284149299033	0.0132867039262714	0.0614658167227111	0.622751687051256	0.000495547149111418	0.00360661303765251
ENSMUSG00000022948	105.814437690908	207.143931798875	310.281622210263	Setd4	207.675754241058	0.972753586586456	0.00679591351221695	0.040697813490305	0.581479683002852	0.100203690198163	0.259188380589884	1.55423326958931	5.87549680077519e-05	0.000584872791716403
ENSMUSG00000022961	6291.26267101098	6555.36451649708	7945.80899909984	Son	6886.64176270786	0.0592726177266984	0.533283055738319	0.740827998957792	0.277264634977967	0.00349305811870927	0.0220109948316077	0.336537252704665	0.00105107749568124	0.0067808590953681
ENSMUSG00000023044	3685.60010514222	6997.99118417938	8357.78948491115	Csad	6423.69919056015	0.924869885200657	0.00605317718197104	0.037492492238213	0.256170360250746	0.446877888395454	0.665001854141913	1.1810402454514	0.00117284375589016	0.00743205992930453
ENSMUSG00000023045	1640.66327616224	2053.63866164744	3265.97127917788	Soat2	2288.74372989604	0.324000286830638	0.124245272697528	0.307436631097541	0.669723824345907	0.00144554458223666	0.0109758867357629	0.993724111176545	1.2521026205699e-05	0.000155156201885178
ENSMUSG00000023057	1843.46026130081	3108.10157313623	5032.5976750081	Fabp2	3302.17651138225	0.753787253549951	0.0356760081340314	0.133434891236491	0.69532932861544	0.0524529225634261	0.166019508932458	1.44911658216539	0.000184329889059162	0.00153874135849309
ENSMUSG00000023433	0	4.05138812303894	9.2951018289489	Cela3b	4.402072118001	4.02990301787373	0.0029851753701712	0.0223222532139809	1.22092894896994	0.233824826323355	0.452289009094151	5.25083196684367	0.000189442081947587	0.00157017263834369
ENSMUSG00000023484	13.7667409519359	23.6014528659789	43.4177695515881	Prph	26.5372189752631	0.785732871762285	0.093421658914426	0.256836040247425	0.871730534647134	0.044210922428332	0.147936282393412	1.65746340640942	0.000827144773375054	0.00552011074294884
ENSMUSG00000023991	1073.57624707354	1152.19777589126	1443.82590978511	Foxp4	1214.84677738424	0.101146657512714	0.343780377134363	0.579184688106764	0.325093562131397	0.00209446792116253	0.0148794781446358	0.426240219644111	0.000212702123778307	0.0017336801957903
ENSMUSG00000024056	15.1155731559246	45.3151410536238	68.1694698617176	Ndc80	43.1547766155046	1.57895762109935	0.0104945053502825	0.0558856662302754	0.586566957958155	0.321209573789947	0.551256680978352	2.16552457905751	0.00105719784688088	0.00681279868229311
ENSMUSG00000024074	789.352028716435	1068.07414336577	1302.53936001157	Crim1	1055.05740865885	0.437061666604583	0.00102768501129326	0.0100514595598258	0.284654788734808	0.0305362657137839	0.113160699457172	0.721716455339391	4.90406544260905e-07	9.04443146056374e-06
ENSMUSG00000024096	1292.87110784197	1369.6280984342	1646.95848120375	Ralbp1	1428.620272604	0.0835806927163459	0.415570449829954	0.644993997163252	0.264560503412893	0.00929506233801135	0.0468153255575716	0.348141196129239	0.00165642448679322	0.00996834207735142
ENSMUSG00000024197	2136.16202977194	2867.05644601942	3361.94796179582	Plin3	2797.64382823381	0.424497022712761	0.00655481290291666	0.0396530381542069	0.230013493979864	0.139539180268387	0.323917273190231	0.654510516692625	0.000103244336879699	0.000936723619181408
ENSMUSG00000024240	475.718969777664	549.096598999575	615.232795651868	Epc1	546.966765890864	0.206395118851202	0.0293514681506567	0.11669324211642	0.163997429994288	0.074240093551864	0.210714327032411	0.370392548845491	0.000276728106261455	0.00218807319470837
ENSMUSG00000024308	2397.01023482248	2948.36599420705	3816.891333899	Tapbp	3041.65116488569	0.299242740474031	0.0297379309051207	0.117543936336548	0.372063476465036	0.00669057506877862	0.0363416015658772	0.671306216939067	6.24145635139553e-06	8.44770910281898e-05
ENSMUSG00000024331	1932.74869346645	2362.57078615376	2705.02379144148	Dsc2	2336.87399574212	0.289535365144282	0.0298609453213751	0.117802637669118	0.194987387726169	0.141925854133485	0.327676687117695	0.484522752870451	0.000759206068322629	0.0051345926515869
ENSMUSG00000024335	3500.71619250247	3712.92207347552	4467.22377262298	Brd2	3872.3620199974	0.0850439014289617	0.322785309105761	0.556423188274648	0.266678185388606	0.001835332597469	0.0133894860569016	0.351722086817568	0.000150720444540994	0.00130287693117148
ENSMUSG00000024388	72.2978743194697	160.063948106518	220.622343312319	Myo7b	152.061689700269	1.14399597935555	0.0130339394573076	0.0655449546605488	0.460681008958499	0.31051920817603	0.540595478433382	1.60467698831405	0.0012243966706446	0.0076949754951107
ENSMUSG00000024498	527.071754146791	572.267140991189	752.812366151281	Tcerg1	612.075916966393	0.11777585408168	0.356089530990177	0.591878664927642	0.394420141060623	0.00167345207436265	0.0124116849794598	0.512195995142304	0.000189720663481523	0.00157148891546088
ENSMUSG00000024539	388.414071488213	421.077619087778	588.776227855768	Ptpn2	460.793813549079	0.117593031440283	0.470533847490802	0.691604404470418	0.484049388876665	0.00257306557246443	0.0173909343553057	0.601642420316948	0.000596284853070757	0.00419161236833587
ENSMUSG00000024566	1555.61953326639	1701.741842756	1870.82540428788	Atp9b	1708.49515218019	0.128528673227649	0.0493762074282341	0.166977300370408	0.135934596856468	0.0343707123819525	0.123129612434728	0.264463270084117	0.000175049581897645	0.0014715986052581
ENSMUSG00000024579	55.1479767122007	69.9272356085199	104.103075510411	Pcyox1l	75.6321123748645	0.343264043105355	0.138822612326929	0.330786029259484	0.567307294436372	0.00922179801277259	0.0465481233025664	0.910571337541727	0.000217634681998816	0.00176648741886226
ENSMUSG00000024603	943.300790680904	985.770331414748	1175.70687612559	Dctn4	1029.14297964328	0.0644948907342348	0.464476652619027	0.686171250094655	0.255075421731447	0.00325628664383704	0.0208378988696469	0.319570312465682	0.00075840424420718	0.00513079041926197
ENSMUSG00000024639	896.335813530094	1009.24527065093	1206.11423382087	Gnaq	1033.93924301831	0.170677239897331	0.122911875353692	0.305820620538152	0.258599257470574	0.0179645721903723	0.0770547715825826	0.429276497367906	0.000316858854269838	0.00245640180580223
ENSMUSG00000024661	41696.5819873007	51266.84728803	63884.762849552	Fth1	52163.2150117926	0.298116509558555	0.0186413388476678	0.0844075312696299	0.317437195489708	0.0122220835286428	0.0575922650781912	0.615553705048263	6.87246045193139e-06	9.21434710061083e-05
ENSMUSG00000024750	1704.82652769314	2015.99002178592	2586.14368493926	Zfand5	2092.16360092138	0.241861197578153	0.0439559952076832	0.154028898122567	0.359677140602997	0.0025755419061731	0.0174021783827638	0.60153833818115	3.3932135737929e-06	4.97154824294559e-05
ENSMUSG00000024942	989.828862341281	1183.74644598157	1424.03061336502	Capn1	1197.38367649426	0.258789199776532	0.0344483958452615	0.13035536683818	0.267199698290189	0.0274585364173778	0.104896018156805	0.525988898066721	6.68685856103927e-05	0.000651109665797966
ENSMUSG00000024989	12.1974930777894	31.2304988421134	62.955698821758	Cep55	34.9634971407371	1.35236682721424	0.00813138386726822	0.0464777218047292	1.00788885810136	0.0323791830788919	0.118049219834026	2.3602556853156	1.33724767121896e-05	0.000164369386545008
ENSMUSG00000025017	2201.26674202148	3010.57679625433	3939.05406647184	Pik3ap1	3045.62597742629	0.45183480931098	0.0049876101611649	0.0325757450907056	0.387636230535455	0.0156872620109206	0.0696301107333815	0.839471039846435	1.34494771935635e-06	2.16039164042447e-05
ENSMUSG00000025040	269.973482008238	336.601288787824	454.754920643616	Fundc1	351.755943222002	0.318530240591406	0.0349204152142787	0.131453287157198	0.435805324998436	0.00302259081474193	0.0196836114736174	0.754335565589842	3.22353628134201e-06	4.76016267973069e-05
ENSMUSG00000025060	1754.63576354616	1923.02568449469	2353.37405148245	Slk	2000.07228627093	0.131828134312947	0.183648517882074	0.394190776734078	0.291186681197978	0.00307833950862706	0.0199677084394797	0.423014815510925	7.59566686487726e-05	0.000724447300270609
ENSMUSG00000025165	53.8624713375074	78.4832214266678	153.001721031369	Sectm1a	93.1590301077091	0.546446924654348	0.127387512125935	0.312249123396048	0.959897996013908	0.00572000323152164	0.0319949606043211	1.50634492066826	8.52550474165627e-05	0.000798897625944613
ENSMUSG00000025278	2552.7957940751	3023.18031473307	4298.60673288941	Flnb	3259.95734340906	0.243913462865865	0.246096250405708	0.47162635169641	0.507640999429658	0.0156280096883403	0.0694534959416236	0.751554462295523	0.000932507485784614	0.00612480070111047
ENSMUSG00000025358	384.344655778075	431.553293236106	519.533841845349	Cdk2	443.545031809992	0.167032732067247	0.11668058282499	0.295758255655072	0.269482025774885	0.00898106045524185	0.0456017231367414	0.436514757842132	0.000133215850105517	0.00117091977552169
ENSMUSG00000025500	35.251785487711	55.0768119997966	83.7179268996607	Lmntd2	57.6697791726726	0.64003919944303	0.0487770142932829	0.165672698037143	0.6032224999065	0.049605657208371	0.159842939374814	1.24326169934953	0.000328022903922582	0.00253377576435438
ENSMUSG00000025608	313.468403882561	384.392667436207	668.057927110554	Podxl	446.963548648178	0.29481659447417	0.314091346720538	0.547654490247274	0.795478342930401	0.00623065629797144	0.0343415123162797	1.09029493740457	0.000550337999669434	0.00393450325506575
ENSMUSG00000025656	175.242305926428	308.700056339039	430.982633404045	Arhgef9	305.413240648567	0.818396546359157	0.00353758338409478	0.0252460836672205	0.482583340436714	0.080907665065579	0.223390705916722	1.30097988679587	1.66067646347001e-05	0.000198096960645236
ENSMUSG00000025758	65.5905187545317	115.548488251392	176.416949778875	Plk4	118.757456495693	0.815188130113523	0.0100038651999551	0.0540136565149561	0.60856434975232	0.0470288513894057	0.153925675015279	1.42375247986584	2.71459556645671e-05	0.000300853624580596
ENSMUSG00000026064	1778.01798063715	2811.98501670472	3108.84046121787	Ptp4a1	2595.18748977695	0.661515503606634	0.00526531895362655	0.0339631824602083	0.144580554863017	0.541278379731919	0.738254198790996	0.806096058469652	0.00163993438917576	0.00988855960040307
ENSMUSG00000026116	1357.06719122427	1405.62077251	1970.86096609022	Tmem131	1557.58742318485	0.0508161434760476	0.739469727415261	0.872020112896583	0.486576673214497	0.00137947669948696	0.0105982616036651	0.537392816690545	0.00111131785286065	0.00711589051000364
ENSMUSG00000026135	170.118096639868	208.272132411261	272.129275171462	Zfp142	215.83186976091	0.297472366950465	0.0256682149643994	0.106115539576689	0.377190214177848	0.00281465170279217	0.0186759597955333	0.674662581128314	2.10068802492577e-06	3.233639970504e-05
ENSMUSG00000026274	29.874387381509	44.7843980200946	77.7086386547386	Pask	50.0827009601118	0.578735505960628	0.119391992545907	0.300234692712923	0.784729415805355	0.0262305562632721	0.101344040185706	1.36346492176598	0.000568818619058698	0.00404099013645814
ENSMUSG00000026342	1506.83194394583	1897.66522556524	2213.23624350622	Slc35f5	1875.52926565982	0.332530755301802	0.034254112006495	0.129878109199735	0.22186779554732	0.156158055336111	0.349133996121625	0.554398550849122	0.00107536229473742	0.00692084684548168
ENSMUSG00000026380	182.946354922912	262.626655389296	335.333190844785	Tfcp2l1	260.575548033151	0.520597234872257	0.0284224365009853	0.114278586046547	0.3514694617042	0.132382712525667	0.312832870610261	0.872066696576457	0.000648460096799985	0.00451539108705082
ENSMUSG00000026424	0	2.86539573282675	7.50149158552642	Gpr37l1	3.38618988573055	3.58849935288793	0.00254583983866437	0.0199330605223777	1.3291391545408	0.0951694714820144	0.25067889326767	4.91763850742874	4.82907150568133e-05	0.000492386731924481
ENSMUSG00000026429	13.9167235967921	26.0040591641394	38.7579654502877	Ube2t	26.2001093755515	0.888981635185681	0.0329415151782472	0.126228978021719	0.568627795888301	0.134624482414887	0.316280383746715	1.45760943107398	0.000963724845587842	0.00629700225624867
ENSMUSG00000026456	323.963668581659	355.073422524218	532.112841140913	Cyb5r1	397.993912134258	0.133024653011907	0.48039476528599	0.699289831265667	0.583619796693441	0.00168968708301901	0.0125015825230142	0.716644449705348	0.000406398770189306	0.00304578595285034
ENSMUSG00000026692	305.277391626612	451.38659016929	722.525683323413	Fmo4	488.160088584421	0.563573303037266	0.0102778233214988	0.0550954416415894	0.678904789813084	0.00172603174944966	0.012727359792806	1.24247809285035	1.45918412960481e-07	3.06014207474027e-06
ENSMUSG00000026705	349.513802700515	360.230707037497	428.596269533375	Klhl20	377.18619473129	0.0487627860711437	0.562779257953724	0.759846253975139	0.245873863075949	0.00214726610706053	0.0152041209935119	0.294636649147093	0.00107506274210998	0.00692084684548168
ENSMUSG00000026773	468.224813894313	679.080207984707	1316.53231199942	Pfkfb3	804.549828550683	0.536772273793189	0.0917977258649006	0.253940168277737	0.954842871794794	0.00259082924577767	0.0174504044701452	1.49161514558798	1.40059907295698e-05	0.000171076025956388
ENSMUSG00000026785	46.1754058470198	67.4361836390624	84.1460608152818	Pkn3	66.0976834579379	0.548664546964988	0.0178251187619466	0.0816465230005248	0.309177545331627	0.150626687951461	0.341220761999225	0.857842092296615	0.000508243638326329	0.00368523968298116
ENSMUSG00000026826	22.8457905625703	38.9153313672504	53.7306619283932	Nr4a2	38.5464460015041	0.771401056752588	0.0219265539715684	0.0944861371801137	0.466009360066758	0.132962716483579	0.31356245879632	1.23741041681935	0.000539182119556161	0.00387415018252903
ENSMUSG00000026848	1523.34196185077	1718.94247985348	2192.60331930373	Tor1b	1800.72492733805	0.173604227285455	0.205921736326525	0.42232089955029	0.351278311037294	0.0101042714966312	0.0499544357621487	0.524882538322749	0.000392796561679772	0.00295626009795687
ENSMUSG00000026933	355.15223387344	376.84680246972	479.662022126551	Camsap1	400.705817487529	0.0825893640495611	0.490963433635596	0.707597714983297	0.344655308245148	0.00315638811639746	0.0203445461614396	0.427244672294709	0.000897316034422248	0.00591361370546297
ENSMUSG00000026942	449.105739708944	512.415399660971	590.776909077199	Traf2	516.842414209265	0.190654979070612	0.0859943725173964	0.243104036759937	0.204298932928146	0.0594932912123897	0.18156646970349	0.394953911998758	0.000945224288455415	0.00619123354677496
ENSMUSG00000026955	3.78684850374668	9.1055594614106	21.2270592144365	Sapcd2	11.1063796953406	1.24588555645043	0.074421900208392	0.220634091706916	1.21572029820254	0.0434476593867362	0.146090025563567	2.46160585465297	0.000733239295425727	0.0049920889645964
ENSMUSG00000026965	1753.78766029305	1946.10460049439	2216.48558139709	Anapc2	1969.06461246538	0.149861279955737	0.101545580314332	0.270343298585936	0.187913924997555	0.0383823056640828	0.133480904479347	0.337775204953292	0.000622515069758524	0.00435029134258143
ENSMUSG00000026976	18.7126449831297	29.1662540194485	42.4805569396741	Pax8	30.0076345735388	0.627937478251638	0.0302968070046611	0.119083634256429	0.542111367357526	0.0317319336860339	0.116462832376647	1.17004884560916	0.000117105294706621	0.00104651860194414
ENSMUSG00000027012	1867.66460655991	1945.1301860542	2231.8650754532	Dync1i2	2006.679983085	0.0584297099650544	0.362241790851595	0.59694849722851	0.197634774411987	0.00175468069089913	0.0128929488758693	0.256064484377041	0.00021020562503382	0.00171922186524986
ENSMUSG00000027194	934.212021334426	1088.25842686586	1128.15115615543	Ttc17	1054.68381620649	0.219001895312215	0.0046825571957987	0.031137816885768	0.051839419516778	0.494111374652926	0.703568720464996	0.270841314828993	0.00118190129534792	0.00748060021755531
ENSMUSG00000027217	71.4428141718102	106.107028207867	133.468760290763	Tspan18	103.959239398114	0.571222299157535	0.0151786775217582	0.0728063472815702	0.323487207571648	0.149987630906011	0.340204995016897	0.894709506729183	0.000382388440090395	0.00288893803902359
ENSMUSG00000027306	46.886976718889	148.789363652477	217.98985700294	Nusap1	139.17115965744	1.6670041561011	0.00779144517860933	0.045050673363766	0.549952787962379	0.373762602296578	0.602001266765031	2.21695694406348	0.00102296072806547	0.00662182939490952
ENSMUSG00000027323	32.7500822405169	70.0854684641945	97.6693674232422	Rad51	67.2173839745975	1.09142509678514	0.0176033467458051	0.080949132907432	0.475369190348542	0.285919943180371	0.514377232681743	1.56679428713368	0.00150151615489064	0.00916228666529447
ENSMUSG00000027326	21.1262505261323	72.8846403043398	137.589890170765	Knl1	76.6925403302862	1.79138464955226	0.00236492203560635	0.0188261493628899	0.914624800415815	0.107836369764558	0.272401181489404	2.70600944996808	1.85712638812894e-05	0.000218128306212928
ENSMUSG00000027353	53.8093077478359	69.9313816445398	85.5465826478278	Mcm8	69.7823013817704	0.365151072590695	0.0520458597773278	0.173038673943801	0.285522843849254	0.0974733130734364	0.254448066904604	0.650673916439949	0.00112479004913871	0.00718282270568386
ENSMUSG00000027381	293.524922406558	477.442283093746	564.830178446369	Bcl2l11	449.051263877697	0.701646549887813	0.00337299482313376	0.0243556787826125	0.241900289839253	0.30700356561322	0.536748619817936	0.943546839727066	0.000255854472164558	0.00203959641027085
ENSMUSG00000027397	926.024897559569	1613.2217924923	2706.98534608927	Slc20a1	1732.8002215112	0.800955125322792	0.00789829800528444	0.0454553339348605	0.746567765149789	0.0130536691632564	0.0605891876340519	1.54752289047258	1.98653560410202e-06	3.06232543952717e-05
ENSMUSG00000027401	1.33740264633121	4.7811735047068	15.9945176495349	Tgm3	7.06634211836931	1.82243740399611	0.0367823411185104	0.136235707694642	1.76347103463075	0.00370310139030785	0.0230104258657451	3.58590843862686	4.96874295555941e-05	0.000504221441537622
ENSMUSG00000027465	1510.55944699189	1649.71549083437	1782.81350868925	Tbc1d20	1647.93371848508	0.129310554974151	0.0368675350997816	0.136503009307794	0.111498616168279	0.0663696405840271	0.195987690550984	0.240809171142429	0.000310173386042953	0.0024116219843871
ENSMUSG00000027496	71.942900266599	127.797261664438	230.254939285641	Aurka	141.504119377192	0.829020139107141	0.0307733573969865	0.12031515967932	0.847965427276887	0.0240516345717164	0.0952809619703223	1.67698556638403	4.74709606653374e-05	0.000486284099295395
ENSMUSG00000027546	4515.68007506301	5409.43496596987	6042.23668626059	Atp9a	5332.68403343571	0.260596438209992	0.0297690055493541	0.117617032293018	0.159501206060037	0.182585744937467	0.387772859611291	0.420097644270029	0.00117714457905735	0.00745710642804024
ENSMUSG00000027562	321.790626580083	1839.14425954869	2803.95275245401	Car2	1676.63098305949	2.51500661565129	0.00328106302777401	0.0238569220965837	0.60838453595444	0.476467435005457	0.689205753659738	3.12339115160573	0.000722021458756668	0.00493927267568619
ENSMUSG00000027624	208.986201045199	367.040356255844	583.092681378675	Epb41l1	384.098641524134	0.811623884088058	0.0235267802473142	0.0995400310827021	0.6668783030889	0.0607143388144733	0.184161429756919	1.47850218717696	0.000129728214939283	0.00114357370863727
ENSMUSG00000027635	55.292386259087	92.8291389243019	155.425102928912	Dsn1	100.199495200595	0.746166181236328	0.00837786136164397	0.0474851201027738	0.743413040288525	0.00578031633942689	0.0322354562461526	1.48957922152485	8.0336195806722e-07	1.37833223126084e-05
ENSMUSG00000027654	12.3363041825909	19.392682900628	58.396312001774	Fam83d	28.7889330133071	0.658454975007096	0.22889644413677	0.451163200028841	1.58417388016568	0.00192990155507813	0.0139369484308037	2.24262885517278	0.000102905840117729	0.000934171701384866
ENSMUSG00000027698	1334.67253599142	1669.48577577548	2211.48004879497	Nceh1	1730.4213737859	0.322554068383473	0.0256786093378076	0.106116650575798	0.405788598622323	0.00475582369696452	0.0277394979567977	0.728342667005796	3.00178084547704e-06	4.46904301221721e-05
ENSMUSG00000027715	46.9981453781526	219.752568671859	336.815959966756	Ccna2	203.372853378092	2.22516397781809	0.00293659661195946	0.0221167794464759	0.615593783276274	0.406047742391088	0.630176738956609	2.84075776109437	0.000429418765632473	0.00319260923948698
ENSMUSG00000027854	300.399376358312	356.735028409874	421.014462837989	Sike1	359.071434991213	0.243145571361882	0.0496889092760537	0.167683068495586	0.240143474397592	0.0455797492636705	0.151029648906486	0.483289045759474	0.000280962028193206	0.00221582281682244
ENSMUSG00000027900	2003.10436899641	2178.92248645802	2634.93480454551	Dram2	2261.33254546563	0.121984648718787	0.201878419004314	0.417954530060294	0.274739181252249	0.00379064618317521	0.023421111836213	0.396723829971036	0.000118786547244505	0.0010588915693586
ENSMUSG00000028034	1065.06428647776	1194.10288944878	1533.42069128821	Fubp1	1255.94971264537	0.164547485328174	0.254226744304384	0.479815187471504	0.360394506331767	0.0119561308087294	0.0567512021450929	0.524941991659941	0.000743749860165343	0.00504759810011421
ENSMUSG00000028040	2.04198495336405	7.94905738971184	14.2633282153544	Efna4	8.06882162185735	1.89410048191224	0.00534446845093533	0.034309359489006	0.890462198958076	0.0607908934348172	0.184292030330781	2.78456268087031	6.36971195927418e-05	0.000625921397301417
ENSMUSG00000028104	314.584194357769	411.415746116163	473.441231381603	Polr3gl	401.178667735883	0.385998426345576	0.00441895005266028	0.029813372290043	0.205113511299223	0.120380989124673	0.293161351594309	0.591111937644798	5.05034337573901e-05	0.000511290554899876
ENSMUSG00000028175	7.07335762586993	30.0607225642183	70.2955283574286	Depdc1a	35.1334992862365	2.11576062875634	0.00406711188631657	0.0280232298281379	1.22221931288949	0.0738925318014857	0.210090301022055	3.33797994164583	2.08219284387883e-05	0.000238671912061743
ENSMUSG00000028194	3434.88600785821	4166.36966154822	5762.76280878006	Ddah1	4420.75480670758	0.278446608746365	0.187809749630455	0.400131363311074	0.46801739923542	0.026682458569704	0.10259239433578	0.746464007981785	0.00107592562411171	0.00692239166570909
ENSMUSG00000028211	1916.86665726989	2824.90527910018	3906.08113807443	Trp53inp1	2875.82799590722	0.55929107342129	0.0369200987221648	0.136601106657824	0.467560480318853	0.0806819883400775	0.222882561519512	1.02685155374014	0.000388192482972135	0.00292881516751211
ENSMUSG00000028544	4.08999149256072	9.09116623008124	24.9778536437423	Slc5a9	12.2927876054167	1.09432181864961	0.0704855164804413	0.212426407503095	1.43613365269632	0.00428185428636419	0.0255171344223852	2.53045547134592	5.00310197049888e-05	0.000506987313735551
ENSMUSG00000028597	44.8613514012858	82.3016397180899	139.269087782555	Gpx7	88.0449219968137	0.868523875746503	0.00200327305449441	0.0165897286535768	0.761477350498676	0.00385594124459384	0.0237219358788292	1.63000122624518	4.95300089597027e-08	1.17837394649462e-06
ENSMUSG00000028678	16.2006031917612	48.2748899572861	124.30373131608	Kif2c	61.2027001317769	1.58042754489849	0.00129533660168433	0.0119974614102093	1.3626291873106	0.00294284899289764	0.0193052336507121	2.94305673220908	1.76043854911231e-08	4.75340607989821e-07
ENSMUSG00000028718	14.2961711317247	41.3440010041139	59.7863951091382	Stil	38.8129904843007	1.5204788642924	0.00586543184883862	0.0366000153473228	0.526953293080852	0.312724249393618	0.542516471951765	2.04743215737325	0.000522169176818542	0.00377216140824515
ENSMUSG00000028766	766.996347389209	1030.40170631513	1465.81052802624	Alpl	1080.99096007548	0.426426449162012	0.0160407052529618	0.0758261574429586	0.507528914560356	0.00388553173417454	0.0238591928569387	0.933955363722368	9.97703594352998e-07	1.66636734495214e-05
ENSMUSG00000028820	2242.18137416952	2773.47848361648	3067.35650380978	Sfpq	2703.64933971834	0.306572829987145	0.00196355507999914	0.0163884332208704	0.144698324302419	0.141495070630023	0.327145281538716	0.451271154289565	2.41683554990983e-05	0.000271935274801205
ENSMUSG00000028873	44.579599320202	120.000178818256	170.445014987937	Cdca8	112.65437195697	1.42872848462151	0.004115493859237	0.0282822135375763	0.504576177873428	0.300720173902901	0.53000414549419	1.93330466249494	0.000308004364592991	0.00239905036546567
ENSMUSG00000028943	40.2662072628612	69.9863744446446	189.230051763168	Espn	96.3168186025094	0.79974051402695	0.212668376618539	0.431220777200792	1.43345320073339	0.0234101897204198	0.0934835849111579	2.23319371476034	0.00120793611805099	0.00761163277213294
ENSMUSG00000029050	1095.55048441839	1419.36637327989	1823.96380718201	Ski	1443.12565123301	0.373523377598393	0.0429823163194433	0.151821595897461	0.361183952641947	0.0493487288328388	0.159326746346312	0.73470733024034	0.000224960574820303	0.0018197415292982
ENSMUSG00000029135	401.035075624664	674.119709594654	851.253502435342	Fosl2	645.898873968389	0.750048296538246	0.00560155281663928	0.035310841214063	0.335863652248742	0.211857830484246	0.426062605188807	1.08591194878699	0.000201011437145386	0.00165222913326564
ENSMUSG00000029161	94.9855745832567	153.548082490442	263.857042492054	Cgref1	168.767627224097	0.684754457634963	0.0293733263403245	0.11675799736264	0.782474679139608	0.0108878467292071	0.0529769194446944	1.46722913677457	1.37255746638215e-05	0.000168034308005573
ENSMUSG00000029177	142.293255925936	242.182884231184	309.886506682273	Cenpa	232.716411921137	0.768417284436312	0.0202008972012599	0.0892706736956374	0.35525381377649	0.276988005277895	0.504497037173382	1.1236710982128	0.00162203244987042	0.00979970483568662
ENSMUSG00000029253	185.507538024071	222.256515039909	277.820893535901	Cenpc1	227.790456651719	0.262443935654054	0.109977589435081	0.284830134012023	0.317962956340376	0.0458990057035834	0.151641646370179	0.580406891994431	0.00098762911784663	0.00643160421877495
ENSMUSG00000029298	239.639138440235	432.717386171312	702.331070772701	Gbp9	455.227808780227	0.853920848945764	0.00828145020057474	0.0470914802506909	0.697669557393703	0.0295677628225363	0.110578628188631	1.55159040633947	8.5438641925574e-06	0.000111345843025587
ENSMUSG00000029326	145.885429871173	199.944098087059	268.99835345344	Enoph1	204.354564896028	0.458271261751693	0.00267735504645073	0.0206578234187605	0.428858370299759	0.00302687446789773	0.0197021474155497	0.887129632051452	5.12126608123393e-08	1.21299348430927e-06
ENSMUSG00000029378	0.584540785045948	8.29535467688944	10.5244133200477	Areg	6.68307372139378	3.93213094434108	0.00139671062615919	0.0126458119759381	0.345050151934211	0.684061794309709	0.835221786046445	4.27718109627529	0.000806923034484581	0.00540946650419031
ENSMUSG00000029414	20.3474182857418	76.8176916935179	147.094286831759	Kntc1	80.8783745554193	1.90520868422726	0.00188258597261442	0.0158405700492604	0.934971964186994	0.114609394819967	0.283381202423154	2.84018064841426	1.57462014794004e-05	0.000188989723137288
ENSMUSG00000029490	102.15418420706	119.80778618367	154.841965761039	Mfsd7a	124.919720772129	0.230263402399348	0.184244504753579	0.395044227243751	0.377614640772153	0.0218588424829181	0.0888967778241676	0.607878043171501	0.00101902439976955	0.00660255629477128
ENSMUSG00000029550	533.249649862066	568.958358688265	665.61555105324	Sppl3	586.884383258493	0.0946268727617088	0.278320570524508	0.50830315181414	0.225216744447164	0.00778707124819879	0.0408768741275883	0.319843617208873	0.000644702940996448	0.00449068945107871
ENSMUSG00000029551	134.131403576787	156.139664309751	206.237454101363	Psmg3	164.401290503471	0.217881848868295	0.187423406537279	0.399511298791962	0.410138274079391	0.00955919179643094	0.0478227604544811	0.628020122947686	0.000375967852452627	0.00284935373128732
ENSMUSG00000029817	520.314941542746	734.589173917667	820.91742349835	Tra2a	696.958002507597	0.497587186321979	0.00261840587432995	0.020332475379214	0.159383656669295	0.329754957344832	0.559762158950762	0.656970842991274	0.000229270441750384	0.00184832029320754
ENSMUSG00000029843	23.1673559371747	54.0154783469379	116.385741939828	Slc13a4	63.2866963419753	1.22625992155168	0.01808204845769	0.0825707485126759	1.10750457601445	0.0262249249004634	0.101340568844743	2.33376449756613	2.59383722811846e-05	0.000289116307800482
ENSMUSG00000029910	176.627264686061	237.154095476872	346.714699534418	Mad2l1	251.5757934965	0.426171386479451	0.0295077412708227	0.11697216041571	0.547689422873136	0.00404726692917761	0.0245495975885414	0.973860809352587	3.51618506372579e-06	5.12515688117743e-05
ENSMUSG00000030074	0.267763169100646	1.95040727817211	9.46244219689081	Gxylt2	3.66493398689188	2.39996257360964	0.0537586970968758	0.176839743769573	2.28165158937092	0.00875878621323471	0.0446743998089046	4.68161416298056	0.000176165834656334	0.00148040143314813
ENSMUSG00000030089	140.430577687908	233.681798410291	323.779049542176	Slc41a3	232.754160295439	0.735703655726157	0.00929260995998711	0.051202183165439	0.47027141894323	0.0905980589128635	0.242122520898931	1.20597507466939	7.41254551054669e-05	0.000708876393353397
ENSMUSG00000030096	2856.49378919309	3344.9777338641	3751.88199969041	Slc6a6	3320.98371067448	0.22800370949002	0.0177063117418895	0.0812621620560551	0.165523852495082	0.0835693292657788	0.228938904585319	0.393527561985101	0.000149043716819634	0.00129046666580753
ENSMUSG00000030189	966.593627281218	1265.52399531249	2274.12404665393	Ybx3	1474.25037275666	0.388953099044602	0.184223245580101	0.395044227243751	0.845624951309558	0.00380625764862625	0.0234936837049251	1.23457805035416	9.41488530544085e-05	0.00086743340860628
ENSMUSG00000030232	1032.1052146354	1261.8629413399	1344.17417117601	Aebp2	1218.4963246139	0.290337603369551	0.00366103991073578	0.0258769308122953	0.0905745047976017	0.358569850258426	0.587518949627595	0.380912108167153	0.000408553500758151	0.00305872292245928
ENSMUSG00000030237	837.340784574562	1492.71095757938	2867.58264546033	Slco1a4	1704.32905019001	0.834219429389289	0.00903358287138296	0.0500644888905835	0.942250970025981	0.00311048747349417	0.0201335422558818	1.77647039941527	2.59132133363089e-07	5.10445008240154e-06
ENSMUSG00000030264	438.786645468737	494.402598630442	576.066075202227	Thumpd3	502.063634927524	0.171432977533675	0.123201817136758	0.306122603502319	0.22348915609157	0.0394511147105246	0.136092680551273	0.394922133625245	0.000959147593966468	0.0062728369828986
ENSMUSG00000030516	1445.48450105123	1793.20797858025	1949.126429843	Tjp1	1736.79473556076	0.310184085235523	0.00448863038144162	0.0301350713629136	0.119435121029382	0.27013791245775	0.496262062449416	0.429619206264905	0.000264942941314036	0.00210538456853137
ENSMUSG00000030591	4447.89810465472	5189.45512024923	6079.01669469715	Psmd8	5232.98587285317	0.222169309697282	0.0245370781845187	0.102510894707497	0.22849864231532	0.0203433399237091	0.0843842685870706	0.450667952012602	2.38543780836778e-05	0.000269109559287518
ENSMUSG00000030655	2024.14681580434	2633.3339473233	3383.53682578492	Smg1	2674.80916701232	0.379425853471917	0.0189300217592233	0.0853811667666448	0.361342627952322	0.0249649055717445	0.0978489031854645	0.740768481424239	2.18599723459152e-05	0.00024870655040953
ENSMUSG00000030677	31.5038182584606	98.5177215421304	217.758374961926	Kif22	113.878530405697	1.64850354125618	0.00208763860954744	0.0171326958716188	1.14279284811271	0.0281302401022385	0.106587276777408	2.79129638936889	1.20644437652505e-06	1.97797756433035e-05
ENSMUSG00000030678	1757.15084614813	2110.820192584	2446.35146123595	Maz	2105.48546382403	0.265614468672906	0.00506540317050525	0.0329845061411824	0.213039937699339	0.0233232440732197	0.0932407210783757	0.478654406372245	2.82116802560069e-06	4.22130326793584e-05
ENSMUSG00000030708	19.6767526431048	47.2263084156108	81.2164150580343	Dnajb13	49.1205880832336	1.27240117804361	0.0224332336133274	0.096096582165408	0.783053080146105	0.143758892568396	0.330452539739612	2.05545425818971	0.000573582374328108	0.00406673701957399
ENSMUSG00000030811	210.284296186643	278.486023837897	296.528645613858	Fbxl19	263.733345639281	0.40732158471651	0.00301672705785534	0.0224869141584161	0.0860986232992283	0.515525409884021	0.719537844758272	0.493420208015738	0.000839152878037834	0.00558530973719183
ENSMUSG00000030867	28.3365439853324	88.9455030644444	227.012230501034	Plk1	111.727199640173	1.65140702343201	0.00819776624399006	0.0467551511493964	1.35028423026927	0.026863718096442	0.103175143023397	3.00169125370128	7.70815424603904e-06	0.00010162992531785
ENSMUSG00000030924	124.77418266604	142.770792432391	186.417811044039	Rexo5	150.315030328066	0.193464669411523	0.250362526797565	0.475843177518768	0.38455154663561	0.0170195291171487	0.0740544924723408	0.578016216047132	0.0013103037712548	0.00815456799636466
ENSMUSG00000031078	2229.34391312348	2416.68663719139	2849.26268432271	Cttn	2488.81408515122	0.115678931821425	0.175315699752496	0.382449283548444	0.237753023715866	0.00499431362169206	0.0287700412342401	0.353431955537291	0.000123248246639119	0.00109320275767888
ENSMUSG00000031270	4.32337483997065	9.19576440633996	18.7057845872647	4930513O06Rik	10.559773410621	1.09742986278708	0.0754618906845514	0.222856261991061	1.03855912459934	0.0464148031075695	0.152688629191893	2.13598898738643	0.000871642515815517	0.00577058208476322
ENSMUSG00000031295	838.582396545096	937.327486786251	1247.50678622861	Phka2	999.514018904252	0.160673714738333	0.290269634919846	0.522639940548061	0.413102704648771	0.00614419011092344	0.0339595763177834	0.573776419387103	0.000459001755321124	0.00337389137828215
ENSMUSG00000031351	5.61430673750045	14.7714536411586	20.8064463072192	Zfp185	13.8531729830417	1.32642132583315	0.0120244736224098	0.0618030816885015	0.519725758824336	0.248335341042155	0.469928139541578	1.84614708465748	0.000883245910780636	0.00583705600050462
ENSMUSG00000031371	324.391698263688	404.336054353084	504.703500513699	Haus7	410.342845550501	0.315114143899742	0.0645386019176562	0.200255972789648	0.321930298476255	0.0548758034583211	0.171507911786538	0.637044442375996	0.000516765133550454	0.0037394305642387
ENSMUSG00000031378	1003.02283245623	1328.94367263299	1418.96088046448	Abcd1	1259.56025135497	0.406668431235773	0.00210041867110899	0.0172106236694466	0.0938468066925998	0.474274248233037	0.68776860699183	0.500515237928373	0.000451716871710839	0.00333292958548328
ENSMUSG00000031382	0.267763169100646	7.24641072882202	11.7918480813719	Asb11	6.53076066788921	4.31192773460089	0.00226907051304701	0.0182218294509532	0.690586947850412	0.527805993027797	0.728651316744758	5.00251468245131	0.000707880646651926	0.00486117395962509
ENSMUSG00000031503	1319.41720490026	1931.8655682954	2418.75285166768	Col4a2	1894.93583887691	0.549879475396619	0.0308642267920016	0.12046819246934	0.323809881392324	0.20271760790551	0.413896573265255	0.873689356788942	0.00148844511932334	0.00909808361260389
ENSMUSG00000031511	900.277549290111	1044.36464440154	1419.51560813881	Arhgef7	1112.32460576208	0.213709490707929	0.131265085798378	0.318656153065854	0.441476488559411	0.00166294443485616	0.0123592385418744	0.65518597926734	1.75903723458405e-05	0.000208091189319965
ENSMUSG00000031558	5.77687113748903	19.694463313311	23.4778279967173	Slit2	16.7138081684829	1.71281618932394	0.00312304832654116	0.0230538857636091	0.263059229070891	0.605841619400612	0.784219556582727	1.97587541839483	0.00131193623793742	0.00815780692419264
ENSMUSG00000031592	769.610821459132	884.466552348546	999.357535687913	Pcm1	884.476920716179	0.200908605409684	0.0393513649034944	0.142727905501252	0.174518726519806	0.0684564170414421	0.199904043040781	0.37542733192949	0.00035088795871331	0.00268712910299334
ENSMUSG00000031971	19.530964526016	32.5096343499222	42.308096788635	Ccsap	31.57427923663	0.717569090687975	0.0190316465455716	0.0856199423900368	0.37731603501419	0.16779292461077	0.36649252515555	1.09488512570217	0.000719800928109021	0.00492565595163642
ENSMUSG00000032091	6.02852431582528	38.8648394531929	166.192695962531	Tmprss4	66.6564692684782	2.67289675769426	0.00265533624004165	0.0205220676958971	2.09471884704157	0.0124028234972885	0.0581773639765876	4.76761560473583	5.20471798195497e-07	9.4926253347206e-06
ENSMUSG00000032218	41.4805388903062	134.880706386788	340.22888119838	Ccnb2	167.806590891232	1.70459426695191	0.00264559964159445	0.020468561825535	1.33412710706249	0.0164186876798054	0.0722675571057663	3.0387213740144	6.24819407896466e-07	1.11674734239392e-05
ENSMUSG00000032358	2.09749096905167	8.60930111985559	19.9929400983803	Fam83b	10.0421919515382	2.0407247293151	0.00366178324376279	0.0258769308122953	1.21763939384541	0.014971529852529	0.067366015354273	3.25836412316051	5.88901060382218e-06	8.03667909809053e-05
ENSMUSG00000032363	276.443962064322	434.191204940044	569.495474355104	Adamts7	427.590330392791	0.65036445607889	0.00546610014062724	0.0347496084159985	0.392427380605747	0.0896668222016792	0.24041397407743	1.04279183668464	3.5538781560147e-05	0.0003797187578672
ENSMUSG00000032366	1560.63256177098	2231.73240335084	2755.36295605442	Tpm1	2188.35908309311	0.515388541896064	0.00378600132635864	0.0265849112928877	0.304170879478706	0.0864011151655878	0.234298464782873	0.81955942137477	1.99363433685226e-05	0.000230495131861126
ENSMUSG00000032377	148.04880419538	260.522576087433	408.861818171637	Plscr4	271.071243791007	0.814423696392854	0.00818461122361181	0.0467030085864053	0.653131339228831	0.0313248334025735	0.115364178330909	1.46755503562169	9.52584224717695e-06	0.000122247337193249
ENSMUSG00000032400	41.6914152058224	61.3485756207476	105.561235825591	Zwilch	68.5707814413116	0.551969788651168	0.124761926279906	0.308373817786182	0.779187779967804	0.0243106228854915	0.0960581393659613	1.33115756861897	0.000529240617048725	0.00381672063800095
ENSMUSG00000032402	492.200006921872	575.905495316884	633.53212619897	Smad3	568.235243107199	0.226192827936553	0.0327315467298791	0.125696815584146	0.136658675998373	0.186592938292788	0.393040218855852	0.362851503934925	0.00146691197083536	0.00898441622412089
ENSMUSG00000032477	148.332233332104	200.972761119128	381.042099447343	Cdc25a	238.451823043008	0.437988662952456	0.165236841757931	0.368756835950408	0.920279127691331	0.00311007686935661	0.0201335422558818	1.35826779064379	6.26680847979669e-05	0.000617509908740943
ENSMUSG00000032481	901.653818197782	932.143773790459	1167.07724292876	Smarcc1	992.274218950936	0.0469683017492399	0.646634013246981	0.81618243543909	0.324580439982501	0.00131949658634709	0.0102738403297687	0.371548741731741	0.000754457883653751	0.00510731969800636
ENSMUSG00000032555	521.037121678089	698.478812607538	774.220425446075	Topbp1	668.56702493374	0.422632214728829	0.00808208428040809	0.0462716434081818	0.147872854950304	0.34866748946477	0.579138025321516	0.570505069679133	0.000915388027125761	0.00601974460590196
ENSMUSG00000032599	1252.08341485246	1908.80581010037	2276.08729277752	Ip6k2	1823.6761299325	0.608188115507627	0.0127682447962649	0.0646775806311705	0.25426832788002	0.296724423322179	0.525774855360352	0.862456443387647	0.00107309641848698	0.00691041819929118
ENSMUSG00000032688	278.313911517612	322.226691037684	377.35088153348	Malt1	325.524164854073	0.210568518882653	0.0612183659654624	0.193301740077748	0.228807303646389	0.0343207087666349	0.123074027149755	0.439375822529042	0.000270528480871866	0.00214380304679067
ENSMUSG00000032783	6.03620920772172	23.2043040283118	52.3383547195112	Troap	26.7237028137851	1.99399917075403	0.00276271128989588	0.0211337330789116	1.1675227072362	0.0504209139402008	0.161594463297048	3.16152187799022	7.27752260442706e-06	9.66065182926176e-05
ENSMUSG00000032815	35.7938848593143	43.4375716806749	69.5294117725717	Fanca	48.8634991131856	0.293904075504827	0.251547411851906	0.477029568666096	0.672296613137761	0.0043954914559544	0.0260493393453904	0.966200688642589	0.000347372403076553	0.00266497237358479
ENSMUSG00000032816	12.6531935888098	37.1755754423816	232.15943403774	Igdcc4	87.3113038958482	1.54596124198527	0.0969319314594685	0.262341155907615	2.64256419703996	0.00362316479358737	0.022650862645341	4.18852543902523	2.76573879841328e-05	0.000306046507243541
ENSMUSG00000032855	1000.97817312672	1159.29129591575	1363.40291518039	Pkd1	1172.76144193799	0.210743647579937	0.0763511219540389	0.224888211067175	0.232908796431181	0.0479717268317217	0.156104956674897	0.443652444011118	0.000539471399583707	0.00387492841592966
ENSMUSG00000032911	1.62275156350383	4.81242832993642	17.803765726751	Cspg4	7.69526969181347	1.62108507994519	0.0521939891804285	0.173181259018803	1.85047307687878	0.00240548354142362	0.0165080846289643	3.47155815682397	4.17200572758024e-05	0.000434700664909723
ENSMUSG00000032997	175.279049589914	237.534523645743	356.011278063768	Chpf	254.070194340507	0.437289243410342	0.0506567090010403	0.169963921988443	0.583278071883397	0.00774902850841625	0.0407171039072905	1.02056731529374	2.1640622999515e-05	0.000246735367234087
ENSMUSG00000033031	62.9082565904983	114.351972327903	228.345189111414	Cip2a	132.748884400287	0.864056081218369	0.0169679698665971	0.0789628437841639	0.995590522534982	0.00466355221143846	0.0273054361365382	1.85964660375335	1.63546049865141e-06	2.57110720977416e-05
ENSMUSG00000033088	763.712715062941	822.835067632949	1083.99003977045	Triobp	882.256426329271	0.108205842503462	0.436853800305548	0.663249052993535	0.397628860968651	0.00391555385176656	0.023969247425814	0.505834703472113	0.000741109563876258	0.00503286964215618
ENSMUSG00000033222	218.780863070982	255.430615130372	331.020952806874	Ttf2	266.88372854717	0.221986969396984	0.113327126212638	0.290382587357009	0.373353929363073	0.00577427267091544	0.0322305776293126	0.595340898760057	7.32623887568936e-05	0.000702190809338678
ENSMUSG00000033282	81.4373922200308	93.6624016488183	137.382591035068	Rpgrip1l	102.925689871601	0.193555658105547	0.306451457519764	0.539766600807921	0.545422788794293	0.00225654038675119	0.0157435786122895	0.738978446899841	0.000235866600087387	0.00189935150096696
ENSMUSG00000033307	2398.27541502091	3069.65608172844	3547.44183917904	Mif	3012.71640253523	0.356289722546521	0.00270069266841857	0.0207654139141795	0.208432107702031	0.0779609961435959	0.217725427080563	0.564721830248551	1.05597117370217e-05	0.000133710554531702
ENSMUSG00000033318	670.538332501277	1344.50742693059	2538.53394798114	Gstt2	1497.46549358389	1.00432506696658	0.00152651239249829	0.0134435713221698	0.917225046451079	0.00367728571583765	0.0229022809038731	1.92155011341766	1.91658656575863e-08	5.11695156434211e-07
ENSMUSG00000033386	531.086763596071	646.327551376363	745.552843580797	Frrs1	641.61711150111	0.281353624560067	0.0132241300012605	0.0662312460756081	0.203895610861346	0.0667881685786237	0.196789006982476	0.485249235421413	7.19008999991427e-05	0.000691618180944134
ENSMUSG00000033542	1006.35453773875	1191.69889794989	1484.28564323412	Arhgef5	1223.24077591256	0.243250967379693	0.0910289494196548	0.252476747364823	0.31691472194731	0.0265952581367461	0.102361865981637	0.560165689327003	0.00030771802321784	0.0023976922536901
ENSMUSG00000033717	0.482825679997814	13.1773878788487	17.0304760582072	Adra2a	6.2602721331602	2.24769487272896	0.0794180235729561	0.230746018032875	2.70714551579927	0.00301179378754795	0.0196252369382157	4.95484038852823	0.000136215682629627	0.00119241627001863
ENSMUSG00000033769	272.105752995632	358.446954778243	439.503355995156	Exoc6b	356.892601670685	0.397914964616919	0.00565652638635697	0.035581727303007	0.29137476389757	0.0370385177742368	0.130203372612372	0.689289728514489	8.09735732864325e-06	0.0001063684755343
ENSMUSG00000034023	17.908682749674	41.6297720833824	59.2805947594483	Fancd2	39.844399537017	1.20471532512588	0.00780198052321274	0.0450867140244111	0.507905020143653	0.232357946429098	0.45064730477721	1.71262034526953	0.000395342714107978	0.0029712454175079
ENSMUSG00000034209	2.44061891409871	10.0041664896503	13.7696250169763	Rasl10a	8.88708147546628	2.04924580741418	0.00140923256890407	0.0127316873466506	0.466452677587998	0.308304684706148	0.538144608211302	2.51569848500218	0.00015201706701633	0.00131249574151357
ENSMUSG00000034282	27.155681752674	69.6321868386675	106.621284164829	Evpl	68.0182433798933	1.3538597680256	0.00758778125520426	0.0441287167339293	0.611677672386631	0.212093920330094	0.42621820948925	1.96553744041223	0.000303156778140559	0.00236732054469206
ENSMUSG00000034300	572.336470592093	593.461119725304	730.614244477991	Fam53c	627.587141966326	0.0521687412456089	0.597427049351295	0.784711584585698	0.299826102616969	0.0018990201778401	0.0137510382306095	0.351994843862578	0.00091104543867272	0.00599603900107913
ENSMUSG00000034311	20.0959234748295	69.2400992547895	137.610722291204	Kif4	74.8949366831585	1.7896248139975	0.00283953471555993	0.0216074459753908	0.988435392330372	0.0874435391074507	0.236227739006906	2.77806020632788	1.5557043897191e-05	0.000187033926966117
ENSMUSG00000034312	1599.8810281033	2112.80328672891	2376.42956734	Iqsec1	2039.48094025405	0.400665762994495	0.0104225406259638	0.0555868833384734	0.169472690600778	0.276790881585734	0.50428992812323	0.570138453595273	0.00073420535887247	0.00499707728676965
ENSMUSG00000034342	190.652739599668	286.573254052829	339.360530854352	Cbl	273.887007684701	0.586032359845978	0.0108212080827771	0.0572180931924842	0.240580064244472	0.287276121533763	0.515987035619315	0.82661242409045	0.000845032404127461	0.00562269541242299
ENSMUSG00000034525	739.999266427835	806.546330704254	962.150621902768	Ice1	832.739632740164	0.124382304835656	0.235413158429736	0.458915532057968	0.254189179606543	0.0137403140247968	0.0629725179578232	0.3785714844422	0.000795640912632602	0.00535226617068466
ENSMUSG00000034543	609.83142225439	657.41819086552	757.626161816989	Morc2a	672.895015083267	0.110281929252801	0.225447539602733	0.448178551671518	0.201715244455229	0.023066952324886	0.0926485806003488	0.311997173708029	0.00143055529688419	0.00877932072710928
ENSMUSG00000034586	71.8621782583675	105.733117340105	155.773827670923	Hid1	110.488932413364	0.555151450521147	0.0843519379388759	0.24008916610522	0.562982574097266	0.0724072178869455	0.207132044007385	1.11813402461841	0.00119714651258907	0.0075569873607185
ENSMUSG00000034731	12.2571908329987	23.9052745460514	36.4018464303749	Dgkh	24.1548298905428	0.983262139529594	0.0127959667353077	0.0647834451140215	0.581517289237502	0.095011975959148	0.250423196709483	1.5647794287671	0.000169197602230728	0.00142913572345734
ENSMUSG00000034773	5.54161681818965	19.1089956838123	32.2422983024012	Hrob	18.9813261993906	1.82695940946699	0.001883445874031	0.0158405700492604	0.746673609286281	0.139392062888737	0.323856646112592	2.57363301875327	3.19390994680592e-05	0.000346971079558642
ENSMUSG00000034826	700.34765497895	838.64633725786	990.331505793096	Nup54	842.583539097956	0.261169572732501	0.00769617185048955	0.0446228940487582	0.24164552366816	0.0117596804255944	0.0561172893409465	0.502815096400661	1.84922672483472e-06	2.86924946609862e-05
ENSMUSG00000034855	64.0819093658423	173.491930695146	207.264389752359	Cxcl10	151.245588850413	1.44166885663417	0.00198698689119422	0.016474384983952	0.255926814917417	0.576969450183496	0.763807390349281	1.69759567155159	0.000726339185690011	0.00496107580549363
ENSMUSG00000034906	45.9204888807382	91.1467000316993	139.7852144268	Ncaph	92.1503186329169	0.987998503602465	0.0358514775819533	0.133852328129274	0.614457785929218	0.182337752173022	0.387399875920694	1.60245628953168	0.00154387488085891	0.00939398947114267
ENSMUSG00000034928	1901.59120009652	2065.46252797623	2298.26712165432	Rnf44	2085.73701791693	0.118877541733021	0.0715478748565385	0.214541267094857	0.154364312913224	0.0176130774461468	0.0759120801684574	0.273241854646246	0.000121786375537877	0.00108158020448653
ENSMUSG00000034932	624.304116955983	666.853704402792	751.851187077476	Mrpl54	679.338379469814	0.0918267121549006	0.242865526203415	0.468131453855396	0.176384159899562	0.0206752093372869	0.085380440179361	0.268210872054462	0.00150672029094603	0.00919142303981093
ENSMUSG00000034949	26.1104022926591	36.8689531373754	73.2091518856181	Zfr2	44.3929672266479	0.494814149464285	0.25726688043657	0.483355487087711	0.988546311183615	0.018047655088409	0.0773336783576172	1.4833604606479	0.00142800209586097	0.00877119359626364
ENSMUSG00000035164	203.067450140217	239.052685606303	339.046319682191	Zc3h12c	257.878685197421	0.234946812353738	0.147756658039481	0.343726920367094	0.503072673869249	0.00138715553330565	0.0106343624343504	0.738019486222986	2.17156080852746e-05	0.00024732691506484
ENSMUSG00000035199	1434.95748358717	1593.4670475852	1802.89060253652	Arl6ip5	1608.44175080675	0.150406872607023	0.0620265701222479	0.195069330421456	0.177763074969833	0.0254050746164016	0.0990483353398382	0.328169947576857	0.000158383721654538	0.00135739973536948
ENSMUSG00000035293	135.11015350658	193.086789684339	244.506678098054	G2e3	191.15833445962	0.516701563432771	0.034431699685526	0.130339249667442	0.339296341526973	0.155826105978739	0.348646664703946	0.855997904959744	0.00112138735690186	0.00716750629432314
ENSMUSG00000035448	12.3595161060651	28.5743540835088	76.8660390640116	Ccr3	38.0087208491144	1.23475817026277	0.0202970351770022	0.0895444869101171	1.42318391477706	0.00383537106478727	0.0236393106618379	2.65794208503984	2.38325002945978e-06	3.62687630638186e-05
ENSMUSG00000035914	95.4043834591598	134.165044780949	222.209756010881	Cd276	148.660353577462	0.489198277764188	0.0660724355570965	0.20359144091689	0.728736604316094	0.00479634429757883	0.0279150106278222	1.21793488208028	1.92928130020253e-05	0.000224387676262556
ENSMUSG00000036054	381.402950710478	473.028400322732	518.745064094094	Sugp2	459.525816251881	0.311594749108144	0.00530941654996005	0.034136616836553	0.133521442955427	0.218737523393556	0.433687955986013	0.445116192063571	0.000214941339190872	0.00174793921563044
ENSMUSG00000036131	0.267763169100646	0.996350588108205	7.20209953740788	Frmd7	2.60728044995883	1.49951244227627	0.226766339877816	0.449315064734737	2.78432041866923	0.0014199921138594	0.0108048582594021	4.2838328609455	0.000341445539980599	0.00262420384137279
ENSMUSG00000036281	237.025397215333	280.622053254007	332.369956614056	Snapc4	283.019478936764	0.245546656822737	0.0106403184863346	0.0564394273710477	0.23850185042794	0.00795272856516482	0.0414719493515122	0.484048507250677	2.38202907004281e-06	3.62687630638186e-05
ENSMUSG00000036298	7.88633966577795	14.1973381772286	25.9248876115971	Slc2a13	15.7904413898515	0.844260739651786	0.0423822258744933	0.150386228936749	0.846019832455251	0.0139231756231472	0.063552128851594	1.69028057210704	8.46081719595378e-05	0.000793580609019654
ENSMUSG00000036381	63.8063330979965	176.393847199138	255.028489122875	P2ry14	166.407708323431	1.47010910260824	0.00230318736096093	0.0184395748990608	0.533004135417133	0.261537927323339	0.486284308774516	2.00311323802537	0.000115032109748187	0.00103057218992811
ENSMUSG00000036435	464.156450447689	554.929881589894	616.08510791853	Exoc1	546.218644880021	0.256490110842035	0.00520466663882389	0.0336489243521742	0.149293985043443	0.0922636962483828	0.245583946561521	0.405784095885478	3.92223055041466e-05	0.000412489197178186
ENSMUSG00000036473	992.111513969861	1320.23224825013	1686.98289801757	Tbc1d24	1331.5939880993	0.411680545537024	0.0243656185258015	0.101997875833992	0.353249954971429	0.0522074824924696	0.165462790871634	0.764930500508452	0.000105754595070507	0.000959092498792751
ENSMUSG00000036591	1168.29614006546	1351.83650534497	1623.4409842617	Arhgap21	1377.73771523827	0.210132631540085	0.124294933062424	0.307509654979747	0.263385742979835	0.0525238131932514	0.166170196231368	0.47351837451992	0.0013241827984735	0.00822076024381402
ENSMUSG00000036617	335.935904121022	434.375222421023	620.327996974125	Etl4	460.11447426017	0.367576655932194	0.0522212904158776	0.173237750165726	0.513804917788237	0.00589863237855238	0.0327885556826489	0.881381573720432	1.51625485837542e-05	0.000182837575242625
ENSMUSG00000036676	262.581660706738	301.038226235984	386.333634121608	Tmtc3	314.814356340801	0.19259276343584	0.172750383478508	0.379171132529398	0.360819122717329	0.00858657088148864	0.0440161972024024	0.553411886153169	0.000260178983600516	0.00207021642395178
ENSMUSG00000036678	335.766208528699	348.045749970947	456.291111198617	Aaas	376.270991084306	0.050554230897326	0.68975752885834	0.842223726395849	0.389850914702441	0.00158818001917882	0.0118985691289912	0.440405145599767	0.00118558213056941	0.00749978243671304
ENSMUSG00000036698	790.90352882572	1131.30795266775	1552.09788784182	Ago2	1154.95075011835	0.516295352504689	0.0046220997771768	0.030823802522948	0.455142678594016	0.0119357827958538	0.0566923205911316	0.971438031098705	7.74302107136608e-07	1.34028752772911e-05
ENSMUSG00000036777	40.2257357474794	108.070669137119	251.820972936246	Anln	130.395778081086	1.42682728544084	0.00273631334094383	0.0209777350498108	1.21891923761895	0.00848715138397194	0.0436398757565359	2.64574652305979	2.24951441661525e-07	4.4973485236756e-06
ENSMUSG00000036820	726.206613156344	968.134801398004	1118.87071183887	Amdhd2	941.313543221298	0.415432887388551	0.00315869297702714	0.0232302472977154	0.209194583751677	0.132984340011647	0.31356245879632	0.624627471140228	3.84902331421917e-05	0.000406296577536461
ENSMUSG00000036873	202.101648424415	239.433545875097	292.143480009218	2410004B18Rik	243.956497840814	0.24551212199936	0.0650021810957878	0.201182878190158	0.284854419151012	0.0256152467972798	0.099569233378694	0.530366541150372	0.000197958281744796	0.00163026258796907
ENSMUSG00000037253	504.572814348531	548.635977437888	672.87104482906	Mex3c	572.215949291363	0.122071434975822	0.271331930371808	0.499702773094904	0.293694842484028	0.0068372411804661	0.0369974748941471	0.415766277459851	0.000491504553633757	0.00357962432054626
ENSMUSG00000037313	99.9688676640154	189.001499642598	284.886450570853	Tacc3	191.016887568972	0.919989594096612	0.0193223498337311	0.0865192165167707	0.59095001128486	0.12762116233217	0.30492410507472	1.51093960538147	0.000359837755273995	0.00274780528385406
ENSMUSG00000037379	359.575652835186	534.308829765843	1206.83993952639	Spon2	680.719986480515	0.570888279338524	0.263891076462317	0.491115013233093	1.17563762305997	0.0210992774357995	0.0866138283081554	1.74652590239849	0.00154030022431022	0.00937490290020766
ENSMUSG00000037477	0.270036181287448	2.10139449492157	4.14691131447056	Tbx10	2.16438229077888	2.53364909040856	0.0201620594401558	0.0891991868238257	0.993339797033331	0.138242750370916	0.321941240534657	3.52698888744189	0.00130516715867589	0.00813573193640993
ENSMUSG00000037503	2236.64457506667	2346.73804449659	2687.43893746088	Fam168b	2414.56375730082	0.0694716498230674	0.36219807382876	0.596923386338325	0.194950864447896	0.00987769044480576	0.0490607997690051	0.264422514270963	0.00130052155981132	0.00811306403790395
ENSMUSG00000037544	20.8136078678477	97.6895835238991	154.11145991003	Dlgap5	91.6736719739226	2.23198701669879	0.00108777098032658	0.0104952989047955	0.656532367036459	0.323636481887041	0.553729558692418	2.88851938373525	8.42363114763805e-05	0.000791082412865026
ENSMUSG00000037628	10.3706295516199	34.9741327416767	98.4977063330101	Cdkn3	46.421212271464	1.74921274254289	0.0029729505670567	0.0222705660777371	1.49115304955163	0.0062325386167132	0.0343415123162797	3.24036579209452	2.20816016147504e-07	4.42707166456025e-06
ENSMUSG00000037784	62.6197618149478	108.334158415288	200.381489111021	Dzip1l	121.961491972756	0.786476122890157	0.024813773066576	0.103398943036865	0.887809076376828	0.00909642820468569	0.0460673417026325	1.67428519926698	8.25288284566775e-06	0.00010814610005596
ENSMUSG00000037907	129.163492553174	194.237641359023	261.582094035035	Ankrd13b	194.905377791424	0.58702383059467	0.0148407577794874	0.071574386345618	0.42895254205845	0.0679761512550903	0.199082673460857	1.01597637265312	8.66933422110579e-05	0.000809541144100816
ENSMUSG00000037949	514.397549582642	624.655490242217	690.858299954344	Ano10	611.698098787085	0.279822494584441	0.0074133520129899	0.0433790782222971	0.144876687821737	0.155500697756232	0.348194192989015	0.424699182406179	0.00015999667241291	0.00136758615453349
ENSMUSG00000037965	1467.59410752911	1644.86134663573	2161.60090892709	Zc3h7a	1744.70614757242	0.164443237769055	0.209476477228031	0.427088436391863	0.393825613901223	0.00250089404835209	0.0169781684728329	0.558268851670278	7.79552404849887e-05	0.000739301453791506
ENSMUSG00000037993	1038.02321430821	1102.12823814265	1244.32361700665	Dhx38	1125.09598962193	0.0854487204281333	0.235175377859013	0.458665294493804	0.17438298702019	0.0132767808208436	0.0614399029470288	0.259831707448323	0.000798042025776657	0.00536336341994029
ENSMUSG00000038264	7.02239763455591	22.2974018882303	44.6828712503332	Sema7a	24.3887151554151	1.70237050713984	0.00102205716637804	0.0100197933616855	1.00026156225785	0.0238623623054931	0.0947766465748873	2.70263206939768	6.61428873591473e-07	1.16852434334494e-05
ENSMUSG00000038508	222.212973772283	419.664295125095	660.240285772439	Gdf15	432.348021388193	0.917787741654786	0.00722190348161892	0.0425924591560934	0.653527099953773	0.0537419248382412	0.16897534429316	1.57131484160856	1.98591733901615e-05	0.000229851146286561
ENSMUSG00000038587	117.584180040289	213.931686056054	297.019526423307	Akap12	210.031784394727	0.863066226887963	0.00416467459410676	0.028517340572518	0.470613629985231	0.111192307185756	0.277808043004437	1.33367985687319	3.85688228302498e-05	0.000406815583468625
ENSMUSG00000038593	75.3880233215794	93.4348878382311	115.267262705903	Tctn1	94.5482732355901	0.298012112524649	0.0730125045292919	0.217470810705408	0.294878660077697	0.0556371059841893	0.173053706178597	0.592890772602346	0.000803628652522946	0.00538906922680579
ENSMUSG00000038633	2094.37864914278	2228.98713816762	2633.48030865488	Degs1	2308.36498565656	0.0900491894732526	0.30279038295369	0.535839786111901	0.239825180853816	0.00567793494059787	0.0318117679469647	0.329874370327068	0.000464791138222362	0.00340825611356754
ENSMUSG00000038844	437.927907637954	565.911122188394	686.44889377708	Kif16b	563.721286023172	0.368838370897484	0.00116585515644519	0.0110826546713272	0.279713038828012	0.0113273458416383	0.0546017850430344	0.648551409725496	1.06876856246338e-07	2.31156287469353e-06
ENSMUSG00000038903	39.0082614511102	80.7717735759418	115.019218932926	Ccdc68	78.5611657030455	1.04492118432763	0.00302410441973301	0.0225169551110493	0.508351138845861	0.130998112521095	0.310470897972611	1.55327232317349	3.81825617504181e-05	0.000403735808493803
ENSMUSG00000039043	306.453421381509	370.570158884694	454.654054764052	Arpin	376.442852524745	0.272309122874763	0.00544957782405263	0.0347077335740332	0.298171103724314	0.00134083946615515	0.0103796293019936	0.570480226599077	5.09057702669427e-08	1.20841946003966e-06
ENSMUSG00000039099	41.5728348343015	72.8403917774643	79.7702577125121	Wdr93	65.6822473633129	0.813535262965428	0.00210888278719161	0.0172529989147292	0.133005936599178	0.591627425454346	0.774938914408054	0.946541199564606	0.000837982445558994	0.00557925376999664
ENSMUSG00000039179	0	5.82720631654225	44.322316542515	Tekt5	15.4354133487277	4.57267515640017	0.00915417208988187	0.050625711610534	2.92163319672559	0.0516884662655885	0.16432864731682	7.49430835312575	4.95176252577635e-05	0.000502736553826094
ENSMUSG00000039187	13.0830853458975	29.4046200758345	51.9260229304482	Fanci	31.2281107007394	1.16604991093258	0.0274020201583937	0.111329006109698	0.812391727151971	0.100498162165596	0.259761787577226	1.97844163808455	0.000437547536702597	0.00324853254364633
ENSMUSG00000039201	144.040411755917	188.454283979957	236.835626422718	Tbc1d25	189.621186985463	0.384775296394606	0.00831805011012678	0.0472355270409801	0.329272356426531	0.0170722276795048	0.0741933304391226	0.714047652821137	4.54597894960677e-06	6.39123448909916e-05
ENSMUSG00000039218	6134.29333516015	7482.18850753726	8955.70608086014	Srrm2	7519.13627252131	0.28642941025633	0.0120852600963995	0.0620190969296128	0.259221832600682	0.0228820479786563	0.0920440374448598	0.545651242857012	9.51899058818577e-06	0.000122247337193249
ENSMUSG00000039220	759.033084312348	1032.54971385041	1212.76373654306	Ppp1r10	1005.10777066058	0.44400277320314	0.00916830092185491	0.0506637456688845	0.231801868216318	0.17063764086734	0.371213000169461	0.675804641419458	0.000236488044143835	0.00190292446494092
ENSMUSG00000039318	824.778143979373	890.904077102962	1123.80813430908	Rab3gap2	939.956466538999	0.109936997524587	0.33983976783128	0.574809678320176	0.33349549984237	0.00336992579689944	0.0214059983846688	0.443432497366956	0.000349984408818893	0.00268212818955982
ENSMUSG00000039396	7.71981817272555	43.3615240490621	58.328398408861	Neil3	37.2806912500805	2.4939784009219	0.00141420363529198	0.0127655935382084	0.425241952219096	0.564530940734127	0.75439013407653	2.91922035314099	0.000485427420458498	0.00354259438543195
ENSMUSG00000039457	749.071021642388	1081.69187300559	1761.73635006797	Ppl	1183.87529232888	0.529348934466591	0.0377800292301028	0.138906695791639	0.702951184102537	0.0056112057888945	0.0315346819821021	1.23230011856913	7.38928784146548e-06	9.79686880875906e-05
ENSMUSG00000039458	284.636875594287	405.058739586013	599.975940515017	Mtmr12	426.96913280286	0.510545823178023	0.00454901004886753	0.0304721158914233	0.565854674365457	0.00132544047131137	0.010297652892496	1.07640049754348	2.57772872432444e-08	6.66598157551147e-07
ENSMUSG00000039745	621.609068024058	806.399502191766	1215.79399661833	Htatip2	872.45951991496	0.375852802327404	0.0753777341888297	0.222680381761504	0.592289736481899	0.00479598359369024	0.0279150106278222	0.968142538809303	2.1530951075258e-05	0.00024561572958094
ENSMUSG00000039834	354.667704620969	406.542997310173	480.193930966736	Zfp335	412.94759759469	0.192132920230615	0.0942202296859471	0.258151112969602	0.240801986733737	0.0307800485595431	0.113729490898522	0.432934906964352	0.000447147664004905	0.00330605172019096
ENSMUSG00000039849	915.146220140064	980.943722652813	1120.51234858511	Pcif1	1002.64111189386	0.100098845204131	0.198163106978582	0.412708537586555	0.193093625924185	0.0111673172411936	0.0540127844518719	0.293192471128316	0.000461122044325663	0.00338482866407305
ENSMUSG00000039852	1406.33314724849	1627.92624031047	2124.57167398075	Rere	1708.82398754821	0.210768745619099	0.149817727464014	0.346440761114829	0.383908177799288	0.00837991472353015	0.0432363214602958	0.594676923418388	0.000165418499472062	0.00140497457782459
ENSMUSG00000039865	273.80976154494	506.729953961342	558.222741635434	Slc44a3	453.368952566545	0.888561991972274	0.00156295515129261	0.0137069204899971	0.139138306822325	0.617419639485937	0.791556542203795	1.0277002987946	0.000697250651878226	0.00479586603212868
ENSMUSG00000040170	451.06799328949	1192.00899807429	1790.28993575132	Fmo2	1150.0501548073	1.40121953970886	0.00166602451557246	0.0143644071766346	0.58668640731531	0.186893025842654	0.393408717001859	1.98790594702417	3.60037672356952e-05	0.000383920649427643
ENSMUSG00000040204	26.9385629257657	110.160959268818	127.042396350657	Pclaf	90.6489124272846	2.03268907277236	0.00165208189343657	0.0142853285835109	0.204318429608722	0.74653885229829	0.870064172867525	2.23700750238108	0.00129975172954007	0.00811142058668374
ENSMUSG00000040225	1773.20777543273	2070.4143041719	2818.407491517	Prrc2c	2202.99861552659	0.223337997181498	0.133393041431033	0.321999095749678	0.444271455430928	0.0027220628048448	0.018140307742713	0.667609452612426	3.20925747480782e-05	0.00034810851596041
ENSMUSG00000040423	681.705189161584	758.416979233511	965.99724857459	Rc3h1	796.907708430321	0.153943895523436	0.197056642501179	0.411467147521888	0.346564123832913	0.00320836040287463	0.0205865786473934	0.50050801935635	9.74800686739541e-05	0.000891984286515686
ENSMUSG00000040479	1902.45337691261	2463.42548987078	2842.1050589183	Dgkz	2409.81003577941	0.373217222754874	0.00547817730163322	0.0347841854717456	0.206261209757328	0.123153317241445	0.297664200005658	0.579478432512203	6.45656506207324e-05	0.000633293500270785
ENSMUSG00000040481	1137.2390891845	1262.08260975524	1604.12413380597	Bptf	1325.96437548465	0.149729817703866	0.227948795649532	0.450260036987645	0.344731323224096	0.00513711360197759	0.0293322337188117	0.494461140927962	0.000221269456888891	0.0017932708595401
ENSMUSG00000040506	910.17833042711	1078.78210236669	1349.79531743383	Ambra1	1108.90252681597	0.2437369068394	0.0319445785186659	0.123385584467539	0.323689106273466	0.00391336589939277	0.0239682467499422	0.567426013112866	3.54424123915878e-06	5.16253696686176e-05
ENSMUSG00000040549	583.005065926049	663.176435007465	873.443319954679	Ckap5	701.439822026817	0.185473397008466	0.147665892873749	0.343630189256555	0.3963415215924	0.00167255363828236	0.0124116849794598	0.581814918600866	2.42310185436694e-05	0.000272354104491889
ENSMUSG00000040557	457.592229389423	495.584601625043	772.089021655079	Mettl27	565.735203917518	0.114879590684988	0.586298634784054	0.776923322060639	0.640561623565605	0.00222003888036291	0.0155854008217477	0.755441214250592	0.000892078672106427	0.00588634469249394
ENSMUSG00000040614	0	1.50575957189205	7.37721495013425	Nlrp9c	2.78978775023033	2.57112207753239	0.0345716815859192	0.130633215439132	2.3258013963672	0.00548350478606793	0.0309388154095617	4.89692347389959	4.53310266763958e-05	0.000467547178802981
ENSMUSG00000040618	174.936482125991	294.589641400246	453.247184594869	Pck2	306.061519023884	0.751026649172088	0.0244971102730796	0.102384732068544	0.621381393530488	0.0600066420762	0.182690490563855	1.37240804270258	0.000136112220661166	0.00119199790134842
ENSMUSG00000040734	111.044823206338	149.589035879477	161.772531899438	Ppp1r13l	141.83588392266	0.439044646456495	0.00107358450985842	0.0103984895224734	0.105125889918367	0.3972394179323	0.622548277741326	0.544170536374862	0.000152856947904621	0.00131868371012641
ENSMUSG00000040774	1653.42836648348	1756.08214525265	2373.69438700036	Cept1	1907.54051671693	0.0868318551108343	0.553689995171458	0.753691537783722	0.435308783305705	0.00287251039322622	0.0189424676747027	0.52214063841654	0.000963451618748093	0.00629700225624867
ENSMUSG00000040865	558.552571917122	666.216105805283	816.676297191432	Ino80d	678.803358010574	0.255208843790159	0.0422308274480763	0.150128586043365	0.290492756571642	0.018722541412699	0.0794622510859684	0.545701600361801	5.45870312371792e-05	0.000548225850305104
ENSMUSG00000040943	392.975049440864	514.61540969933	732.008545921806	Tet2	542.777990865215	0.389036917932826	0.0357022138800112	0.133485266308426	0.50656670680189	0.00559155452339986	0.0314655362562517	0.895603624734717	7.06261194667142e-06	9.41622957672032e-05
ENSMUSG00000041064	8.06649559011306	27.2031986835672	72.7697602940497	Pif1	34.9766864826932	1.73593997182953	0.0062288614071097	0.0382221998559536	1.41805455498658	0.015004360289446	0.0674094340154463	3.15399452681611	2.78667202200208e-06	4.1843072465013e-05
ENSMUSG00000041219	136.44891438316	247.486577108568	454.183882238699	Arhgap11a	275.621766051134	0.859004482565515	0.00599776339176323	0.0372280343138863	0.87509085184784	0.00441462700999822	0.0261482693051402	1.73409533441336	2.48671322975019e-07	4.91648233383297e-06
ENSMUSG00000041263	230.949052632513	289.08326109746	320.624865211291	Rusc1	281.261906876543	0.324091853996808	0.0126908211719675	0.0643910945931831	0.146655067436161	0.242135963925678	0.462424833739025	0.470746921432969	0.000756484949763702	0.0051194234337359
ENSMUSG00000041308	163.09515481071	197.826520586866	262.961336926965	Sntb2	206.768711929202	0.274940280804347	0.123730891874515	0.306820340555783	0.408152023432035	0.0184257159821772	0.0785137175344036	0.683092304236382	0.000360095164063525	0.00274781099534148
ENSMUSG00000041406	15.5858949035109	28.9820888221272	54.6006950946948	BC055324	32.5769159850541	0.859126481645898	0.00920643072713185	0.0508208554228822	0.913439569903073	0.00135363242277557	0.0104548161810363	1.77256605154897	2.53311104812344e-07	4.99438064110674e-06
ENSMUSG00000041445	502.257085459808	602.898148679886	687.13287026914	Mmrn2	598.072754082585	0.265237335429795	0.0372035308853246	0.137310443274591	0.18600643526242	0.137239298969447	0.32021007622685	0.451243770692215	0.000999813412673803	0.00649445330654892
ENSMUSG00000041491	96.1981350529581	109.781554049606	144.411266491136	Cep78	115.971640356924	0.184905596944871	0.282424722357957	0.513722310216331	0.406571798973578	0.0125236078870787	0.0585492340781942	0.591477395918448	0.00124706690969909	0.00781680230400376
ENSMUSG00000041623	163.197467814827	191.041090434504	251.408557291463	D11Wsu47e	200.606926974881	0.225605188402925	0.0930850802487906	0.256246819282197	0.397930217985957	0.00176542626662686	0.0129412212328019	0.623535406388882	1.33422730678728e-05	0.000164092332526876
ENSMUSG00000041629	489.50458702805	580.520509292235	670.234090827812	Fam104a	580.137467901468	0.247504872005611	0.00929521625673729	0.0512030835062322	0.207736614831009	0.024236446134177	0.0958534881095304	0.455241486836619	8.47313245710014e-06	0.000110679015951786
ENSMUSG00000041736	1932.75564166713	2543.70470103998	3313.23257774876	Tspo	2590.34552966819	0.396518547640799	0.00151458507656651	0.0133778774567358	0.381332427948519	0.00216046115432506	0.0152773428786024	0.777850975589318	8.02493905431136e-09	2.306442886321e-07
ENSMUSG00000041769	1055.14889458391	1244.18093565087	1617.69232058031	Ppp2r2d	1298.43956619866	0.237418188306801	0.107623167847454	0.281374239773364	0.379436324617737	0.00963764594795374	0.0481028613141225	0.616854512924538	0.000105925458298633	0.000959828994113552
ENSMUSG00000041775	254.185025107027	291.574939214246	333.926435328616	Mapk1ip1	293.034228039879	0.200447057413614	0.0851134670015175	0.241567808849263	0.198131002898246	0.0767154355907658	0.215116671931571	0.398578060311859	0.00142190664444923	0.00873625970471934
ENSMUSG00000041845	497.604003450471	636.447468975774	854.194966831581	Rhod	659.654537308275	0.353889802922697	0.0740528101967043	0.219709682783187	0.425623052667866	0.0302511183429385	0.112543099889022	0.779512855590563	0.000261818058831218	0.00208248450062928
ENSMUSG00000042029	86.685553404095	215.460320913503	288.448121805103	Ncapg2	199.052389555324	1.3120613661822	0.00317191436158536	0.023294788023416	0.419868011481279	0.338773631896329	0.569418400672281	1.73192937766348	0.000301118077928299	0.00235225840372154
ENSMUSG00000042050	167.148988471346	185.030660460342	230.657272786484	Dync2i1	193.190937030091	0.138807457942246	0.22954797894785	0.451937407359285	0.322329970312502	0.00291406167408293	0.0191515925615297	0.461137428254748	0.000177032123773144	0.00148567568883636
ENSMUSG00000042082	485.633679957411	590.759350119878	670.09968442185	Arsb	583.175427807968	0.282269855742041	0.00741923314672484	0.0433892652777212	0.1798973329089	0.0799032553937157	0.221573458466222	0.462167188650941	4.60379891879969e-05	0.000473243122656452
ENSMUSG00000042099	209.511736817741	319.880782891236	355.344971538701	Kank3	297.849942471815	0.611056313538248	0.00218814299447655	0.017749023670367	0.148373970193067	0.447922684620798	0.665573943310238	0.759430283731315	0.00040824578213147	0.00305748817313713
ENSMUSG00000042121	532.093464156476	641.349723431473	758.089337474504	Ssh1	643.550710127953	0.270860984122565	0.00447095578063544	0.0300629058939688	0.238432151208825	0.00990667046560519	0.0491705210963232	0.50929313533139	6.49075569878225e-07	1.15624010833881e-05
ENSMUSG00000042364	883.826701760506	1004.87872840664	1325.31577927421	Snx18	1063.52138258942	0.186030691147918	0.276710576900824	0.5063163414964	0.39910639215066	0.018916555543332	0.0800260484176613	0.585137083298578	0.001512216076181	0.00921444809993955
ENSMUSG00000042428	13.3824044644784	21.3819418197059	37.6195602450514	Mgat3	23.8049068403289	0.642129953318622	0.0596010878246086	0.189738578493894	0.815873801499647	0.00535717008027396	0.0303539893513697	1.45800375481827	3.83961246137685e-05	0.000405593399225462
ENSMUSG00000042444	602.826546728448	756.943939861398	859.937027588163	Mindy2	741.907379447814	0.32881346508784	0.00626145412137211	0.0383182710610101	0.184484333579154	0.118902830347715	0.290401209467921	0.513297798666994	7.45553308621069e-05	0.000712669082330104
ENSMUSG00000042496	116.815183834648	136.125455392932	175.289661059482	Prdm10	141.964847777716	0.227443293651484	0.13258668526929	0.32099677845153	0.360317865579272	0.0115022545585064	0.0552211378042015	0.587761159230756	0.000264992126480107	0.00210538456853137
ENSMUSG00000042520	2005.06369442466	2258.18208831937	2498.89559087873	Ubap2l	2254.5335908678	0.171604980837028	0.0213028014900132	0.0925881641419311	0.144794995357072	0.0494804762263081	0.159585722056688	0.3163999761941	8.26949944344622e-05	0.000779685257961561
ENSMUSG00000042569	970.727517939733	1148.69732916013	1436.84797993415	Dhrs7b	1181.10345844061	0.243188460342705	0.0664489940053603	0.204484886927091	0.323116859622721	0.0138958579965336	0.0634680271804132	0.566305319965425	7.35045462719788e-05	0.000704196574843673
ENSMUSG00000042608	992.450457885528	1228.93037352025	1438.9681363313	Stk40	1221.15326974858	0.308349672554938	0.044523228716177	0.155430858409572	0.227411068093269	0.135965315502347	0.318379656859431	0.535760740648206	0.00121423940742245	0.00764411333163272
ENSMUSG00000042632	1555.84223339467	2232.441906174	3981.51507487588	Pla2g6	2547.87528732769	0.5209002592314	0.0641770921155673	0.199488632766171	0.834718735149851	0.00296861785089037	0.0194344545036168	1.35561899438125	8.12192954727951e-06	0.000106625846392611
ENSMUSG00000042808	2.34418472601641	7.8478361745069	19.7372370454564	Gpx2	9.72599776934779	1.7063627384129	0.0157907882525413	0.0751154847745114	1.34305045779622	0.0119081773730042	0.0565988665728671	3.04941319620912	2.61166484974026e-05	0.000290800664392296
ENSMUSG00000042942	14.4468406516155	30.832545676346	42.0478711117389	Greb1l	29.3118457971291	1.07309196562368	0.0024532376113714	0.0193497119127716	0.446755193522693	0.151091562010909	0.341874336322654	1.51984715914638	4.82965869889418e-05	0.000492386731924481
ENSMUSG00000043487	80.1796254894884	113.922271044216	172.369051531163	Acot6	121.188193083104	0.50569514941552	0.0275416888180147	0.11174483113155	0.601539767342887	0.00601833967364619	0.0333587080228093	1.10723491675841	6.12674801064792e-06	8.31870186455252e-05
ENSMUSG00000043518	74.3829826367256	104.855411311548	141.931267677255	Rai2	106.797595926514	0.500051637040389	0.0178754645023374	0.08182706972928	0.442386707801385	0.0266220467248218	0.102413090993871	0.942438344841774	2.85019897232461e-05	0.000314741930868564
ENSMUSG00000043811	0.810108543862344	5.51441260867116	37.1988161542701	Rtn4r	13.4497359853741	2.7756050139774	0.0201826647278294	0.0892277267866072	2.74861237449576	0.00160064832961924	0.0119710380837608	5.52421738847316	6.91612354691604e-06	9.25449225634013e-05
ENSMUSG00000043909	274.891672616056	352.787634664407	433.653487067057	Trp53bp1	353.661131827436	0.361152493231776	0.00104275685587684	0.0101656668368272	0.293169187278125	0.00521109719654115	0.0296755354181753	0.6543216805099	2.82847418058363e-08	7.24441257830821e-07
ENSMUSG00000044033	431.407276216067	563.855142806415	753.930184702842	Ccdc141	580.804312014085	0.384385650734127	0.00552168586850133	0.0349661350329583	0.419005220679141	0.00201726772448678	0.0144557351126877	0.803390871413269	6.82191312546789e-08	1.56392723600127e-06
[truncated: 798 more rows]

## Sheet: Tumour-specific Genes
ENSEMBL	RD	FL	HCC	SYMBOL	baseMean	log2FC_FLvsRD	pvalue_FLvsRD	FDR_FLvsRD	log2FC_HCCvsFL	pvalue_HCCvsFL	FDR_HCCvsFL	log2FC_HCCvsRD	pvalue_HCCvsRD	FDR_HCCvsRD
[truncated: 1,248 more rows]

[truncated: 12 more sheets: Fatty liver-specific Genes, Switching Genes, GO Early Genes, KEGG Early Genes, GO Gradual Genes, KEGG Gradual Genes, GO Tumour-specific Genes, KEGG Tumour-specific Genes, GO Fatty liver-specific Genes, KEGG Fatty liver-specific Genes, GO Switching Genes, KEGG Switching Genes]
