# Supplementary material for: Diet-induced rewiring of the Wnt gene regulatory network connects aberrant splicing to fatty liver and liver cancer in DIAMOND mice
Source: Sci Rep. 2023 Oct 31;13:18666. doi: 10.1038/s41598-023-45614-1 (PMC10618177; doi:10.1038/s41598-023-45614-1)
Supplement: Supplementary file 3 — Supplementary Table S2. [file 41598_2023_45614_MOESM3_ESM.xlsx]

## Sheet: Early Wnt Genes
ENSEMBL	RD	FL	HCC	SYMBOL	baseMean	log2FC_FLvsRD	pvalue_FLvsRD	FDR_FLvsRD	log2FC_HCCvsFL	pvalue_HCCvsFL	FDR_HCCvsFL	log2FC_HCCvsRD	pvalue_HCCvsRD	FDR_HCCvsRD
ENSMUSG00000022816	241.157	536.201	372.578	Fstl1	401.299	1.15031	2.44606e-13	7.22105e-11	-0.528156	0.000559064	0.00510341	0.622149	0.000253657	0.0020251
ENSMUSG00000019850	275.728	683.823	685.657	Tnfaip3	564.334	1.31048	1.20038e-07	6.40202e-06	0.00279523	0.990882	0.99642	1.31328	8.74482e-07	1.48961e-05
ENSMUSG00000022346	127.429	360.074	441.246	Myc	315.523	1.49819	7.56083e-07	2.91851e-05	0.293464	0.323185	0.553338	1.79165	3.94141e-08	9.67814e-07
ENSMUSG00000022433	264.617	424.454	551.953	Csnk1e	414.943	0.682477	2.46262e-07	1.16443e-05	0.378362	0.00285562	0.0188644	1.06084	6.98829e-14	4.95474e-12
ENSMUSG00000030309	44.6703	111.618	106.026	Caprin2	90.2829	1.32831	3.73618e-09	3.20944e-07	-0.0613108	0.764505	0.881554	1.26699	1.49307e-07	3.12203e-06
ENSMUSG00000034910	9.9136	49.0862	85.9698	Pygo1	48.413	2.29487	0.000541756	0.00612471	0.807095	0.195516	0.404091	3.10196	1.21407e-05	0.000151319
ENSMUSG00000036862	111.74	186.123	209.544	Dchs1	171.134	0.737831	0.00094845	0.00944832	0.166386	0.441369	0.66017	0.904216	0.000164756	0.00140102
ENSMUSG00000062825	2186.5	4274.68	4524.68	Actg1	3734.04	0.967279	0.000123528	0.00187077	0.0818712	0.7449	0.868943	1.04915	0.00011539	0.00103315
ENSMUSG00000070348	1042.1	2325.31	2650.36	Ccnd1	2043.5	1.15759	4.59586e-05	0.000848715	0.188712	0.505429	0.712083	1.3463	1.13534e-05	0.000142528
ENSMUSG00000031535	36.8766	3.01385	0.6045	Dkk4	12.2649	-3.56483	5.40993e-08	3.14978e-06	-2.47038	0.0182696	0.0779881	-6.03521	6.98906e-09	2.03053e-07
ENSMUSG00000074652	49.9895	13.7345	11.4001	Myh7b	23.7112	-1.86619	2.79701e-05	0.000572513	-0.28695	0.542492	0.73903	-2.15314	1.25287e-05	0.000155156

## Sheet: Gradual Wnt Genes
ENSEMBL	RD	FL	HCC	SYMBOL	baseMean	log2FC_FLvsRD	pvalue_FLvsRD	FDR_FLvsRD	log2FC_HCCvsFL	pvalue_HCCvsFL	FDR_HCCvsFL	log2FC_HCCvsRD	pvalue_HCCvsRD	FDR_HCCvsRD
ENSMUSG00000042644	117.548	223.896	1157.64	Itpr3	467.247	0.927823	2.45444e-05	0.000512544	2.36942	1.2831e-29	7.22994e-27	3.29724	3.57981e-45	6.96826e-42
ENSMUSG00000028988	422.658	274.724	115.318	Ctnnbip1	271.35	-0.621766	0.000128274	0.00192596	-1.26172	7.48115e-14	8.29981e-12	-1.88348	2.83904e-25	8.68422e-23
ENSMUSG00000096606	370.797	192.548	84.9524	Tpbgl	213.329	-0.944859	0.000946444	0.00943743	-1.18168	4.95726e-05	0.000684364	-2.12654	1.13829e-11	5.83087e-10
ENSMUSG00000000902	504.477	614.92	734.011	Smarcb1	617.463	0.28445	0.018932	0.0853812	0.255439	0.031575	0.116046	0.539889	3.48049e-05	0.000373368
ENSMUSG00000024639	896.336	1009.25	1206.11	Gnaq	1033.94	0.170677	0.122912	0.305821	0.258599	0.0179646	0.0770548	0.429276	0.000316859	0.0024564
ENSMUSG00000032481	901.654	932.144	1167.08	Smarcc1	992.274	0.0469683	0.646634	0.816182	0.32458	0.0013195	0.0102738	0.371549	0.000754458	0.00510732
ENSMUSG00000051323	0.270036	1.50705	8.30517	Pcdh19	3.14267	2.04969	0.122014	0.304217	2.43512	0.0135324	0.0622122	4.48481	0.000737729	0.00501468
ENSMUSG00000055024	1274.13	1391.54	1755.84	Ep300	1464.15	0.127131	0.290337	0.522717	0.333961	0.00513362	0.0293201	0.461092	0.000375122	0.00284524
ENSMUSG00000010797	114.288	80.4204	48.8314	Wnt2	81.0906	-0.504074	0.0681142	0.207511	-0.715714	0.0111197	0.0538191	-1.21979	6.11602e-05	0.000605438
ENSMUSG00000021051	2508.44	1953.08	1686.27	Ppp2r5e	2037.94	-0.361052	0.0253077	0.105018	-0.212403	0.188328	0.395071	-0.573455	0.00101437	0.0065817
ENSMUSG00000021986	9.45881	4.27874	1.26218	Amer2	4.91507	-1.15038	0.0422048	0.150087	-1.90033	0.0139848	0.0637382	-3.0507	0.000124017	0.00109887
ENSMUSG00000028455	1346.52	1184.25	1078.24	Stoml2	1200.8	-0.185315	0.0294856	0.116972	-0.134288	0.113405	0.281307	-0.319603	0.000527317	0.0038055
ENSMUSG00000030287	1255.13	997.782	813.372	Itpr2	1019.23	-0.330701	0.0305507	0.119687	-0.294991	0.0538873	0.169333	-0.625692	0.000156358	0.00134293
ENSMUSG00000031841	172.991	108.247	59.8411	Cdh13	113.052	-0.67169	0.0179804	0.0822138	-0.857525	0.00307598	0.0199585	-1.52921	9.50759e-07	1.59919e-05
ENSMUSG00000039095	5.58113	0.526633	0.210741	En2	1.92034	-3.28276	0.00321698	0.0235515	-1.14781	0.413802	0.637142	-4.43056	0.000820648	0.00548944
ENSMUSG00000052613	3.83928	1.5681	0.210741	Pcdh15	1.83687	-1.28675	0.113762	0.290928	-2.59859	0.02517	0.0984546	-3.88534	0.000990917	0.00644909

## Sheet: Tumour-specific Wnt Genes
ENSEMBL	RD	FL	HCC	SYMBOL	baseMean	log2FC_FLvsRD	pvalue_FLvsRD	FDR_FLvsRD	log2FC_HCCvsFL	pvalue_HCCvsFL	FDR_HCCvsFL	log2FC_HCCvsRD	pvalue_HCCvsRD	FDR_HCCvsRD
ENSMUSG00000000142	333.073	226.45	2279.25	Axin2	861.574	-0.556297	0.0521213	0.173047	3.33142	8.02245e-32	5.36802e-29	2.77512	1.61277e-19	2.61611e-17
ENSMUSG00000000782	171.466	164.406	713.509	Tcf7	327.983	-0.0598954	0.672261	0.832557	2.12113	2.18002e-58	9.33572e-55	2.06124	1.09989e-44	1.81161e-41
ENSMUSG00000006932	8466.7	8179.5	11927.4	Ctnnb1	9366.29	-0.0498259	0.683894	0.838681	0.544395	8.44853e-06	0.000155546	0.494569	0.000181744	0.00151893
ENSMUSG00000008305	1867.94	1666.52	3357.74	Tle1	2223.18	-0.164675	0.319927	0.553768	1.01099	8.97563e-10	4.68747e-08	0.846312	2.13117e-06	3.27351e-05
ENSMUSG00000015957	7.44992	4.36425	76.9502	Wnt11	26.6206	-0.715593	0.29071	0.523162	4.13658	2.80274e-11	1.99838e-09	3.42099	4.58801e-07	8.54265e-06
ENSMUSG00000017376	501.99	451.165	2176.9	Nlk	973.681	-0.153933	0.507381	0.720655	2.27061	5.93519e-23	2.01721e-20	2.11667	2.17444e-17	2.51671e-15
ENSMUSG00000020176	110.492	196.646	479.205	Grb10	254.412	0.831209	0.00212566	0.0173631	1.28516	9.89184e-07	2.38365e-05	2.11637	2.72562e-13	1.76852e-11
ENSMUSG00000020271	1319.16	1350.51	1625.28	Fbxw11	1422.1	0.0328573	0.687201	0.840456	0.265846	0.000955998	0.00794637	0.298704	0.000675696	0.00467766
ENSMUSG00000021540	1072.74	1097.1	2082.03	Smad5	1379.62	0.0323511	0.800839	0.9063	0.924618	3.24122e-13	3.33659e-11	0.956969	3.95154e-12	2.18631e-10
ENSMUSG00000021994	127.996	96.3433	246.796	Wnt5a	149.904	-0.413999	0.131652	0.319305	1.36011	4.49897e-07	1.22249e-05	0.94611	0.00123589	0.00776264
ENSMUSG00000024515	1131.43	1107.63	1446.79	Smad4	1214.39	-0.0315409	0.686759	0.840308	0.38512	5.28572e-07	1.41119e-05	0.353579	2.57718e-05	0.000287559
ENSMUSG00000025162	2521.4	2424.38	3150.36	Csnk1d	2666.44	-0.0566239	0.275868	0.505223	0.37798	1.28469e-13	1.3823e-11	0.321356	8.59959e-09	2.4522e-07
ENSMUSG00000025246	1688.84	1794.32	2331.99	Tbl1x	1921.43	0.0869461	0.357984	0.592915	0.37785	5.54208e-05	0.000749329	0.464796	5.10141e-06	7.09755e-05
ENSMUSG00000027860	291.346	297.337	433.657	Vangl1	335.669	0.0269473	0.844626	0.92931	0.542901	4.95142e-05	0.000683999	0.569849	0.000107731	0.000972076
ENSMUSG00000027985	5.07464	9.24467	291.156	Lef1	90.9332	0.859202	0.104157	0.274876	4.9896	1.69342e-33	1.25033e-30	5.8488	1.13522e-28	5.17175e-26
ENSMUSG00000027996	0	0.778187	22.9114	Sfrp2	7.05907	1.73645	0.135599	0.325598	4.80362	5.91328e-11	4.01953e-09	6.54007	4.8449e-10	1.83934e-08
ENSMUSG00000028089	780.883	718.506	2009.56	Chd1l	1116.57	-0.120063	0.519474	0.730402	1.48375	1.04859e-15	1.48691e-13	1.36369	1.03253e-11	5.32735e-10
ENSMUSG00000029671	0	0.327197	41.2745	Wnt16	12.2743	0.578544	0.682245	0.837927	6.81797	3.12398e-10	1.86845e-08	7.39651	2.0012e-09	6.61259e-08
ENSMUSG00000031661	305.643	265.046	7714.28	Nkd1	2467.94	-0.20483	0.539611	0.74483	4.86359	8.27767e-49	1.96935e-45	4.65876	1.4811e-38	1.37884e-35
ENSMUSG00000033227	3.58683	3.7615	20.4686	Wnt6	8.62399	0.0924384	0.893239	0.951916	2.45764	2.16532e-05	0.000343273	2.55008	0.000192436	0.00159029
ENSMUSG00000034177	1114.84	854.405	3339.8	Rnf43	1662	-0.383764	0.120761	0.302624	1.967	1.48814e-15	2.04327e-13	1.58324	2.86139e-09	9.13087e-08
ENSMUSG00000036432	508.735	503.817	798.296	Siah2	591.875	-0.0115557	0.94025	0.974088	0.664702	1.25421e-05	0.000216574	0.653146	8.07675e-05	0.000764204
ENSMUSG00000037815	4381.12	4881.41	5710.92	Ctnna1	4978.24	0.15585	0.0216439	0.0934988	0.225896	0.000807492	0.00689394	0.381745	1.84554e-07	3.76709e-06
ENSMUSG00000041961	387.005	363.176	1380.02	Znrf3	669.257	-0.0927152	0.651912	0.819988	1.92659	1.99091e-21	5.76072e-19	1.83387	8.34644e-17	9.07178e-15
ENSMUSG00000069729	989.876	1086.41	1408.88	Arid1b	1152.86	0.134591	0.189532	0.402328	0.37309	0.00022677	0.00243144	0.507681	4.26873e-06	6.04911e-05
ENSMUSG00000070047	1442.74	1495.06	3796.14	Fat1	2156.46	0.0512798	0.851216	0.93215	1.34405	8.41209e-07	2.08231e-05	1.39533	2.25132e-06	3.4457e-05
ENSMUSG00000071847	6.07921	6.30807	521.443	Apcdd1	157.751	0.0850983	0.919715	0.963911	6.36767	6.01961e-16	9.0769e-14	6.45277	1.92847e-13	1.29039e-11
ENSMUSG00000081683	0.45367	1.13201	17.2878	Fzd10	5.6842	0.877878	0.460311	0.68257	4.11381	1.19658e-07	3.77337e-06	4.99169	7.61662e-06	0.000100733
ENSMUSG00000000126	47.575	35.5195	10.3792	Wnt9a	31.6711	-0.422566	0.110923	0.286394	-1.74971	1.41719e-08	5.53684e-07	-2.17228	4.15649e-11	1.91395e-09
ENSMUSG00000026556	41.4613	52.2005	23.8542	Vangl2	40.7048	0.328856	0.108219	0.28237	-1.1557	5.22492e-08	1.79865e-06	-0.826839	0.00056807	0.00403701
ENSMUSG00000031169	107.792	97.5272	65.0888	Porcn	91.0056	-0.14395	0.39446	0.626308	-0.564265	0.000984462	0.00814187	-0.708215	0.000166799	0.00141434
ENSMUSG00000034755	17.218	8.77464	0.940674	Pcdh11x	8.95388	-0.97406	0.0169228	0.0788224	-3.04232	1.43419e-05	0.000241612	-4.01638	2.05436e-08	5.45081e-07
ENSMUSG00000040260	163.969	186.513	86.2516	Daam2	150.394	0.181174	0.446331	0.671145	-1.11157	3.73921e-06	7.647e-05	-0.930393	0.000375916	0.00284935
ENSMUSG00000055799	201.251	205.138	96.5956	Tcf7l1	172.07	0.0304649	0.852787	0.932902	-1.09833	6.41729e-11	4.33461e-09	-1.06787	5.77485e-09	1.72697e-07

## Sheet: Fatty liver-specific Wnt Genes
ENSEMBL	RD	FL	HCC	SYMBOL	baseMean	log2FC_FLvsRD	pvalue_FLvsRD	FDR_FLvsRD	log2FC_HCCvsFL	pvalue_HCCvsFL	FDR_HCCvsFL	log2FC_HCCvsRD	pvalue_HCCvsRD	FDR_HCCvsRD
ENSMUSG00000018623	9.88224	47.5881	10.8093	Mmp7	25.6808	2.23791	6.92871e-05	0.00119331	-2.14603	8.34796e-05	0.00106842	0.0918729	0.883071	0.944094
ENSMUSG00000030772	132.4	315.384	168.916	Dkk3	218.486	1.25377	1.24234e-08	8.94824e-07	-0.898688	3.13019e-05	0.000467064	0.355083	0.13782	0.307748
ENSMUSG00000061048	9.49652	27.1875	14.6039	Cdh3	18.2832	1.48903	6.51295e-06	0.000174122	-0.916209	0.00110727	0.00897724	0.572821	0.117401	0.275483
ENSMUSG00000078794	19.6396	43.7666	15.8359	Dact3	28.4555	1.14246	6.87296e-06	0.00018189	-1.46959	2.71228e-09	1.26526e-07	-0.327129	0.271323	0.480248
ENSMUSG00000092009	1.05152	22.5436	2.57938	Myh15	10.3506	4.39988	2.72014e-06	8.42381e-05	-3.12266	1.20861e-05	0.000209714	1.27722	0.2186	0.419151
ENSMUSG00000002524	2373.74	2128.96	2509.38	Puf60	2312.84	-0.157851	0.0118537	0.0612708	0.237102	0.000134385	0.001588	0.0792509	0.241036	0.446073
ENSMUSG00000020218	74.3795	8.71095	369.606	Wif1	134.171	-3.099	0.00109189	0.010526	5.41187	1.04282e-08	4.17362e-07	2.31287	0.0217785	0.0799179
ENSMUSG00000022428	245.91	198.007	289.724	Cby1	239.072	-0.312696	0.0249558	0.103867	0.555778	4.44299e-05	0.000623416	0.243082	0.1026	0.250356
ENSMUSG00000024304	3425.66	2758.18	4320	Cdh2	3413.86	-0.31276	0.0357585	0.133648	0.647523	1.33579e-05	0.000227823	0.334764	0.0373042	0.119922
ENSMUSG00000024576	4414.37	4004.75	5038.49	Csnk1a1	4429.27	-0.140634	0.0370852	0.136994	0.331217	7.95071e-07	1.98647e-05	0.190583	0.00879716	0.0388702
ENSMUSG00000067567	166.486	144.718	212.392	Hdac8	171.024	-0.202314	0.252419	0.478062	0.56033	0.0011557	0.00929248	0.358015	0.0581205	0.166686
ENSMUSG00000023411	22.2125	33.7085	14.3472	Nfatc4	24.6328	0.591307	0.0823689	0.236533	-1.22189	0.000374816	0.00366966	-0.630587	0.102808	0.250778
ENSMUSG00000031486	347.01	477.643	279.631	Adgra2	380.983	0.461343	0.00137393	0.0125043	-0.776342	6.25521e-08	2.10261e-06	-0.314999	0.0453486	0.138585
ENSMUSG00000055421	7.84019	19.6128	2.79038	Pcdh9	11.2025	1.29221	0.0013334	0.0122659	-2.81019	5.12923e-09	2.2368e-07	-1.51798	0.00571633	0.0273577
ENSMUSG00000060216	796.679	1319.69	696.578	Arrb2	982.593	0.728766	0.00467138	0.0310738	-0.922646	0.000336872	0.00336903	-0.19388	0.486586	0.684984
ENSMUSG00000070867	10.6789	15.3133	7.07854	Trabd2b	11.5282	0.542319	0.121126	0.303105	-1.14358	0.00123907	0.00980452	-0.601261	0.145214	0.319035
ENSMUSG00000102918	68.3354	83.9971	49.0162	Pcdhgc3	69.1022	0.299953	0.158149	0.359094	-0.784072	0.000219526	0.00236562	-0.48412	0.0404978	0.127446
ENSMUSG00000021567	5.48919	19.8022	10.3709	Nkd2	12.8186	1.79272	1.78416e-05	0.000391991	-0.956843	0.00496126	0.0286336	0.835875	0.0686685	0.188166
ENSMUSG00000027004	67.5998	221.757	122.368	Frzb	147.185	1.70951	4.74489e-09	3.90501e-07	-0.861942	0.00233831	0.0161562	0.847571	0.00734159	0.033482
ENSMUSG00000027544	14.3766	43.2451	31.4581	Nfatc2	31.2876	1.56151	3.37613e-05	0.000663202	-0.4777	0.161645	0.357483	1.08381	0.00761666	0.034516
ENSMUSG00000027669	145.839	203.087	155.836	Gnb4	172.352	0.482614	0.000354407	0.00435682	-0.386766	0.00296513	0.0194217	0.0958483	0.515576	0.708615
ENSMUSG00000035342	337.243	481.322	467.664	Lzts2	434.929	0.51059	0.000283142	0.00365209	-0.0393392	0.775145	0.887419	0.47125	0.00190077	0.0111811
ENSMUSG00000039385	2.51826	15.6017	7.03479	Cdh6	9.23393	2.68123	3.45139e-05	0.000674824	-1.16675	0.0188123	0.0797169	1.51448	0.0302224	0.102545
ENSMUSG00000043004	104.04	221.259	133.379	Gng2	160.935	1.09076	0.000239073	0.00317353	-0.733171	0.0122777	0.0577527	0.357585	0.266525	0.475008
ENSMUSG00000103037	4.53262	12.4568	10.1372	Pcdhgb1	9.44392	1.47622	0.000769591	0.00806593	-0.301368	0.359205	0.587885	1.17485	0.0120705	0.0499525
ENSMUSG00000024387	2030.95	1698.3	1736.05	Csnk2b	1807.24	-0.257839	0.000460256	0.00537436	0.031849	0.663817	0.822597	-0.22599	0.00449873	0.0225854
ENSMUSG00000024697	662.427	120.852	295.589	Gna14	331.532	-2.45477	1.33302e-09	1.30562e-07	1.29131	0.00144844	0.0109901	-1.16347	0.00759839	0.0344405
ENSMUSG00000051375	3950.34	2374.34	3268.53	Pcdh1	3100.87	-0.73448	0.000271039	0.00353294	0.461075	0.0222201	0.0899561	-0.273405	0.209356	0.407483
ENSMUSG00000074698	2912.94	2364.41	2576.9	Csnk2a1	2588.24	-0.300883	0.000263171	0.00344324	0.124208	0.130847	0.310299	-0.176675	0.0472253	0.143106

## Sheet: Wnt GO Tumour-specific
ONTOLOGY	ID	Description	GeneRatio	BgRatio	pvalue	p.adjust	qvalue	geneID	Count
BP	GO:0016055	Wnt signaling pathway	44/1132	451/22893	1.47229e-05	0.00180438	0.00148745	Wnt6/Aspm/Lgr5/Ddit3/Znrf3/Grb10/Usp34/Fbxw11/Tcf7/Nlk/Rnf43/Axin2/Notum/Csnk1d/Lect2/Wnt5a/Sema5a/Ccn4/Apcdd1/Dab2ip/Wwtr1/Siah2/Sfrp2/Lef1/Tle1/Fzd10/Mdfic/Wnt16/Wnt11/Cpe/Nkd1/Ctnnb1/Vangl2/Epm2a/Rspo3/Wnt9a/Sox9/Sdc1/Daam2/Bmp2/Tcf7l1/Fgfr2/Amotl2/Porcn	44
BP	GO:0030111	regulation of Wnt signaling pathway	32/1132	318/22893	0.000117107	0.00694456	0.00572478	Aspm/Lgr5/Ddit3/Znrf3/Grb10/Usp34/Nlk/Rnf43/Axin2/Notum/Csnk1d/Lect2/Wnt5a/Sema5a/Ccn4/Apcdd1/Dab2ip/Wwtr1/Siah2/Sfrp2/Lef1/Tle1/Mdfic/Wnt11/Nkd1/Ctnnb1/Vangl2/Rspo3/Sox9/Daam2/Bmp2/Fgfr2	32
BP	GO:0060070	canonical Wnt signaling pathway	31/1132	305/22893	0.000123978	0.00727384	0.00599622	Wnt6/Aspm/Lgr5/Ddit3/Znrf3/Usp34/Tcf7/Axin2/Notum/Csnk1d/Wnt5a/Sema5a/Dab2ip/Wwtr1/Siah2/Sfrp2/Lef1/Tle1/Fzd10/Wnt16/Wnt11/Nkd1/Ctnnb1/Rspo3/Wnt9a/Sox9/Sdc1/Daam2/Tcf7l1/Fgfr2/Porcn	31
BP	GO:0003306	Wnt signaling pathway involved in heart development	5/1132	12/22893	0.000173335	0.00893405	0.00736482	Wnt5a/Wnt11/Ctnnb1/Vangl2/Bmp2	5
BP	GO:2000050	regulation of non-canonical Wnt signaling pathway	7/1132	26/22893	0.000203709	0.00994208	0.0081958	Znrf3/Csnk1d/Wnt5a/Sfrp2/Nkd1/Rspo3/Daam2	7

## Sheet: Wnt KEGG Tumour-specific
ID	Description	GeneRatio	BgRatio	pvalue	p.adjust	qvalue	geneID	Count
mmu04310	Wnt signaling pathway	30/522	169/8943	3.4553e-08	3.60503e-06	3.06734e-06	Wnt6/Lgr5/Znrf3/Fbxw11/Tcf7/Nlk/Rnf43/Axin2/Notum/Rock2/Wnt5a/Ccn4/Smad4/Fosl1/Sfrp2/Vangl1/Lef1/Tle1/Fzd10/Wnt16/Wnt11/Nkd1/Ctnnb1/Tbl1x/Vangl2/Rspo3/Wnt9a/Daam2/Tcf7l1/Porcn	30
