# Supplementary material for: Diet-induced rewiring of the Wnt gene regulatory network connects aberrant splicing to fatty liver and liver cancer in DIAMOND mice
Source: Sci Rep. 2023 Oct 31;13:18666. doi: 10.1038/s41598-023-45614-1 (PMC10618177; doi:10.1038/s41598-023-45614-1)
Supplement: Supplementary file 4 — Supplementary Table S3. [file 41598_2023_45614_MOESM4_ESM.xlsx]

## Sheet: Early Regions
seqnames	start	end	width	strand	Conc	Conc_RD	Conc_FL	Conc_HCC	FoldChange_FLvsRD	p.value_FLvsRD	FDR_FLvsRD	FoldChange_HCCvsFL	p.value_HCCvsFL	FDR_HCCvsFL	FoldChange_HCCvsRD	p.value_HCCvsRD	FDR_HCCvsRD	annotation	geneChr	geneStart	geneEnd	geneLength	geneStrand	geneId	distanceToTSS	geneName
chr12	116269583	116269983	401	*	5.62886107279258	3.85638661363347	5.68726478394188	5.58856897065713	-1.27786124073963	1.50568497088259e-06	0.00259413944431647	-0.0540439793245219	0.750681277678336	0.899157397438678	-1.45484595813641	9.82383458798016e-07	4.81686036657351e-05	Distal Intergenic	12	116206262	116263022	56761	2	217935	-6561	Dync2i1
chr14	8331547	8331947	401	*	5.52394182222837	4.25130612547993	5.66762353217614	5.41953323043633	-0.898081420510624	0.000127482519070597	0.0398283457884628	-0.123324686040099	0.478695002818495	0.738810648405253	-0.850056101165752	0.000630971392090721	0.00923158261622863	Distal Intergenic	14	8296274	8318023	21750	2	268709	-13524	Fam107a
chr14	47136122	47136522	401	*	5.92110186139926	4.50056906989067	5.83219674294162	5.97746708529609	-0.850616386803706	0.000176900301849445	0.0466549546833684	0.0727157733886241	0.661262334148653	0.854568083994705	-1.20980040956422	4.30415923832324e-06	0.000162880473229496	Distal Intergenic	14	47097679	47116161	18483	2	100038654	-19961	Gm10371
chr14	106281880	106282280	401	*	5.75105561914954	4.28303561534176	6.06838753444409	5.4926027967552	-1.21688535625317	3.53832822760769e-06	0.00404331823089527	-0.312531193483493	0.115112088734855	0.348700157726948	-0.863026100581411	0.000774383093261654	0.0108439677331069	Distal Intergenic	14	106106198	106135859	29662	1	212085	175682	Trim52
chr15	60779401	60779801	401	*	6.97396705413618	5.06802622796522	6.65484648572265	7.15321621797141	-1.04068956829016	3.43387954671776e-05	0.0177931353629993	0.264010985621498	0.1702899084519	0.43178440704295	-1.79460235422022	1.19441960493703e-09	1.72068048223687e-07	Distal Intergenic	15	60822271	60831793	9523	1	320469	-42470	9930014A18Rik
chr15	61608461	61608861	401	*	6.01287498547533	4.52502303396642	6.23572129642586	5.84255271344689	-1.23012399234067	1.38564185923579e-06	0.00247257892338775	-0.216159926178035	0.234893900454124	0.511985291728388	-1.02956174802809	6.46988241202538e-05	0.00152986845638635	Intron (ENSMUST00000229538.1/432956, intron 4 of 4)	15	61534676	61774451	239776	2	432956	165590	D030024E09Rik
chr15	63377551	63377951	401	*	6.14592600003745	4.66417120004728	6.01230759848318	6.22859012130195	-0.871816083654061	0.000159887608577428	0.0438935410712233	0.108279977257594	0.530197595263736	0.775440035645555	-1.33741307147404	1.28999840826149e-06	6.03497008149598e-05	Intron (ENSMUST00000228339.2/432958, intron 4 of 8)	15	63176838	63718289	541452	2	432958	340338	Gm20740
chr1	128399024	128399424	401	*	6.12200018396855	4.73029295979123	6.02934320269016	6.18062235103717	-0.900424915292414	9.35026689034858e-05	0.0346056840673612	0.0807675840369861	0.617757896454051	0.831039970340869	-1.22551267716905	1.30300604528351e-06	6.09012105206223e-05	Intron (ENSMUST00000027602.14/226414, intron 4 of 15)	1	128363707	128417368	53662	2	226414	17944	Dars
chr16	45130560	45130960	401	*	6.06671892190321	4.35379766023671	5.90375431044383	6.16595777619585	-1.01147351481623	4.51901012735625e-05	0.0215036020955455	0.126229878878417	0.470349638878494	0.732786919763951	-1.51251960490114	1.45582487058862e-07	9.93699915766252e-06	Distal Intergenic	16	45139573	45158706	19134	2	74102	27746	Slc35a5
chr17	50421429	50421829	401	*	6.40877628737326	4.71327846176002	6.20509611234745	6.53016070284561	-1.08541214351133	1.17837611775736e-05	0.00842204681613752	0.170931382473207	0.325861812419204	0.609738771367288	-1.59988363405783	4.11597541736242e-09	5.0158681890999e-07	Distal Intergenic	17	50509403	50688484	179082	1	224860	-87574	Plcl2
chr18	20757209	20757609	401	*	6.14199843726268	4.46387380910508	5.99462550671907	6.2324968298802	-1.12193560314485	6.21151506899252e-06	0.00574726183161374	0.127884220685483	0.444162254239212	0.712816717656763	-1.55730823030788	7.93956356987917e-09	8.84487041885379e-07	Distal Intergenic	18	20684599	20746404	61806	2	56386	-10805	B4galt6
chr18	76173431	76173831	401	*	6.19449155081572	4.74160972927682	6.03854360590129	6.28981520309223	-0.879285685457539	0.000127180722980198	0.0398283457884628	0.131921481044482	0.435488205293789	0.705927785026965	-1.32751668812721	4.0107239440512e-07	2.33013733884389e-05	Promoter (2-3kb)	18	76170552	76170652	101	1	102465184	2879	Mir6358
chr3	61011289	61011689	401	*	6.33138893385428	5.01208190589849	6.20801144818171	6.40814327199503	-0.820580000825138	0.000180078920825486	0.0468617875006488	0.103212584225979	0.522257785049925	0.769964236418839	-1.17704581818945	1.36012128523434e-06	6.29349240536055e-05	Distal Intergenic	3	61002795	61008982	6188	1	18441	8494	P2ry1
chr3	61072655	61073055	401	*	5.73310227897497	4.08845070628401	5.52426016912149	5.85722623631085	-0.934203497928409	9.12141148311571e-05	0.0342663310783754	0.17015457180491	0.334649746053447	0.618336596716632	-1.49565809595337	1.06273860195253e-07	7.711752820848e-06	Distal Intergenic	3	61002795	61008982	6188	1	18441	69860	P2ry1
chr3	152468961	152469361	401	*	5.79985707857658	4.80427882149222	6.01030490150075	5.64030308771779	-0.861062727575905	0.000121280075965923	0.0396040627015527	-0.212208355725163	0.22745362191219	0.503651865529508	-0.606971607410746	0.00398732580646445	0.0370784936895942	Intron (ENSMUST00000045262.10/229949, intron 13 of 13)	3	152395473	152462826	67354	1	108946	73488	Zzz3
chr4	43017941	43018341	401	*	5.26293733336357	3.95770701910218	5.57846201974572	5.00627804002292	-1.07028136372943	2.50209204539884e-05	0.014206196245035	-0.307164994952134	0.119672379667411	0.356320861563303	-0.693450820042152	0.00372138284950537	0.0352408079898811	Exon (ENSMUST00000149333.7/56703, exon 10 of 11)	4	43002343	43010488	8146	2	60534	-7453	Fancg
chr4	46185925	46186325	401	*	6.63867008745167	4.71667269001367	6.50398707518265	6.72194478497383	-1.27939619421277	8.39157377297739e-07	0.00182294170431758	0.111391742957462	0.517556333756803	0.766771002519381	-1.76262473982839	9.76910312107506e-10	1.4526888938732e-07	Intron (ENSMUST00000058232.10/22590, intron 2 of 5)	4	46155347	46196311	40965	2	22590	9986	Xpa
chr4	88303267	88303667	401	*	6.13695374830124	4.86271807714463	6.3040224768078	6.01375561798214	-1.12827458781998	2.18847579735074e-06	0.00331348499208584	-0.166390076215822	0.318843990083901	0.602366768913676	-0.957904352647822	4.19699343890017e-05	0.00108708439699952	Exon (ENSMUST00000097992.9/230393, exon 20 of 44)	4	88396144	88438928	42785	2	66775	135261	Hacd4
chr4	106628942	106629342	401	*	5.81423850760537	4.47231166978954	6.0306611436955	5.64951688094306	-1.12587149638341	5.90125742670271e-06	0.00556321558618442	-0.212233483273272	0.236882830606532	0.514051252484497	-0.894396005941128	0.000248219155098843	0.00442455293091637	Intron (ENSMUST00000047922.2/230576, intron 1 of 6)	4	106622432	106640189	17758	1	230576	6510	Ttc22
chr4	109660529	109660929	401	*	6.28191510777965	5.17063998669945	6.51706399163031	6.10073491876569	-1.02635349264941	1.27025756723855e-05	0.00857664176885226	-0.245164949535111	0.170069338348359	0.431506832067696	-0.715550115362446	0.00102117568266471	0.0134658278724358	3' UTR	4	109660876	109667189	6314	2	12580	6260	Cdkn2c
chr4	134067183	134067583	401	*	6.55401534813323	5.23615050960238	6.7575757990983	6.40036905386695	-1.13891989036439	3.88438225688442e-06	0.00404331823089527	-0.199875007058035	0.260761327834963	0.542229023803317	-0.929186420085708	0.000117849650469086	0.0024667951135473	Intron (ENSMUST00000219402.2/230806, intron 2 of 2)	4	134060815	134092504	31690	1	230806	6368	Crybg2
chr6	12868470	12868870	401	*	6.28778573977584	4.99163219028585	6.36610699675692	6.23310498218667	-0.861348177181011	0.000178350339134644	0.0466549546833684	-0.0630878865198847	0.713720855367325	0.881111603517816	-0.962901924227786	0.000190223477083917	0.00359589458429258	Distal Intergenic	6	12311610	12749410	437801	2	330267	-119060	Thsd7a
chr6	49273976	49274376	401	*	5.79034031504643	4.46830443279396	5.75398966381179	5.81407501688238	-0.859569428714877	0.00015632663511265	0.0436352178590417	0.0294175650147587	0.855834407202364	0.946247185692829	-1.10888485534043	1.40554223027375e-05	0.000428733284452977	Distal Intergenic	6	49243924	49264033	20110	2	101214	-9943	Tra2a
chr6	58825936	58826336	401	*	6.02800562736752	4.23240976354148	5.92257850185648	6.0942397821652	-1.10700822767629	1.61849263627521e-05	0.0104713295849955	0.0848573552821468	0.622790449925649	0.833857788656465	-1.54266070253192	1.47931477161394e-07	1.00617768363711e-05	Distal Intergenic	6	58831465	58920398	88934	1	73998	-5129	Herc3
chr6	63547087	63547487	401	*	4.98969469518041	2.87894005827376	4.82488017050893	5.08996084629419	-0.855791069280982	0.000136372165913009	0.0417200003775697	0.102978620010706	0.580972546978977	0.808258423402276	-1.70973343634505	2.53714624303912e-06	0.000104334135709635	Intron (ENSMUST00000159561.7/14804, intron 2 of 8)	6	63255876	64704323	1448448	1	14804	291211	Grid2
chr6	82863257	82863657	401	*	6.49812900437931	4.77665300568552	6.42026580332806	6.54779702967613	-1.1338086492335	1.07514917530433e-05	0.00789981667572144	0.0590168271365601	0.730900632240798	0.889389969043795	-1.51303215337561	1.76776916214881e-07	1.16900472786099e-05	Distal Intergenic	6	82877864	82881853	3990	2	69652	18196	2310069B03Rik
chr6	100781663	100782063	401	*	5.6408804759318	3.89287107170478	5.42244828220447	5.77005447993354	-0.932002983303459	0.000106555546977088	0.0367168368907809	0.183068201092761	0.315736333340232	0.599566715261346	-1.59084580450443	1.1090549591759e-07	7.98455648130615e-06	Intron (ENSMUST00000032157.8/232313, intron 3 of 6)	6	100833622	100869934	36313	1	232314	-51559	Ppp4r2
chr6	100788617	100789017	401	*	5.75557225606334	3.66719800581817	5.74971928696882	5.75946108510597	-1.43097225274554	6.50763302276538e-08	0.000250113366422654	0.00837254214735833	0.959187032822548	0.985466939335157	-1.76297658758254	3.58798697715894e-09	4.47057808794935e-07	Intron (ENSMUST00000032157.8/232313, intron 5 of 6)	6	100833622	100869934	36313	1	232314	-44605	Ppp4r2
chr6	114988415	114988815	401	*	5.75918583335232	4.14285262358127	5.86435955935177	5.68455345938	-1.23828434988146	1.14089253663326e-06	0.00211124276667942	-0.0896587004755868	0.588039756103302	0.812657475630508	-1.27653604686093	2.36293005221885e-06	9.83026120974708e-05	Distal Intergenic	6	114860628	114969994	109367	2	232334	-18421	Vgll4
chr6	119332994	119333394	401	*	6.21987542129081	4.65741993782176	6.10786721234444	6.28999069072946	-1.06575846682668	1.1799361082572e-05	0.00842204681613752	0.0973942062674169	0.549495344225371	0.787827064732889	-1.42438903814492	4.90469876868612e-08	4.08430615464389e-06	Promoter (2-3kb)	6	119315133	119330766	15634	2	211187	-2228	Lrtm2
chr6	128225339	128225739	401	*	5.69373211180215	4.09857062972936	5.80033941100853	5.61801622386515	-1.15043217848287	7.83902752641706e-06	0.0065826385258911	-0.09459251549197	0.581192064829652	0.808446521574034	-1.1812083196929	1.82116242949967e-05	0.000536512733652839	Intron (ENSMUST00000130454.7/21679, intron 11 of 11)	6	128169704	128183803	14100	2	330427	-41536	9330102E08Rik
chr6	137569266	137569666	401	*	5.88011550660236	4.57774316305976	6.19317304509863	5.62589744878236	-1.11576359124292	1.26191272545578e-05	0.00857664176885226	-0.314337897439497	0.111979250651402	0.343438318316061	-0.730413563618652	0.00229208119465371	0.0248527658007114	Exon (ENSMUST00000205037.1/ENSMUST00000205037.1, exon 1 of 1)	6	137477245	137654876	177632	2	13860	85210	Eps8
chr7	45654316	45654716	401	*	6.43700696760322	5.15308308087679	6.55145769004953	6.35532928164535	-0.978256320354988	4.63992415527524e-05	0.0218706764617143	-0.102367189720518	0.544438015030281	0.784131359227839	-0.936932764972669	0.000131414974569583	0.00269499238843892	Intron (ENSMUST00000069800.5/14344, intron 1 of 1)	7	45648591	45666394	17804	2	14344	11678	Fut2
chr7	58658016	58658416	401	*	6.43991769434081	4.9846524454825	6.17738098766094	6.59167187380822	-0.837395847790217	0.000139652799796999	0.0417200003775697	0.255373336405905	0.150025872994349	0.402328814978453	-1.41526055382012	7.64558640343754e-09	8.6036954743548e-07	Promoter (<=1kb)	7	58658246	58829420	171175	1	11982	0	Atp10a
chr7	145206301	145206701	401	*	6.97660756923719	5.85511708631233	7.13897167670915	6.85723353489526	-0.903296236210317	9.31774278419757e-05	0.0346056840673612	-0.14855416337168	0.389067352320932	0.667824448219007	-0.768964065259394	0.000744475531918414	0.0105165325068622	Promoter (1-2kb)	7	145205825	145208119	2295	2	100040049	1418	Smim38
chr8	31373766	31374166	401	*	5.36321027648329	2.79813090283473	5.08984377230546	5.52035180279882	-1.32003757955949	2.13614476839838e-06	0.00331348499208584	0.208326201994767	0.272586078807716	0.554850069966363	-2.18822086480913	6.35245420720962e-10	1.01537853841163e-07	Promoter (4-5kb)	8	31378813	31382439	3627	1	74517	-4647	7420700N18Rik
chr8	73342259	73342659	401	*	6.57098845372975	5.48004346755688	6.79608338279457	6.39869459810338	-1.02646868677186	9.10835515812845e-06	0.00712689763668541	-0.237174853064188	0.176312377331144	0.440043377505105	-0.725632833914415	0.000691166170342934	0.009931960464485	Intron (ENSMUST00000004497.10/16795, intron 1 of 14)	8	72814599	73353540	538942	2	16795	10881	Large1
chr9	115543435	115543835	401	*	6.30331700189725	4.67828140519848	5.91092878450938	6.5158926694355	-0.853519718885496	0.000140132631044302	0.0417200003775697	0.391101872109633	0.0450153798685554	0.20552859954637	-1.6376802783033	1.88478202735475e-10	3.62197112364434e-08	Distal Intergenic	9	115381819	115381939	121	1	100316675	161616	Mir467h
chr9	122400969	122401369	401	*	6.16513680224233	4.44091567642937	5.85047981618755	6.34227462783709	-0.970296905187239	5.21022620296544e-05	0.0240015315609023	0.290886032554661	0.121562609586849	0.359308697669033	-1.66218828017978	9.87650489760796e-10	1.46430175283111e-07	Promoter (2-3kb)	9	122380575	122398801	18227	2	654800	-2168	A730085K08Rik
chr10	79633058	79633458	401	*	5.78563058992457	4.12039496807311	5.68642886139857	5.8481673625515	-0.966166456381083	7.86548417017878e-05	0.0319898313392597	0.0845203046493123	0.62774008314149	0.836615083121421	-1.42846458381309	1.23679586148887e-06	5.81328959768859e-05	Promoter (4-5kb)	10	79618051	79637918	19868	2	216148	4460	Shc2
chr1	51553599	51553999	401	*	5.90475326418837	4.68414007678906	5.9787738321907	5.85320842769542	-0.862916683821523	0.000146720134551875	0.0421306023146544	-0.0615262691094512	0.70710667812547	0.877542922649304	-0.908553363237905	0.000172616231166976	0.00334152345198223	Intron (ENSMUST00000189410.1/100045066, intron 3 of 3)	1	51507086	51596718	89633	2	100045066	42719	Gm17767
chr11	110307192	110307592	401	*	6.18685953107493	4.37048680526425	5.84449710872936	6.3769486907444	-1.05181626592457	1.65566215117813e-05	0.0104713295849955	0.332437015456882	0.0811088397604464	0.286195061425914	-1.77101710079811	4.53175674329252e-11	1.0482624718605e-08	Intron (ENSMUST00000043961.11/217265, intron 11 of 38)	11	110269369	110337716	68348	2	217265	30124	Abca5
chr11	110357968	110358368	401	*	7.18495982036674	5.63016994195328	6.90675185348914	7.34449026540392	-0.887344456024944	0.000103513346845305	0.036388369464724	0.253690819842767	0.165582824192599	0.425509449568432	-1.50668349555494	5.45596568084258e-09	6.39910491262016e-07	Distal Intergenic	11	110269369	110337716	68348	2	217265	-20252	Abca5
chr12	86514099	86514499	401	*	3.94732597940084	6.09808503655295	4.4110130322332	3.52707029000351	1.18926855665731	3.83601286472729e-06	0.00404331823089527	-0.440242852470944	0.0436601368475919	0.201835637515734	2.22691703424598	2.4474455666002e-12	8.55134057969317e-10	Exon (ENSMUST00000116402.9/26380, exon 6 of 7)	12	86361117	86521628	160512	1	26380	152982	Esrrb
chr12	104554972	104555372	401	*	3.54901204354095	5.60778089362802	3.89846253300178	3.25791996845859	0.884070999264675	0.000153570098653684	0.0431066090400712	-0.225500083432556	0.254201500580007	0.534573162800601	1.85706748992055	9.01672512515075e-08	6.78877894492819e-06	Distal Intergenic	12	104471209	104473330	2122	2	14836	-81642	Gsc
chr13	4336713	4337113	401	*	5.35274802681704	6.60369287829961	5.38580867311228	5.33027905320403	0.89637590841202	7.58445306436282e-05	0.0313181498270929	-0.0311821404763958	0.849780259950581	0.943549368065402	1.09659313047571	3.1793171539513e-06	0.000125673577753183	Distal Intergenic	13	4268176	4279433	11258	2	622402	-57280	Akr1c12
chr1	79815261	79815661	401	*	3.1416040832391	5.37435788420667	3.42511255477026	2.91599265258667	0.953416402386295	8.0123310114245e-05	0.0319898313392597	-0.170210796799689	0.375389435419771	0.655688087792813	1.9375281467426	1.52916164927086e-07	1.02945151099855e-05	Exon (ENSMUST00000153862.1/20720, exon 3 of 3)	1	79702262	79776143	73882	2	69368	-39118	Wdfy1
chr13	38930331	38930731	401	*	4.64592450795003	6.49655036506031	5.20372734956997	4.10076622958436	0.896420047645582	0.000107616844934274	0.0367480306954527	-0.668680818977163	0.00424500604689435	0.0522407591445885	2.14563266924803	7.74455833074538e-13	3.04860968473426e-10	Distal Intergenic	13	38960619	38966605	5987	1	75958	-29888	5033403F01Rik
chr13	51229127	51229527	401	*	4.56310874669942	6.4128548614256	4.9042260233961	4.28062648061656	1.1340982817969	3.63372535319719e-06	0.00404331823089527	-0.348411724484324	0.0874612312901515	0.29911741220175	1.92202189746012	6.13659588207298e-12	1.86956632104814e-09	Distal Intergenic	13	51202727	51203065	339	2	667728	-26062	H2af-ps2
chr13	57367056	57367456	401	*	3.50747330833386	5.60822824431644	3.48918852411726	3.51953567486141	1.23129150555326	6.64599607760119e-06	0.00603746450947756	-0.00654245973769618	0.971885689131106	0.989870943186509	1.74047808050163	2.40145227502358e-07	1.5226670237218e-05	Distal Intergenic	13	56773113	56895993	122881	2	26946	-471063	Trpc7
chr13	57418592	57418992	401	*	2.62742787969435	5.59972681904081	2.58324089196228	2.65615147524871	1.49589299119814	1.95598950095233e-07	0.000651527062837214	0.0108174961356664	0.952356650651312	0.982762855255615	2.3568131481419	2.69828446108101e-09	3.47466713436731e-07	Distal Intergenic	13	57421195	57908332	487138	2	20745	489340	Spock1
chr13	58765324	58765724	401	*	3.64850355209696	5.91507032897058	4.00873816494496	3.3461177035723	1.25345648264703	3.23637133614886e-06	0.00404255143598354	-0.278218503427796	0.170081815512461	0.431506832067696	2.18171029293315	1.03012001528546e-10	2.16255951444213e-08	Promoter (2-3kb)	13	58736408	58762360	25953	2	67585	-2964	4930455J16Rik
chr13	69639335	69639735	401	*	6.14342613631178	7.10047453310928	6.00896822402556	6.2265717934347	0.805374547773445	0.000149113139433662	0.0425730794209341	0.112239798527997	0.487929612016325	0.745486977395379	0.709931382436333	0.000470759395605804	0.00731830194214325	Distal Intergenic	13	69573449	69611442	37994	2	78925	-27893	Srd5a1
chr13	69700913	69701313	401	*	5.06117791112954	6.36060255570437	5.12566826284264	5.01652497599509	0.820673073703573	0.000204162872004075	0.0499323389151578	-0.065615699199439	0.70250460960705	0.875566893665384	1.1464988703545	4.46137180210414e-06	0.000167599985504008	Distal Intergenic	13	69702832	69739889	37058	2	76980	38576	Ube2ql1
chr1	13446425	13446825	401	*	4.21468577741514	5.66103114884913	3.33263804783048	4.59866428819935	1.43626932865429	3.30457583605598e-07	0.000868999089856322	0.622338244365009	0.00855889599259917	0.0789434519797351	0.765524671348591	0.00145304469647859	0.0176728152908608	Distal Intergenic	1	13139105	13374083	234979	2	17978	-72342	Ncoa2
chr13	118828304	118828704	401	*	3.78754084647819	5.87312448710315	4.18331852769254	3.44667168246231	1.04996121294127	3.85585540846812e-05	0.0188876431008531	-0.288985768403226	0.156150183167855	0.412122325909814	1.9918667259645	2.39311606930822e-09	3.14656977070832e-07	Distal Intergenic	13	118669791	118792115	122325	1	14165	158513	Fgf10
chr14	11356729	11357129	401	*	5.28841881595004	7.09627240257749	5.65798144644461	4.97612322861171	1.12133932236192	1.88541073435184e-06	0.00314008873103852	-0.442647614535468	0.0331458184634406	0.172617167090337	1.95793348243644	5.27739619913441e-14	3.13904552016133e-11	Distal Intergenic	14	11282477	11282561	85	1	102466641	74252	Mir5124b
chr1	89670342	89670742	401	*	4.52799986234104	6.32730981822197	4.67607011166533	4.42010712425549	1.22572566980042	1.01370352866533e-06	0.00202594732424939	-0.140427335362454	0.439594033000266	0.70894665326572	1.72710780609896	3.26890062898069e-10	5.70609833690605e-08	Intron (ENSMUST00000027521.14/347722, intron 8 of 17)	1	89650529	89683908	33380	2	74403	13166	4933400F21Rik
chr14	55023909	55024309	401	*	3.87127589438166	5.48053933146273	3.90134715630194	3.85087442061525	0.84905075282038	0.000204743336638524	0.0499323389151578	-0.034105857880618	0.853316252535225	0.945418670760804	1.32892996659299	1.11731728973272e-05	0.000356879007395762	3' UTR	14	55015454	55024137	8684	1	68966	8455	Ngdn
chr14	63872740	63873140	401	*	4.05488778598163	5.51781195980991	3.93929766840033	4.12710365553743	0.885111221967444	0.000159238443139518	0.0438935410712233	0.0761565068142623	0.680029413184326	0.864356498520482	1.06114170704573	0.000111132894197837	0.0023538126009753	Intron (ENSMUST00000022528.5/72400, intron 5 of 6)	14	63860364	63919855	59492	1	72400	12376	Pinx1
chr14	119830694	119831094	401	*	4.15420816282929	6.22162497298457	4.42511255477026	3.94045437984309	1.22856468714434	3.46947560862325e-06	0.00404331823089527	-0.192601133779921	0.317562361115664	0.601134727381886	1.93827776781119	5.61323746551622e-10	9.19540317137877e-08	Intron (ENSMUST00000065904.4/50787, intron 1 of 1)	14	119749225	119751564	2340	1	75432	81469	1700006F04Rik
chr1	118967087	118967487	401	*	4.34650842731955	6.26501342651933	4.74463335398824	4.00302730362968	1.03252456094251	3.49447729047203e-05	0.0178161289123617	-0.343975382328053	0.0971935026060486	0.317127680024072	1.93082499878175	3.21087157295059e-10	5.70609833690605e-08	Intron (ENSMUST00000062483.14/14633, intron 2 of 13)	1	118954220	118954300	81	1	102465176	12867	Mir6346
chr16	6592533	6592933	401	*	3.32740943798563	5.57447663481365	3.55787059315346	3.15038708538194	1.16293395750011	1.39891944314516e-05	0.00931941480764062	-0.12474484265482	0.51089406056817	0.762631994757385	1.93184977362829	3.51174836736624e-08	3.08910203216702e-06	Intron (ENSMUST00000230658.1/268859, intron 3 of 11)	16	5975585	5998496	22912	1	68238	616948	1700123O21Rik
chr16	8189472	8189872	401	*	4.07655871780618	6.02690057354483	4.58565320169037	3.59840459453018	0.980548274567082	5.32398344377521e-05	0.0241825007986168	-0.531309764439737	0.0188567880256411	0.124344800965175	2.11344569678475	1.72380068995962e-11	4.78492928682698e-09	Distal Intergenic	16	8409275	8425136	15862	2	74720	235264	Tmem114
chr16	89502019	89502419	401	*	3.07793169061032	5.52769100661348	3.4170725654271	2.79747665701834	1.2198425231163	7.61628328264649e-06	0.00656103410231292	-0.204769188812678	0.293858967214304	0.5778640364411	2.19509886980466	3.05748389243068e-09	3.8772620609494e-07	Distal Intergenic	16	89507703	89508323	621	2	71363	5904	Krtap7-1
chr1	136531401	136531801	401	*	4.787292545188	6.0191714457038	4.61818051983881	4.88993730343598	0.92685730255535	9.4430117676461e-05	0.0346919588204904	0.118841914501021	0.509218824423976	0.761526768737489	0.895168473070617	0.000203580538602665	0.00378834191089146	3' UTR	1	136466343	136531511	65169	1	381293	65058	Kif14
chr18	65828627	65829027	401	*	4.48511769447121	6.32355330299436	4.86089022477646	4.16615109347606	1.03152957953615	2.81736224001974e-05	0.0153007268435159	-0.369843882047816	0.0763223442474658	0.27693990614728	1.91085635857491	1.05998448137754e-10	2.2067110261478e-08	Distal Intergenic	18	65800515	65817684	17170	1	66286	28112	Sec11c
chr1	158932117	158932517	401	*	3.57526913932192	5.64450284551036	3.48149874224627	3.63455927866976	1.22885854644839	6.93719710867658e-06	0.00617224444291038	0.060267656784617	0.746766363866559	0.89731667838012	1.59441472189951	1.42365874731811e-06	6.54385332575916e-05	Intron (ENSMUST00000159861.8/23850, intron 2 of 21)	1	158711727	158958367	246641	2	23850	25850	Pappa2
chr2	8178664	8179064	401	*	3.52037294438739	5.31437681295122	3.42511255477026	3.58055568689271	0.94514600395922	8.82575312785712e-05	0.0335555984726842	0.066095822523089	0.72353727711992	0.885849675749769	1.30164467550952	3.75926953713492e-05	0.000984940446530725	Distal Intergenic	2	6539694	7509563	969870	2	14007	-669101	Celf2
chr2	12430617	12431017	401	*	3.86821549112177	5.63873529034671	4.12936367211767	3.66350355813062	0.862843757426819	0.000187452736056611	0.0482777757955284	-0.19792047701906	0.308062163136944	0.592226690485247	1.63927606098274	1.90413383924224e-07	1.24201231258354e-05	Distal Intergenic	2	12347263	12419470	72208	2	66960	-11147	Mindy3
chr2	30145038	30145438	401	*	5.58431746209501	6.89897931704618	5.69476637082427	5.50568868864372	0.931803473399512	3.28636792303162e-05	0.0174680943517396	-0.0979568946500607	0.550258759252046	0.788438185477911	1.23086327147145	1.09864325210136e-07	7.93245830173303e-06	Intron (ENSMUST00000044556.11/70296, intron 7 of 11)	2	30133746	30152013	18268	1	70296	11292	Tbc1d13
chr2	34155214	34155614	401	*	5.28982297897313	6.66900107903582	5.42411000302012	5.19280953395922	0.879320730022229	0.000108456082540109	0.0367480306954527	-0.121198506312117	0.486321455725331	0.744393066276357	1.28711438669463	3.49905477578865e-07	2.10001971708668e-05	Distal Intergenic	2	34018289	34107729	89441	2	329387	-47485	C230014O12Rik
chr2	39147704	39148104	401	*	4.41621303883657	5.98730604622216	4.38374743690713	4.43745786661009	1.13930634952819	7.90485772863394e-06	0.0065826385258911	0.0323943492140701	0.855065314848441	0.946089416854611	1.31040487054805	1.03379057167855e-06	5.01478758479098e-05	Intron (ENSMUST00000038874.11/320271, intron 2 of 17)	2	39157486	39162235	4750	2	100042584	14131	Gm16523
chr2	43470745	43471145	401	*	5.74394970761116	6.98215823461667	5.4324540643862	5.91958633790841	1.15484639905855	3.06613884762016e-06	0.00404255143598354	0.258679718666006	0.172343843206913	0.43468366610949	0.863363646235006	0.000160577370081707	0.00315364633609315	Distal Intergenic	2	43555329	43682715	127387	1	70789	-84184	Kynu
chr2	67362973	67363373	401	*	3.96114569775077	5.58088758571162	3.79154732908527	4.06405894786697	0.96604732177136	8.21907703273077e-05	0.03208265350495	0.0915423288549209	0.625284907755105	0.835166756044556	1.18483790718922	7.00195120843917e-05	0.00162718832641142	Intron (ENSMUST00000238912.1/241431, intron 2 of 10)	2	67173834	67186212	12379	1	383709	189139	Gm1322
chr2	73966433	73966833	401	*	4.01168860821406	5.56120488059644	3.8534618919379	4.10828703794685	0.983956025378193	7.29919653714751e-05	0.030973393109675	0.102955871300875	0.581779651008188	0.808710691378386	1.11260004396754	7.82977323452988e-05	0.00176946947693124	Distal Intergenic	2	73908447	73911326	2880	2	228033	-55107	Atp5g3
chr2	73970771	73971171	401	*	4.71010515470148	6.73977573120333	4.58026317847159	4.79059768781368	1.61282939711406	3.0209890624196e-10	7.54703487573665e-06	0.0930898200312613	0.59926633255993	0.819423728517361	1.76860857904877	2.71668642102559e-11	6.99672785258365e-09	Distal Intergenic	2	73908447	73911326	2880	2	228033	-59445	Atp5g3
chr2	146974602	146975002	401	*	4.92762948756118	6.01089105363221	4.7082903422739	5.05727843834511	0.879230797373811	0.000127542537149829	0.0398283457884628	0.187327633923586	0.306752472246909	0.591164325466662	0.704209456603273	0.00123069901358112	0.0156146890590571	Distal Intergenic	2	147012996	147078000	65005	1	24128	-37994	Xrn2
chr2	149244031	149244431	401	*	3.08985345108822	5.43895904290061	3.19041146927402	3.01869688900661	1.18858413933312	1.03188582125579e-05	0.0076950959960036	-0.0478483566432573	0.796570652621128	0.920824026828051	1.90387846144867	1.52518763547206e-07	1.0284004725874e-05	Distal Intergenic	2	149405057	149410293	5237	1	58214	-160626	Cst10
chr2	149300701	149301101	401	*	4.21714455173475	6.23803561518531	4.52580872422753	3.96725323188565	1.26197302977483	6.74166255588722e-07	0.00153109285428341	-0.272041558205508	0.169793878977468	0.431158787067662	2.00869909185061	5.77460182958856e-12	1.79206339014635e-09	Distal Intergenic	2	149405057	149410293	5237	1	58214	-103956	Cst10
chr2	149319055	149319455	401	*	4.54116937245141	6.85116966210663	5.072872237524	4.03258190917492	1.3610117385617	3.63047763979988e-08	0.000198917029271491	-0.648626942365706	0.00510690232897742	0.0581833702462727	2.57985790006048	2.77800439446926e-18	8.32528699508494e-15	Distal Intergenic	2	149405057	149410293	5237	1	58214	-85602	Cst10
chr3	31994039	31994439	401	*	3.00184079187939	5.42137020172331	2.8810326114573	3.07710202534636	1.24396331497168	5.05200111279836e-06	0.00504836367199714	0.0604104026935666	0.743822024468941	0.895902530418352	1.7974138198888	7.37443153403656e-07	3.80899563446269e-05	Intron (ENSMUST00000119310.7/72413, intron 1 of 4)	3	31902507	32200180	297674	1	72413	91532	Kcnmb2
chr3	98645071	98645471	401	*	5.13224469565118	6.96293718021229	4.64655631542045	5.38388807059568	1.74885122949374	6.04902423492548e-12	3.02233446873817e-07	0.422687164460496	0.0436214752911385	0.201711622504388	1.42909199993988	6.14588602105993e-09	7.075415879176e-07	Intron (ENSMUST00000196741.1/242109, intron 1 of 4)	3	98618634	98630252	11619	2	15496	-14819	Hsd3b5
chr3	112822871	112823271	401	*	4.26036990298911	5.63448451654503	4.09110761094418	4.36309763283012	0.930615533368633	0.000108852544690717	0.0367480306954527	0.110495073557981	0.549832598647299	0.788082726113974	0.982037393505807	0.00016082967735113	0.00315620345607693	Distal Intergenic	3	113147656	113156727	9072	2	545562	333456	Amy2b
chr3	114295268	114295668	401	*	4.04075720090018	5.72037403142419	4.22615411828346	3.90244288770421	0.917876414633363	0.000119908748884801	0.0394152679557906	-0.137146081652136	0.46532890353829	0.729015369924113	1.53010532655518	3.98509399507932e-07	2.32335164959327e-05	Distal Intergenic	3	114030540	114220718	190179	1	12814	264728	Col11a1
chr3	127346026	127346426	401	*	3.77475652519829	5.48030711835167	3.60231350600961	3.87923739036897	0.859284743017038	0.000151047044598432	0.0428801962290686	0.0987775399842263	0.599822332096504	0.81991472425229	1.16096539013364	0.000163553529324545	0.00319835167873642	Intron (ENSMUST00000182078.8/109676, intron 1 of 45)	3	126921612	127499350	577739	2	109676	152924	Ank2
chr3	130214236	130214636	401	*	4.56045374305306	6.19537017112512	4.87320213961476	4.30654099531611	0.947836147622032	5.6409492246811e-05	0.0253913862217988	-0.311657073414204	0.118780491234987	0.354681373870684	1.6877984150579	1.1111830087283e-09	1.62547010659636e-07	Intron (ENSMUST00000143830.2/77018, intron 2 of 19)	3	130131501	130599877	468377	1	77018	82735	Col25a1
chr3	135343891	135344291	401	*	4.41609117992912	6.06053315624238	4.61642611145469	4.26519366041697	0.954823705854514	7.47502707371825e-05	0.0313181498270929	-0.174596015150006	0.353295308586317	0.635743239869148	1.55755528063118	6.53885721325048e-08	5.14499939847003e-06	Promoter (3-4kb)	3	135348029	135397827	49799	1	74446	-3738	Slc9b1
chr1	182593126	182593526	401	*	3.47331622584282	6.00510343151597	4.18568671834595	2.67328627927229	1.21693329567927	4.75092954220065e-06	0.00484439680911252	-0.68092935360653	0.00508058642552623	0.058030767524754	2.75187371884627	1.83958221356462e-13	8.83777747293677e-11	Intron (ENSMUST00000168514.6/170725, intron 2 of 9)	1	182565007	182632352	67346	1	170725	28119	Capn8
chr1	182757902	182758302	401	*	4.87402434466958	6.66104104059213	4.97990406365205	4.79885860792621	1.26789488478301	3.54915422656357e-07	0.000886649708880112	-0.104452580749175	0.553106285967819	0.790486340735015	1.69935436859298	2.17679438459673e-10	4.0582595011937e-08	Distal Intergenic	1	182763860	182896591	132732	1	96935	-5558	Susd4
chr4	4545210	4545610	401	*	3.66646643273928	5.65378608281643	4.01407831009061	3.37728270492125	0.895898624769771	0.000145239114597071	0.0421306023146544	-0.249044798292015	0.213065080891164	0.486771749056705	1.86141055795708	4.69533162489924e-08	3.94418469412113e-06	Distal Intergenic	4	4528204	4528719	516	2	622019	-16491	Gm11780
chr4	68097855	68098255	401	*	3.65697664901417	5.66983192598139	3.79775321266643	3.55486408185946	1.14015139902067	1.65165049940775e-05	0.0104713295849955	-0.0849433718104657	0.649694499128137	0.848995317233902	1.73282040410812	1.07562178273517e-07	7.78874880472177e-06	Intron (ENSMUST00000126187.1/ENSMUST00000126187.1, intron 2 of 4)	4	68312657	68321961	9305	2	102633975	223706	Gm12911
chr4	90174043	90174443	401	*	4.46574402962467	5.94057696640819	4.52018997014878	4.4282706340586	0.87385835804027	0.000163719202591645	0.0442165742610213	-0.0564049259463429	0.753768121877518	0.900601435073178	1.27116048770235	4.62190302340489e-06	0.00017285087025554	Distal Intergenic	4	90218820	90225702	6883	1	236537	-44377	Zfp352
chr4	90497320	90497720	401	*	3.6020890082483	6.1389800702834	3.6234309803694	3.58768358695822	1.65574288823095	3.20263158148844e-09	3.09283807871358e-05	-0.0254337969413609	0.890683641560762	0.95940751249201	2.24253678710269	5.85174882030503e-12	1.80479492628223e-09	Distal Intergenic	4	90359622	90361326	1705	2	619842	-135994	Gm12633
chr4	134899007	134899407	401	*	3.78151011955142	6.12317360156778	3.61642611145469	3.88192574977588	1.6431366124075	3.71407983193529e-09	3.09283807871358e-05	0.101123950813911	0.589060707169362	0.813379277002542	1.94120071281246	2.90328322016256e-10	5.21797276302885e-08	Intron (ENSMUST00000030626.11/71817, intron 6 of 6)	4	134897849	134915024	17176	2	71817	15617	Tmem50a
chr4	152045191	152045591	401	*	4.29599321742031	5.7809788005321	4.30383497183308	4.29074160071058	0.912854317084498	0.000122128898650182	0.0396040627015527	-0.0146646068043238	0.935061897758501	0.976923920699365	1.22959772343475	9.33395743882383e-06	0.000307257377501677	Intron (ENSMUST00000147797.7/74035, intron 3 of 5)	4	152039321	152061494	22174	1	74035	5870	Nol9
chr5	20319905	20320305	401	*	4.24689148823833	6.18763748808898	4.67943494526351	3.86405098513817	1.01793441208469	3.92655365347751e-05	0.0190404417353323	-0.442791200141973	0.0421114873063406	0.197582225671743	2.05187018804647	4.93510630482299e-11	1.12592534892318e-08	Intron (ENSMUST00000197354.4/50791, intron 6 of 21)	5	20758663	20882124	123462	2	68770	561819	Phtf2
chr5	33464409	33464809	401	*	3.57207798473959	5.7419454041443	3.96158010030896	3.23814827437623	0.830348546659833	0.000195845789769874	0.0489995268304261	-0.238112290492773	0.230164233865407	0.506744710001165	1.95432482628569	9.13950702752095e-08	6.86686209207604e-06	Distal Intergenic	5	33430734	33433976	3243	2	672284	-30433	Nkx1-1
chr5	37849617	37850017	401	*	4.23192853322266	5.94662497581155	4.52393823658497	3.99820466017717	0.945503084273397	8.28477791349528e-05	0.032088421989913	-0.245342887276531	0.21141877792232	0.48482319717784	1.68252119636213	1.42163132306277e-08	1.46153060546314e-06	Distal Intergenic	5	37820485	37824583	4099	2	17701	-25034	Msx1
chr5	53010410	53010810	401	*	3.99169840645278	5.42783261940408	3.73980667851865	4.13809772114478	0.842898902441724	0.000199294557302568	0.0495400659754503	0.149150625975347	0.434953597824818	0.705644860529879	0.934179591553226	0.000630378734406546	0.0092256130890125	Distal Intergenic	5	52973012	52994436	21425	2	75954	-15974	5033403H07Rik
chr6	4856644	4857044	401	*	4.26780578797267	6.14200472422875	4.35805790254536	4.20434013494161	1.16752647980453	9.9102647281549e-06	0.00750237071026562	-0.0755455033341468	0.681858877878208	0.865382975368492	1.6698336026357	6.49819702203824e-08	5.12916139034942e-06	Distal Intergenic	6	4807055	4816329	9275	2	102637299	-40315	Gm20714
chr6	4926838	4927238	401	*	3.79602366866972	5.71254645369903	3.90134715630194	3.72127819123449	1.10037334116318	2.46709609727974e-05	0.014206196245035	-0.0932024617115888	0.61849856573153	0.831431939792567	1.696248678006	1.48014690071507e-07	1.00617768363711e-05	Intron (ENSMUST00000175889.7/243725, intron 2 of 15)	6	4902917	5165661	262745	1	243725	23921	Ppp1r9a
chr1	36781589	36781989	401	*	5.21195793903607	6.78973832759477	5.41606440900516	5.05784520149493	1.04951724480736	8.39765636030315e-06	0.00681489621198684	-0.182508619439913	0.306957419829715	0.591189815731348	1.53472670019019	1.21696139366897e-09	1.73231507331272e-07	Intron (ENSMUST00000027291.6/22637, intron 12 of 12)	1	36761798	36782818	21021	1	22637	19791	Zap70
chr6	104668673	104669073	401	*	3.96850019001763	5.79264648362482	4.23074838990029	3.7627746610377	0.926072232259124	0.000115175391952379	0.0386216327752259	-0.18823860167442	0.33007134099351	0.614197096792692	1.67997164131571	1.11630480028608e-07	8.02518748798473e-06	Intron (ENSMUST00000161070.7/53870, intron 3 of 21)	6	104492790	104863406	370617	1	53870	175883	Cntn6
chr6	112937385	112937785	401	*	4.41483652009796	6.38290139101804	4.92044719615892	3.94127373061351	1.07241342911477	1.2069811013042e-05	0.00846165899153394	-0.534813740757729	0.0168431270369748	0.116525893004072	2.12913796912983	5.99595454528297e-13	2.43562498293104e-10	Intron (ENSMUST00000088373.10/259302, intron 1 of 21)	6	112717971	112947266	229296	2	259302	9481	Srgap3
chr6	120243038	120243438	401	*	5.61550627317789	6.54975682521981	5.4100006310105	5.73786121593736	0.851456157680674	9.72701026470489e-05	0.0352174160047619	0.178429926219989	0.299367195419321	0.583371916164518	0.64846940839095	0.00112895142205814	0.0146018454185122	Intron (ENSMUST00000057283.7/330406, intron 1 of 19)	6	120203073	120294559	91487	2	330406	51121	B4galnt3
chr6	123340771	123341171	401	*	5.04116957337162	6.82084266786662	5.35068993118571	4.79043710255062	1.08946765492336	8.45656002608247e-06	0.00681489621198684	-0.31549183958103	0.112817346161188	0.34470834155726	1.82908217495136	3.36069199255827e-11	8.27713843073764e-09	Distal Intergenic	6	123308333	123336537	28205	1	232358	32438	Vmn2r19
chr10	24228231	24228631	401	*	4.07197549703222	6.24467093766857	4.18094644325054	3.99446899743826	1.45380544632922	4.90754537860123e-08	0.000215980926514367	-0.10528575629246	0.568989723721295	0.801426509063535	2.02781862143134	1.95109039528784e-11	5.32700986394327e-09	Promoter (4-5kb)	10	24223517	24302790	79274	1	59012	4714	Moxd1
chr10	24246392	24246792	401	*	3.15216515319071	6.22237035131556	3.74623866400039	2.55342733571581	1.59594291050504	1.41042578331459e-08	8.80881422969126e-05	-0.518187750093299	0.0217543676122637	0.135150086576484	3.16873039101805	4.04674385253139e-15	3.81493414807318e-12	Intron (ENSMUST00000095784.2/59012, intron 2 of 11)	10	24223517	24302790	79274	1	59012	22875	Moxd1
chr7	131451986	131452386	401	*	4.4881330320844	6.20059966152616	4.54501615371717	4.44892545361746	1.14467562702806	9.12900185629386e-06	0.00712689763668541	-0.0460166163647039	0.797732927542407	0.921145804575357	1.51278817210994	1.3141977461469e-07	9.11980224840048e-06	Intron (ENSMUST00000124096.7/14183, intron 2 of 6)	7	131410601	131448944	38344	1	66885	41385	Acadsb
chr7	134740810	134741210	401	*	4.04966356305933	5.90087564884016	4.29727953453475	3.85730029846314	1.08042057848686	2.2416876248322e-05	0.0136320632155988	-0.193837538358874	0.313829933698255	0.597910716067414	1.7591164525453	8.45467004752876e-09	9.3607849722053e-07	Exon (ENSMUST00000211570.1/330662, exon 6 of 27)	7	134670654	135173639	502986	1	330662	70156	Dock1
chr7	139021344	139021744	401	*	3.77886194194573	5.82393849464471	4.30818877322139	3.27352589729273	0.87029450076162	0.000177496524466575	0.0466549546833684	-0.455367108012545	0.0392918563896988	0.189679064024629	2.09590757690166	8.41937606641396e-10	1.27861916651157e-07	Intron (ENSMUST00000106111.7/74004, intron 6 of 9)	7	139086001	139102704	16704	1	26757	-64257	Dpysl4
chr8	9027566	9027966	401	*	3.88409908904702	5.79954926915875	4.23074838990029	3.59591247246489	0.939065451817018	0.000103024925318273	0.036388369464724	-0.265166248066251	0.187123665950203	0.454959979031999	1.8283841798955	1.66476737861232e-08	1.67361040855103e-06	Distal Intergenic	8	9125412	9132288	6877	2	71249	104322	4933430N04Rik
chr8	35412673	35413073	401	*	5.17142920236208	6.68319707213574	5.22960119287615	5.13130249587536	1.1143334066352	3.76522792568187e-06	0.00404331823089527	-0.0457855966180906	0.785130732372764	0.915622263672774	1.37532252368302	3.77328504214541e-08	3.2806582010994e-06	Distal Intergenic	8	35375739	35388139	12401	1	244416	36934	Ppp1r3b
chr8	79935502	79935902	401	*	4.20884783923901	6.36272756636583	4.31469493834835	4.13370675621799	1.37886356101556	4.10212210484748e-07	0.00097599251831714	-0.0931477932069315	0.615737319063874	0.829706826227984	1.96439373659705	5.2054758569476e-10	8.58370942958845e-08	Distal Intergenic	8	79965851	80058006	92156	2	15245	122104	Hhip
chr8	92181057	92181457	401	*	4.65663986535483	6.2885603145857	5.06774572301959	4.29855000986623	0.866844889180728	0.000117574305433164	0.039163217311084	-0.470731957601201	0.0286216840871245	0.158174297503494	1.80274558893119	7.44115841965344e-11	1.61647843165028e-08	Intron (ENSMUST00000210618.1/ENSMUST00000210618.1, intron 1 of 1)	8	92326033	92356120	30088	2	71296	174663	Crnde
chr8	115856234	115856634	401	*	5.54685076115511	6.75568452082442	5.55420956834906	5.54192395365108	0.858811570409858	0.000125576716804953	0.0398283457884628	-0.00715315498150964	0.965431886597894	0.987705218822744	1.02576319146232	1.29834822109438e-05	0.000401452586620071	Distal Intergenic	8	115701435	115707794	6360	2	17132	-148440	Maf
chr9	72385765	72386165	401	*	3.86614440569188	5.58524267421079	3.67943494526351	3.97841537741353	0.960775161257853	8.08397739282419e-05	0.0319898313392597	0.108814752661906	0.56429568599715	0.798487061816029	1.18180999163396	9.8301963301616e-05	0.00213453250517251	Exon (ENSMUST00000193900.1/ENSMUST00000193900.1, exon 1 of 1)	9	72361735	72409945	48211	2	100502819	23780	BC065403
chr9	119408444	119408844	401	*	4.51863306980629	6.27807189816533	4.8519716245629	4.24409723736909	1.05182007410324	1.46383832977976e-05	0.00962358135646261	-0.320358038778706	0.111060237556642	0.341877500417723	1.80189009113917	1.13016508065602e-10	2.33337058222717e-08	Exon (ENSMUST00000217028.1/ENSMUST00000217028.1, exon 1 of 2)	9	119402118	119434995	32878	1	11481	6326	Acvr2b
chrY	5361177	5361577	401	*	3.52090869478068	5.41202527710575	3.4968375355094	3.53673586633876	0.808622081080626	0.000195985576223292	0.0489995268304261	0.0316829616820127	0.86458427087536	0.950118517353989	1.33551593692437	4.92942423436609e-05	0.00123559012078859	Distal Intergenic	21	3771673	3783267	11595	1	100041505	1589504	Gm3376
chr10	94953472	94953872	401	*	4.5351974780495	6.64608231367558	4.64999061099805	4.45325822249657	1.51998198639127	1.16029138668247e-09	1.44931997110508e-05	-0.0899051145324392	0.609649638180633	0.825894430913129	1.97753770894846	1.53905691937749e-13	7.84535590432831e-11	Distal Intergenic	10	94790866	94944835	153970	2	54712	-8637	Plxnc1
chr11	6050120	6050520	401	*	4.97955083148666	6.20323314789576	4.82587642965208	5.07359949669836	1.01001267006576	2.56558916282487e-05	0.0142430107701535	0.12514558753456	0.47576037927845	0.737056953950578	0.922804936133532	6.21833130651487e-05	0.001483728297033	Intron (ENSMUST00000109813.8/12323, intron 1 of 20)	11	5969644	6066362	96719	2	12323	15842	Camk2b
chr11	19714982	19715382	401	*	4.69055843266207	5.93656199168254	4.54685952933875	4.77897563862256	0.887406859824301	0.000140280203014805	0.0417200003775697	0.0992615460868067	0.580594360100531	0.808022523274085	0.91199922996666	0.000198434109024615	0.00371331903494602	Distal Intergenic	11	19924375	20024026	99652	1	114716	-208993	Spred2
chr11	54355461	54355861	401	*	3.86059039131992	5.74387556169283	4.12690111797261	3.65110859951452	0.910144077880352	0.000131721087897626	0.0408777169920309	-0.192128976588674	0.322636068387273	0.606509417669969	1.71714766641925	1.31131621915316e-07	9.11246224948103e-06	Intron (ENSMUST00000093106.11/216739, intron 20 of 20)	11	54370652	54426790	56139	1	74847	-14791	Meikin
chr11	56064755	56065155	401	*	3.67755989292791	6.32048334193227	3.74944393517932	3.62756694553474	1.70367303395521	1.01108171340505e-09	1.44931997110508e-05	-0.0556321427749363	0.76438341015415	0.905711585498919	2.36323575501383	5.45738305290886e-13	2.27227239046282e-10	Intron (ENSMUST00000134285.1/ENSMUST00000134285.1, intron 2 of 4)	11	56024987	56041010	16024	2	216749	-23745	Nmur2
chr11	56069975	56070375	401	*	3.59166239719236	5.93172545141797	3.61993279734243	3.57250293300128	1.49129719592454	9.17501192110406e-08	0.000327443068304316	-0.0265160812524755	0.886145295602091	0.957659296794314	2.03087699460687	4.87820920167932e-10	8.12449481842352e-08	Intron (ENSMUST00000134285.1/ENSMUST00000134285.1, intron 4 of 4)	11	56024987	56041010	16024	2	216749	-28965	Nmur2
chr11	83983676	83984076	401	*	5.29119439473992	6.83390262326026	5.70911369697183	4.92532376210556	0.826971485962833	0.000125602271229139	0.0398283457884628	-0.512681459538605	0.0154825491040588	0.111312870147686	1.72887431598049	9.41045841284406e-12	2.71782742277075e-09	Intron (ENSMUST00000049714.14/217030, intron 6 of 21)	11	83964428	84044578	80151	1	217030	19248	Synrg
chr11	107225617	107226017	401	*	5.32749764595966	6.62404076594436	5.23800507800557	5.38421687277743	1.08255718298516	3.18900555590208e-06	0.00404255143598354	0.0788570215487386	0.630328727462228	0.838175793161078	1.06013212729969	2.00557148253173e-06	8.65340013412915e-05	Intron (ENSMUST00000040380.12/71795, intron 7 of 7)	11	107166663	107189381	22719	2	68979	-36236	Nol11

## Sheet: Gradual Regions
seqnames	start	end	width	strand	Conc	Conc_RD	Conc_FL	Conc_HCC	FoldChange_FLvsRD	p.value_FLvsRD	FDR_FLvsRD	FoldChange_HCCvsFL	p.value_HCCvsFL	FDR_HCCvsFL	FoldChange_HCCvsRD	p.value_HCCvsRD	FDR_HCCvsRD	annotation	geneChr	geneStart	geneEnd	geneLength	geneStrand	geneId	distanceToTSS	geneName
chr3	64901527	64901927	401	*	6.8162353293942	3.8615224493954	6.05116018282785	7.16603635566782	-1.41837877628804	2.51487103463332e-07	0.00073913539043776	0.696151167486088	0.00275096747679396	0.0403313788176447	-2.88721047382866	2.60292980619743e-18	8.32528699508494e-15	Distal Intergenic	3	64949196	65378223	429028	1	16497	-47269	Kcnab1
chr5	91320043	91320443	401	*	6.307800902301	4.00227954793066	5.52112795012549	6.66418561504862	-0.85767760086787	0.000194781275229238	0.0489995268304261	0.732115268269706	0.00166433457306889	0.0292599622128129	-2.31540217564423	9.87291482032094e-14	5.24776932002676e-11	Distal Intergenic	5	91257571	91283421	25851	2	100503265	-36622	Gm19619
chr8	14966086	14966486	401	*	6.60170226847327	4.42018744716188	5.89557213043078	6.93286313956666	-0.927783965419563	9.8812305757628e-05	0.0355184032005333	0.697756472700353	0.00195157016195245	0.0324163070384948	-2.20305565425186	2.47742531477031e-14	1.67273078955654e-11	Intron (ENSMUST00000084207.11/234094, intron 18 of 28)	8	15011025	15033333	22309	1	74901	-44539	Kbtbd11
chr13	47693950	47694350	401	*	4.47330580599457	6.48061186451523	5.2655173154664	3.50803427059738	0.860248861083754	0.000122861054333934	0.0396040627015527	-1.13369636172525	1.94948525351569e-05	0.00158142860865705	2.58922414498606	1.36780944858924e-16	2.13566347779102e-13	Distal Intergenic	13	47667550	47668392	843	1	74939	26400	4930471G24Rik
chr13	58756018	58756418	401	*	5.00933078870159	6.88725379816387	5.57634816096589	4.45087427388843	0.954444896548679	4.86557013658405e-05	0.0227199389069426	-0.694608773756064	0.0027411627065637	0.0402585107203847	2.16887339267682	3.56679133737835e-14	2.25583749849078e-11	Exon (ENSMUST00000224680.1/67585, exon 4 of 6)	13	58736408	58762360	25953	2	67585	5942	4930455J16Rik
chr18	54157933	54158333	401	*	4.5929421873029	6.8320163398964	5.26103261238649	3.87355270326745	1.19229257283832	9.90209770022626e-07	0.00202594732424939	-0.906402859212129	0.000261358808332683	0.00922598440893734	2.6813733709389	1.08843736818892e-18	4.5318903886826e-15	Distal Intergenic	18	54422295	54453294	31000	1	77433	-263962	Redrum
chr1	182584626	182585026	401	*	4.57668866847817	6.98222741986426	5.16741763261258	3.98303302483875	1.3669621249272	5.18727707583941e-08	0.000215980926514367	-0.744147494315625	0.00190480300207888	0.0320443020861513	2.74129608122578	4.32344018615585e-19	1.96378514055537e-15	Intron (ENSMUST00000168514.6/170725, intron 2 of 9)	1	182565007	182632352	67346	1	170725	19619	Capn8
chr1	182609669	182610069	401	*	4.04644346089025	6.39362090652263	4.69281634564926	3.36416728343352	1.2081954881908	3.05868678321909e-06	0.00404255143598354	-0.725673709264572	0.00296760030753252	0.0421110996210039	2.65511150399086	4.47060152673158e-15	4.06125699421121e-12	Intron (ENSMUST00000048941.13/170725, intron 10 of 20)	1	182565007	182632352	67346	1	170725	44662	Capn8
chr3	149663425	149663825	401	*	4.58271862552294	6.72923175377867	5.28701080351046	3.79792907065569	1.11152446346773	2.92339007388784e-06	0.00404255143598354	-0.962682756325658	0.000115429120502855	0.0054198677777099	2.61764799016384	1.77962689100162e-18	6.35123414157176e-15	Distal Intergenic	3	148815583	148990555	174973	2	99633	-672870	Adgrl2
chr1	188902343	188902743	401	*	4.67351013045933	6.71487773930949	5.24028525007951	4.11540589661289	1.13521550960891	2.08216056407165e-06	0.00331348499208584	-0.702713367474316	0.0024929495708445	0.0381027018530666	2.33388343910178	2.58880802991927e-16	3.40387380018122e-13	Intron (ENSMUST00000060479.13/22283, intron 60 of 70)	1	188971095	189007841	36747	2	226823	105098	Kctd3
chr4	128224725	128225125	401	*	3.79380692456673	5.97716742471049	4.53947185255396	2.92825238215191	0.874135735482089	0.000166035413153885	0.0446010396925843	-0.806716334404024	0.00143407390774448	0.0267156422207974	2.50593241961249	1.69877685274661e-12	6.01969409011574e-10	Intron (ENSMUST00000129619.7/329942, intron 5 of 12)	4	128260212	128260957	746	2	69317	35832	Hmgb4
chr4	153002075	153002475	401	*	4.37526806697656	6.34341340367869	5.00472004412149	3.72088813057454	0.875783625114126	0.000146350299857207	0.0421306023146544	-0.709901471677779	0.00308642836771629	0.0431521183887368	2.2485108694755	1.12196909737248e-12	4.24682302887262e-10	Distal Intergenic	4	152697540	152700515	2976	1	330004	304535	Gm833
chr8	26593535	26593935	401	*	4.46932399866046	6.36459197804484	5.09489249747348	3.82122567749971	0.912861252213456	7.53567596580974e-05	0.0313181498270929	-0.768056272067432	0.00134932265577721	0.025712264368136	2.23310574852643	6.48796633423915e-14	3.77501486568009e-11	Distal Intergenic	8	26814593	26880582	65990	2	72316	286647	2310008N11Rik
chr8	98960710	98961110	401	*	4.34882976268225	6.34479098960817	5.11533999364647	3.43986406969555	0.877267705300724	0.000104145721588654	0.036388369464724	-1.09206867299855	3.6030613275539e-05	0.0024464855368892	2.57028461936279	4.95084265973482e-16	5.88961672978549e-13	Distal Intergenic	8	99011886	99032740	20855	1	100873092	-50776	Gm15679
chr9	99690026	99690426	401	*	4.61534085486817	6.84530166057381	5.58834068047744	3.1335929247708	0.948674627219701	3.40782524808814e-05	0.0177931353629993	-1.94323207984431	5.43888346652263e-09	3.31400455513825e-06	3.28962101174072	2.29141236561538e-22	2.86220318589017e-18	3' UTR	9	99689461	99717267	27807	2	56492	26841	Cldn18
chr12	35479270	35479670	401	*	5.83135780249614	5.19037700899462	5.19904607732286	6.13770417582448	0.00131345180911988	0.931053974269985	0.99991930760513	0.614976635162397	0.00553729024858004	0.0610605098168292	-0.673214584663728	0.00200023496379159	0.0224684666661158	Distal Intergenic	12	35497974	35535038	37065	2	11622	55368	Ahr
chr12	35824532	35824932	401	*	5.70679281607852	4.74212069109183	5.22500326072012	5.95687410281457	-0.0364764556249635	0.170575219033342	0.857909902581604	0.469948252427712	0.0241558881899198	0.143121954515234	-0.976279342555259	4.47880594318409e-05	0.00114523572234007	Distal Intergenic	12	35925620	35949736	24117	1	403205	-100688	Agr3
chr12	37333621	37334021	401	*	5.16790663912097	4.33071689340147	4.81979060219995	5.36064004464698	-0.0331307622409511	0.213799815883637	0.899101437316314	0.267139941891692	0.173254214541841	0.435818001444749	-0.692067690433018	0.00348250752288499	0.0336710710009015	Intron (ENSMUST00000049874.13/319660, intron 3 of 12)	12	37241641	37582202	340562	1	319660	91980	Agmo
chr12	39952721	39953121	401	*	6.89203740894122	6.23191544479038	6.7263095408404	6.99281000462687	-0.0528721012560253	0.0958263782849185	0.737952531552309	0.146127193546403	0.371648762727821	0.652375982775036	-0.558071763575177	0.00426259786530519	0.0389088562863705	Distal Intergenic	12	40005447	40038025	32579	2	11861	84904	Arl4a
chr12	39977523	39977923	401	*	5.73200213296077	4.82508732992246	5.63243818053635	5.79475473503374	-0.206768800549423	0.0138389391136345	0.379727675504606	0.08438488272613	0.602869514644869	0.821786774423426	-0.724460068221099	0.000971459755918538	0.0129735532397381	Distal Intergenic	12	40005447	40038025	32579	2	11861	60102	Arl4a
chr12	39993415	39993815	401	*	6.0276519850389	5.01562586524807	5.38719221073071	6.33682159513749	-0.0230711046736257	0.287927875001354	0.952598717800158	0.61214823957517	0.00570441247628635	0.0621761049225941	-1.08160865842208	1.54542494893513e-05	0.00046655959002172	Distal Intergenic	12	40005447	40038025	32579	2	11861	44210	Arl4a
chr12	40247631	40248031	401	*	5.65783781066887	4.80655995917926	5.37339684853358	5.82042623802601	-0.055156756630955	0.100434041950075	0.749191769482462	0.260252364688687	0.159339603381304	0.416448393751294	-0.763219523526064	0.000644965008854992	0.00939505297446963	Promoter (<=1kb)	12	40201567	40248504	46938	2	15982	473	Ifrd1
chr12	41687736	41688136	401	*	5.32873019128341	3.96257651016547	5.10536765885557	5.46048061063786	-0.440545156895328	0.00273829225964836	0.190445998437595	0.181466399849888	0.321407540829117	0.605010977281619	-1.23262742505892	1.2517724497659e-05	0.000390409230212882	Intron (ENSMUST00000132121.7/93757, intron 5 of 6)	12	41451668	41486431	34764	2	16981	-201305	Lrrn3
chr12	51121288	51121688	401	*	5.5500552338259	4.55608407042492	5.23914561451752	5.72541305124564	-0.0888854404694576	0.0541992825169026	0.618976673023494	0.274304835646392	0.146216503922785	0.396933518174303	-0.901809658662905	0.000167074338008419	0.0032557340968224	Distal Intergenic	12	51005158	51062543	57386	1	75494	116130	1700008C04Rik
chr12	51471337	51471737	401	*	6.9544894487178	6.22553765319943	6.57304501200069	7.16224188754307	-0.0213397713105757	0.311195632120905	0.967127741082305	0.334220089956284	0.0931607044770239	0.309871629188506	-0.67703329362168	0.00254317592868836	0.0267566313120626	Distal Intergenic	12	51377580	51450101	72522	1	76983	93757	Scfd1
chr12	52464253	52464653	401	*	6.497532656434	5.83476952255893	6.06774572301959	6.72620039351498	-0.012729120986998	0.42766954134516	0.99991930760513	0.449073138696626	0.0244660506055204	0.143882033010148	-0.711616330125738	0.000587793550996402	0.00873543039321364	Distal Intergenic	12	52475739	52480609	4871	2	102638611	15956	Gm35135
chr12	52492517	52492917	401	*	5.75937417404492	5.01586787525441	5.20255845478561	6.03850790086776	-0.00755168527873539	0.628469596561844	0.99991930760513	0.560675161007314	0.00892015101508735	0.0808428125009658	-0.785254483444693	0.000397747248262666	0.00643348770223239	Distal Intergenic	12	52503972	52571975	68004	1	11855	-11055	Arhgap5
chr12	54146768	54147168	401	*	5.38409610036356	4.51954413837136	4.75956425142191	5.68772667606809	-0.0101861785361424	0.589679396190085	0.99991930760513	0.518110214490343	0.0198736940198918	0.127959954640448	-0.814242031304857	0.00109670975382538	0.0142628216947116	Distal Intergenic	12	54178981	54203860	24880	2	112407	56692	Egln3
chr12	54451118	54451518	401	*	5.06206920636579	4.13624338766049	4.89846253300178	5.16166484369452	-0.086079101302605	0.0610325936051989	0.644140269688051	0.111654249580196	0.540617141041167	0.781582477172732	-0.654865777347892	0.0058943245153748	0.0491331381525169	Distal Intergenic	12	54388042	54391318	3277	2	665239	-59800	Gm7550
chr12	54464251	54464651	401	*	5.43146914149635	4.52441529428903	5.00873816494496	5.65714624938434	-0.0300245092667167	0.232319076412349	0.914914747913766	0.351146529446037	0.0846944108425503	0.29356028743234	-0.798087235966222	0.00103381835272052	0.0135859285048207	Distal Intergenic	12	54388042	54391318	3277	2	665239	-72933	Gm7550
chr12	54492831	54493231	401	*	5.68553347127889	4.06029501845257	5.13059337472016	5.96396607184925	-0.385933454931222	0.00392705063113486	0.21880375498866	0.54668963615981	0.0110745683350809	0.0919199780280797	-1.6594358098625	2.7261052809274e-09	3.50146848987807e-07	Distal Intergenic	12	54388042	54391318	3277	2	665239	-101513	Gm7550
chr12	55059534	55059934	401	*	7.20621362930613	6.28610621840013	6.92506105221513	7.36719118985711	-0.0848223636139863	0.05731525118962	0.632883203039928	0.246275651154244	0.186302264248875	0.45399164397543	-0.844828124546572	0.000320425558916043	0.00542151799041016	Exon (ENSMUST00000021406.5/72658, exon 4 of 8)	12	55045661	55080110	34450	2	72658	20176	2700097O09Rik
chr12	57098087	57098487	401	*	5.20593423153987	4.3708959287848	4.67775350944986	5.47422599316018	-0.0133779861891451	0.494822762745489	0.99991930760513	0.437697069820452	0.0411462465460578	0.194690108825381	-0.745069933151754	0.00195955572953595	0.0221197560343801	Intron (ENSMUST00000044634.11/217593, intron 1 of 9)	12	56712634	57197472	484839	2	217593	98985	Slc25a21
chr12	62768903	62769303	401	*	6.14704485740898	4.79462972298481	5.54685952933875	6.44204746401661	-0.12890315723411	0.030688470027267	0.50372161240848	0.609904468934847	0.00473407716557784	0.0557073555112885	-1.4237910264514	2.73964778475299e-08	2.5274554865304e-06	Distal Intergenic	12	62687822	62688245	424	1	73309	81081	Spanxn4
chr12	65161322	65161722	401	*	5.77507710568604	4.63041866579665	5.41741924712803	5.97216199736138	-0.123080810979046	0.0344027313564173	0.526192459521669	0.306946097892822	0.120089044031797	0.356863508590533	-1.080594007279	4.53455140894841e-05	0.00115535097703569	Exon (ENSMUST00000052201.8/217653, exon 2 of 14)	12	65132734	65172604	39871	2	217653	10882	Mis18bp1
chr12	69391711	69392111	401	*	6.43310774074329	5.54750509759892	5.99168886464644	6.66666044122923	-0.0358028561014979	0.157060676193917	0.841181222569713	0.465224345854311	0.0204548092902071	0.130141868251103	-0.922183076826765	2.70732050679154e-05	0.000751492010007403	Distal Intergenic	12	69372150	69373783	1634	1	11845	19561	Arf6
chr12	69556228	69556628	401	*	6.67378682270473	5.81839174692855	6.55574102450453	6.74743804870378	-0.203958957097842	0.0136824167753505	0.378205766101925	0.105441419143683	0.509483001024311	0.761739441713407	-0.737132025833352	0.000511740540576701	0.00782393034558577	Distal Intergenic	12	69577628	69583110	5483	2	207965	26482	Vcpkmt
chr12	70283807	70284207	401	*	5.52040501804397	4.65796159870983	4.8273938836622	5.84727867555939	-0.00654833290458676	0.711915063738711	0.99991930760513	0.600657346975607	0.00844097155303664	0.078347520467383	-0.857556523030821	0.000599973254081487	0.00888262036020085	Intron (ENSMUST00000110522.9/94090, intron 3 of 13)	12	70190811	70231488	40678	2	110095	-52319	Pygl
chr12	70633486	70633886	401	*	6.12761974634989	5.08987387679278	5.98558562730039	6.21509118186559	-0.439366955412548	0.00268703626073147	0.188760119097604	0.128718847484058	0.4268202652363	0.699499712410748	-0.953001124462906	2.71396953077659e-05	0.000752211302945228	Distal Intergenic	12	70453095	70468040	14946	1	72736	180391	Tmx1
chr12	70707732	70708132	401	*	7.11091535510082	6.15135861035895	6.51753407513965	7.40347120700661	-0.0220895748579513	0.296533338844475	0.956919960086893	0.566198444937904	0.00964938908419361	0.0846299385653688	-1.00558492131993	4.53296633229861e-05	0.00115535097703569	Distal Intergenic	12	70825514	70902234	76721	1	319710	-117382	Frmd6
chr12	70730513	70730913	401	*	6.69670076812577	5.70237385136587	6.40746651538544	6.86162749417528	-0.133966475414673	0.0281098477877757	0.487696203593453	0.269194188676043	0.143784324377781	0.393667597304589	-0.942289314707567	4.54920618664712e-05	0.00115790391191868	Intron (ENSMUST00000222338.1/ENSMUST00000222338.1, intron 2 of 2)	12	70825514	70902234	76721	1	319710	-94601	Frmd6
chr12	70769242	70769642	401	*	6.5001703292294	5.70245464862805	6.21750022531814	6.66189195378412	-0.0549170078437562	0.0966738382854367	0.739981057590184	0.260171253181357	0.153586213157126	0.40752955678081	-0.748963698758447	0.000552625357770542	0.00833173608196964	Intron (ENSMUST00000222338.1/ENSMUST00000222338.1, intron 1 of 2)	12	70825514	70902234	76721	1	319710	-55872	Frmd6
chr12	70794848	70795248	401	*	6.48472192003365	5.87308517980308	6.30511201799481	6.59313110620407	-0.043007901632871	0.120441525970803	0.787031013315739	0.163853487057621	0.316125208097926	0.599861829263647	-0.547427026288691	0.00427093036589351	0.0389687298760963	Intron (ENSMUST00000222338.1/ENSMUST00000222338.1, intron 1 of 2)	12	70825514	70902234	76721	1	319710	-30266	Frmd6
chr12	73698687	73699087	401	*	5.55645850283489	4.5264637535551	5.03483372910143	5.82222591662907	-0.0325110968541373	0.215364226061906	0.899101437316314	0.439015693602335	0.0396574359682015	0.190713551017172	-0.961429884871903	0.000211296282890232	0.00390573713589624	Intron (ENSMUST00000221153.1/18755, intron 7 of 14)	12	73584796	73778185	193390	1	18755	113891	Prkch
chr1	73300154	73300554	401	*	6.35909232302381	5.73444784678494	5.93131515993778	6.58691034959861	-0.00949122244712748	0.537264113686064	0.99991930760513	0.423100219160718	0.0346482559042881	0.176902254036568	-0.635454298431549	0.00202211169484784	0.0226581719491763	Intron (ENSMUST00000190578.1/ENSMUST00000190578.1, intron 2 of 2)	1	73398968	73430790	31823	1	78718	-98414	D530049I02Rik
chr1	73528320	73528720	401	*	6.3918436143971	5.70012886798588	5.80881398509013	6.68064672671634	-0.00473086116722609	0.741626211490402	0.99991930760513	0.598879139907967	0.00514497508433227	0.058370466647043	-0.770198931241736	0.000376404343361112	0.00616006112404015	Intron (ENSMUST00000186453.1/ENSMUST00000186453.1, intron 2 of 4)	1	73390775	73407569	16795	2	723792	-120751	Pinc
chr12	76493654	76494054	401	*	5.63516382635586	4.6703948323323	5.37131778971761	5.78757256403973	-0.0875364774600586	0.0565275251253425	0.629870933399334	0.222351691872167	0.230299510494725	0.506938316368514	-0.830917834681619	0.000543058861701992	0.00822224029275101	Distal Intergenic	12	76530891	76580488	49598	1	263406	-36837	Plekhg3
chr12	76982162	76982562	401	*	4.66176443236275	3.39622120303482	3.75264210091158	5.05315900731093	-0.0163107077087003	0.488688734345136	0.99991930760513	0.549660689985594	0.0167999152343322	0.116339704056573	-1.11513696519631	0.000477143589530206	0.00738995731781997	Intron (ENSMUST00000219581.1/ENSMUST00000219581.1, intron 1 of 3)	12	76937269	76962201	24933	2	17187	-19961	Max
chr12	77986435	77986835	401	*	5.04418533099262	4.24809085691384	4.37339684853358	5.36367742418234	-0.00479691915737646	0.796965875399342	0.99991930760513	0.519516285211544	0.0209105392819642	0.132102798157103	-0.721545135298818	0.00321723296207578	0.0318163360511774	Distal Intergenic	12	78226379	78684772	458394	1	268566	-239544	Gphn
chr1	73644702	73645102	401	*	5.31404728377176	4.23199317819425	4.62692070167061	5.63898101949762	-0.0212464766860711	0.341890515982007	0.984170868328214	0.599221475763795	0.00854374178295377	0.0788906067342913	-1.10052560647864	4.92879671926644e-05	0.00123559012078859	Intron (ENSMUST00000191114.6/109198, intron 2 of 3)	1	73855477	73855575	99	2	102465179	210473	Mir6351
chr12	78868141	78868541	401	*	6.30475640738394	5.47770958000873	6.3069319157072	6.30330424383254	-0.236473901436765	0.0108819963924122	0.34205884208537	-0.0029013116335791	0.985582672268886	0.994460020866948	-0.580690738495805	0.00510550035298535	0.0443405561683574	Intron (ENSMUST00000071230.7/13665, intron 2 of 7)	12	78861819	78887010	25192	1	13665	6322	Eif2s1
chr12	79103934	79104334	401	*	6.01875712320727	4.84289240578665	5.82841274592015	6.13299398043601	-0.342028113016357	0.00522079406777338	0.247957941827214	0.159406529075469	0.365300266553869	0.646992058769913	-1.03306890436297	4.2941707554941e-05	0.00110367257010035	Promoter (<=1kb)	12	79088705	79103939	15235	2	321017	0	9230116L04Rik
chr12	79659919	79660319	401	*	5.99256518115267	5.31476818742853	5.45784334603469	6.26335980733696	-0.00794112363484533	0.610993095325603	0.99991930760513	0.531664358920876	0.0122683772770452	0.0976856099235514	-0.75315808816579	0.000608225451827311	0.00896469126975339	Intron (ENSMUST00000171210.2/19363, intron 8 of 10)	12	79917019	79936264	19246	2	77290	275945	9430078K24Rik
chr12	79936588	79936988	401	*	6.97943777034129	6.2204384639813	6.7893471622013	7.0935376282883	-0.0760438526694945	0.0613757978744787	0.644983130823072	0.170006149590913	0.313973147678619	0.597957025007358	-0.667446832158397	0.00131643969884486	0.016398889288293	Promoter (<=1kb)	12	79917019	79936264	19246	2	77290	-324	9430078K24Rik
chr12	79997998	79998398	401	*	7.03112994959474	6.23849732947631	6.7470535239808	7.19354007247923	-0.03838245013699	0.168939381885114	0.856160591997954	0.229301454846025	0.223827149434305	0.499477431636249	-0.651996430849963	0.00374791477162185	0.0354593474056645	Distal Intergenic	12	79917019	79936264	19246	2	77290	-61734	9430078K24Rik
chr12	81949559	81949959	401	*	5.98921243694052	5.14847614054769	5.57575605833322	6.21092670431429	-0.0358417840803559	0.165039143764447	0.851073879064453	0.402981542696856	0.0427283136576247	0.19926054354952	-0.861670905899398	0.000123138115352508	0.00256032991904815	Intron (ENSMUST00000221721.1/54604, intron 10 of 35)	12	81860023	82000924	140902	1	54604	89536	Pcnx
chr12	83329312	83329712	401	*	6.62038156332334	5.85334122667161	6.09258744625165	6.88852490418396	-0.0111899311251925	0.50105527322436	0.99991930760513	0.516829283703195	0.0147343021423049	0.108363725415328	-0.788070774630105	0.000445537590711828	0.00700908066194137	Intron (ENSMUST00000147469.7/70127, intron 2 of 8)	12	83213745	83487716	273972	2	70127	158004	Dpf3
chr12	83454636	83455036	401	*	5.57301126942343	4.71435671239443	5.24749424568571	5.75526933844372	-0.0430231796726392	0.153535985719004	0.8373417493252	0.25636118344443	0.185990228526519	0.453662164523481	-0.737231600889671	0.00210276463399101	0.0232593606758306	Intron (ENSMUST00000178756.7/70127, intron 1 of 10)	12	83213745	83487716	273972	2	70127	32680	Dpf3
chr12	83998773	83999173	401	*	6.75636241965796	5.73024358594617	6.33103433675391	6.98314272001949	-0.0597548005641945	0.0959472639228458	0.737952531552309	0.377019768480689	0.064735599655938	0.252463442821996	-0.989938602184336	8.62792350669943e-05	0.00191849385887285	Distal Intergenic	12	84009490	84018371	8882	1	26897	-10317	Acot1
chr12	84020076	84020476	401	*	6.52631461917478	5.70340389100936	6.18055707165976	6.71796597139325	-0.0413191086497405	0.143552501659288	0.827169312961055	0.318173630307606	0.0988739756057267	0.320309882458959	-0.787337956565377	0.000489305264106783	0.00754557043698498	Distal Intergenic	12	84009490	84018371	8882	1	26897	10586	Acot1
chr12	84123574	84123974	401	*	6.11078661292731	5.45264093346268	5.79492046545473	6.28849733983137	-0.0217058705967549	0.27964402907675	0.947558520873004	0.298440374433551	0.111634372570838	0.342778994046788	-0.621157349082086	0.00264371649279695	0.0275360956527219	Intron (ENSMUST00000143753.7/105000, intron 2 of 6)	12	84114366	84147498	33133	1	105000	9208	Dnal1
chr12	84372402	84372802	401	*	5.60935459993062	4.86079357052566	4.96343630275694	5.92040358184876	-0.00553749496802966	0.734520826004465	0.99991930760513	0.610265947482273	0.0063458399989789	0.0661651814918576	-0.828469484560283	0.000439060946874088	0.00693119783558197	3' UTR	12	84345309	84361833	16525	2	217705	-10569	Fam161b
chr12	85051136	85051536	401	*	6.20920813117847	4.97495061083742	5.8273938836622	6.41712441835459	-0.229398709887286	0.0116401503243595	0.350356488062952	0.365953397912041	0.0631578027084098	0.248865650987617	-1.22356092317152	1.1494527345642e-06	5.4748576196154e-05	Intron (ENSMUST00000168977.7/56531, intron 15 of 19)	12	84996321	85070515	74195	1	56531	54815	Ylpm1
chr1	74419464	74419864	401	*	5.52778439276006	4.43462560361531	5.21768071150778	5.70275849552594	-0.0942369002869336	0.0526288703985159	0.612655360595695	0.256020707746242	0.187522026922373	0.455375482534603	-0.954096486385959	0.000295113110446002	0.00507923921816192	Exon (ENSMUST00000027366.12/22349, exon 5 of 20)	1	74409376	74435559	26184	1	22349	10088	Vil1
chr12	91609060	91609460	401	*	6.23954252253397	5.19002859842673	5.90806327487014	6.42458764203181	-0.167599609307523	0.019120447832796	0.422901308330154	0.330536681413197	0.0767821537842424	0.277610395303299	-1.03880559131146	4.65094373844806e-06	0.000173547238945346	Distal Intergenic	12	91555262	91590487	35226	2	83602	-18573	Gtf2a1
chr12	94862252	94862652	401	*	5.37774025283291	4.46074394602636	4.8090782365579	5.66127345936297	-0.0204931106635457	0.365702188067479	0.992354452144603	0.433770882688023	0.0450185131982121	0.20552859954637	-0.857763626128452	0.00103365054325157	0.0135859285048207	Distal Intergenic	12	95692226	95785215	92990	1	399558	-829574	Flrt2
chr1	74979436	74979836	401	*	5.55756556296028	4.02353949127029	5.12030043020004	5.78938026803059	-0.269553992152671	0.00836553100205213	0.30474183072043	0.358249337766542	0.0814570689656234	0.286836351666672	-1.4414539337554	1.4446248047539e-06	6.62194804997466e-05	Intron (ENSMUST00000152855.1/75570, intron 2 of 4)	1	74945315	74951672	6358	2	16147	-27764	Ihh
chr1	75014149	75014549	401	*	6.98159460856211	6.40744192214455	6.46923360033544	7.24376781126936	-0.00274532814899364	0.848391517758801	0.99991930760513	0.507984369107815	0.0159444957980678	0.112920026655516	-0.612819859011181	0.00330922780093434	0.0324264086773648	Intron (ENSMUST00000152855.1/75570, intron 2 of 4)	1	74967139	75046639	79501	2	75570	32090	Nhej1
chr12	101776337	101776737	401	*	5.9588936078182	5.32040583936268	5.72848123789252	6.09430483052533	-0.0313624052347946	0.186238662676361	0.876693851701686	0.214516187582681	0.221379123040486	0.496431331789185	-0.571330119434174	0.00431657640897895	0.0392990932394724	Intron (ENSMUST00000021603.8/23876, intron 4 of 10)	12	101746565	101819055	72491	2	23876	42318	Fbln5
chr12	102608412	102608812	401	*	5.23889694673042	4.50121495203023	4.7082903422739	5.50811876905213	-0.0100679367140829	0.578120355660123	0.99991930760513	0.470315925569691	0.0291052106758421	0.159891450929937	-0.731275437934392	0.00177694442675188	0.0205564369850037	Intron (ENSMUST00000046518.11/217837, intron 3 of 9)	12	102554969	102565028	10060	1	12652	53443	Chga
chr12	103456748	103457148	401	*	6.62190207913373	5.64731037381883	6.38237716713625	6.76200518480526	-0.14340325545025	0.0254640226746232	0.468808116448718	0.211977319897124	0.23341540532693	0.510222769984672	-0.875613647566308	0.000135543064047547	0.00276306554552086	Promoter (<=1kb)	12	103450898	103457223	6326	2	217845	75	Ifi27l2b
chr12	103673484	103673884	401	*	5.58491994521149	4.52056421019626	5.31073405012749	5.74246662516434	-0.140808925427777	0.0275733315567477	0.48271686681897	0.228175106714124	0.221588418930031	0.496692604074684	-0.962758835201009	0.000144615828566184	0.00290300733566927	Promoter (2-3kb)	12	103668808	103676139	7332	2	194604	2255	Serpina16
chr12	104418010	104418410	401	*	6.45753490423018	5.84767384716624	6.03000232368967	6.68524940877493	-0.0091683302683953	0.537225768318585	0.99991930760513	0.44334442555051	0.0263475148949799	0.150126306371609	-0.653166953267775	0.00132345727011458	0.016453152287635	Distal Intergenic	12	104406729	104414329	7601	1	20716	11281	Serpina3n
chr12	106303484	106303884	401	*	5.04128176482044	2.92588994792733	4.05180941356333	5.45367530445378	-0.0335888303957363	0.212502165270119	0.897904815836644	0.310656527190362	0.0952133145871081	0.313202847457388	-1.07464829140369	0.00122991318305194	0.0156086823159784	Distal Intergenic	12	106442653	106447666	5014	2	76639	143782	1700121N20Rik
chr12	106326426	106326826	401	*	4.95820758084147	3.61987337207559	4.17141891013309	5.3146272232477	-0.0259497243444469	0.312283235129437	0.967127741082305	0.536082809677201	0.01914818783323	0.125356401585365	-1.17779579106691	0.000160459043853074	0.00315364633609315	Distal Intergenic	12	106442653	106447666	5014	2	76639	120840	1700121N20Rik
chr12	108244601	108245001	401	*	7.6692852227582	7.07801629040275	7.40737925282483	7.82072376709367	-0.0216592840168039	0.266197122503222	0.939474478347173	0.246878316377183	0.165817284104279	0.425769289878151	-0.545604414370114	0.00515401106832	0.0446374776665193	Intron (ENSMUST00000222310.1/668158, intron 1 of 5)	12	108203602	108275425	71824	2	668158	30424	Ccdc85c
chr12	110044413	110044813	401	*	6.22064316355411	5.48584811425991	5.9042260233961	6.39861471649428	-0.0313440858877429	0.198714949345205	0.88790307145226	0.283869909820144	0.13334218376244	0.377596285961606	-0.680428267360481	0.00177894691865275	0.0205748388526773	Distal Intergenic	12	110151654	110158077	6424	2	67280	113264	3110009F21Rik
chr12	110154532	110154932	401	*	6.68654174560683	6.16188824101238	6.35841905778819	6.87001991579905	-0.00969695368289105	0.503827876805397	0.99991930760513	0.332298152113835	0.0736080222395982	0.271420754478176	-0.522280124009655	0.00558295546380064	0.047247084483966	Promoter (3-4kb)	12	110151654	110158077	6424	2	67280	3145	3110009F21Rik
chr12	110179907	110180307	401	*	5.38182149095463	4.3708959287848	4.87320213961476	5.64253386989798	-0.0289241923487117	0.253123527673511	0.932158158516377	0.398318550048057	0.0595427608725709	0.240589277492143	-0.883298020536904	0.000665010280354024	0.00961069608844054	Exon (ENSMUST00000222571.1/ENSMUST00000222571.1, exon 4 of 4)	12	110151654	110158077	6424	2	67280	-21830	3110009F21Rik
chr12	110188193	110188593	401	*	5.78624016269492	4.04109559364419	4.80084617239113	6.19760293687715	-0.0340686537148308	0.234512126801772	0.916438585876161	0.505415757233526	0.0232781604994435	0.140213382904665	-1.3989953258112	0.000114097247260746	0.00240538179836959	Distal Intergenic	12	110151654	110158077	6424	2	67280	-30116	3110009F21Rik
chr12	110223060	110223460	401	*	5.90917586850977	4.8861307017006	5.2064635777365	6.23922478366377	-0.0195740667646727	0.358417577897192	0.989644231483145	0.626964715213629	0.0060208294614025	0.0642545275727072	-1.10271247455617	3.45620026476248e-05	0.000920008471116637	Distal Intergenic	12	110278048	110278129	82	2	100526515	54669	Mir1247
chr12	110277665	110278065	401	*	5.98082551246159	5.0781332944159	5.51077647600371	6.22616697210697	-0.0308786297064932	0.225455807385311	0.907866027387055	0.398643309414517	0.0566518404813628	0.234453123317387	-0.880795886808207	0.000465887586669085	0.00725385085083644	Promoter (<=1kb)	12	110278048	110278129	82	2	100526515	64	Mir1247
chr12	110536031	110536431	401	*	6.21208130857166	5.2652971047697	5.92044719615892	6.37817441921949	-0.0820072272930086	0.0599807895251103	0.640002784457086	0.250941243075122	0.176867623967062	0.440748826129191	-0.841514297210934	0.000311907345528341	0.00530072741904014	Intron (ENSMUST00000220509.1/26931, intron 4 of 7)	12	110590512	110592700	2189	1	319786	-54081	B930059L03Rik
chr12	110780620	110781020	401	*	5.26852571559232	4.47420109914344	4.99934508188444	5.42359213162757	-0.0383896339876277	0.169324491719977	0.856655723828103	0.225285599357427	0.227974298242682	0.50413861367608	-0.645283807714853	0.00385534248417755	0.0361989884229856	Intron (ENSMUST00000193053.5/69641, intron 2 of 2)	12	110737944	110804238	66295	1	69641	42676	Wdr20
chr12	110865838	110866238	401	*	6.34798522475674	5.56015832011443	5.88807055987021	6.58919145030311	-0.0175278131753666	0.361566802791831	0.991013946395342	0.428673204315045	0.0375178928573321	0.184738740388661	-0.762491603547917	0.000749784395088231	0.0105795615691015	Intron (ENSMUST00000170060.3/72805, intron 5 of 7)	12	110850253	110869996	19744	1	72805	15585	Zfp839
chr12	112650479	112650879	401	*	5.23163794413457	4.53869167939586	4.65170469792708	5.51931138597528	-0.00631078756961868	0.715916071309492	0.99991930760513	0.515321340664294	0.0191775673444356	0.125400860462947	-0.725891812166134	0.0019157286456532	0.02174902659655	Distal Intergenic	12	112644679	112649149	4471	1	30954	5800	Siva1
chr12	112851304	112851704	401	*	6.21436268732435	4.57080656946973	5.92257850185648	6.38052864105018	-0.148750992606664	0.0200645106576319	0.432089296996918	0.154425933871725	0.419650094285038	0.69369799872398	-1.13488118809881	0.000506477965495066	0.00775533713392445	3' UTR	12	112850873	112868228	17356	2	56696	16524	Gpr132
chr12	117554769	117555169	401	*	6.48764321256893	5.79627474258899	6.33103433675391	6.5833369224502	-0.0665653123413006	0.0736115683830333	0.684785873093542	0.137388699734745	0.405162527675186	0.68158624593286	-0.589951772327101	0.00345091929771119	0.0334539642589914	Intron (ENSMUST00000109691.3/217944, intron 3 of 27)	12	117516479	117759737	243259	1	217944	38290	Rapgef5
chr12	117641531	117641931	401	*	5.32064750019107	4.50303894891242	4.83848948825316	5.57087666448356	-0.0163668274436262	0.422291288576497	0.99991930760513	0.396305608189571	0.0587878883627635	0.238924194214597	-0.72398324188469	0.0023087714565478	0.0249687136482585	Intron (ENSMUST00000109691.3/217944, intron 9 of 27)	12	117516479	117759737	243259	1	217944	125052	Rapgef5
chr1	78502606	78503006	401	*	6.00075535951176	5.18128614893405	5.85817888829271	6.08853509538786	-0.0815129479064348	0.0627546578937776	0.650434861278127	0.121023742463792	0.49091885197708	0.747603904979865	-0.630346140456188	0.00453949174458623	0.0407347639235823	Intron (ENSMUST00000170511.2/ENSMUST00000170511.2, intron 1 of 1)	1	78510991	78538173	27183	1	68393	-7985	Mogat1
chr12	117680945	117681345	401	*	6.53273872623224	5.64398881385063	6.47425215538577	6.57045273031492	-0.332122791784193	0.00529506182573145	0.24946978770875	0.0509163998340829	0.742576913408216	0.895537361851994	-0.734841173851902	0.00054921501345554	0.00829221216049441	Intron (ENSMUST00000109691.3/217944, intron 11 of 27)	12	117804289	117878706	74418	1	217946	-122944	Cdca7l
chr12	117700716	117701116	401	*	5.66463700904539	5.06313903586453	5.35316138232451	5.84026411883753	-0.0160765142893373	0.375275467027044	0.99677945029778	0.29036685746912	0.122433440747852	0.360581457914865	-0.552996804615264	0.00600523703160453	0.0498083769998487	Intron (ENSMUST00000109691.3/217944, intron 13 of 27)	12	117804289	117878706	74418	1	217946	-103173	Cdca7l
chr12	117708934	117709334	401	*	6.43326699234287	5.23857470906092	6.01586822252461	6.65667020489048	-0.188310368024318	0.0161898910481985	0.398697646333705	0.419784239827736	0.0353041975884837	0.178554401084219	-1.21526042710478	5.17003061455839e-07	2.86380720205981e-05	Exon (ENSMUST00000109691.3/217944, exon 14 of 28)	12	117804289	117878706	74418	1	217946	-94955	Cdca7l
chr13	3727105	3727505	401	*	5.27754179201166	4.26923288047529	5.04660736869248	5.41322302516954	-0.122903824055253	0.0342684214735523	0.525856084307299	0.188230582023746	0.300985468881318	0.585107694622449	-0.858760519500059	0.000478274547736446	0.00740517803009104	Distal Intergenic	13	3802896	3804316	1421	2	70405	76811	Calml3
chr13	3755652	3756052	401	*	5.36411998791591	4.63131210540405	5.11285336485004	5.51020299781694	-0.0351796803730608	0.182073099688657	0.872790976959038	0.210925254893461	0.24908939232263	0.528275272359565	-0.597309357204732	0.00531431085937924	0.0456776583137836	Distal Intergenic	13	3802896	3804316	1421	2	70405	48264	Calml3
chr13	3832270	3832670	401	*	5.44425562954719	4.70068522942613	5.13672621436866	5.61800197786418	-0.0320692834801035	0.204700462936874	0.890936839188937	0.276042995474156	0.149601626022157	0.401753064341946	-0.683011011450656	0.00234549537600755	0.0252293500466828	Intron (ENSMUST00000220802.1/ENSMUST00000220802.1, intron 2 of 2)	13	3837757	3838673	917	1	80796	-5087	Calm4
chr13	4348857	4349257	401	*	5.68459312838821	5.02433836962369	4.99530067775044	6.0102420957368	0.000130546601789934	0.993597752355614	0.99991930760513	0.623110690468441	0.00606946948869684	0.0646185752254952	-0.72643847594019	0.00167174846717935	0.0196211511426237	Distal Intergenic	13	4268176	4279433	11258	2	622402	-69424	Akr1c12
chr13	4714430	4714830	401	*	5.69254828928034	4.9985386366262	5.38065005023813	5.86837636595902	-0.0255656277946254	0.248189098714886	0.92831535135376	0.277094626985993	0.14080655219517	0.389161332773507	-0.628040666050811	0.00311592594580324	0.0311555181020839	Intron (ENSMUST00000221900.1/ENSMUST00000221900.1, intron 4 of 6)	13	4590750	4609174	18425	2	56043	-105256	Akr1e1
chr13	5832001	5832401	401	*	6.68541729793545	5.63056390217651	6.63200409030101	6.71995817984617	-0.595932336516677	0.000950305959898697	0.114116846585387	0.0453826357137984	0.767533435881248	0.906764617254268	-0.877945693963852	6.72026591007854e-05	0.00157343657887143	Distal Intergenic	13	5855508	5858092	2585	2	71867	25691	1700016G22Rik
chr1	79466813	79467213	401	*	5.91829433950805	5.16955596713555	5.23800507800557	6.24096079651024	-0.00271094195912839	0.865418911813821	0.99991930760513	0.631872166352965	0.00515139020390931	0.0583794462387237	-0.796274520001887	0.000699249780606798	0.0100272881668409	Distal Intergenic	1	79434669	79440120	5452	2	20254	-26693	Scg2
chr1	79768632	79769032	401	*	4.60345665368932	3.22499901871952	4.40289385990362	4.72317932616707	-0.153768852847456	0.0213517816772052	0.440718482703305	0.119793638625154	0.525281330991826	0.77212049057615	-0.944098811441912	0.0012793453309058	0.0160840671023239	Intron (ENSMUST00000143368.7/69368, intron 1 of 6)	1	79776018	79781445	5428	1	69163	-6986	Mrpl44
chr13	13638832	13639232	401	*	5.61518627447311	4.86557826939874	5.16741763261258	5.85138215333049	-0.0156422682407651	0.4133357303911	0.99991930760513	0.409739630378755	0.0475769163523692	0.212206128247614	-0.721337270965476	0.00153303302232084	0.0183993422837469	Intron (ENSMUST00000110559.2/17101, intron 6 of 52)	13	13590397	13778803	188407	1	17101	48435	Lyst
chr13	23928533	23928933	401	*	7.24112216792799	6.55791853042669	6.77485818017299	7.48492395714337	-0.0108478661761906	0.499705011056119	0.99991930760513	0.464555217086671	0.0239793336227182	0.142478465909526	-0.709985499529284	0.000975005082576373	0.0130045792701137	Distal Intergenic	13	23933773	23934156	384	2	319177	5223	H2bc1
chr13	24135283	24135683	401	*	5.92879321959525	4.64899041763897	5.74731646047494	6.03822072321773	-0.594274126974097	0.00106832209289847	0.118616988999064	0.161336112126506	0.344524480791047	0.627158648504102	-1.15839110362956	3.44349613899279e-06	0.000134519813204563	Intron (ENSMUST00000072889.11/68732, intron 11 of 37)	13	23953456	23991214	37759	2	214189	-144069	Scgn
chr13	28425034	28425434	401	*	5.72419532687822	4.8482224864988	5.48438721582235	5.86444352895773	-0.0654711120980458	0.0837264085611687	0.711873103129539	0.20709163549955	0.256971358390542	0.538044847070721	-0.731832810866318	0.00140490371601449	0.0172468327437219	Distal Intergenic	13	28142484	28151611	9128	1	28078	282550	Prl5a1
chr13	28688043	28688443	401	*	5.39116832471427	4.4469542116218	5.35316138232451	5.41596118177154	-0.223087414119194	0.0124322517733354	0.362195351371971	0.0288818387503275	0.863664318095462	0.94965973149993	-0.668978878888891	0.00323684226455531	0.0319300270298601	Intron (ENSMUST00000148885.7/72518, intron 3 of 7)	13	28710781	28710873	93	2	102466635	22430	Mir6368
chr13	28884496	28884896	401	*	5.70749500755737	4.87237978746426	5.73657990029234	5.68777413253812	-0.290301292125598	0.00736660830846617	0.287232158106469	-0.0203198453386815	0.900451550103441	0.963258775045078	-0.59841126975254	0.00488170497745131	0.042999322547767	Promoter (<=1kb)	13	28460034	28885620	425587	2	72518	724	2610307P16Rik
chr1	81745071	81745471	401	*	6.87437973405948	6.11557394502117	6.60718030114694	7.02846084057905	-0.0405541932788479	0.154332064203594	0.838176314176507	0.225915045672911	0.224819226266777	0.500774277615498	-0.654925690785802	0.00317568094844584	0.031564332146575	Distal Intergenic	1	82131916	82132019	104	1	102466629	-386445	Mir6344
chr13	29356010	29356410	401	*	5.38706393757696	4.2264774376872	5.01186993845905	5.59203786299383	-0.10971685383159	0.0411651915100221	0.560495671921545	0.315240660464875	0.111023117564387	0.341810488751041	-1.0622104653685	5.39700932858359e-05	0.00133163542762148	Intron (ENSMUST00000140278.7/68916, intron 14 of 16)	13	29014399	29040336	25938	1	77920	341611	A330102I10Rik
chr13	29360824	29361224	401	*	6.24392438843046	5.47448535184722	5.95835934925473	6.40706220950534	-0.0500727215452489	0.109226388708589	0.764897371867788	0.264255363333237	0.148894180986743	0.401005095577685	-0.738259501644915	0.000654672749696123	0.00950045578443715	Intron (ENSMUST00000140278.7/68916, intron 13 of 16)	13	29014399	29040336	25938	1	77920	346425	A330102I10Rik
chr13	29403330	29403730	401	*	6.17251833709794	5.02458866850172	5.60408514984319	6.45596702923411	-0.065148367381765	0.0830460837010146	0.710255824381632	0.550639850559792	0.0105531182201605	0.0893233946725561	-1.22292222807388	1.55787912726179e-06	7.03778234308393e-05	Intron (ENSMUST00000140278.7/68916, intron 13 of 16)	13	29014399	29040336	25938	1	77920	388931	A330102I10Rik
chr13	29503899	29504299	401	*	6.14860846109221	5.3554740691432	6.11679519275382	6.16943413709052	-0.234747890798114	0.0107614769387669	0.341171595030806	0.0291598221287277	0.851504484231373	0.944462508393645	-0.626614087609144	0.00244253152331848	0.0259507846735379	Intron (ENSMUST00000140278.7/68916, intron 11 of 16)	13	29191746	29855674	663929	2	68916	351375	Cdkal1
chr13	30036226	30036626	401	*	6.15699402777843	5.4052177451678	5.50320120491206	6.47073744015358	-0.0039104449467775	0.798040436462192	0.99991930760513	0.637863751992651	0.00407274674703445	0.0510513593750199	-0.817407655952429	0.000363553919127244	0.00600086158416704	Distal Intergenic	13	29906575	29986063	79489	2	13557	-50163	E2f3
chr13	30876897	30877297	401	*	5.27784221444188	4.56801103527371	4.76432538479688	5.54046561117677	-0.00816599454066737	0.650868501039512	0.99991930760513	0.431641794364022	0.043350933643098	0.201022411658099	-0.642485369155749	0.00483189792601613	0.0426388110165083	Exon (ENSMUST00000102946.7/66482, exon 16 of 29)	13	30946573	30947759	1187	2	210554	70462	Hus1b
chr13	31779687	31780087	401	*	7.47949139950073	6.98647230123936	6.8782212214234	7.77488267361962	0.00497382077093379	0.732323099977819	0.99991930760513	0.607926917609602	0.00500844568116474	0.0575863875376939	-0.563731736657119	0.00537059408108263	0.0460426154199061	Distal Intergenic	13	31806633	31812476	5844	1	17300	-26546	Foxc1
chr1	82150590	82150990	401	*	5.72016798645587	4.77779204878903	5.79076971326385	5.67110456033996	-0.465261398573731	0.00240204300243195	0.177014272232315	-0.0533573392470273	0.746215631149364	0.897048718148707	-0.66009625944126	0.00286616960962491	0.0292433794088724	Distal Intergenic	1	82131916	82132019	104	1	102466629	18674	Mir6344
chr13	32497932	32498332	401	*	6.55533243862944	5.57423805090129	6.31542182583317	6.69563314663216	-0.19292838791948	0.0150836521220195	0.389679211284686	0.224319497005058	0.197814008544059	0.467716647404619	-0.917979505569342	3.50297540113075e-05	0.00092948838524746	Distal Intergenic	13	31819579	32338740	519162	2	218138	-159192	Gmds
chr13	32508056	32508456	401	*	6.00081314363753	5.11077589028909	5.75131895087567	6.14599817551914	-0.0678679566244455	0.0822769770235973	0.709485821336577	0.191175258263592	0.300038958415258	0.58408581462869	-0.726354898765692	0.00198196244819284	0.0223033269733124	Distal Intergenic	13	31819579	32338740	519162	2	218138	-169316	Gmds
chr13	34148902	34149302	401	*	6.59386011326694	5.87144737452201	6.41908676722782	6.69962159677423	-0.0605367984674585	0.0857281348423558	0.717278871455444	0.149233395128124	0.378002741061699	0.65767764579889	-0.596803101888336	0.0037080945289308	0.0351491624062794	Distal Intergenic	13	34162964	34178173	15210	1	69666	-13662	Psmg4
chr13	34714437	34714837	401	*	5.54363804306507	4.86157700861383	5.05569867451419	5.79618060268388	-0.0102045735091438	0.55910332481074	0.99991930760513	0.439257588015853	0.0367487706359524	0.182989393667005	-0.681902191007359	0.00237332210682223	0.0254464947951215	Intron (ENSMUST00000222361.1/ENSMUST00000222361.1, intron 2 of 2)	13	34734850	34747623	12774	1	108161	-20013	Fam50b
chr13	34726839	34727239	401	*	6.28140678332418	5.54370163724785	5.74490962536639	6.5528780101989	-0.0103245676385517	0.499704432957706	0.99991930760513	0.567573141025456	0.00631729376391094	0.0659914835082681	-0.823890419332782	0.00010970668851375	0.00233151211607868	Intron (ENSMUST00000222865.1/ENSMUST00000222865.1, intron 2 of 2)	13	34734850	34747623	12774	1	108161	-7611	Fam50b
chr13	34794032	34794432	401	*	6.2311728294222	5.625426208751	5.9421018660164	6.39602008843454	-0.0176603666743931	0.331824875479417	0.9786440277115	0.275988456983636	0.132077487871148	0.375819057736231	-0.549536978211094	0.00531624844168534	0.0456864528965199	Intron (ENSMUST00000221289.1/ENSMUST00000221289.1, intron 1 of 3)	13	34734850	34747623	12774	1	108161	59182	Fam50b
chr13	34898102	34898502	401	*	5.73480779372177	4.94589154465172	5.53730004219437	5.85289660093772	-0.0568028583969549	0.100815861537542	0.750095189655435	0.154776365789944	0.381410803578193	0.660479305097592	-0.606763183896063	0.00501568424795317	0.0438645582468176	Intron (ENSMUST00000077853.4/19134, intron 11 of 14)	13	34875302	34906064	30763	1	19134	22800	Prpf4b
chr1	82428513	82428913	401	*	6.02407547325078	4.73488235393885	5.9190245744615	6.09008690080753	-0.524759703248543	0.00168501509343592	0.14934961470556	0.0891535194610162	0.604959934048424	0.822907575203383	-1.05724286798625	5.40504397546612e-05	0.00133164505517845	Intron (ENSMUST00000027322.13/76867, intron 6 of 6)	1	82316452	82445366	128915	1	76867	112061	Rhbdd1
chr13	36659757	36660157	401	*	5.91500753174452	5.04474712443803	5.45784334603469	6.15508437046779	-0.0293228641543953	0.210927258900821	0.896356929420421	0.457781239079993	0.0257502665245826	0.148395192230017	-0.898966575158361	8.72955971485189e-05	0.00193693461312848	Intron (ENSMUST00000224916.1/69955, intron 6 of 7)	13	36725361	36735131	9771	2	68404	74974	Nrn1
chr13	38163695	38164095	401	*	6.13383430831798	5.28362030724177	5.92919673143031	6.25572797030993	-0.0833532060073	0.0584297504094739	0.636206051620321	0.166664077654008	0.3422932391878	0.625160594511583	-0.704364961318818	0.00154055058192321	0.0184511677530102	Intron (ENSMUST00000124830.2/109620, intron 1 of 23)	13	38151294	38198577	47284	1	109620	12401	Dsp
chr13	39489832	39490232	401	*	5.94818515004193	5.09107771312789	5.63070103536801	6.12666136476113	-0.0535501492671751	0.103010603512939	0.754162224834052	0.295334408089831	0.117069977695008	0.351984857717738	-0.804002304575361	0.000344542324030317	0.00575358044045815	Distal Intergenic	13	38932136	38960875	28740	2	108652	-528957	Slc35b3
chr13	39703034	39703434	401	*	5.95006515732989	5.11569143051675	5.78375224508784	6.05116189545625	-0.0963453111812392	0.0482089608689721	0.590533982622265	0.136291995799379	0.432923357637766	0.704335479676001	-0.686915736546174	0.00214006828753926	0.0235520642992536	Distal Intergenic	13	40001882	40361450	359569	2	218165	658016	Ofcc1
chr13	39774319	39774719	401	*	6.1079381487259	5.32760083565514	5.79775321266643	6.28295095201055	-0.0444573536068604	0.128687011793966	0.801454626013048	0.292936803746624	0.118783192478147	0.354681373870684	-0.760005942994299	0.0005611547829546	0.00843860244199091	Intron (ENSMUST00000224577.1/ENSMUST00000224577.1, intron 1 of 2)	13	40001882	40361450	359569	2	218165	586731	Ofcc1
chr13	41403649	41404049	401	*	6.81318141394204	6.07536772222429	6.64713386522579	6.91413115329493	-0.0723074879477014	0.0676082059110207	0.666662009105633	0.142715190363062	0.396583835692823	0.674240127693995	-0.619820022923924	0.00283528786539146	0.0290490715899976	Intron (ENSMUST00000021794.13/18003, intron 2 of 7)	13	41309581	41487362	177782	2	18003	83313	Nedd9
chr13	41865137	41865537	401	*	5.78423698897733	4.91367920675379	5.19317304509863	6.0759559305772	-0.0140728479223808	0.443720062801026	0.99991930760513	0.57483756897835	0.00871234318099971	0.0796737912746035	-0.922545571705884	0.000118816549576462	0.00248391216863528	Promoter (<=1kb)	13	41865915	41913092	47178	1	100038577	-378	Gm10790
chr13	41910394	41910794	401	*	5.76628161980848	4.82487000397226	5.74302625573179	5.78157951592147	-0.21434026717509	0.0133565735901538	0.373422685059083	0.0226088655967503	0.892728332685548	0.960179384838375	-0.641929949300984	0.00392619869770057	0.0366807389177097	Exon (ENSMUST00000221085.1/100038577, exon 4 of 4)	13	41865915	41913092	47178	1	100038577	44479	Gm10790
chr1	84063454	84063854	401	*	6.15327804101429	4.67423530529007	5.80804562302681	6.34468811711372	-0.630129699301995	0.000857318682782313	0.106554902155561	0.323396768830306	0.0910318337214334	0.305886767389173	-1.44526841739812	3.21499246310143e-08	2.87475598394704e-06	Intron (ENSMUST00000168574.8/98496, intron 2 of 2)	1	84218849	84218961	113	2	102465181	155107	Mir6353
chr13	46294565	46294965	401	*	6.81522335803768	6.06037781755613	6.44273158081617	7.01899066436477	-0.0263188188858459	0.227057377696659	0.909582679314716	0.364142427734701	0.0611138184222722	0.244517328420982	-0.744511780986858	0.000545092539297325	0.00824785602451401	Intron (ENSMUST00000076622.3/380842, intron 3 of 4)	13	46273721	46300115	26395	1	380842	20844	Stmnd1
chr13	46313166	46313566	401	*	5.65030281238192	4.56307822110397	5.01719852525603	5.9569247462038	-0.0344289825698615	0.184572838712113	0.875118363390776	0.631551196818046	0.00402797959904389	0.0507138943728746	-1.18639399766154	2.05454111753301e-06	8.80386727242018e-05	Distal Intergenic	13	46273721	46300115	26395	1	380842	39445	Stmnd1
chr13	46356432	46356832	401	*	6.06325590713677	5.43862189713553	5.76776269603471	6.23121859260269	-0.0197422432574039	0.312935044210762	0.967303053015744	0.267431584411954	0.149752213550011	0.401988910858687	-0.559097351950209	0.00586552820800473	0.0489339207521704	Distal Intergenic	13	46418434	46431095	12662	1	666794	-61602	Rbm24
chr13	46364499	46364899	401	*	5.255890111681	4.37213628481536	4.80754138466631	5.49232663901947	-0.0287561655753028	0.249107930214914	0.929166876160634	0.364035002802889	0.077755379239156	0.279413821080638	-0.815520548472048	0.00103196513230249	0.0135722837247596	Distal Intergenic	13	46418434	46431095	12662	1	666794	-53535	Rbm24
chr13	46413931	46414331	401	*	6.73882872328712	4.45855665940263	5.88297188988169	7.11546208865345	-0.0742018552837689	0.0578078704580826	0.634251104864049	0.32790427517619	0.0945025071582987	0.311973787093309	-1.56771201712572	7.27048842093446e-05	0.00167427974476681	Promoter (4-5kb)	13	46418434	46431095	12662	1	666794	-4103	Rbm24
chr13	46532748	46533148	401	*	4.89374181717555	4.06315801344524	4.21692144925196	5.21525249161515	-0.00726031350278485	0.712697862200382	0.99991930760513	0.495232437208974	0.0270100276575491	0.15240305159591	-0.748436233818293	0.00314613955229061	0.031382255258664	Intron (ENSMUST00000021802.15/67252, intron 3 of 12)	13	46501848	46650281	148434	1	67252	30900	Cap2
chr13	46571234	46571634	401	*	5.41707589845442	4.48895229858661	5.05743771809211	5.61505866768926	-0.0460223415669531	0.1412685670051	0.82232978480405	0.286608167158366	0.145814326391286	0.396552743512641	-0.807288965048333	0.00106661053182832	0.0139508190084477	Intron (ENSMUST00000021802.15/67252, intron 4 of 12)	13	46501848	46650281	148434	1	67252	69386	Cap2
chr13	46811961	46812361	401	*	5.03576604911915	3.23093741441063	4.44372127970064	5.3278394410669	-0.210348308133182	0.0125738487935868	0.363392742642424	0.462254271220434	0.0351790858496225	0.178192198437808	-1.66641560433309	5.34550276253355e-07	2.93985018380074e-05	Intron (ENSMUST00000056978.7/16553, intron 13 of 37)	13	46679905	46727940	48036	2	218210	-84021	Nup153
chr1	84328249	84328649	401	*	5.79547362368935	5.23797987518877	5.26327670654642	6.06530398439281	-0.000482134808948999	0.973244315459731	0.99991930760513	0.52479890017657	0.0133473407355495	0.102314595353022	-0.589863249231616	0.00397435796179794	0.037026817304358	Intron (ENSMUST00000176559.7/98496, intron 1 of 2)	1	84036296	84364180	327885	2	98496	35531	Pid1
chr13	48841845	48842245	401	*	6.8347377852943	5.8874129943523	6.75265492534566	6.88697486709282	-0.307861976935343	0.00640198569830648	0.269703889907407	0.0696782625750652	0.66538496196947	0.856727077434418	-0.776999613847729	0.000449197648344068	0.00704890430334894	Intron (ENSMUST00000035540.8/18676, intron 1 of 21)	13	48801750	48871119	69370	2	18676	28874	Phf2
chr1	84399237	84399637	401	*	7.60709836355131	6.94018034130679	7.03898376551303	7.89042935920526	-0.00428954523080639	0.785367746181192	0.99991930760513	0.529196948609049	0.0151519284133677	0.110146462940721	-0.68219450284696	0.00239637351692057	0.0255947854637493	Intron (ENSMUST00000049126.12/227325, intron 10 of 12)	1	84036296	84364180	327885	2	98496	-35057	Pid1
chr13	49556947	49557347	401	*	5.14576738931439	4.25876817173136	4.92612369603432	5.27557572191385	-0.0657301189398575	0.0885824708144622	0.723905334802216	0.168295869907969	0.361756667541074	0.644004564141923	-0.687120827109874	0.00362743598746621	0.034654151372421	Exon (ENSMUST00000177948.1/66695, exon 4 of 8)	13	49544443	49567565	23123	1	66695	12504	Aspn
chr1	84581579	84581979	401	*	5.26606536587156	4.31000456770265	4.70334032185222	5.54739989132601	-0.019075510385906	0.380635723611146	0.998643055142618	0.466712612436108	0.0322666968980449	0.169943378109119	-0.87926586656916	0.000638104037609687	0.00931139898806378	Intron (ENSMUST00000049126.12/227325, intron 3 of 12)	1	84695839	84695915	77	1	100628595	-113860	Mir5126
chr13	56678452	56678852	401	*	6.90064637227185	5.91687656781865	6.77117917641665	6.98092290351556	-0.149466502140106	0.025095221656462	0.465771788574838	0.0994192330038207	0.573232992422262	0.803819754675881	-0.74241878319522	0.00179839746058627	0.0207517622911622	Distal Intergenic	13	56703010	56742377	39368	1	17129	-24158	Smad5
chr1	86007585	86007985	401	*	5.9848370705871	5.33457603928021	5.37650982980643	6.28274700625351	-0.00177751513586175	0.90821117086894	0.99991930760513	0.584067561986569	0.00815214068807654	0.0768516145922748	-0.703840689753969	0.00161822553599812	0.0191244031617765	Distal Intergenic	1	86016816	86029958	13143	1	70060	-8831	Spata3
chr13	62858552	62858952	401	*	6.7529691121685	6.10836892428426	6.44619256061691	6.92635578232076	-0.0207423943278176	0.288269256525712	0.952598717800158	0.28903931231514	0.120009427459687	0.356757682547916	-0.597824198156868	0.00331288537851868	0.0324495206924735	Promoter (<=1kb)	13	62836877	62858422	21546	2	14120	-130	Fbp2
chr13	63410577	63410977	401	*	6.12895655203442	5.06663812690447	5.51266409504229	6.42968927699943	-0.0321916767360455	0.196746420967356	0.887048179120445	0.611045958824314	0.00519562081800465	0.0586427622392924	-1.13990507861191	4.17685496946638e-06	0.000158943169607325	Exon (ENSMUST00000220476.1/ENSMUST00000220476.1, exon 1 of 1)	13	63285043	63497278	212236	2	14088	86301	Fancc
chr13	64066185	64066585	401	*	5.32656274823172	4.47107928132489	4.69338903584197	5.63320881033663	-0.0111197203013244	0.560889721873226	0.99991930760513	0.523234381718615	0.0188284078651981	0.124217825865605	-0.838885954551065	0.000847693336307407	0.0116197941989748	Intron (ENSMUST00000222783.1/15487, intron 6 of 11)	13	64058266	64089230	30965	2	15487	22645	Hsd17b3
chr13	64147224	64147624	401	*	5.73017192942661	5.16987179538642	5.27482781609016	5.9694997477485	-0.0052643340503014	0.721059316413598	0.99991930760513	0.44827368207794	0.0286412679810098	0.158262078427454	-0.594518534038248	0.00363592915573016	0.0346965147456265	Intron (ENSMUST00000059817.11/238673, intron 1 of 4)	13	64133018	64153202	20185	2	238673	5578	Zfp367
chr13	66997333	66997733	401	*	6.74160938165485	5.73225226073697	6.35210754402248	6.95291805349916	-0.0900714688893271	0.0503536369095581	0.601377566849655	0.383429228960346	0.0516050164800239	0.2226014597115	-1.02067540376845	1.29300018658928e-05	0.000400894229008785	3' UTR	13	66996819	67032408	35590	2	71226	34675	4933433G19Rik
chr13	67021555	67021955	401	*	6.25756062340521	5.06066420743603	6.0319778818248	6.39046687516308	-0.397885216021711	0.00364665006350594	0.214919311682088	0.19387032459406	0.278650947173533	0.561640886061495	-1.12399969732851	9.98499276396525e-06	0.000325646330586658	Intron (ENSMUST00000224483.1/71226, intron 1 of 8)	13	66996819	67032408	35590	2	71226	10453	4933433G19Rik
chr13	73680410	73680810	401	*	6.31847573626894	4.7214169319181	6.16282363416937	6.41363365937627	-0.836541648597118	0.00022378795697856	0.0529921397273781	0.120905638920412	0.496193928501171	0.751769188818111	-1.38690053636125	1.45521065213352e-06	6.65628357903671e-05	Promoter (2-3kb)	13	73661752	73678023	16272	2	22598	-2387	Slc6a18
chr13	74363366	74363766	401	*	6.97558932696031	6.29103816857701	6.79788636131729	7.08295622812979	-0.059338144438106	0.0833847082794059	0.711206670937069	0.161978679567983	0.329591274989493	0.61368780143009	-0.605469466097088	0.00250504218261074	0.0264389369691514	Promoter (<=1kb)	13	74359578	74364005	4428	2	432779	239	Lrrc14b
chr1	86460083	86460483	401	*	5.37830694148282	4.47355728540888	4.89267592538518	5.62992737595859	-0.0221720880754168	0.319738227748997	0.971361847269565	0.405417456290037	0.0532621981717327	0.226311120797045	-0.807814898724588	0.000949194647927033	0.0127659653806262	Distal Intergenic	1	86426329	86428052	1724	1	71863	33754	Tex44
chr13	76256069	76256469	401	*	6.91888092571862	5.53935767902163	6.63879912854368	7.07933276587024	-0.43711992380152	0.00285929912294313	0.193842634163813	0.233184383415669	0.214746494589598	0.488619420541676	-1.27478622424862	2.7456509136631e-06	0.000111260099148632	Exon (ENSMUST00000224604.1/ENSMUST00000224604.1, exon 1 of 3)	13	76201708	76305072	103365	2	238726	48603	Fam81b
chr13	81136479	81136879	401	*	7.09728995111118	6.15331646961945	7.12936367211767	7.07550435031437	-0.484062590106364	0.00206835757479127	0.164559582590559	-0.0264891526350054	0.867537357175956	0.951208859398702	-0.696225784899964	0.0012209405395917	0.0155105703331197	Intron (ENSMUST00000128120.1/110789, intron 5 of 7)	13	80962888	81126424	163537	1	319983	173591	9330111N05Rik
chr13	89652957	89653357	401	*	5.98192779493796	4.98731104669375	5.82992753592714	6.07503560495774	-0.204901903586358	0.0143680436839164	0.384186702029907	0.122418824218842	0.473543512126496	0.735288956426386	-0.821373123494479	0.000450701506880205	0.0070702826027512	Distal Intergenic	13	89655312	89742509	87198	2	13003	89152	Vcan
chr13	89682454	89682854	401	*	7.23721822331775	6.65810012327104	6.92872176313678	7.41142616755237	-0.0147544340362786	0.37946687898588	0.998634100008917	0.300360380132329	0.10442489690831	0.330576287722664	-0.548687642777355	0.00496845653852615	0.0435785643609627	Intron (ENSMUST00000109546.8/13003, intron 10 of 14)	13	89655312	89742509	87198	2	13003	59655	Vcan
chr13	89709352	89709752	401	*	6.65955741542895	5.24676325299094	6.24956478887225	6.8797823364004	-0.656396108887667	0.000577956425422628	0.0864581282629228	0.446916567199744	0.0207640940011321	0.131508207399824	-1.47540983457832	2.0283445351882e-10	3.82430967381673e-08	Intron (ENSMUST00000109546.8/13003, intron 6 of 14)	13	89655312	89742509	87198	2	13003	32757	Vcan
chr13	90802975	90803375	401	*	5.56782782031032	4.79396072973197	5.36506257588198	5.68872509584277	-0.0612360063650787	0.0895306734589771	0.726621970888818	0.172719761549296	0.32765670584033	0.611629169769314	-0.65078247967728	0.00283352670064817	0.0290468461368866	Distal Intergenic	13	90883433	90905355	21923	2	435376	101980	Atp6ap1l
chr13	92450725	92451125	401	*	6.28561102416815	4.61572455505679	5.54501615371717	6.62779213505119	-0.0416642926158875	0.1738409843471	0.86175802493718	0.319657282416538	0.109526286760175	0.339540323365726	-1.09964163735732	0.000964805004893843	0.0129098867874976	Intron (ENSMUST00000225299.1/73942, intron 4 of 4)	13	92425896	92441658	15763	1	218440	24829	Ankrd34b
chr13	92588268	92588668	401	*	5.46886873150905	4.66964073318946	5.14283309387461	5.65136989927027	-0.0339625592309879	0.188888122481249	0.879288748525523	0.290369461171854	0.130404090520349	0.373231940124805	-0.715125345970148	0.00149935253010635	0.0181082063848764	Distal Intergenic	13	92574636	92576172	1537	2	79401	-12096	Spz1
chr13	92595642	92596042	401	*	6.51785337474178	5.32133343661493	6.0623792639004	6.7572347356128	-0.204849123783188	0.0136805967575482	0.378205766101925	0.482686938510424	0.0164599515324962	0.115021680890859	-1.27767049717021	6.06812606825061e-08	4.85472769567305e-06	Distal Intergenic	13	92611091	92711947	100857	1	218442	-15049	Serinc5
chr13	94072683	94073083	401	*	5.83300129048629	4.76158533769005	5.52112795012549	6.00881752938214	-0.10455250444073	0.0436802260496963	0.573119436540711	0.266315589173745	0.163221759483343	0.422134271485365	-0.950655033190272	0.000146512072213565	0.00293635346011976	Intron (ENSMUST00000054274.7/218454, intron 1 of 3)	13	94057796	94195409	137614	1	218454	14887	Lhfpl2
chr13	97363680	97364080	401	*	6.1974475105617	5.43874929471573	6.06967030136017	6.27674893089379	-0.11476405565652	0.0337615806697263	0.52354550483619	0.1207916651194	0.4500476500957	0.717743330121662	-0.653979035996128	0.00136441564928765	0.0168449872747734	Distal Intergenic	13	97434970	97497007	62038	1	100039691	-70890	Lncenc1
chr13	98623278	98623678	401	*	5.16704450945712	4.01199084681112	4.7082903422739	5.40777458810813	-0.0620490017748019	0.0978860252330756	0.742602090000819	0.361554201351053	0.0808312313243086	0.285535343056311	-1.04132166568654	0.000149192168198227	0.00297693190569337	Distal Intergenic	13	98634978	98637410	2433	2	68344	13732	Tmem174
chr13	98684302	98684702	401	*	6.1812942816356	5.12535299259496	6.12236887241382	6.2192819050931	-0.332012813847717	0.00557903157084783	0.254160715254523	0.041647211339894	0.8036753760406	0.923635620867664	-0.788390209100775	0.000827914420226368	0.0114238928727396	Distal Intergenic	13	98686235	98694834	8600	2	380863	10132	Tmem171
chr13	100940100	100940500	401	*	6.12442081029309	5.50630583799108	5.60319959987591	6.39003231337099	-0.00454365372316078	0.763615932196506	0.99991930760513	0.504012395223777	0.0175066691905302	0.119266869298562	-0.652497326267571	0.00234483413864648	0.0252276685838356	Intron (ENSMUST00000185979.1/ENSMUST00000185979.1, intron 2 of 2)	13	100802648	100833427	30780	2	69048	-106673	Slc30a5
chr13	100954352	100954752	401	*	5.08095781736141	4.42091475749013	4.41505554759006	5.39880644748384	-0.00103383405688971	0.952874906260052	0.99991930760513	0.569369256526439	0.0121519217091742	0.0971143020277	-0.699665229301904	0.00298530080552799	0.0301450221195232	Intron (ENSMUST00000185979.1/ENSMUST00000185979.1, intron 2 of 2)	13	100802648	100833427	30780	2	69048	-120925	Slc30a5
chr13	100971012	100971412	401	*	5.12895643692456	3.84164531650903	4.60938706505042	5.39392914592224	-0.0623234338382314	0.099763177431512	0.747350092940841	0.397415851355441	0.0626191887296833	0.247622093050249	-1.16000104365279	9.4276538578356e-05	0.00206507364030205	Intron (ENSMUST00000185979.1/ENSMUST00000185979.1, intron 2 of 2)	13	100802648	100833427	30780	2	69048	-137585	Slc30a5
chr13	101069061	101069461	401	*	6.04309531736386	5.51087149434247	5.53637252128546	6.30306522520575	-0.00210634056554346	0.886740351159009	0.99991930760513	0.4909705885047	0.0201221378687854	0.128829125637621	-0.582569710989745	0.00494278982028699	0.043448548659539	Distal Intergenic	13	101232127	101247551	15425	1	328324	-162666	5930438M14Rik
chr13	101162517	101162917	401	*	4.7996042922279	3.89571478890323	4.04138649847747	5.14728790697572	-0.00686223826231298	0.728942828051075	0.99991930760513	0.576808689888176	0.0127228288552599	0.0997396254717702	-0.87809368660655	0.00109660806928652	0.0142628216947116	Distal Intergenic	13	101232127	101247551	15425	1	328324	-69210	5930438M14Rik
chr13	101233576	101233976	401	*	6.50506847237317	5.1200589977221	5.83924181033971	6.82289161356159	-0.0870828614539842	0.0569266046734851	0.631478984700153	0.636232892290017	0.0045009855238921	0.0540790734375525	-1.43845883583435	1.16184262950865e-07	8.24578198022305e-06	Promoter (1-2kb)	13	101232127	101247551	15425	1	328324	1449	5930438M14Rik
chr13	101315228	101315628	401	*	6.56852928577301	6.05778673024693	6.11471873813999	6.80722495425911	-0.00229192881392434	0.862940761885417	0.99991930760513	0.474405515037428	0.0192382578601265	0.125654163776129	-0.557149562119678	0.00433878739010075	0.0394222900816501	Intron (ENSMUST00000210384.1/71174, intron 5 of 8)	13	101254294	101462208	207915	1	71174	60934	4933416M06Rik
chr13	101391296	101391696	401	*	5.64838035614763	4.80897506444221	5.29946799165209	5.84147852723827	-0.0351428034791027	0.195538061072195	0.886316219124662	0.285480178662804	0.147547753461468	0.399073023003779	-0.733954789874171	0.00211899980777497	0.0233829454529934	Intron (ENSMUST00000210384.1/71174, intron 5 of 8)	13	101254294	101462208	207915	1	71174	137002	4933416M06Rik
chr13	101581685	101582085	401	*	5.4120725217561	4.69701566994447	4.73334588876862	5.73421879325607	-0.00108383941311371	0.945950608558658	0.99991930760513	0.631074344442056	0.00519378474408301	0.0586427622392924	-0.763253260045104	0.000930830401490493	0.0125867415913589	Distal Intergenic	13	101680563	101768217	87655	2	18708	186132	Pik3r1
chr13	103978158	103978558	401	*	6.41110125414187	5.05053181349941	6.23477477361629	6.51771447648674	-0.485110776210355	0.0021236873231736	0.166529390716748	0.1383915863257	0.43941006295944	0.708806568241352	-1.15798760120669	2.06832753371788e-05	0.000595974145874742	Exon (ENSMUST00000224348.1/ENSMUST00000224348.1, exon 1 of 2)	13	103818787	103920514	101728	2	59079	-57644	Erbin
chr13	104089508	104089908	401	*	5.5131693699744	4.79224770823678	4.95604167347443	5.79241959555757	-0.00717921745146734	0.669681013203472	0.99991930760513	0.516521075886026	0.0176212481789613	0.119617171703829	-0.735590851192425	0.00138301654857225	0.0170325459287315	Intron (ENSMUST00000109315.4/75805, intron 1 of 12)	13	104023057	104109614	86558	2	75805	19706	Nln
chr1	87953036	87953436	401	*	6.03067026517344	5.18679923690669	5.69060363903767	6.219700016905	-0.0392990835251806	0.156152508834698	0.839828197138522	0.307873094080945	0.110690736684441	0.341404273307896	-0.768722619798736	0.000731893511157077	0.0103644920875687	Intron (ENSMUST00000189409.6/227334, intron 8 of 12)	1	87945119	88008551	63433	2	227334	55115	Usp40
chr13	107034200	107034600	401	*	6.17779530637239	5.44715549909403	5.68559245422641	6.43203559725511	-0.0123934000987855	0.455257011162439	0.99991930760513	0.489912635926557	0.0178178169774713	0.120271468179192	-0.765814966052479	0.000416867834542901	0.00665576079836248	Exon (ENSMUST00000224166.1/ENSMUST00000224166.1, exon 1 of 2)	13	107022553	107055497	32945	1	100040322	11647	3830408C21Rik
chr13	108214528	108214928	401	*	6.91391202117003	5.79760938907699	6.83634770835593	6.96339761519483	-0.576609187031511	0.00116391043396845	0.125601773051403	0.063764837381067	0.692059980278375	0.871006444863314	-0.942041557316701	5.3100234027123e-05	0.00131602187149364	Promoter (<=1kb)	13	108214404	108285683	71280	1	74559	124	Elovl7
chr13	108247517	108247917	401	*	5.51098040690859	3.57564448968532	5.04269348836018	5.75560578458712	-0.627484995077996	0.00083352556876436	0.104902447147966	0.394266336673506	0.060186796680111	0.242276108688168	-1.81684699435696	1.50487103850666e-08	1.53447707281524e-06	Intron (ENSMUST00000022207.9/74559, intron 1 of 7)	13	108214404	108285683	71280	1	74559	33113	Elovl7
chr13	108252632	108253032	401	*	5.05980262769758	3.77528937692851	4.55237556617166	5.32004840276067	-0.0510976633070145	0.133372187988336	0.810781127779508	0.349147959086322	0.0955253075729643	0.313754040729397	-1.03179692920071	0.000414167057828398	0.00662826485500899	Intron (ENSMUST00000022207.9/74559, intron 1 of 7)	13	108214404	108285683	71280	1	74559	38228	Elovl7
chr13	108338215	108338615	401	*	6.70083330788712	5.53823085329798	6.20567965099957	6.95624451848903	-0.101251721776146	0.0432337748378127	0.571490137061256	0.503789111064189	0.0157501188218337	0.11229151495635	-1.21771026289567	7.20264666828601e-07	3.74132453303624e-05	Intron (ENSMUST00000051594.11/218581, intron 2 of 10)	13	108316332	108407782	91451	1	218581	21883	Depdc1b
chr1	88166004	88166404	401	*	6.63880627446568	5.99126431805448	6.04050751049761	6.9331320383794	-0.00206338716419424	0.893161901334871	0.99991930760513	0.56390759871873	0.0102191804480967	0.0875499197374322	-0.679830567126757	0.00221433561991214	0.0241671177180625	Promoter (<=1kb)	1	88166012	88218997	52986	1	394433	0	Ugt1a5
chr13	109229558	109229958	401	*	6.9426851074953	5.90861376196224	6.73657990029234	7.06535840476755	-0.318101147844773	0.00575461954853318	0.257748607651182	0.194842660916205	0.24922640525336	0.528435273179188	-0.964709613907789	1.34487582450462e-05	0.000413510004280302	Intron (ENSMUST00000122041.7/238871, intron 3 of 16)	13	109324744	109324824	81	1	100124489	-94786	Mir582
chr13	109291558	109291958	401	*	5.10491263938136	3.79114294101271	5.05873025366088	5.13489951469945	-0.473418755426465	0.00212062541875008	0.166529390716748	0.0351930050562243	0.842353385384593	0.941046072519359	-0.998440991514347	0.000341778352852728	0.00571889270660875	Intron (ENSMUST00000122041.7/238871, intron 3 of 16)	13	109324744	109324824	81	1	100124489	-32786	Mir582
chr13	109315591	109315991	401	*	6.2746088737112	5.5095364088161	6.08942901626604	6.38605029940835	-0.0662987177931039	0.0820914025483245	0.709131195872145	0.152696162625968	0.388416667452541	0.667177199278011	-0.638088408998493	0.0037219947114443	0.0352408079898811	Intron (ENSMUST00000122041.7/238871, intron 3 of 16)	13	109324744	109324824	81	1	100124489	-8753	Mir582
chr13	109342682	109343082	401	*	5.87172381566162	5.23874625863969	5.3172287726378	6.14998986690838	-0.0040368859225185	0.787835105815641	0.99991930760513	0.543027444610602	0.0113757025752511	0.0934520886994159	-0.693735037167086	0.00137530246451331	0.0169549264123057	Intron (ENSMUST00000122041.7/238871, intron 3 of 16)	13	109324744	109324824	81	1	100124489	17938	Mir582
chr13	109476177	109476577	401	*	6.06846054966885	5.09166873097522	5.53358637531604	6.33931327961074	-0.0367852769585776	0.163945627825666	0.849904476933138	0.538842052023027	0.0108336064385342	0.0906439426164609	-1.05524332951998	9.22393453702919e-06	0.000304402024576041	Intron (ENSMUST00000122041.7/238871, intron 3 of 16)	13	109324744	109324824	81	1	100124489	151433	Mir582
chr13	109490304	109490704	401	*	5.33362670007548	4.74547146582093	4.73010461144559	5.62982349680028	0.000248919129508287	0.987879104132229	0.99991930760513	0.538961242654117	0.0148948073982664	0.109008647878042	-0.611826573230306	0.00522979714981614	0.0451376031773041	Intron (ENSMUST00000122041.7/238871, intron 3 of 16)	13	109324744	109324824	81	1	100124489	165560	Mir582
chr13	109557224	109557624	401	*	5.85815885784666	4.86719557448497	5.69060363903767	5.95994321632506	-0.19414063355626	0.0157447061947984	0.395708501165447	0.146622120370702	0.394570374960664	0.672629208197707	-0.84864241496504	0.000293808987742024	0.00506551837941425	Intron (ENSMUST00000122041.7/238871, intron 3 of 16)	13	109324744	109324824	81	1	100124489	232480	Mir582
chr13	109583029	109583429	401	*	5.4960298856498	4.80206528437926	5.08604559984518	5.71625121408331	-0.01401665593618	0.457662218122724	0.99991930760513	0.357523792569429	0.0781619638032024	0.280330511769665	-0.62547575473831	0.00459368921809861	0.0411029885553508	Intron (ENSMUST00000122041.7/238871, intron 3 of 16)	13	109324744	109324824	81	1	100124489	258285	Mir582
chr13	109670419	109670819	401	*	5.26079491446113	4.04701258252056	5.10536765885557	5.35582684459453	-0.222453461446341	0.0122181912448918	0.359099827858689	0.115317633023477	0.524615991610835	0.771797049067733	-0.928705127502218	0.000534275459882734	0.00811384166491821	Intron (ENSMUST00000122041.7/238871, intron 3 of 16)	13	109903809	109903888	80	1	100316683	-232990	Mir1904
chr13	109739697	109740097	401	*	5.23031204581513	4.00087777050736	4.58026317847159	5.54277684826271	-0.0376873043848116	0.191940324892114	0.882985580785339	0.513826315868277	0.0215783189519656	0.134513993699619	-1.17035348484315	5.27212821307003e-05	0.00130857731762459	Intron (ENSMUST00000122041.7/238871, intron 3 of 16)	13	109903809	109903888	80	1	100316683	-163712	Mir1904
chr13	109790298	109790698	401	*	5.71461133395193	4.77042083954626	5.68642886139857	5.73309837078303	-0.284984609592724	0.00769257442326494	0.295299338694342	0.0142587418969806	0.930800425070142	0.97499973664447	-0.677298179806726	0.00239758136952738	0.0255967426382619	Intron (ENSMUST00000122041.7/238871, intron 7 of 16)	13	109903809	109903888	80	1	100316683	-113111	Mir1904
chr13	109915040	109915440	401	*	6.29446720743014	5.29148279753705	6.34240563883461	6.26159978543441	-0.340122999750703	0.00524166301375415	0.248476708557128	-0.0400478917502542	0.817281032828265	0.930040174591422	-0.650363490718076	0.0045708503620923	0.0409206177193298	Intron (ENSMUST00000122041.7/238871, intron 8 of 16)	13	109903809	109903888	80	1	100316683	11231	Mir1904
chr13	110512899	110513299	401	*	6.22690127031668	5.61939565993247	5.72413456979137	6.48531804980465	-0.00503839114563003	0.745797596438916	0.99991930760513	0.470117009939293	0.0259075295992549	0.148872203438433	-0.619473201279737	0.00381884724995873	0.0359522841410304	Distal Intergenic	13	110395046	110400844	5799	1	20620	117853	Plk2
chr13	110542638	110543038	401	*	5.62548600553463	4.87523171671844	5.13550173030263	5.87884372824993	-0.0151156412998156	0.405839013620964	0.99991930760513	0.476312168213131	0.0223945210133306	0.137370622185064	-0.794372923945352	0.000401221047859519	0.00647521825547496	Distal Intergenic	13	110395046	110400844	5799	1	20620	147592	Plk2
chr13	110779407	110779807	401	*	5.57456231281547	4.75644237355627	5.42645892630067	5.66547349081517	-0.0852318309894641	0.0579415847841543	0.634251104864049	0.114588263899966	0.506225921880004	0.759073015840236	-0.621000462839841	0.00443262020315695	0.0399948651354784	Distal Intergenic	13	110903499	110908280	4782	1	75139	-123692	Gm38397
chr1	88559674	88560074	401	*	6.14823238271874	5.6596292918049	5.63706963029796	6.40993833366462	0.00130387077913008	0.923187565889401	0.99991930760513	0.52745466247653	0.0112518186239721	0.0928279021466643	-0.544704720165226	0.00522370626633356	0.0451162074141901	Exon (ENSMUST00000189394.1/100503197, exon 5 of 6)	1	88551517	88562167	10651	1	100503197	8157	Gm19589
chr13	114360359	114360759	401	*	6.76684742755642	6.09784838612779	6.32924460935296	6.99880369109262	-0.0113203120948387	0.466864098578324	0.99991930760513	0.45309618546208	0.0237398946045233	0.14181783191491	-0.697128630731912	0.000748119819189804	0.0105590561146891	Intron (ENSMUST00000022286.7/17993, intron 1 of 4)	13	114287795	114388258	100464	2	17993	27499	Ndufs4
chr13	114376586	114376986	401	*	6.66500017080167	5.86815388812346	6.12997865443833	6.93590909044592	-0.0143487785698549	0.385882107958293	0.99991930760513	0.576284565935599	0.00536491487641104	0.0598859953050054	-0.8856655810667	3.68741941101844e-05	0.000970185484213403	Intron (ENSMUST00000022286.7/17993, intron 1 of 4)	13	114287795	114388258	100464	2	17993	11272	Ndufs4
chr13	117679442	117679842	401	*	6.63367757114839	5.66138543306846	6.19081712146981	6.86783179342328	-0.0511127736728237	0.108174795916055	0.763832465754029	0.43687645490245	0.0314497082268847	0.167299986633424	-0.983292393918565	2.5544703735485e-05	0.000714622383784868	Intron (ENSMUST00000006991.8/15165, intron 2 of 7)	13	117706764	117720011	13248	2	71100	40169	4933413L06Rik
chr13	119708539	119708939	401	*	6.21487792117255	5.44080307690491	6.02051892529647	6.33127717480543	-0.086188116572623	0.0504168224113962	0.601593107395304	0.178809187404186	0.282923988709939	0.566142583679898	-0.695318581960413	0.000725928278763398	0.0103128463236094	Downstream (<=300bp)	13	119690379	119708260	17882	1	208715	18160	Hmgcs1
chr14	8356617	8357017	401	*	5.75305076364173	4.66886129778067	5.82992753592714	5.69942508041229	-0.581062067899409	0.00119380985112559	0.127155152837713	-0.0602653654707284	0.718907087656482	0.883742230753333	-0.735044662607422	0.0015409340132034	0.0184511677530102	Intron (ENSMUST00000022269.6/18300, intron 6 of 9)	14	8367440	8371010	3571	1	102632156	-10423	2610318M16Rik
chr14	8705432	8705832	401	*	5.25942080801836	3.88745107968899	4.03614666617165	5.72526673804053	-0.00461304226058218	0.837102952160713	0.99991930760513	0.489257807573001	0.0217532478422666	0.135150086576484	-0.824103277772962	0.0046879982311008	0.0417078247184331	Distal Intergenic	14	8666386	8673378	6993	1	74859	39046	4930455B14Rik
chr14	12070539	12070939	401	*	6.81743763118324	5.99865612711715	6.47117632701463	7.00932031912198	-0.042434821890096	0.131199527309716	0.806405432717833	0.336577678131195	0.0775011974171912	0.27889235177136	-0.799458931502367	0.000244120478086625	0.00437020263959875	Intron (ENSMUST00000022264.12/19270, intron 5 of 29)	14	12283976	12324454	40479	1	218734	-213037	3830406C13Rik
chr14	14044554	14044954	401	*	5.33687648148951	4.79022679526637	4.76115304235669	5.6230087160765	0.0014566179934638	0.925660528936231	0.99991930760513	0.545444640731514	0.0126387329540529	0.0993281693442122	-0.58641548135492	0.00538095123738686	0.0460958120485673	Intron (ENSMUST00000223880.1/246103, intron 4 of 12)	14	14112174	14120984	8811	2	66413	76030	Psmd6
chr14	14101914	14102314	401	*	5.51660797998254	4.98167937447119	4.95604167347443	5.79713996470782	0.00134772768545751	0.928280468625037	0.99991930760513	0.546490803481445	0.0114588685652812	0.0937499441617338	-0.583231820470278	0.00479007402782187	0.0423706241627479	Intron (ENSMUST00000223880.1/246103, intron 12 of 12)	14	14112174	14120984	8811	2	66413	18670	Psmd6
chr14	17120332	17120732	401	*	6.62395923214739	5.76443589530592	6.54593813594513	6.67372360673936	-0.206202981258746	0.0139071657119174	0.380119052314137	0.0616208365699569	0.703880393347843	0.87610214541639	-0.681739434409793	0.00160529661461852	0.0190199288718994	Distal Intergenic	14	17105561	17105876	316	1	100417973	14771	Pou5f1-rs6
chr14	18963509	18963909	401	*	7.14965552767882	6.51877061551066	6.85073654574696	7.31927165338241	-0.0211981078871058	0.27487594408031	0.944355816349088	0.285772480386877	0.119687600848131	0.356320861563303	-0.595923605018171	0.00298327750464237	0.030136772592388	Distal Intergenic	14	18573575	18894267	320693	2	218793	-69242	Ube2e2
chr14	18984124	18984524	401	*	4.75849862143356	3.97576676394894	3.98717769588027	5.11021679662087	-0.00167976821864715	0.930917531085469	0.99991930760513	0.556052940528948	0.0156434307679583	0.111866090581118	-0.729965365133428	0.00375336748869321	0.0354950005660282	Distal Intergenic	14	18573575	18894267	320693	2	218793	-89857	Ube2e2
chr14	19013291	19013691	401	*	5.00429441938805	3.86438501065386	4.16663144434634	5.37572373536403	-0.0108860937835738	0.596815050472109	0.99991930760513	0.648220968896889	0.00631418592490501	0.0659866106571751	-1.07517134861341	0.000192474247424424	0.00362543619882983	Distal Intergenic	14	18573575	18894267	320693	2	218793	-119024	Ube2e2
chr14	19836276	19836676	401	*	5.27794127818996	4.71753840912311	4.60231350600961	5.59905374107464	0.00438107155490368	0.794243203565935	0.99991930760513	0.598635217302799	0.00812092112819285	0.0766787413718765	-0.60502713012728	0.00547400361881825	0.0466092564435302	Promoter (2-3kb)	14	19838925	19844677	5753	1	52512	-2249	D14Ertd670e
chr14	21991880	21992280	401	*	6.03158296914851	5.21278688990496	5.38168325151711	6.34399674274332	-0.0079786272719441	0.637452209080742	0.99991930760513	0.614737725255166	0.00618883840434418	0.0651810965503062	-0.883581066605906	0.000266900362043844	0.00468237699759782	Promoter (2-3kb)	14	21983959	21989601	5643	2	218820	-2279	Zfp503
chr14	22112955	22113355	401	*	5.37841769569271	4.21767384032012	4.65341675074107	5.71565559503837	-0.0261737716522268	0.273635018894422	0.944355816349088	0.657970515659668	0.00423218390995339	0.0521839547185414	-1.22506583419908	7.53173879259711e-06	0.000256345910785642	Intron (ENSMUST00000075639.10/76633, intron 2 of 6)	14	22019712	23056085	1036374	1	76633	93243	Lrmda
chr14	22126769	22127169	401	*	5.70929128083232	4.74600470562101	5.3236943882001	5.91888003202696	-0.0549812635719383	0.109140270411149	0.764897371867788	0.325123162392726	0.102564460886918	0.326923810127844	-0.899965494705242	0.000298735218132998	0.0051256890243122	Intron (ENSMUST00000075639.10/76633, intron 2 of 6)	14	22019712	23056085	1036374	1	76633	107057	Lrmda
chr14	22161411	22161811	401	*	5.94561516755687	4.65985416510575	5.44471030011016	6.20329895204975	-0.17607145197124	0.0185393864598912	0.41968548368766	0.501247749563078	0.0160632133488072	0.113295304599456	-1.34235584809325	1.21409157115106e-07	8.55583515669838e-06	Intron (ENSMUST00000075639.10/76633, intron 2 of 6)	14	22019712	23056085	1036374	1	76633	141699	Lrmda
chr14	22187696	22188096	401	*	6.45968284747565	5.93365927308661	5.83042401179936	6.76496587331711	0.00529499694129215	0.726201256429775	0.99991930760513	0.625357894806113	0.00447335260958098	0.0539480062237761	-0.589150828884691	0.00442293296964411	0.0399615592939057	Intron (ENSMUST00000075639.10/76633, intron 2 of 6)	14	22019712	23056085	1036374	1	76633	167984	Lrmda
chr14	22223399	22223799	401	*	5.25585136703701	4.37025032962962	4.61115004903557	5.56648217001472	-0.0116887961199078	0.536619449543482	0.99991930760513	0.565126652361857	0.0118157195247774	0.0956359323401877	-0.902760401174477	0.00034260444738869	0.0057288783833094	Intron (ENSMUST00000075639.10/76633, intron 2 of 6)	14	22019712	23056085	1036374	1	76633	203687	Lrmda
chr14	22289930	22290330	401	*	5.49408271175045	4.44567084622708	4.78375224508784	5.82660533873449	-0.0165450316111868	0.437533376441235	0.99991930760513	0.568607226985168	0.0128105588223066	0.0999479639284397	-1.01545107304445	0.000218395489059212	0.00399996782087774	Intron (ENSMUST00000075639.10/76633, intron 2 of 6)	14	22507174	22542823	35650	2	74896	252493	4930405A10Rik
chr14	22299221	22299621	401	*	5.23692116539165	4.23453521957278	4.42109816084443	5.60199079046398	-0.00903486569662215	0.648098786925578	0.99991930760513	0.641143318670069	0.00659425817732964	0.0677793695889937	-1.01216293775664	0.000289081111478017	0.00500299572354958	Intron (ENSMUST00000075639.10/76633, intron 2 of 6)	14	22507174	22542823	35650	2	74896	243202	4930405A10Rik
chr14	22438480	22438880	401	*	5.2717819157193	4.40567817105023	4.81826512556277	5.51035638633631	-0.0215397310750766	0.344505110442483	0.985305823034547	0.339414776479517	0.0993459469324783	0.321255639928441	-0.707889582086521	0.00348274947827754	0.0336710710009015	Intron (ENSMUST00000075639.10/76633, intron 2 of 6)	14	22507174	22542823	35650	2	74896	103943	4930405A10Rik
chr14	22699848	22700248	401	*	7.32263892144444	6.6013797757934	7.04748264919416	7.48066496676268	-0.0334604134011888	0.185010724366169	0.875242619549	0.240816211889618	0.192505030555164	0.461620337236428	-0.629727513502902	0.00326913510643117	0.0321660233276344	Intron (ENSMUST00000075639.10/76633, intron 5 of 6)	14	22507174	22542823	35650	2	74896	-157025	4930405A10Rik
chr14	22723790	22724190	401	*	6.24947482879747	5.44791598702682	5.71596554349565	6.51980667359026	-0.0143056154062427	0.410124711651875	0.99991930760513	0.534242154661433	0.0110776046807525	0.0919251686213447	-0.849008548504752	0.000140723300165382	0.00284429569962101	Intron (ENSMUST00000075639.10/76633, intron 5 of 6)	14	22507174	22542823	35650	2	74896	-180967	4930405A10Rik
chr14	22784225	22784625	401	*	6.59219043377065	6.0130293300763	6.09363197159602	6.84894856920919	-0.00311632138284816	0.824973921112667	0.99991930760513	0.503109049714261	0.0158549294071624	0.112611941577179	-0.61431479372391	0.00284234006878562	0.0290812265630758	Intron (ENSMUST00000075639.10/76633, intron 5 of 6)	14	22507174	22542823	35650	2	74896	-241402	4930405A10Rik
chr14	26540178	26540578	401	*	5.36223076394693	4.06401361358842	5.04007832347139	5.54290857191286	-0.253768077122534	0.0096039297267416	0.32356759599927	0.259212244871552	0.179032743133416	0.444172599330553	-1.22045138473683	1.48801641041254e-05	0.000451684398115748	Distal Intergenic	14	26413168	26534931	121764	2	83997	-5247	Slmap
chr14	26547613	26548013	401	*	5.94845949239379	5.00964013481286	5.83672447728989	6.01841420813797	-0.198680640664124	0.0150313741474452	0.388974520659052	0.0955044660951047	0.565489949014306	0.799063459367391	-0.750414741040471	0.000863179324437412	0.0117900196189696	Distal Intergenic	14	26413168	26534931	121764	2	83997	-12682	Slmap
chr14	27019771	27020171	401	*	5.73993248604972	4.75623793273143	5.54132232137851	5.85861148665087	-0.167015990360729	0.0202458455610313	0.433684884557505	0.168044194802074	0.333299114884973	0.616996780797263	-0.848640112414225	0.000264187117483207	0.00464946993234622	Distal Intergenic	14	27038941	27107286	68346	1	171463	-18770	Il17rd
chr14	32046532	32046932	401	*	6.130840270713	5.47667188175897	5.7110418323445	6.35526829475542	-0.013145820425439	0.433871976614664	0.99991930760513	0.413826436606109	0.038552507224779	0.187635604522198	-0.679202267843934	0.00126001573433106	0.0159016771616697	Intron (ENSMUST00000022460.10/78754, intron 4 of 9)	14	32028989	32062197	33209	1	78754	17543	Galnt15
chr14	34561798	34562198	401	*	5.99854373329571	4.9996061470014	5.92115798129286	6.04792031079328	-0.430531845601634	0.00291879111702941	0.19522688001507	0.0623950550281877	0.697025631966538	0.873314365401348	-0.851378582362365	0.000202769783460898	0.00377747556332599	Exon (ENSMUST00000227819.1/24131, exon 10 of 10)	14	34526603	34588682	62080	2	24131	26484	Ldb3
chr14	34607688	34608088	401	*	6.42827175135465	4.90598359367766	5.96733414224309	6.66989723862055	-0.442638179904975	0.00276834211648028	0.191841117209183	0.424528490400013	0.0405021904606536	0.192981025522887	-1.54795003092607	2.50827628036573e-08	2.3690645760339e-06	Distal Intergenic	14	34590618	34600142	9525	2	30044	-7546	Opn4
chr14	44548272	44548672	401	*	4.89421761677759	2.84669572625785	4.51454924755111	5.10118230600895	-0.311826514510425	0.00361202532782356	0.214845962200529	0.221793605375182	0.261211383400839	0.542713138732516	-1.63037998495523	1.25168142464045e-05	0.000390409230212882	Exon (ENSMUST00000226445.1/ENSMUST00000226445.1, exon 1 of 1)	14	44492463	44506345	13883	1	385138	55809	BC061237
chr14	45430074	45430474	401	*	5.2156509331478	4.2957465656384	5.04007832347139	5.32185091009489	-0.0789974849381685	0.0685975842320529	0.670005985988381	0.136065926166931	0.455815690545217	0.721850242865331	-0.674179349168926	0.00437269922350954	0.0396799026522758	Distal Intergenic	14	45376334	45404913	28580	2	54342	-25161	Gnpnat1
chr14	46985025	46985425	401	*	5.91615005916601	4.85444267113301	5.49907107191439	6.13941652036347	-0.0945717456397978	0.0483520670248626	0.591158486079169	0.402048584327589	0.0446899899355346	0.204852353865968	-1.0766591513243	8.79499525267186e-06	0.000292176291758309	Intron (ENSMUST00000022386.14/74480, intron 2 of 12)	14	46954830	46954928	99	2	102465206	-30097	Mir378c
chr14	47402267	47402667	401	*	5.59140762884111	4.96916645660637	4.96481581848062	5.89575921996163	9.42008819516677e-05	0.995391528557022	0.99991930760513	0.554346879590737	0.0126936146720579	0.099611082688032	-0.633417740063152	0.00430406592304968	0.0392137764003017	Intron (ENSMUST00000043296.9/218977, intron 10 of 18)	14	47387779	47418407	30629	2	218977	15740	Dlgap5
chr14	47823793	47824193	401	*	4.9032043888452	3.56740776138095	3.9476939622918	5.30690177083166	-0.0151536653552416	0.500694180852536	0.99991930760513	0.68168142621181	0.00489093689865008	0.0568039914468044	-1.25901641974233	7.17255737636701e-05	0.00165605201826618	Distal Intergenic	14	47898851	47944189	45339	1	73961	-74658	4930447J18Rik
chr14	48899872	48900272	401	*	5.63340936050778	4.96388117994849	5.10911536697896	5.90020646721107	-0.0055980288789255	0.726232521250141	0.99991930760513	0.477669840522439	0.0246579440708144	0.144636008165552	-0.64598067804989	0.00302855600723543	0.0304893758503951	Distal Intergenic	14	48878873	48887112	8240	1	66770	20999	4933429O19Rik
chr14	51871804	51872204	401	*	5.99125328509873	4.83531111404597	5.96526798603685	6.00832038641071	-0.761721000108629	0.000295350292855442	0.0607309592871348	0.0242137874160639	0.875795553482701	0.95444083656967	-0.967596364663269	3.33124034501957e-05	0.000891494871979421	Distal Intergenic	14	51884842	51893039	8198	1	52535	-12638	Mettl17
chr14	54097662	54098062	401	*	6.77598413177693	5.42426081790554	6.19434956577158	7.06427868504604	-0.129688268442761	0.0310977129928844	0.506938379111411	0.554735450578602	0.0109793731362793	0.091474637215451	-1.40969898953956	1.60910577551346e-07	1.07483102898068e-05	Intron (ENSMUST00000198124.4/ENSMUST00000198124.4, intron 2 of 2)	14	54235479	54254104	18626	2	13135	156042	Dad1
chr14	54124427	54124827	401	*	5.01176964339902	3.9713142146135	4.52018997014878	5.26576222014757	-0.0393602176687677	0.180174966139322	0.870354842931305	0.391293410257733	0.0639326507628967	0.250653716471859	-0.970435642091641	0.000343548542828949	0.00574138510679569	Intron (ENSMUST00000198124.4/ENSMUST00000198124.4, intron 1 of 2)	14	54235479	54254104	18626	2	13135	129277	Dad1
chr14	59518604	59519004	401	*	5.38923131405897	4.61261702483409	5.01719852525603	5.59279334391072	-0.0239015107973054	0.287732428221965	0.952598717800158	0.308855485314951	0.117723477155049	0.35292402984014	-0.670055105741513	0.00307818229204748	0.0308707948695023	Intron (ENSMUST00000022553.5/69008, intron 6 of 10)	14	59440972	59585764	144793	1	69008	77632	Cab39l
chr14	60605874	60606274	401	*	6.24616090227827	5.46147647794731	5.90591040137946	6.43527559484486	-0.0385713349221814	0.142786257709348	0.826021260618181	0.342644329927487	0.0691340031347219	0.262314070350466	-0.780114903134783	0.000227694778052873	0.00413993518582013	Distal Intergenic	14	60634001	60764556	130556	1	219140	-27727	Spata13
chr14	61000398	61000798	401	*	5.38813977423447	4.79021533036814	4.71977476611172	5.70681766878487	0.00410181349650822	0.806056975011654	0.99991930760513	0.61394240528315	0.00685342479961258	0.0693461906803457	-0.629720287397329	0.00432984002630048	0.0393744679481423	Intron (ENSMUST00000111236.3/29820, intron 4 of 9)	14	60963875	61046490	82616	2	29820	45692	Tnfrsf19
chr14	61024191	61024591	401	*	5.98554532738912	5.30814089825765	5.64483609704137	6.17487186076696	-0.022456577621194	0.262581880761025	0.93758601374572	0.330610276444363	0.0798423675953496	0.283447779915734	-0.66803223568729	0.00120560104955963	0.0153821886721648	Exon (ENSMUST00000111236.3/29820, exon 3 of 10)	14	60963875	61046490	82616	2	29820	21899	Tnfrsf19
chr14	61030492	61030892	401	*	5.28557532554189	4.51092201962025	4.95048190296069	5.47230169245237	-0.0298476880189011	0.230047021192511	0.912807287711454	0.281485429030351	0.148484573772476	0.400447258417827	-0.681133538713895	0.00295401634660594	0.0299562558842742	Intron (ENSMUST00000111236.3/29820, intron 1 of 9)	14	60963875	61046490	82616	2	29820	15598	Tnfrsf19
chr14	61045567	61045967	401	*	7.385359886819	6.56461919562963	6.77800056171383	7.68292536214186	-0.0100570055708151	0.561747186004961	0.99991930760513	0.56029962250291	0.0112507561331293	0.0928279021466643	-0.843637341268662	0.00046411692393626	0.00723304366423933	Promoter (<=1kb)	14	60963875	61046490	82616	2	29820	523	Tnfrsf19
chr14	61056716	61057116	401	*	5.59916872797246	4.88252968052487	5.15417684227081	5.83421077021418	-0.0145751435073704	0.428622652862747	0.99991930760513	0.419139106019596	0.0419481662968042	0.197149673676373	-0.716528844331239	0.00135745748308344	0.0167673685252857	Intron (ENSMUST00000227051.1/ENSMUST00000227051.1, intron 2 of 3)	14	60963875	61046490	82616	2	29820	-10226	Tnfrsf19
chr14	61111355	61111755	401	*	5.37065747545194	4.51869305628745	4.95187385555764	5.59465240410879	-0.0244423818799827	0.281249301210466	0.948799785050354	0.364425978385764	0.073044416930166	0.270340647572139	-0.760142786675177	0.00120607424587103	0.0153842975799592	Distal Intergenic	14	61138457	61240695	102239	1	50720	-26702	Sacs
chr14	61320797	61321197	401	*	6.50469910522072	5.52211582399259	6.38237716713625	6.58084053999056	-0.305954887121021	0.00648484520464249	0.271137075987245	0.0997456610487003	0.540526427723505	0.781526984438238	-0.831754685347789	0.000216024815525	0.00396961946541565	Promoter (2-3kb)	14	61292980	61318146	25167	2	67355	-2651	1700109G14Rik
chr1	92774624	92775024	401	*	7.28024990895345	6.27944987963901	6.84099168348781	7.5128994430175	-0.0579009202612639	0.0968118491461095	0.740298015111144	0.409732336271267	0.0457560134654243	0.20764669732946	-1.00665592705328	4.28750532420748e-05	0.00110252658784716	Distal Intergenic	1	92831645	92860779	29135	1	14733	-56621	Gpc1
chr14	61447637	61448037	401	*	5.49542004012245	4.4118954975544	5.07841912439236	5.71865310835556	-0.0827969644944605	0.0624974729471519	0.649988813250916	0.359896061818746	0.0759459957852622	0.276265074738502	-1.06030655446214	5.05122400450185e-05	0.00126189678080465	Distal Intergenic	14	61365211	61439874	74664	2	16648	-7763	Kpna3
chr14	65845597	65845997	401	*	5.47548837368336	4.64655044082743	5.30710155403696	5.57773251208046	-0.0694138206335432	0.0793526831336539	0.702480782018319	0.1317832674898	0.457440604055284	0.723225073830667	-0.61627707115124	0.00546226245113673	0.0465410097388464	Intron (ENSMUST00000022614.6/67179, intron 2 of 8)	14	65837302	65866607	29306	1	67179	8295	Ccdc25
chr1	93378312	93378712	401	*	6.15714830029817	5.50041013844996	5.58654958432167	6.44139606185195	-0.00417397101139928	0.76520559971062	0.99991930760513	0.596645353322525	0.00489063923918516	0.0568039914468044	-0.753667402899911	0.000377854665251613	0.00617368557705415	Promoter (4-5kb)	1	93373930	93404303	30374	1	404545	4382	Ano7
chr14	70566226	70566626	401	*	6.36056028759503	5.38114161607347	6.40576919196653	6.32961428035992	-0.592981215758488	0.00103814702531926	0.117533692702587	-0.0424533271761498	0.789245748536384	0.917600198555432	-0.729529516518748	0.000880606154515237	0.0119919885266283	Exon (ENSMUST00000161069.7/15460, exon 11 of 19)	14	70577637	70582688	5052	1	213484	-11011	Nudt18
chr1	93529801	93530201	401	*	6.33807928292269	5.68268998998271	5.9703207280623	6.53972517119377	-0.016530805670972	0.356387806890008	0.988978638347812	0.354396977192471	0.0668219076493013	0.25703978703439	-0.642959468204743	0.001906358875541	0.0216721990574586	Intron (ENSMUST00000120301.7/227377, intron 2 of 26)	1	93512079	93621976	109898	1	227377	17722	Farp2
chr14	76536282	76536682	401	*	6.23016653936721	5.53157114600935	5.73577207679892	6.48527681079683	-0.0106328852433275	0.481645299778795	0.99991930760513	0.528563167976838	0.00939131063977997	0.0833441287399585	-0.776881170900817	0.000176566287780369	0.00339959845959859	Intron (ENSMUST00000064517.8/72661, intron 2 of 2)	14	76532814	76556889	24076	2	72661	20207	Serp2
chr14	79114575	79114975	401	*	5.39728071843369	4.18583323819766	4.97990406365205	5.6206744751321	-0.132024673406522	0.0307253512813365	0.503744075499738	0.37568352680472	0.0649155690659365	0.252742265472645	-1.19509032416147	8.87687252444433e-06	0.000294499560741654	Intron (ENSMUST00000040990.6/219189, intron 37 of 44)	14	79178894	79199190	20297	2	100043765	84215	Gm4632
chr14	86969604	86970004	401	*	5.27010790437159	4.07870394068454	4.50888638397249	5.61872063048375	-0.0192170762858908	0.385733225552582	0.99991930760513	0.633090460570195	0.00655490736011913	0.0674859656585601	-1.15023685147024	4.72686754753607e-05	0.00119219187352394	Intron (ENSMUST00000022599.13/56419, intron 14 of 27)	14	86655367	87141235	485869	2	56419	171231	Diaph3
chr14	101729326	101729726	401	*	6.8722081501376	5.89570946065763	6.55574102450453	7.0502033576803	-0.101169891112357	0.0437052707432008	0.573297492101151	0.292956630794075	0.122419311690946	0.36056109934723	-0.938995034794877	7.03272979311659e-05	0.00163130599527984	Promoter (<=1kb)	14	101729957	101934710	204754	1	380928	-231	Lmo7
chr14	101797776	101798176	401	*	5.34172539965858	3.92779213646872	4.77222585592518	5.62556777728139	-0.113049904277383	0.0398628043243085	0.554483617834006	0.501454674165004	0.0223639302714283	0.137226191667564	-1.41894881819613	1.53034737764539e-06	6.93318553474346e-05	Intron (ENSMUST00000100337.9/380928, intron 2 of 30)	14	101729957	101934710	204754	1	380928	67819	Lmo7
chr14	101822696	101823096	401	*	5.6991926958411	4.17907841855403	5.07031125735881	6.00434406015265	-0.22592244442673	0.0121485597328009	0.358622278383829	0.622716517039374	0.00464156652907337	0.0551607793447537	-1.61991460579952	3.82417803812491e-09	4.70618796790328e-07	Intron (ENSMUST00000100337.9/380928, intron 3 of 30)	14	101729957	101934710	204754	1	380928	92739	Lmo7
chr14	101848593	101848993	401	*	5.56618733526669	4.87776859450447	5.17975893685335	5.77614288274315	-0.0156637011933577	0.405512842158294	0.99991930760513	0.361550708073869	0.0713144777507962	0.266874662663983	-0.650945304554996	0.00286285370234266	0.0292156091470279	Intron (ENSMUST00000100337.9/380928, intron 4 of 30)	14	101729957	101934710	204754	1	380928	118636	Lmo7
chr14	101914660	101915060	401	*	6.25997656604999	5.6069200300226	5.78113611360323	6.50887234072313	-0.00913981468369969	0.555267617642062	0.99991930760513	0.480166036020001	0.019873450329748	0.127959954640448	-0.703310876902337	0.000942292299928736	0.0127004835375342	Intron (ENSMUST00000100337.9/380928, intron 19 of 30)	14	101729957	101934710	204754	1	380928	184703	Lmo7
chr14	105815857	105816257	401	*	5.85220414659453	4.65928810650542	5.30383497183308	6.1281705635814	-0.0722948622466468	0.0728831530523203	0.682446375394703	0.5374345307018	0.0123474916465519	0.0980343353930268	-1.23642884846482	1.5442526296087e-06	6.98253741047684e-05	Distal Intergenic	14	105891947	105896819	4873	2	24064	80562	Spry2
chr14	107382533	107382933	401	*	4.86246480659509	3.67429742737888	4.1974697092845	5.18000749220485	-0.0293188463462317	0.275317484863484	0.944611866771596	0.444932323155934	0.0430988984628458	0.200417030955419	-1.06255034002703	0.000476252463634832	0.00737970109731539	Distal Intergenic	14	106417187	106486520	69334	2	73631	-896013	1700128A07Rik
chr14	113847514	113847914	401	*	6.58384298957795	5.34005537666433	6.37979401909866	6.70542363037836	-0.598232722342984	0.00102554164308815	0.117254376785483	0.1769873518979	0.305354228975109	0.589722805323039	-1.1761130507813	1.85659461061057e-06	8.07335884460804e-05	Distal Intergenic	14	114831965	114861327	29363	1	75822	-984051	4930524C18Rik
chr14	117648066	117648466	401	*	5.59327688984848	5.04491451203743	4.97717245740172	5.89394322376992	0.0032002232472145	0.828935975789207	0.99991930760513	0.619196861893875	0.00468415027046978	0.0554594512117896	-0.633531127706158	0.00240407819700582	0.0256387114269368	Intron (ENSMUST00000088483.9/23888, intron 5 of 9)	14	117953743	117953847	105	2	102465148	305381	Mir6239
chr14	118667969	118668369	401	*	5.23740571173188	4.53420651130145	4.73657990029234	5.49505834305322	-0.00887297212550751	0.617606169636584	0.99991930760513	0.432504872480773	0.0414732155888219	0.195718868070221	-0.654587219282151	0.00377740763305644	0.0356708363216844	Exon (ENSMUST00000036554.13/239273, exon 3 of 31)	14	118482692	118706219	223528	2	239273	37850	Abcc4
chr14	118674806	118675206	401	*	6.34286669903296	5.60046433085495	5.74731646047494	6.63620421883214	-0.00674057291315063	0.674230600407898	0.99991930760513	0.568483067772357	0.00944642213108939	0.0836252720336198	-0.786575094832457	0.000632681639810589	0.00925118684562372	Intron (ENSMUST00000036554.13/239273, intron 1 of 30)	14	118482692	118706219	223528	2	239273	31013	Abcc4
chr14	118678938	118679338	401	*	5.49256550816619	4.20347645200704	4.83396729848941	5.80794351690234	-0.052603718506594	0.118727222132309	0.783711229249625	0.601485424553443	0.00756523470860199	0.0733390351145887	-1.31870576169581	2.11601764085862e-06	9.01318886682523e-05	Intron (ENSMUST00000036554.13/239273, intron 1 of 30)	14	118482692	118706219	223528	2	239273	26881	Abcc4
chr14	118709794	118710194	401	*	7.01879773242998	6.10198833880539	6.61466956700119	7.23648935295553	-0.0423910897592959	0.147701808955658	0.829952566058483	0.354878632799976	0.0783608032291438	0.280726964676712	-0.870799037380604	0.000330829745999291	0.00555802872532233	Promoter (3-4kb)	14	118482692	118706219	223528	2	239273	-3575	Abcc4
chr14	118763782	118764182	401	*	5.15399740852268	3.75959124959321	4.58026317847159	5.43939925425985	-0.0914677749706212	0.055820916533387	0.626749724421157	0.437048350905704	0.0442810093929282	0.203594032696077	-1.354360433302	1.39601681110577e-05	0.000427179805986707	Distal Intergenic	14	118787908	118875489	87582	1	58187	-23726	Cldn10
chr14	120944328	120944728	401	*	5.22345297071171	4.33236520830709	5.12936367211767	5.28293427697953	-0.122545437753294	0.0346804573419828	0.527641403969192	0.0713865171367696	0.681612327432215	0.865207723099734	-0.633706922353161	0.0052889848796372	0.0455069468789724	Exon (ENSMUST00000032898.8/70572, exon 24 of 26)	14	120911224	120947999	36776	1	70572	33104	Ipo5
chr14	124511915	124512315	401	*	6.7579461157276	6.13205171425551	6.44322651512594	6.93511362550539	-0.0185772603421752	0.335998344739903	0.980506825426788	0.28417634977378	0.133373502097189	0.377615777370519	-0.57044712409928	0.00570805669021896	0.0479173300024598	Intron (ENSMUST00000095529.9/14169, intron 1 of 4)	14	123977907	124677127	699221	2	14169	164812	Fgf14
chr15	5195558	5195958	401	*	7.42834376427703	6.88963379613134	6.97375066030602	7.66736212822534	-0.00396114037502653	0.7815554230206	0.99991930760513	0.446201848540378	0.0292930874359821	0.160336572953666	-0.558165806237616	0.0056981696940903	0.0478653918284344	Intron (ENSMUST00000118193.7/67515, intron 2 of 4)	15	5185525	5218336	32812	1	67515	10033	Ttc33
chr15	5979799	5980199	401	*	5.74764896158571	4.35206085812202	4.34963428536658	6.24712431273303	-0.000117112309034628	0.99580660178227	0.99991930760513	0.582909358990653	0.00941775200665103	0.083445391250277	-0.891201565432265	0.00323671921231755	0.0319300270298601	Distal Intergenic	15	6299788	6440712	140925	1	13132	-319589	Dab2
chr15	11574187	11574587	401	*	5.86374499441524	4.75032740335943	5.57575605833322	6.02806533165148	-0.124207329765922	0.0339893353025722	0.524959242367146	0.223012176868546	0.237462568112856	0.514842541591116	-0.945647500909246	0.000243775604113267	0.00436559293330296	Distal Intergenic	15	11382301	11399665	17365	2	110960	-174522	Tars
chr15	16566065	16566465	401	*	5.82460530086226	4.53094557609966	5.3851329517044	6.0573444257153	-0.114738587940652	0.0389038723660536	0.550170053263286	0.351016516265973	0.0878995329726726	0.29990523528043	-1.19119563050416	2.77568625271127e-05	0.000767484161208997	Distal Intergenic	15	16728756	16857094	128339	1	12565	-162291	Cdh9
chr1	105282262	105282662	401	*	5.61961682090276	4.94727307925169	5.26439744598467	5.81559363994125	-0.0187876176795136	0.336006682110269	0.980506825426788	0.326020911138643	0.09290094559854	0.309281906042474	-0.635040897039828	0.00283665079432388	0.0290490715899976	3' UTR	1	105356007	105361737	5731	1	100504568	-73345	Gm17634
chr15	26378874	26379274	401	*	6.42848254830626	5.47730193446857	5.79310130444662	6.73589500797947	-0.0144577145560634	0.445593141041067	0.99991930760513	0.584098082584278	0.00883184219429058	0.0802925065479626	-0.953345457909265	0.000136688469027765	0.00277961036487718	Intron (ENSMUST00000140840.7/211147, intron 2 of 3)	15	26309048	26409576	100529	1	211147	69826	Marchf11
chr15	27495095	27495495	401	*	6.26237573259876	5.65741365263371	6.01719852525603	6.40536665054505	-0.0244330109001535	0.231028904574969	0.913574623072393	0.232300648289437	0.181541590343342	0.447574460668842	-0.548089605426969	0.00442985558085627	0.0399879501792056	Intron (ENSMUST00000022875.6/11732, intron 1 of 11)	15	27466677	27594909	128233	1	11732	28418	Ank
chr15	27867780	27868180	401	*	6.32988267294426	5.69577945242343	6.06517561828016	6.48272136414534	-0.0266672727839084	0.214148483447501	0.899101437316314	0.251469045636228	0.156753463304814	0.4127769600802	-0.591582222181066	0.00284087809491979	0.0290804411257063	Intron (ENSMUST00000090247.6/223435, intron 11 of 56)	15	27730651	28025848	295198	2	223435	157668	Trio
chr15	27977261	27977661	401	*	6.21310511504367	5.55003423511601	6.00360909508708	6.33757504642493	-0.0463344866864168	0.111624870191498	0.769211678969566	0.194275264630507	0.248082283995578	0.527091279224809	-0.608259181972417	0.00212360187019384	0.0234121014656586	Intron (ENSMUST00000090247.6/223435, intron 1 of 56)	15	27730651	28025848	295198	2	223435	48187	Trio
chr15	28141104	28141504	401	*	6.68856171393774	5.380970965436	6.15659331509268	6.95830468841145	-0.153870615925873	0.023091199511657	0.454626317350126	0.528735320206599	0.0124866391049362	0.0986375393263288	-1.35409114409513	1.05568637063909e-07	7.67777493778914e-06	Distal Intergenic	15	28203752	28472052	268301	1	110082	-62248	Dnah5
chr15	32195481	32195881	401	*	5.5441326236141	3.49229533987203	4.93929766840033	5.84079825401977	-0.466790023676318	0.00194132010213558	0.159164702335121	0.484454702724029	0.0287596877801253	0.15858670619467	-1.95691377745875	9.8075865840071e-09	1.06759532915758e-06	Distal Intergenic	15	32177289	32178294	1006	1	57254	18192	Tas2r119
chr15	32201725	32202125	401	*	4.92828206227219	3.30169762298083	4.40289385990362	5.19550051480982	-0.12354707827705	0.0324909005873988	0.515520913607111	0.369829629541368	0.0810117245892714	0.286013977344429	-1.42648879015567	2.00062401965645e-05	0.000579137766617121	Distal Intergenic	15	32177289	32178294	1006	1	57254	24436	Tas2r119
chr15	34090640	34091040	401	*	5.62985927385763	4.91042671314862	5.30056097657313	5.81388686469897	-0.0239103965644681	0.270604456238706	0.942062503589095	0.288067211248341	0.13104886622387	0.374455310077173	-0.631659577157917	0.00327803343349279	0.0322345330586565	Intron (ENSMUST00000172082.1/67154, intron 1 of 1)	15	34082694	34145624	62931	1	67154	7946	Mtdh
chr15	34189894	34190294	401	*	5.56092144481774	4.28763982257403	5.13672621436866	5.78722088279583	-0.182468230916896	0.0178351996034898	0.415754073425681	0.397774067423886	0.0512140427850456	0.221507828403049	-1.28099439485344	1.74801486653895e-06	7.73585604887089e-05	Distal Intergenic	15	34238028	34284302	46275	1	114128	-47734	Laptm4b
chr15	34215508	34215908	401	*	6.8835560472205	5.99445262446713	6.41050692042754	7.13011384550886	-0.0303370676911883	0.194851395502183	0.885545280750778	0.482888585046702	0.0185565144166749	0.123172570281876	-0.924432230075736	4.14441919552734e-05	0.00107404990606841	Distal Intergenic	15	34238028	34284302	46275	1	114128	-22120	Laptm4b
chr15	34795104	34795504	401	*	6.79466815961492	6.20023213974676	6.27760572466302	7.05866945308971	-0.00327597099687104	0.824217552612414	0.99991930760513	0.499886417457172	0.0181428923978921	0.121432213766682	-0.616405181571489	0.00348939844867844	0.0337157811041906	Distal Intergenic	15	34837355	34843407	6053	1	16539	-41851	Kcns2
chr15	36960110	36960510	401	*	6.84646992640626	6.30073254034616	6.21344390833714	7.15306465646805	0.00438941015656112	0.768758437857231	0.99991930760513	0.626974239312087	0.00440428406278318	0.0534764638913485	-0.607882407426433	0.003735804320095	0.0353648592363067	Distal Intergenic	15	36997027	37007773	10747	2	68036	47263	Zfp706
chr15	37433320	37433720	401	*	5.57253149751018	4.7714456174722	5.10493725078274	5.81687505314816	-0.0177753469148919	0.371813580869551	0.994644503697387	0.434701714416816	0.0376121733569423	0.184926305890028	-0.783965417730048	0.000767909138095459	0.0107805035616189	Promoter (<=1kb)	15	37421134	37433414	12281	2	100503538	0	Gm15941
chr15	37438885	37439285	401	*	5.14152203888613	4.38673614433233	4.40492794071448	5.48244162231971	-0.000548723595247703	0.974626419025378	0.99991930760513	0.629844935125569	0.00633881491050771	0.0661057291147166	-0.772100466831236	0.00135371532316282	0.0167475716385369	Intron (ENSMUST00000022897.1/74892, intron 2 of 3)	15	37421134	37433414	12281	2	100503538	-5471	Gm15941
chr15	37506844	37507244	401	*	4.91296013646523	3.47332283499644	3.9476939622918	5.31918192560101	-0.0203063299858494	0.400303212923439	0.99991930760513	0.65813854972071	0.00620936380491952	0.0653017128395307	-1.32726790772411	5.16167807734102e-05	0.00128435300526029	Intron (ENSMUST00000168992.7/52589, intron 4 of 6)	15	37421134	37433414	12281	2	100503538	-73430	Gm15941
chr15	39018518	39018918	401	*	5.78420557193651	4.47321911435485	5.15417684227081	6.08975704459331	-0.0881539073360571	0.0565538790690666	0.629883641062604	0.595237909040139	0.00719287931852791	0.0714199169854786	-1.39645588284093	2.96534239360498e-07	1.8195646749343e-05	Intron (ENSMUST00000179165.8/14368, intron 2 of 6)	15	39006034	39038188	32155	1	14368	12484	Fzd6
chr15	44364594	44364994	401	*	6.76955774210782	5.5092380846117	6.19611254975672	7.05485334565835	-0.0977858681364594	0.0466145971108998	0.585115415310443	0.56279358492837	0.00906977939610956	0.0817687581644204	-1.31988743979529	2.78311789156427e-07	1.71885911414236e-05	Distal Intergenic	15	44428042	44438256	10215	1	223527	-63048	Eny2
chr15	44738447	44738847	401	*	6.11215290602691	5.09288036644598	5.69559747778946	6.3351953797599	-0.0689261579006809	0.0759045372837611	0.692067163476356	0.39590236182596	0.0493225412516271	0.216436979720384	-1.01208827458754	2.87347022171414e-05	0.000789958330024511	Intron (ENSMUST00000227081.1/319613, intron 2 of 5)	15	44787769	44845645	57877	1	69659	-48922	2310069G16Rik
chr15	44748167	44748567	401	*	6.19265590399203	5.32845276749621	6.11347542397263	6.24312722713992	-0.151189742913561	0.0238757725012352	0.459194169564318	0.0627507582917407	0.704846743992238	0.876639321890911	-0.632463217511525	0.00340875756355773	0.0331416935017704	5' UTR	15	44787769	44845645	57877	1	69659	-39202	2310069G16Rik
chr15	53542354	53542754	401	*	5.19087227973309	4.32249698369823	4.61818051983881	5.47589080566942	-0.013809325063168	0.489516460021148	0.99991930760513	0.47718436205111	0.0292078174745434	0.160135387741845	-0.816627899030435	0.00109674487533188	0.0142628216947116	Intron (ENSMUST00000078673.13/320679, intron 4 of 4)	15	53614205	53614279	75	2	100628567	71525	Mir28c
chr15	53547435	53547835	401	*	6.04009398438588	4.84823349956825	5.52613023968797	6.30289132084941	-0.0895113983195657	0.0534521746401467	0.616786247972353	0.495203294457187	0.0188356435199933	0.124238164070356	-1.21630243406193	1.75462471421223e-06	7.74143417364378e-05	Intron (ENSMUST00000078673.13/320679, intron 4 of 4)	15	53614205	53614279	75	2	100628567	66444	Mir28c
chr15	53684149	53684549	401	*	5.56512718003925	4.77268342687346	5.02383170089463	5.83842137432428	-0.0136965115587414	0.449448714108358	0.99991930760513	0.519011742676192	0.015419011600004	0.111039996480629	-0.839261404300054	0.000297047120544337	0.00510373532698668	Intron (ENSMUST00000078673.13/320679, intron 3 of 4)	15	53614205	53614279	75	2	100628567	-69870	Mir28c
chr1	16172237	16172637	401	*	7.35728981380071	6.78340934045705	6.82296757872672	7.62793198811891	-0.00139168263294164	0.9181306365008	0.99991930760513	0.553214230416751	0.00854256150303831	0.0788906067342913	-0.634325438328682	0.00204833428404114	0.0228291265152424	Distal Intergenic	1	16105774	16133734	27961	1	98711	66463	Rdh10
chr15	57496373	57496773	401	*	5.63037632167899	4.15296344991346	5.19787338199162	5.86018968702968	-0.302101602871427	0.00670157986550181	0.275183826354852	0.370676349460714	0.0708827107550203	0.265884666678966	-1.45124742524784	6.64448362666273e-07	3.50195126500608e-05	Distal Intergenic	15	57243767	57477625	233859	2	210463	-18748	Slc22a22
chr15	57508222	57508622	401	*	5.90342544055719	4.20199149767375	5.29727953453475	6.20055864322335	-0.30388708991132	0.00651466940465879	0.271554823848089	0.526225619585867	0.0174532592675419	0.11906535309168	-1.71274852422598	2.03169078323158e-08	1.97877969382812e-06	Distal Intergenic	15	57243767	57477625	233859	2	210463	-30597	Slc22a22
chr15	57936121	57936521	401	*	6.66721806713651	5.7290789617934	6.0781998787612	6.95819665764084	-0.0204854702571438	0.311975399900604	0.967127741082305	0.581908474180706	0.00744589761897971	0.0728179347494035	-0.998817743586356	3.3056627674543e-05	0.000887502066163817	Exon (ENSMUST00000022992.12/210544, exon 6 of 21)	15	57912199	57970067	57869	1	210544	23922	Tbc1d31
chr15	57949183	57949583	401	*	5.87599061202391	4.76919271980131	5.708573660928	5.977698484396	-0.275614545565776	0.00826041823536283	0.30474183072043	0.130027255505755	0.453292700618383	0.720114352284408	-0.923298745931831	0.000175661756962985	0.00338479137095973	Intron (ENSMUST00000022992.12/210544, intron 11 of 20)	15	57985419	58011009	25591	1	239463	-35836	Fam83a
chr15	60793244	60793644	401	*	6.78820794533208	5.69113386787082	6.31054741547662	7.03662844938804	-0.0818616608712257	0.0581794772864421	0.634828434841623	0.478436338479693	0.0205455176279922	0.130486366183425	-1.13702860154803	2.50051733397521e-06	0.000103167504603416	Distal Intergenic	15	60822271	60831793	9523	1	320469	-28627	9930014A18Rik
chr15	60893017	60893417	401	*	6.2334294143214	5.13288217609474	5.93765184518019	6.4015295662112	-0.215901984036207	0.0128468581082389	0.368050698692687	0.273540733755196	0.138458824977163	0.385380019562085	-1.05424903294627	1.03339662682897e-05	0.000335059241160823	Distal Intergenic	15	60896859	60923012	26154	2	117586	29595	A1bg
chr15	61309745	61310145	401	*	6.28598290219711	4.94545819337425	5.61409298807764	6.60584443270343	-0.0688115019269452	0.082527351028392	0.709951199514907	0.599756129232267	0.00810340437974012	0.0766009669619978	-1.39763158780235	9.6939862761013e-07	4.76722766042446e-05	Intron (ENSMUST00000230678.1/ENSMUST00000230678.1, intron 4 of 5)	15	60896859	60923012	26154	2	117586	-386733	A1bg
chr15	61451877	61452277	401	*	5.46662482811693	4.05329559524821	5.14811789276154	5.64558430481182	-0.407095002746147	0.00337241659437389	0.20945785465202	0.260420032293375	0.174568120751609	0.437812640799485	-1.34587412891548	2.54346150775271e-06	0.000104507821359668	Distal Intergenic	15	61534676	61774451	239776	2	432956	322174	D030024E09Rik
chr15	61481093	61481493	401	*	5.803221127533	4.45892713369723	5.39130193173447	6.02427506705133	-0.259695115384113	0.00929250805695033	0.320066731504864	0.385288284587374	0.0552110178519184	0.230958079031585	-1.31882000727892	5.84596729651361e-07	3.1611245671321e-05	Distal Intergenic	15	61534676	61774451	239776	2	432956	292958	D030024E09Rik
chr15	62501173	62501573	401	*	6.65460949556788	5.68254535217451	6.39608732976177	6.80435116568111	-0.103385510113206	0.0432156016217551	0.571490137061256	0.22243714853385	0.225040440970369	0.501057003382957	-0.850694927473875	0.000309687222307467	0.00526658011414917	Distal Intergenic	15	62218221	62219332	1112	2	67552	-281841	Macroh2a3
chr15	62566062	62566462	401	*	6.01912171892537	5.39412752789207	5.62547701434095	6.23224779172855	-0.0122434081589981	0.443790621880383	0.99991930760513	0.396037464172272	0.0425577176252315	0.198724654525894	-0.641751326592358	0.00154285318428812	0.0184511677530102	Distal Intergenic	15	62218221	62219332	1112	2	67552	-346730	Macroh2a3
chr15	63066915	63067315	401	*	5.47930145298987	4.52442907855482	5.26813893058148	5.60465202265898	-0.076851944536615	0.0719229148927485	0.679757634096009	0.151061828046284	0.414828460130605	0.689685844847282	-0.704848714520555	0.00364649520059578	0.0347366036611187	Exon (ENSMUST00000229781.1/ENSMUST00000229781.1, exon 6 of 6)	15	63176838	63718289	541452	2	432958	650974	Gm20740
chr15	63155969	63156369	401	*	5.70121692568163	4.5258841614816	5.51360697920998	5.81397562205495	-0.252332849618532	0.00978859945063191	0.327142195954096	0.140529379762818	0.434180183440847	0.705315170056848	-0.973521812173707	0.000199404245422654	0.0037258914428936	Distal Intergenic	15	63176838	63718289	541452	2	432958	561920	Gm20740
chr15	63361594	63361994	401	*	5.3975862048625	4.67850958410206	5.05180941356333	5.58924639639967	-0.0234263756088036	0.28938942525516	0.953511820327673	0.303912284563925	0.120749625864873	0.357900830913717	-0.655956090054568	0.0032584494796048	0.032104205639988	Intron (ENSMUST00000228339.2/432958, intron 4 of 8)	15	63176838	63718289	541452	2	432958	356295	Gm20740
chr15	63484340	63484740	401	*	5.68249930371399	4.48931505010846	5.12690111797261	5.9611780471296	-0.0537372203994204	0.116456121522875	0.781065025148015	0.466151023565771	0.0309496009306406	0.16561717021059	-1.143264303815	3.04816359554906e-05	0.00082951223250552	Intron (ENSMUST00000228339.2/432958, intron 3 of 8)	15	63176838	63718289	541452	2	432958	233549	Gm20740
chr15	64165324	64165724	401	*	5.59827892496242	4.80997282848829	4.78999167807973	5.9611251330722	0.000366566782856911	0.983663334239553	0.99991930760513	0.665077688896353	0.00483072713523961	0.0564570442125335	-0.809722005062699	0.00132807286884219	0.0164982180056766	Intron (ENSMUST00000177371.7/13196, intron 7 of 27)	15	63929097	64060478	131382	2	223601	-104846	Cyrib
chr15	67013283	67013683	401	*	5.44781046291306	4.81123749545981	4.85047981618755	5.74178842808179	-0.000517418436934501	0.974223344097144	0.99991930760513	0.542147158460022	0.0138193533050141	0.104505852661076	-0.629005694678304	0.00406677460917891	0.0376212417280161	Distal Intergenic	15	66929318	66969640	40323	2	17988	-43643	Ndrg1
chr15	67064786	67065186	401	*	7.23768771531085	6.31793757582851	6.86299590413248	7.44243764673316	-0.0515531496741149	0.109757249029287	0.765216933832807	0.345823722177487	0.0786436770309194	0.281077686903323	-0.876431917836513	0.000172472526574354	0.00334137933996163	Distal Intergenic	15	66929318	66969640	40323	2	17988	-95146	Ndrg1
chr15	68951328	68951728	401	*	6.42963544653342	5.7969360706028	6.14851611737077	6.59059669211148	-0.0246698269087459	0.240542378062491	0.921167329962737	0.264401153537945	0.146369434034232	0.397098606021118	-0.59691748730567	0.00319996462728749	0.0317291193962675	Intron (ENSMUST00000022954.6/13992, intron 1 of 8)	15	68928420	69101211	172792	1	13992	22908	Khdrbs3
chr15	73118478	73118878	401	*	6.31964082080314	5.58310786133535	6.03395073842329	6.48283971748628	-0.0382860532659763	0.147588046613863	0.829952566058483	0.2749260395896	0.132473947620167	0.376456213699603	-0.69580032419253	0.000934798269846401	0.0126301408206072	Intron (ENSMUST00000044113.11/239528, intron 13 of 18)	15	73090392	73097554	7163	1	93696	28086	Chrac1
chr15	73170858	73171258	401	*	6.02769202496725	5.14908221784577	5.96664575223826	6.06700012220352	-0.233571362292395	0.0110021834247482	0.343737922917321	0.0509144379037387	0.748312380484583	0.897970612846826	-0.677224506228008	0.00152693609447741	0.0183478653172129	Intron (ENSMUST00000044113.11/239528, intron 1 of 18)	15	73095844	73184935	89092	2	239528	13677	Ago2
chr15	73521302	73521702	401	*	6.00235165566238	5.02267905796879	5.78999167807973	6.12833404355364	-0.195509586476191	0.0150238739078231	0.388974520659052	0.188693638147233	0.270281408691795	0.552567608282442	-0.881647583364204	8.73023926980495e-05	0.00193693461312848	Intron (ENSMUST00000043414.11/105841, intron 1 of 22)	15	73512560	73572242	59683	1	105841	8742	Dennd3
chr15	73571159	73571559	401	*	6.06659140395175	5.06144528939407	5.44668630922088	6.36859747294132	-0.0209333179127776	0.33173322407374	0.9786440277115	0.551946159058541	0.0128564370503858	0.100149519922899	-1.00230551295173	9.66830153951962e-05	0.00210942185079315	3' UTR	15	73512560	73572242	59683	1	105841	58599	Dennd3
chr1	115990602	115991002	401	*	6.80820583403226	5.76987910853105	6.40949416385738	7.02354451742575	-0.0604657657605321	0.0967410621211847	0.739981057590184	0.337254684003358	0.0948774585877549	0.312680989904363	-0.951691290961528	0.00019738245543446	0.0036950232309207	Intron (ENSMUST00000043725.8/636808, intron 3 of 23)	1	115684756	116587323	902568	1	636808	305846	Cntnap5a
chr15	74762911	74763311	401	*	7.41828761386981	6.66872346932815	6.84874142053507	7.7021472048486	-0.00815349647337729	0.633738107932504	0.99991930760513	0.508257224350241	0.0199148798807295	0.128093081663333	-0.739409962878436	0.00162917648084967	0.0192389916542597	Promoter (<=1kb)	15	74762056	74763620	1565	2	17068	309	Ly6d
chr15	74803516	74803916	401	*	5.09222875922245	3.37449309164111	4.67607011166533	5.31510140609183	-0.208914972543464	0.012301322712513	0.360660345583501	0.281900204537654	0.163330719636413	0.422291743101266	-1.40334691969075	1.96116360387671e-05	0.000570876047791317	Promoter (3-4kb)	15	74796874	74799986	3113	2	76486	-3530	Ly6k
chr15	74872653	74873053	401	*	7.24844366660864	6.62339478167026	6.82727560874322	7.47345551630171	-0.00971078798932724	0.54403909408157	0.99991930760513	0.400539866527575	0.0470189188672892	0.210979188350717	-0.610216130760913	0.00356782294144359	0.0342812895089015	Distal Intergenic	15	74851010	74856318	5309	2	13072	-16335	Cyp11b2
chr15	74892206	74892606	401	*	6.71219327161126	5.52124553627862	6.02051892529647	7.0386271619629	-0.0340462533309951	0.198173168043999	0.887843276718192	0.63303919315017	0.00537768021151829	0.0599487760125613	-1.23967214126611	4.95572230206719e-06	0.000182789793535494	Promoter (4-5kb)	15	74876987	74897021	20035	2	67038	4415	Ly6m
chr15	75430713	75431113	401	*	6.8619003151181	6.32555871202874	6.38340913270432	7.11065546128271	-0.00237690545171596	0.857873798779342	0.99991930760513	0.499462393159313	0.0146250610735118	0.107825597462234	-0.589108781552131	0.0030135744484337	0.0303814504830313	Promoter (<=1kb)	15	75427606	75431829	4224	2	105892	716	9030619P08Rik
chr15	76460788	76461188	401	*	5.53171778873423	4.78873220426035	5.38271571338759	5.62313637308476	-0.0692378999919499	0.0766325679653667	0.695146990889902	0.129813131841482	0.452481955535624	0.719512696170775	-0.601806674288583	0.00500598554744932	0.0438190367716815	Promoter (3-4kb)	15	76457520	76459449	1930	1	20289	3268	Scx
chr15	78482131	78482531	401	*	5.6663809329195	4.9084019941516	5.04530392133105	5.96879914138548	-0.00637205766552235	0.682962760400023	0.99991930760513	0.612026525020455	0.00517038790110676	0.0584993797760186	-0.833780363946505	0.000236919314806427	0.00427344283212574	Exon (ENSMUST00000089398.8/16185, exon 10 of 10)	15	78479256	78495271	16016	2	16185	12740	Il2rb
chr15	78624877	78625277	401	*	5.81963609614131	5.00584763876514	5.81520932471921	5.8225797488735	-0.229334585454834	0.0114691433194972	0.348378379093831	0.00393905143440883	0.980230355546508	0.992531895910739	-0.583500210985095	0.00482643199454322	0.0425981007199007	Distal Intergenic	15	78597047	78622019	24973	1	72318	27830	Cyth4
chr15	78755581	78755981	401	*	5.96765250024954	5.11952512537271	5.79724536349324	6.07101192994876	-0.0855956912109407	0.0572525986452805	0.632869212104601	0.145281564844163	0.406568440815302	0.68273472394533	-0.678561840056174	0.00235998258076865	0.0253306486929162	3' UTR	15	78755882	78773475	17594	2	17305	17494	Mfng
chr15	78960405	78960805	401	*	5.54165281301203	4.12873177103451	4.88052977948173	5.85788674527614	-0.0738081776025105	0.0765515308587574	0.694537985804786	0.557973280436038	0.0133516473901052	0.102316213220739	-1.4038692347755	2.25143833878949e-06	9.44507683956993e-05	Intron (ENSMUST00000140228.7/110253, intron 6 of 7)	15	78947724	79005869	58146	1	110253	12681	Triobp
chr15	79234712	79235112	401	*	5.85928639308326	4.85394804886505	5.40492794071448	6.09820802188662	-0.0592087064867522	0.0904587181700972	0.727542964206814	0.453345107373179	0.0261075425390648	0.14948856926677	-1.03680001899382	1.11783613516605e-05	0.000356879007395762	Intron (ENSMUST00000163571.7/18693, intron 3 of 12)	15	79229173	79256674	27502	1	18693	5539	Pick1
chr15	80053615	80054015	401	*	6.2849900337603	5.19182828742714	6.34293620959775	6.2450244636231	-0.477287168066525	0.00223733105306421	0.170151676073948	-0.049530048798834	0.77326382628232	0.909990729341413	-0.721080328705592	0.00219540176094298	0.0239761865756842	Distal Intergenic	15	80078498	80078591	94	2	100302601	24576	Snord83b
chr15	80059775	80060175	401	*	6.4118371619862	5.66624270447261	5.95697364299945	6.65096697699657	-0.0150357623580677	0.438473018109094	0.99991930760513	0.389635426396193	0.0606356526542453	0.24330226061811	-0.687378278750164	0.00286727314872667	0.0292433794088724	Distal Intergenic	15	80078498	80078591	94	2	100302601	18416	Snord83b
chr1	119124631	119125031	401	*	5.21991635202816	3.96132424647741	4.64999061099805	5.50391596496878	-0.058669488186437	0.107134569327908	0.761481252591964	0.466925195529912	0.0327870507266582	0.171482487439208	-1.22063918998565	2.92388796693354e-05	0.00079898098911245	Distal Intergenic	1	118834132	119053619	219488	2	14633	-71012	Gli2
chr1	119253614	119254014	401	*	6.17978292585249	4.76914618612533	5.56729518533502	6.47916993213672	-0.0988060296974758	0.0482699569264489	0.590828056803795	0.559079290469507	0.0116232616884177	0.0947072157534416	-1.40402324283329	5.33299638858508e-07	2.93985018380074e-05	Distal Intergenic	1	119415465	119422248	6784	2	16324	168234	Inhbb
chr1	119293935	119294335	401	*	6.47359375243939	5.57041597388972	5.88952401916232	6.76277558990465	-0.0182137836268926	0.331962811643996	0.978679310210631	0.601243742614469	0.00489960228623251	0.0568412229912528	-0.979861713479712	1.92631841102663e-05	0.000562807652018845	Distal Intergenic	1	119415465	119422248	6784	2	16324	127913	Inhbb
chr15	82747595	82747995	401	*	7.15397139637021	6.37961508335825	6.66450947629577	7.40712104579651	-0.0156773523076409	0.389302456105443	0.99991930760513	0.474445186936785	0.0231366120186095	0.139719743925229	-0.795704008040377	0.00043293925623731	0.00685187741483717	Distal Intergenic	15	82759833	82764183	4351	2	71754	16188	Cyp2d40
chr15	84639427	84639827	401	*	7.60303689906342	6.88610416943425	7.26103261238649	7.79296095717309	-0.0231944120347899	0.284764710234722	0.951946336082573	0.297176880198396	0.126647990575057	0.367534425340775	-0.639212450371622	0.00363801830545532	0.0346986220423037	Distal Intergenic	15	84669620	84703673	34054	1	109270	-29793	Prr5
chr15	90345190	90345590	401	*	7.33998350959443	6.4365503554518	6.68041937287627	7.65568920766562	-0.0120114455574682	0.490376514190536	0.99991930760513	0.63918595635664	0.00418515368814445	0.0518579403501205	-0.973617726415521	6.43042511414249e-05	0.00152270028627021	Distal Intergenic	15	90353706	90368444	14739	1	102640415	-8116	Gm36480
chr15	90397861	90398261	401	*	6.68325830847401	5.92373558919385	6.16582556607235	6.94740324023799	-0.012097611369573	0.4987049932809	0.99991930760513	0.467747494112174	0.0280324226605819	0.155883357352622	-0.748995821074611	0.00121647526880529	0.0154774561575217	Distal Intergenic	15	90353706	90368444	14739	1	102640415	44155	Gm36480
chr15	91022534	91022934	401	*	5.23516235477201	4.57984020613417	4.56760758788043	5.55356763005173	0.00103985796665473	0.951133487840374	0.99991930760513	0.571789339243243	0.0113202194465709	0.0931433120997807	-0.647365416113639	0.00423142699479224	0.0387072534543756	Intron (ENSMUST00000100304.10/16564, intron 1 of 36)	15	90933276	91049948	116673	2	16564	27014	Kif21a
chr15	91165619	91166019	401	*	5.13773672395012	4.06483079618178	4.913320017758	5.27003627938432	-0.113849317384664	0.0394405439015551	0.551947308154738	0.15308908775081	0.409795514763413	0.685496671558796	-0.826945149166071	0.00141654605042261	0.017340675194331	Intron (ENSMUST00000069511.7/26874, intron 6 of 9)	15	91145871	91191799	45929	2	26874	25780	Abcd2
chr15	91204448	91204848	401	*	5.81173931943685	4.9616891075988	5.56638675548211	5.95481955575554	-0.0785999566393189	0.0638697424603489	0.654202938847489	0.209967701728741	0.245631514504337	0.524318921292549	-0.767862947443638	0.000779660535811031	0.0109086975668615	Intron (ENSMUST00000190436.6/ENSMUST00000190436.6, intron 1 of 12)	15	91145871	91191799	45929	2	26874	-12649	Abcd2
chr15	91222460	91222860	401	*	5.07431765379518	4.09040021074019	4.86878762422612	5.19668554962671	-0.0753996246858593	0.0744206723661231	0.687274023188499	0.146583123226237	0.429439630313234	0.701906024931519	-0.694576499473869	0.00427491480165287	0.0389908439484819	Intron (ENSMUST00000190436.6/ENSMUST00000190436.6, intron 1 of 12)	15	91145871	91191799	45929	2	26874	-30661	Abcd2
chr15	94559477	94559877	401	*	6.17986140342848	4.78750809396139	5.76115304235669	6.40382419646403	-0.431456543160786	0.00292688292937995	0.195350309840883	0.413186853938746	0.0383681554097564	0.187121175057815	-1.42045866590347	2.47852339307875e-08	2.34539664416263e-06	Intron (ENSMUST00000074936.9/266632, intron 8 of 11)	15	94543643	94581815	38173	1	266632	15834	Irak4
chr15	96412292	96412692	401	*	5.56005508006508	4.40121976100244	5.10661797692775	5.79859666756061	-0.0801472941768018	0.0660459923146587	0.660881711077374	0.38656811935103	0.0613770426418671	0.245177521145137	-1.10645436465245	3.56923203967049e-05	0.00094506152427184	3' UTR	15	96411699	96460843	49145	2	72193	48151	Scaf11
chr1	120136054	120136454	401	*	6.44680530262314	5.3487604121768	6.08921143756008	6.64386114976759	-0.129884681541539	0.030527850218906	0.503361799046627	0.33050338792909	0.0905016247412113	0.304910531258927	-1.06441556243436	1.73336493440071e-05	0.000514286493957227	Intron (ENSMUST00000027637.12/73103, intron 1 of 4)	1	120121187	120188189	67003	1	73103	14867	3110009E18Rik
chr15	97498796	97499196	401	*	6.0195001192108	5.121319944897	5.73524192982505	6.18199915595898	-0.0617041761401078	0.0936698335245681	0.731726010353583	0.229757966040667	0.223659939403787	0.499236394263306	-0.772126835662238	0.00124219078389893	0.015716591624899	Distal Intergenic	15	97675097	97705825	30729	2	71919	206629	Rpap3
chr15	98789164	98789564	401	*	5.20798746870557	4.40077409563318	4.73980667851865	5.45256967910392	-0.0146119288785903	0.46779917182113	0.99991930760513	0.385862118108704	0.0658167547095249	0.254863387860237	-0.685429394984736	0.00364572860070551	0.0347366036611187	Promoter (<=1kb)	15	98789857	98793837	3981	1	22408	-293	Wnt1
chr15	101877525	101877925	401	*	5.10426229130952	3.8405084125801	4.67775350944986	5.33154319148689	-0.082316856197185	0.0656769192911917	0.66038514460635	0.285271695469076	0.159613244706329	0.41679294232816	-1.07662098831719	0.000319823498417535	0.00541316438852769	Distal Intergenic	15	101858731	101869705	10975	2	406220	-7820	Krt77
chr16	4489397	4489797	401	*	6.844079405657	6.11587943189918	6.66705412857246	6.95107538520642	-0.0626782853542604	0.0824518092168246	0.709928483903665	0.158176343953552	0.355214847829282	0.637598281917751	-0.620112779572267	0.00296841009775527	0.0300497988701631	Intron (ENSMUST00000090500.9/106393, intron 3 of 5)	16	4480216	4541816	61601	2	106393	52019	Srl
chr16	4506279	4506679	401	*	5.43520749747934	4.78700146910203	4.89267592538518	5.70896995215708	-0.00484491989328433	0.759382450722519	0.99991930760513	0.507523750912949	0.0180805274598023	0.121225909017923	-0.671942084538464	0.00217572846778962	0.0238238214255184	Intron (ENSMUST00000090500.9/106393, intron 1 of 5)	16	4480216	4541816	61601	2	106393	35137	Srl
chr16	9607138	9607538	401	*	6.44868181102483	5.40921214587828	6.16441901506686	6.61118310096536	-0.134342866241987	0.0287520450116071	0.49285707046753	0.255003969724255	0.169247236394929	0.430533469316209	-0.948389589717206	7.27723690212906e-05	0.00167480361390132	Intron (ENSMUST00000199708.4/14811, intron 12 of 13)	16	9567898	9994923	427026	2	14811	387385	Grin2a
chr16	10365753	10366153	401	*	5.78586528429907	5.14111137881952	5.21923516166953	6.06864740027421	-0.00246534412732809	0.87237041286347	0.99991930760513	0.538491513367029	0.0130321196268432	0.100895740283127	-0.658498198673973	0.00249013069883244	0.0263130029903579	Intron (ENSMUST00000043415.12/70426, intron 5 of 6)	16	10324105	10347591	23487	2	381033	-18162	Gm1600
chr16	10559663	10560063	401	*	5.90380054690142	4.97795769842121	5.92612369603432	5.88872421322201	-0.40952008791357	0.00332351675690259	0.207830026585583	-0.0114949270966426	0.942220873348321	0.979385947324114	-0.685801984444197	0.00159855633030458	0.0189580509108326	Exon (ENSMUST00000115824.9/74374, exon 2 of 24)	16	10545339	10744878	199540	1	74374	14324	Clec16a
chr1	126928091	126928491	401	*	5.10977021758056	4.33209090055104	4.53140568024213	5.39687007424188	-0.00833705640954022	0.658309057867333	0.99991930760513	0.466309322869847	0.0332382671822936	0.172834982394519	-0.706697529584296	0.00332929442293047	0.0325591831174981	Distal Intergenic	1	125913620	126830799	917180	2	210356	-97292	Nckap5
chr16	13197041	13197441	401	*	6.14545310532355	5.46159467444623	5.98830136530815	6.24145056911021	-0.0619226589595953	0.0778019639253023	0.698651568217794	0.14651772571024	0.36607108495397	0.647767944774053	-0.585827507807625	0.0029118841784973	0.0295950734528965	Distal Intergenic	16	13256481	13417529	161049	1	239719	-59040	Mrtfb
chr16	14308577	14308977	401	*	5.93372801578086	5.09811354187653	5.61466956700119	6.11294786210132	-0.0447484779084971	0.136761463255488	0.815096513654409	0.281731127310589	0.141795325172571	0.390619265971348	-0.766275927653957	0.000933058318065114	0.012613453951246	Intron (ENSMUST00000120707.1/66086, intron 3 of 4)	16	14299244	14317375	18132	2	66086	8398	Cep20
chr16	15550653	15551053	401	*	5.71569172435781	4.87331301848912	5.19081712146981	5.98271246080946	-0.0191797486628725	0.329916502630944	0.977804769914145	0.520561583998849	0.0138950132535106	0.104855828756744	-0.899234434436774	9.85008401939055e-05	0.00213792179819648	Distal Intergenic	16	15552077	15595773	43697	2	70620	44720	Ube2v2
chr16	15619317	15619717	401	*	5.5498385820273	4.51626371715044	5.25990925494996	5.71510342616901	-0.102593268261986	0.0448790460613366	0.577475317385687	0.256425083959005	0.175420857136336	0.438885869322219	-0.926771093756163	0.000185582107512923	0.00352563666151167	Distal Intergenic	16	15623897	15637400	13504	2	17217	17683	Mcm4
chr16	17701236	17701636	401	*	5.88343524415053	5.12835000971428	5.58385876386049	6.05336804477259	-0.0417943153943317	0.134843024812566	0.812847168875814	0.290307735187392	0.116624210781083	0.35123855022165	-0.736427504818432	0.000586386302987173	0.00872193576340406	Intron (ENSMUST00000232645.1/94112, intron 2 of 16)	16	17651208	17732891	81684	2	94112	31255	Med15
chr16	17785895	17786295	401	*	5.25167443490456	4.54751188032024	4.58206209131189	5.5707716167017	-0.000948408279470244	0.953588005155849	0.99991930760513	0.610550037049196	0.00683524163542029	0.0692736873556268	-0.738028071920151	0.00135712509604001	0.0167673685252857	Intron (ENSMUST00000165790.8/224023, intron 5 of 6)	16	17797282	17808293	11012	1	224024	-10987	Scarf2
chr16	18581383	18581783	401	*	5.17923362750667	4.21390954306507	4.89267592538518	5.342856084036	-0.0710436022473775	0.0786014804825478	0.700479145881215	0.225671244388309	0.232745710946403	0.509615088379249	-0.809186888237754	0.0010148968230536	0.0134128952770621	3' UTR	16	18580979	18590671	9693	2	21380	8888	Tbx1
chr16	18713863	18714263	401	*	5.63095360166561	4.71360107107219	5.08857882554018	5.90465668905916	-0.023877564053702	0.2733160863681	0.944355816349088	0.531394411486068	0.0130360358124886	0.100895740283127	-0.96927904996612	5.10687164530743e-05	0.00127325217009052	Distal Intergenic	16	18776847	18778262	1416	1	12741	-62584	Cldn5
chr16	20192180	20192580	401	*	5.56009620293788	4.8134482967512	5.03175146315492	5.82845091563589	-0.0106472437689729	0.540074731132359	0.99991930760513	0.500981284824028	0.0195058290793225	0.126741555063756	-0.772246746723862	0.000784165975966918	0.0109563950847906	Intron (ENSMUST00000090052.10/208146, intron 12 of 29)	16	20233303	20241358	8056	2	208158	48778	Map6d1
chr16	20364323	20364723	401	*	6.3761455480803	4.98292413282708	5.79232452599583	6.66523685811055	-0.194087683494985	0.0158295642247148	0.396048245830572	0.58116167746998	0.00723336673528333	0.0716638984300226	-1.49579242778503	1.4494821201169e-08	1.48405583298198e-06	Intron (ENSMUST00000079158.12/27416, intron 22 of 29)	16	20308387	20325404	17018	2	224044	-38919	Cyp2ab1
chr16	20371794	20372194	401	*	6.34149332872417	5.55923315231714	6.03329341927178	6.51555977011572	-0.0431088420787287	0.132378156442677	0.809087725610844	0.291000295103348	0.119949553480601	0.3566507670855	-0.7487533021422	0.000609777781978467	0.00898199796543989	Exon (ENSMUST00000079158.12/27416, exon 17 of 30)	16	20308387	20325404	17018	2	224044	-46390	Cyp2ab1
chr16	24313391	24313791	401	*	6.77118836094705	5.96759234580287	6.48887406595351	6.93273563221942	-0.0593988992050037	0.0834516534022418	0.711289391093417	0.27431304353379	0.128431902459005	0.370370283576211	-0.768385225929298	0.000276180412724222	0.00481307225021033	Intron (ENSMUST00000231672.1/ENSMUST00000231672.1, intron 3 of 4)	16	24393507	24992578	599072	1	210126	-79716	Lpp
chr16	30163917	30164317	401	*	6.51517654846069	5.73452779436589	6.10076714949723	6.73729970021487	-0.0203551804121843	0.329290057238336	0.977787212466228	0.364880331676435	0.0722868584345124	0.268831228161133	-0.713622472267872	0.00184523368148394	0.0211786340454323	Distal Intergenic	16	30065340	30067796	2457	1	15205	98577	Hes1
chr16	30465761	30466161	401	*	6.14210110212337	5.39957870154489	5.84823920726758	6.3092743875429	-0.0374427627990861	0.159426454574299	0.843295022193975	0.265721589435726	0.151906068995003	0.404941567340334	-0.688100393180836	0.0014607699171134	0.0177322420161939	Distal Intergenic	16	30312423	30405975	93553	2	224088	-59786	Atp13a3
chr16	30664484	30664884	401	*	5.12109917043889	3.78017494123112	4.41908676722782	5.45091995443759	-0.0392409861069684	0.185144906923723	0.875242619549	0.559854694468143	0.0142195133884895	0.106309107727441	-1.27343132720601	2.27360203359259e-05	0.000646546681880592	Distal Intergenic	16	30599723	30602797	3075	1	224093	64761	Fam43a
chr16	31884833	31885233	401	*	6.40662751077779	5.27066668030196	5.99890347119125	6.625874207287	-0.106314284557088	0.042220306692281	0.566385081224228	0.361705838900721	0.072130952040411	0.268463889490019	-1.09348455992841	1.95398556052647e-05	0.00056959705102768	Exon (ENSMUST00000023464.5/30060, exon 5 of 16)	16	31878810	31899020	20211	1	30060	6023	Meltf
chr16	32698598	32698998	401	*	6.60580069577503	5.82946486607497	6.26402996090376	6.79561705357631	-0.0326927949232113	0.185264647393722	0.875242619549	0.325258185389277	0.0910355823770609	0.305886767389173	-0.743506705864526	0.000725111458140911	0.0103059858521027	Distal Intergenic	16	32665223	32668197	2975	2	675921	-30401	Tnk2os
chr16	32713906	32714306	401	*	6.06636540855124	5.39612210394429	5.64225191748401	6.29263012976739	-0.0132975281829926	0.421251793694962	0.99991930760513	0.435269438346784	0.02937556627944	0.160617289733633	-0.705452160860867	0.000727596341739934	0.0103248008005379	Distal Intergenic	16	32735886	32782391	46506	1	140474	-21580	Muc4
chr16	32740373	32740773	401	*	6.0576376812988	5.34744320077122	5.40152530555214	6.37217102185527	-0.00126170246053931	0.934693275318917	0.99991930760513	0.632744140597655	0.00470282371639173	0.0555134522548354	-0.756859149136939	0.000890967123058553	0.0121132738330606	Promoter (4-5kb)	16	32735886	32782391	46506	1	140474	4487	Muc4
chr1	130309492	130309892	401	*	6.05455667511296	5.1702691568809	5.67522767560213	6.26137068232231	-0.0449013418437137	0.134997883811833	0.81289028090495	0.342873354520339	0.0833760233816453	0.290765661495116	-0.855360702878756	0.000301658539992155	0.00516343518059885	Distal Intergenic	1	130422824	130437914	15091	1	102640368	-112932	Cd55os
chr16	33130966	33131366	401	*	5.80551260156952	4.87588568166053	5.59578926987002	5.93010274404129	-0.137682857282175	0.0275846849276871	0.482746479063733	0.1746455244135	0.316901907521233	0.600600064055291	-0.81792644809483	0.000372554817448468	0.00611709789648217	Distal Intergenic	16	33105361	33105445	85	1	100316698	25605	Mir1947
chr16	33266179	33266579	401	*	5.58990023813732	4.90264840417402	5.35841905778819	5.72586409980856	-0.0386958659919726	0.16036494835904	0.844540386405278	0.191857148340497	0.285764548416961	0.569278047191109	-0.584864656701011	0.00568278992842435	0.0477763614308926	Intron (ENSMUST00000231389.1/69150, intron 2 of 12)	16	33251442	33300269	48828	1	69150	14737	Snx4
chr16	33357570	33357970	401	*	5.40965378043185	4.57120269375666	4.7115809454537	5.73818770412663	-0.00615880654587913	0.742915942872385	0.99991930760513	0.557738571830786	0.0145391293700396	0.107571902834986	-0.807068790149978	0.00157440401107614	0.0187517334944954	Distal Intergenic	16	33379854	33380727	874	2	100502742	22757	1700007L15Rik
chr1	4671501	4671901	401	*	6.82883891646323	6.16102042684621	6.35474069782173	7.07582121426267	-0.0090278071724403	0.557795445449756	0.99991930760513	0.479254263849045	0.0201679832336582	0.128990414015169	-0.698839650647017	0.00103333041906228	0.0135859285048207	Distal Intergenic	1	4773206	4785739	12534	2	27395	113838	Mrpl15
chr16	36784540	36784940	401	*	5.4120619412464	4.6817341571211	4.96481581848062	5.64804093567983	-0.0123600259888445	0.507007142112441	0.99991930760513	0.378615797458274	0.0665276910870614	0.256500467433747	-0.633206340228063	0.00461156884617271	0.0412055472012019	Promoter (<=1kb)	16	36750177	36784962	34786	2	57738	22	Slc15a2
chr16	38858448	38858848	401	*	5.24470281086785	4.56048839624635	4.60408514984319	5.55392691581349	-0.00247974088439654	0.883999622668117	0.99991930760513	0.563470647329418	0.0121693198837399	0.0972066984286459	-0.714419072210066	0.00223686642507314	0.0243810632771279	Intron (ENSMUST00000209595.1/ENSMUST00000209595.1, intron 5 of 5)	16	38812206	38828749	16544	2	74663	-29699	Tex55
chr16	38901788	38902188	401	*	5.6818384964091	4.88033333164398	5.58834068047744	5.74096518220279	-0.118295799188319	0.034839315796211	0.529065963544991	0.0747129891751512	0.650887272236327	0.849709499386404	-0.601607600110408	0.00449449133925271	0.0404180643042517	Promoter (<=1kb)	16	38901471	39027159	125689	1	207683	317	Igsf11
chr16	38915794	38916194	401	*	5.70263614440756	4.86488695484247	5.4863096570231	5.83070568874394	-0.0641641052193176	0.0841209146458355	0.712779831928312	0.181598874391588	0.306364543345643	0.590730031382689	-0.67617088333548	0.00216039609463431	0.0237130998401382	Intron (ENSMUST00000209595.1/ENSMUST00000209595.1, intron 5 of 5)	16	38901471	39027159	125689	1	207683	14323	Igsf11
chr16	38945068	38945468	401	*	6.20644086272433	4.79195366778274	5.83823056984005	6.40828965426238	-0.472225144795468	0.00231230960995307	0.172436175151784	0.341405606270761	0.0818092482178294	0.287428259472304	-1.41061235989697	1.25327039775692e-07	8.78238459376253e-06	Intron (ENSMUST00000209595.1/ENSMUST00000209595.1, intron 5 of 5)	16	38901471	39027159	125689	1	207683	43597	Igsf11
chr16	42782020	42782420	401	*	5.53863109558598	4.52914280497263	5.57575605833322	5.51333952419288	-0.403228215558065	0.00353011656872133	0.213778059173254	-0.0236090232230047	0.888026095746568	0.958319697343103	-0.706696511034625	0.00226258158717705	0.0245846298552549	Intron (ENSMUST00000142270.1/75722, intron 1 of 3)	16	42725702	42875762	150061	2	75722	93342	4932412D23Rik
chr16	44396076	44396476	401	*	6.00030538424422	5.35478277013922	5.65712837818972	6.19076984642685	-0.0174627735357255	0.367128693549081	0.992999179512511	0.309921034282733	0.111150747550075	0.342029682243761	-0.597165078557742	0.00496724395854575	0.0435785643609627	Promoter (1-2kb)	16	44394796	44482428	87633	1	212517	1280	Cfap44
chr16	45644238	45644638	401	*	7.26793604698405	6.44602185802522	7.17261329837714	7.32815611448473	-0.177276173299349	0.017473510482599	0.411620215819224	0.0822234591389451	0.605806634282452	0.823498821288727	-0.673046824550295	0.00127345095760917	0.0160309155066729	Intron (ENSMUST00000036732.8/212998, intron 2 of 5)	16	45626848	45654068	27221	2	212998	9430	BC016579
chr16	45669701	45670101	401	*	6.6659183152993	5.92375649202808	6.55681354625007	6.73432478483563	-0.0973224455043876	0.0457029152720963	0.581100892251114	0.0888170490925717	0.590833419972765	0.814565329377074	-0.585421145706285	0.00474252845769876	0.042065629657458	Intron (ENSMUST00000114562.2/208171, intron 10 of 17)	16	45626848	45654068	27221	2	212998	-15633	BC016579
chr16	45871257	45871657	401	*	6.85292497623331	6.08500418398846	6.56745139506371	7.01601812093189	-0.0397500732765349	0.15163501466002	0.832902649819766	0.252241628126629	0.175008278643494	0.438389332906024	-0.684659050883612	0.00179791814665366	0.0207510238575661	Intron (ENSMUST00000134802.7/208177, intron 1 of 15)	16	45945606	45971370	25765	1	100503378	-73949	Gm15638
chr16	46428915	46429315	401	*	5.82230566197121	5.05698460576552	5.49525755186611	6.00528105355724	-0.0321624550653942	0.209986409236591	0.895283914764499	0.272373266803222	0.159660423012049	0.416892980103544	-0.682879078485763	0.00286733079265202	0.0292433794088724	Intron (ENSMUST00000023335.12/58998, intron 7 of 8)	16	46387706	46498525	110820	2	58998	69210	Nectin3
chr16	52292835	52293235	401	*	5.37679705499241	4.70387284275274	4.81826512556277	5.65657122213386	-0.00404007536549812	0.79925035227133	0.99991930760513	0.526572142079248	0.0152324238713958	0.110412422212451	-0.682704653702737	0.00204247746509757	0.0227943587371308	Intron (ENSMUST00000023312.13/11658, intron 6 of 15)	16	52248996	52454074	205079	2	11658	160839	Alcam
chr16	55939873	55940273	401	*	5.14435226059047	4.22202062932952	4.60408514984319	5.41725646347628	-0.0229419457392183	0.320460209224862	0.971854890376708	0.439866881967971	0.0409053027663729	0.194147672406104	-0.884419745811065	0.000596983536949977	0.00884569556351383	Distal Intergenic	16	55899888	55934855	34968	2	74201	-5018	Cep97
chr1	131638493	131638893	401	*	7.45341215503586	6.75919923986147	7.12956540340423	7.63488641580652	-0.0248027960584709	0.242987322110279	0.923170752179908	0.306752721714494	0.104440291645538	0.330604075758848	-0.65759181235273	0.00176564334623311	0.0204588599608514	Promoter (<=1kb)	1	131638306	131675505	37200	1	13034	187	Ctse
chr16	71519678	71520078	401	*	4.54496049596298	3.32112967478968	3.54685952933875	4.95952284606004	-0.0101425610278417	0.643300199165459	0.99991930760513	0.6487901127787	0.00685329175878459	0.0693461906803457	-1.14248082266848	0.00027511757416685	0.00479957209346107	Distal Intergenic	16	71249884	71267176	17293	1	78221	269794	4930567J20Rik
chr16	72649630	72650030	401	*	5.69693950639831	4.82774736371425	5.37235769364039	5.87875887342861	-0.0514393191521028	0.111518272277587	0.769211678969566	0.294536290649492	0.121830000444453	0.359693653666915	-0.805050527741527	0.000441792233407918	0.00695892406998525	Intron (ENSMUST00000231580.1/19876, intron 1 of 1)	16	72308306	73046095	737790	1	19876	341324	Robo1
chr16	72662895	72663295	401	*	7.35851895004347	6.28161406167415	7.29252351781405	7.40089623721236	-0.513255023795697	0.00175563115004654	0.151238542725734	0.0561867270096575	0.729582341191051	0.888920505639623	-0.898308486342016	0.000111966903010916	0.00237047217882942	5' UTR	16	72308306	73046095	737790	1	19876	354589	Robo1
chr16	72830976	72831376	401	*	7.13694113492629	6.47616849523632	6.6885177603053	7.37340861990362	-0.00994253277991613	0.558586314908662	0.99991930760513	0.407845246735216	0.0484338107257968	0.214313049504451	-0.627326457664649	0.00404175856464985	0.0374314040637933	Intron (ENSMUST00000232205.1/19876, intron 2 of 28)	16	72308306	73046095	737790	1	19876	522670	Robo1
chr16	72865977	72866377	401	*	5.77964836085807	4.42596375344096	5.4110130322332	5.98168797798568	-0.389794065317739	0.00383964446338616	0.21880375498866	0.350398171732099	0.0741461685798811	0.272700711588162	-1.36246133538828	2.57466241970542e-07	1.60676372321383e-05	Intron (ENSMUST00000232205.1/19876, intron 2 of 28)	16	72308306	73046095	737790	1	19876	557671	Robo1
chr16	72924093	72924493	401	*	6.52475079809854	5.68427838558058	6.11617456370618	6.74436522287405	-0.0337140462452515	0.184392055609993	0.875118363390776	0.385052634552469	0.0553702614455268	0.231314359771263	-0.840861777415154	0.000275018964489078	0.00479952760800988	Intron (ENSMUST00000232205.1/19876, intron 3 of 28)	16	72308306	73046095	737790	1	19876	615787	Robo1
chr16	72935299	72935699	401	*	5.62621195289029	4.11529705049977	5.21460402027254	5.84713206052635	-0.43906147552253	0.00279727477999549	0.192341972692307	0.373323415392402	0.0659389783144105	0.255096795393047	-1.51755108870385	1.20334721084305e-07	8.49209605120935e-06	Exon (ENSMUST00000232205.1/19876, exon 6 of 29)	16	72308306	73046095	737790	1	19876	626993	Robo1
chr16	72975049	72975449	401	*	6.97722288956166	6.17243138376894	6.47020529068339	7.23730829716506	-0.0168828614830273	0.379029735739973	0.998634100008917	0.476130775900104	0.0246774793671413	0.144693867877748	-0.823012514652301	0.000443971525617711	0.00698664356093333	Intron (ENSMUST00000232205.1/19876, intron 12 of 28)	16	72308306	73046095	737790	1	19876	666743	Robo1
chr16	76294141	76294541	401	*	7.05060155183523	6.48170856228656	6.51014166313148	7.32357889171938	-0.00093173482044606	0.945359830751614	0.99991930760513	0.559077127872579	0.00806470548612097	0.0763876672812413	-0.632403450546175	0.00211145896348053	0.0233348674300689	Exon (ENSMUST00000121927.7/268903, exon 4 of 4)	16	76287400	76373827	86428	2	268903	79286	Nrip1
chr16	76541852	76542252	401	*	5.72331188664003	4.15248760141458	4.99530067775044	6.0615095182363	-0.142501563531868	0.0272999221664193	0.481272511313647	0.65990605813334	0.00404046230500561	0.0507740590058602	-1.66431670799147	1.85102692305919e-08	1.82415599967908e-06	Distal Intergenic	16	76548795	76551224	2430	1	102632730	-6543	Gm30726
chr16	76958513	76958913	401	*	6.11561502619293	4.95749857171746	5.56638675548211	6.39190475583778	-0.0531482256438199	0.110243256891665	0.766352014127961	0.530186460463852	0.0139339064112696	0.105006591241731	-1.16390762384377	5.47487481966e-06	0.000197506603241511	Intron (ENSMUST00000208105.1/76601, intron 1 of 7)	16	76819583	77010897	191315	2	76601	51984	1700041M19Rik
chr16	78200507	78200907	401	*	7.27726120486058	6.75742898664982	6.88928576614353	7.48789837729149	-0.00606386995976569	0.657481133529709	0.99991930760513	0.399147591735231	0.0403809940232246	0.192757808863705	-0.541119168717032	0.00499882036478791	0.0437716545226539	Distal Intergenic	16	78301489	78359774	58286	1	13052	-100582	Cxadr
chr16	85422727	85423127	401	*	6.07083323906441	5.388212511302	5.93202061207842	6.15646966265368	-0.06644152495601	0.0743973684212609	0.687274023188499	0.115188189949887	0.479887566186069	0.7398342341928	-0.551899384558475	0.0055156686815576	0.0468363137330632	Intron (ENSMUST00000175700.7/224405, intron 2 of 2)	16	85421533	85553397	131865	2	224405	130270	Cyyr1
chr1	132276289	132276689	401	*	4.89230651985575	3.41250783504933	4.18094644325054	5.22516214844057	-0.0519091369145319	0.131106171309856	0.80636779425845	0.51556539811956	0.0226094871781819	0.138011371134212	-1.35195925930919	2.44534410585719e-05	0.000687945793384282	Intron (ENSMUST00000185761.1/ENSMUST00000185761.1, intron 2 of 3)	1	132298626	132307357	8732	1	213417	-21937	Klhdc8a
chr16	91277083	91277483	401	*	5.97609795736644	5.34030552085096	5.63620410305933	6.1650478828328	-0.0158651217244175	0.377740669946332	0.997630547905437	0.315713839167493	0.0979592738375744	0.318523829104553	-0.585132404684492	0.00420557589370148	0.0385342736022191	Intron (ENSMUST00000232580.1/ENSMUST00000232580.1, intron 1 of 2)	16	91269772	91271933	2162	1	50914	7311	Olig1
chr16	93638660	93639060	401	*	4.86384452384255	3.21090814773508	4.25878502212721	5.16059028338401	-0.110841206164688	0.0389336614237225	0.550170053263286	0.4207242515416	0.0528664817665896	0.225340554355508	-1.50067055780172	1.13446230124326e-05	0.000361263699294571	Distal Intergenic	16	93605853	93610505	4653	1	12408	32807	Cbr1
chr16	95648546	95648946	401	*	6.19577626095361	5.13150082570696	5.87393658068409	6.37630689784147	-0.128470909941734	0.0305492250463678	0.503361799046627	0.296558683652937	0.116509844496433	0.35104009349453	-0.990425880100412	3.21743092555905e-05	0.00086660764832686	Distal Intergenic	16	95702075	95721051	18977	1	23872	-53129	Ets2
chr16	95692333	95692733	401	*	5.55389305409337	4.69246865288465	5.47956987533935	5.60139645415499	-0.141122153108943	0.0268074113768725	0.478701037181579	0.0583138466189979	0.724847790068247	0.886502704402856	-0.610781794909017	0.00451765806553825	0.0406044733920765	Distal Intergenic	16	95702075	95721051	18977	1	23872	-9342	Ets2
chr16	95769513	95769913	401	*	6.93958429910829	6.33564422471625	6.5312604697354	7.15908984168653	-0.00950958519861479	0.508459664988586	0.99991930760513	0.437114494831176	0.0254565377891531	0.147399519538445	-0.646967259846659	0.00109152813714359	0.0142184092863814	Intron (ENSMUST00000233116.1/69776, intron 2 of 4)	16	95702075	95721051	18977	1	23872	67438	Ets2
chr16	95790864	95791264	401	*	5.58843834458198	4.21496075504622	5.39027559850503	5.70687789641949	-0.567671817502618	0.00130104248832838	0.132124566843169	0.168185820922014	0.34601792709886	0.628716259712249	-1.24732535975178	5.09783655734593e-06	0.000186736294539026	Intron (ENSMUST00000233116.1/69776, intron 2 of 4)	16	95702075	95721051	18977	1	23872	88789	Ets2
chr16	95928745	95929145	401	*	6.71019308532333	5.98142785727335	6.1841146962147	6.97767707980255	-0.00903810074596507	0.54766877238803	0.99991930760513	0.549891435941595	0.008395712272095	0.0781160834195446	-0.783475109721533	0.000252441672831814	0.004488610584117	Promoter (<=1kb)	16	95756541	95929077	172537	2	69776	0	1600002D24Rik
chr16	96048508	96048908	401	*	5.4745558372529	4.68444459346469	5.12030043020004	5.67009386716989	-0.0228812934374821	0.305150253509203	0.962501729911463	0.29545960845458	0.134052571963405	0.378856423190201	-0.640142926407413	0.00450828286827324	0.0405275000414545	Intron (ENSMUST00000099502.8/93871, intron 15 of 41)	16	95992092	96082526	90435	2	93871	33618	Brwd1
chr1	133093652	133094052	401	*	6.69239570168042	6.06800657883968	6.23800507800557	6.93133059442213	-0.0075648823698011	0.625312772214626	0.99991930760513	0.436987594116756	0.0334139761548627	0.173238134751641	-0.621554195645737	0.00317183174789288	0.0315377913336756	Exon (ENSMUST00000077730.6/240752, exon 22 of 33)	1	133131143	133139783	8641	1	108954	-37091	Ppp1r15b
chr16	97593635	97594035	401	*	7.50726773875479	6.85560380927576	7.07883705728053	7.73536225108372	-0.0111225406076957	0.497963731487485	0.99991930760513	0.411814816987627	0.0420587916163496	0.197433521766474	-0.647557450679993	0.00234017194431432	0.0251886479235564	Intron (ENSMUST00000000395.7/50528, intron 3 of 13)	16	97564682	97611195	46514	2	50528	17160	Tmprss2
chr16	97659064	97659464	401	*	5.24323132813448	3.99912912114575	4.75104390425682	5.49746548807259	-0.0672071592794566	0.0883693034830633	0.723817029381602	0.395858996185282	0.0616402513204554	0.24567593466618	-1.14458004483331	6.92078458019105e-05	0.00161282686923818	Distal Intergenic	16	97564682	97611195	46514	2	50528	-47869	Tmprss2
chr16	97697773	97698173	401	*	5.47817460034432	4.65033782825899	5.44569864297434	5.49942607941436	-0.185171998593635	0.0170477379471145	0.406979126226708	0.023440362523731	0.885535393507051	0.957414647039698	-0.591841335632065	0.00526307469613002	0.0453308505632546	Distal Intergenic	16	97741933	97763787	21855	2	72388	65614	Ripk4
chr1	133146432	133146832	401	*	5.25007444052684	4.45957750798646	4.66253174496456	5.54051816746199	-0.00930899078109424	0.625576671126411	0.99991930760513	0.481131202229859	0.0290735435568719	0.159787760452706	-0.747950505622018	0.00236501800460962	0.0253737941984787	Distal Intergenic	1	133131143	133139783	8641	1	108954	15289	Ppp1r15b
chr17	4928056	4928456	401	*	5.75552269982137	4.74317760729931	5.5487005526282	5.87857640907772	-0.220462163839374	0.012370247064463	0.361442825722403	0.181804483649247	0.291761909050506	0.575643343223799	-0.913591902049832	8.20059505645344e-05	0.00183655101479444	Distal Intergenic	17	4994332	5347656	353325	1	239985	-65876	Arid1b
chr17	4985639	4986039	401	*	5.54529715207557	4.84534971355304	5.08604559984518	5.78623137167966	-0.013586443164172	0.448592876791398	0.99991930760513	0.428096682438307	0.0378153995665386	0.185504968391892	-0.713856379302874	0.00128177545357225	0.0161032508831491	Distal Intergenic	17	4994332	5347656	353325	1	239985	-8293	Arid1b
chr17	5092190	5092590	401	*	5.64995686962322	4.73208110070964	5.37961610849083	5.80559931159458	-0.0836818389186597	0.0578561824047849	0.634251104864049	0.247667832739767	0.177720605836705	0.442014652298527	-0.834310008410702	0.000297356983295961	0.00510730296094858	Intron (ENSMUST00000124362.1/239985, intron 2 of 2)	17	4994332	5347656	353325	1	239985	97858	Arid1b
chr17	5926278	5926678	401	*	6.69827160933642	5.95888379593101	6.37131778971761	6.8812028575936	-0.0258103605444053	0.267701226201505	0.940474199545211	0.268866325638077	0.166347984813343	0.426571700665381	-0.62405261393224	0.00524135763681851	0.0452104617300234	Intron (ENSMUST00000002436.10/66616, intron 15 of 17)	17	5941280	6044290	103011	1	20975	-14602	Synj2
chr17	6036297	6036697	401	*	5.9705383307646	5.00754872271252	5.44471030011016	6.23792602284626	-0.0263643692802137	0.247754545879604	0.928042465007188	0.503252207699233	0.0180669871466248	0.121200180691993	-0.956391090088775	7.25874465677552e-05	0.0016728594005126	3' UTR	17	6042196	6079741	37546	2	321007	43044	Serac1
chr17	9896519	9896919	401	*	5.62640744636379	4.66747787723481	5.33797091283895	5.79094582426199	-0.0768072321988862	0.0703039041810325	0.674614276096811	0.23012453276884	0.22601298596548	0.502117532149544	-0.838332142317278	0.00076785379177013	0.0107805035616189	Distal Intergenic	17	9750751	9775867	25117	2	71092	-120652	4930452A19Rik
chr17	10067946	10068346	401	*	5.76370029248352	4.46335857149332	5.72766886559686	5.78723082238882	-0.622227735248445	0.000932810009666698	0.112849683590767	0.0277533013300091	0.870421981198722	0.952373614518678	-1.00053737253861	0.000132848601989477	0.00271923291675633	Distal Intergenic	17	10202601	10319854	117254	2	19317	251508	Qk
chr17	10599556	10599956	401	*	5.45076629302706	4.54105632317079	5.35736905444006	5.50983265503738	-0.136176988120123	0.0291065302594361	0.494713175038087	0.0627944391408856	0.714456762422761	0.881510164960631	-0.63264893506393	0.00482154570189808	0.0425624928356247	Intron (ENSMUST00000041463.6/69310, intron 2 of 4)	17	10456216	10493057	36842	1	319750	143340	A230009B12Rik
chr17	11219122	11219522	401	*	5.86358021823177	5.20350227968147	5.25540705767192	6.16143534103332	-0.00252158266225921	0.862198249306478	0.99991930760513	0.611744018171285	0.00486302589365135	0.0566584015993307	-0.747008198113378	0.000600542221934963	0.00888262036020085	Intron (ENSMUST00000066658.12/50873, intron 2 of 6)	17	10840384	12063361	1222978	1	50873	378738	Prkn
chr17	12327976	12328376	401	*	6.4703862401795	5.68508198593509	6.34770258625582	6.54673778497297	-0.100070917338382	0.0445828918441176	0.575923549143205	0.0961428991434861	0.566222829098165	0.799542439197102	-0.609909393994128	0.00404722544246053	0.0374612026689696	Distal Intergenic	17	12318853	12327250	8398	1	224523	9123	4732491K20Rik
chr17	12530858	12531258	401	*	4.98226250740721	3.34165273142069	4.04660736869248	5.38075516536	-0.0485440546432156	0.144794763645483	0.827798531327379	0.683705206004883	0.00466336915579571	0.0552920210014658	-1.62727692455897	1.81595993445518e-06	7.94506323687556e-05	Distal Intergenic	17	12418960	12507704	88745	2	20519	-23154	Slc22a3
chr17	12740747	12741147	401	*	6.96021971590092	5.98997052525803	6.61438130634343	7.15190820962356	-0.0837831475531734	0.0560643014954862	0.627930230872108	0.328599551092566	0.0870707920885117	0.298340766418214	-0.936943167150784	5.20623462721025e-05	0.00129414672322895	Promoter (<=1kb)	17	12741311	12860136	118826	1	104103	-164	Airn
chr17	12776701	12777101	401	*	5.41743356939207	4.52917028318341	5.27926990597316	5.50269955407088	-0.144195712596437	0.0262011235041598	0.474316280710812	0.112574959070648	0.511326389082949	0.76287472615308	-0.733642902181667	0.00143215176719244	0.0174825386992434	Intron (ENSMUST00000160932.2/104103, intron 1 of 2)	17	12682406	12769664	87259	2	16004	-7037	Igf2r
chr17	12853254	12853654	401	*	5.85215811257493	5.01011369840913	5.35631828633566	6.1078411256052	-0.0218067738839217	0.30592945407225	0.963122298589613	0.450978531168039	0.031856995758895	0.168612599162863	-0.84966215412437	0.000348745308797006	0.00581211161065164	Intron (ENSMUST00000160932.2/104103, intron 1 of 2)	17	12841079	12868143	27065	2	17171	14489	Mas1
chr17	12859009	12859409	401	*	6.08655746565613	4.96236876521233	6.00562110205492	6.13809772114478	-0.515223778131419	0.00174748505693884	0.150796793410867	0.0620283613131394	0.701812772217291	0.875320275395594	-0.916458207513731	0.000105486183429602	0.00226516972152012	Exon (ENSMUST00000160932.2/104103, exon 2 of 3)	17	12841079	12868143	27065	2	17171	8734	Mas1
chr17	12895665	12896065	401	*	6.96191823112032	5.57676170913746	6.62067165395038	7.15149278555543	-0.390046379395669	0.00382769298463875	0.21880375498866	0.290877318171566	0.134902088002117	0.380182070333227	-1.33314961813519	1.09824544567152e-06	5.2560091424839e-05	Intron (ENSMUST00000233474.1/240023, intron 10 of 18)	17	12888729	12910230	21502	2	240023	14165	Pnldc1
chr17	15192398	15192798	401	*	6.0397201982795	5.2754285624816	5.86114510862034	6.14756404560793	-0.0698923138953818	0.0720113173688658	0.679757634096009	0.155257515940478	0.363314215850162	0.645511172132672	-0.638211029285727	0.00253213415297916	0.0266685393801541	Distal Intergenic	17	15231581	15247917	16337	2	328747	55119	Gm5091
chr17	15631840	15632240	401	*	5.49769845801978	4.61288175758295	5.25990925494996	5.63691133521962	-0.0886278263456045	0.0554256654344462	0.625827784806027	0.201673571480999	0.269292474089113	0.551424742989012	-0.796246284066493	0.000778950981758065	0.0109018226477759	Promoter (<=1kb)	17	15631763	15641104	9342	1	71008	77	4933401D09Rik
chr1	21014808	21015208	401	*	6.51113526307247	5.71761327091275	6.37702800759792	6.59407984020098	-0.116727472058981	0.0336155125367604	0.522252944150092	0.117053725101598	0.470814065088588	0.733169828520686	-0.658049302006997	0.00153462315227413	0.0184140036455871	Intron (ENSMUST00000037998.5/170829, intron 2 of 10)	1	20951626	20990841	39216	1	71877	63182	Efhc1
chr17	27121993	27122393	401	*	6.35949599497023	5.02747470223244	5.87026063075611	6.61255536609649	-0.150018674737276	0.0249496490653107	0.46434185473029	0.43618415724504	0.0387446800853994	0.187995711103809	-1.32730968820332	1.64009526937487e-06	7.32312064692099e-05	3' UTR	17	27122663	27133916	11254	2	67267	11523	Uqcc2
chr17	27850745	27851145	401	*	7.6745820634821	6.39555867424713	7.31506711216674	7.87250901293338	-0.298567323347222	0.00697319482404034	0.279912182117961	0.327817232968772	0.093309899486966	0.310111910444656	-1.25109819806185	1.07569489855226e-06	5.15594889486688e-05	Exon (ENSMUST00000137581.2/20630, exon 4 of 4)	17	27856441	27900041	43601	1	224648	-5296	Uhrf1bp1
chr17	29115765	29116165	401	*	7.05046055645975	5.99788834433069	6.73469860303343	7.2281219440268	-0.0970339151024014	0.0490182486099094	0.594506478818022	0.26084100281775	0.174648701695915	0.437890444979298	-0.933378843069402	0.000206254417779195	0.00382954133404671	Promoter (1-2kb)	17	29114145	29148980	34836	1	442827	1620	Rab44
chr17	29122905	29123305	401	*	6.20144992260754	5.14262202589802	5.71186361869376	6.45464912825254	-0.0632677172853221	0.0831272369991683	0.710379961591957	0.488549735347806	0.0184737819635917	0.122832418694672	-1.10078173976785	4.63958065347207e-06	0.000173252621651778	Intron (ENSMUST00000233717.1/442827, intron 2 of 13)	17	29114145	29148980	34836	1	442827	8760	Rab44
chr1	134874714	134875114	401	*	4.99440857367861	3.35580226112404	4.1036854746205	5.38078271091984	-0.0362373593830386	0.214826196428535	0.899101437316314	0.612772922641295	0.00949577964583348	0.0839231057212898	-1.45604909985163	1.79862583925689e-05	0.00053175468303332	Intron (ENSMUST00000045665.12/329251, intron 10 of 23)	1	134754658	134955942	201285	2	329251	80828	Ppp1r12b
chr17	31872303	31872703	401	*	6.24918177486639	5.39724194718107	5.81520932471921	6.47961371195843	-0.0317685000641308	0.18695934702378	0.877724346682777	0.432087460342963	0.0315714096548481	0.167665780142251	-0.871087525847152	9.5372816135614e-05	0.00208360620262345	Distal Intergenic	17	31844250	31855804	11555	2	17691	-16499	Sik1
chr17	32444844	32445244	401	*	5.65511948055552	4.62680221744321	5.53172595093331	5.73188312914329	-0.225805794298278	0.012158877183216	0.358622278383829	0.0878494710444763	0.608508828650841	0.825308371962068	-0.800944677594902	0.000843933169605947	0.0115809604191682	Distal Intergenic	17	32452723	32493320	40598	1	320997	-7479	Cyp4f39
chr17	32453598	32453998	401	*	5.1907432735466	3.73754241050887	4.97443566930109	5.31880290240331	-0.467496063975392	0.00227521087237555	0.171460989483216	0.177244597702712	0.335521734476239	0.619146400552918	-1.27695050928615	1.15573638666176e-05	0.000366636271893132	Promoter (<=1kb)	17	32452723	32493320	40598	1	320997	875	Cyp4f39
chr17	33865581	33865981	401	*	6.14499150676172	5.44760273554506	5.85966276078512	6.3080138922049	-0.0344603263538265	0.159419555159858	0.843295022193975	0.283064001831477	0.116076625157633	0.35041100231865	-0.679232035854256	0.000823484032819106	0.0113816199767009	Distal Intergenic	17	33886676	33886733	58	2	104796139	20752	Mir6967-2
chr17	34543654	34544054	401	*	5.48978989392695	4.89680788749776	4.8213144675325	5.80850492471961	0.00404573834164743	0.799368207123789	0.99991930760513	0.638640407373989	0.00455489062392689	0.0544320868533564	-0.653345716720331	0.00268097914468499	0.0278545315003204	Intron (ENSMUST00000023469.7/ENSMUST00000023469.7, intron 1 of 8)	17	34564268	34588503	24236	1	18132	-20214	Notch4
chr17	35302413	35302813	401	*	6.98118243111171	5.5810096475557	6.54501615371717	7.21253616799009	-0.497605016417508	0.001864655201809	0.155017691353053	0.451271738844354	0.0238422597466147	0.14210582230999	-1.44957534872581	2.51572980595491e-09	3.29910561744701e-07	Distal Intergenic	17	35320405	35325099	4695	1	15006	-17592	H2-Q1
chr17	35320644	35321044	401	*	7.53471605385911	6.85144537008369	7.15749844991751	7.74059143886252	-0.0180601081157358	0.337187381367192	0.980876546206407	0.358219181517922	0.0680508434599788	0.260075990196281	-0.666381325685418	0.00179714315892415	0.0207468717173028	Promoter (<=1kb)	17	35320405	35325099	4695	1	15006	239	H2-Q1
chr17	35758774	35759174	401	*	5.08717875345835	3.85961819921335	5.17141891013309	5.02815557472881	-0.354769640895816	0.00415912649550867	0.223447952926447	-0.0505727382210462	0.781214026532369	0.913705321324546	-0.725385559476112	0.00447418044381543	0.0402789102152782	Intron (ENSMUST00000174630.1/ENSMUST00000174630.1, intron 1 of 1)	17	35772450	35780687	8238	1	74601	-13276	4833427F10Rik
chr17	35763905	35764305	401	*	5.38156410662203	4.38939347442279	5.23572129642586	5.47119675710408	-0.138431470055823	0.0284761301094132	0.49061426371956	0.117231743981169	0.506591216411958	0.759438433100515	-0.757988339185637	0.0015763880664945	0.018757478769786	Exon (ENSMUST00000174630.1/ENSMUST00000174630.1, exon 1 of 2)	17	35772450	35780687	8238	1	74601	-8145	4833427F10Rik
chr17	37193791	37194191	401	*	6.92988934593512	5.8472894083556	6.76578551922475	7.02976107342756	-0.30711042137562	0.00658518601293242	0.272158269848347	0.134411472492717	0.437165122337993	0.707019109510176	-0.942777978038243	0.000102301624762061	0.00220890163336715	Promoter (<=1kb)	17	37193892	37196095	2204	1	24108	0	Ubd
chr17	42900641	42901041	401	*	5.61521208449192	4.84889981501493	5.37131778971761	5.75754904860505	-0.0403605232006374	0.155916982351861	0.839646055855616	0.195947264387866	0.281837455197905	0.56507926356293	-0.603521863292694	0.00525715793693118	0.0452955059770356	Distal Intergenic	17	42792951	42876665	83715	2	12488	-23976	Cd2ap
chr17	42939949	42940349	401	*	7.1099438518954	6.44776759184216	6.66025838967416	7.34693440332576	-0.00991396924523937	0.536607760230528	0.99991930760513	0.43546935717022	0.0334377239346514	0.173343270250148	-0.659636418856481	0.00201867505975022	0.0226247377042082	Distal Intergenic	17	42792951	42876665	83715	2	12488	-63284	Cd2ap
chr17	43847724	43848124	401	*	5.23469388421625	3.98969839416362	4.72522900044872	5.49573683820418	-0.0574815005967299	0.112692148740542	0.772453980452021	0.375597960800432	0.0764517761291128	0.277181375989768	-1.11642051589546	0.000183821791142123	0.00350017986761625	Intron (ENSMUST00000228972.1/53901, intron 2 of 4)	17	43801351	44039516	238166	1	53901	46373	Rcan2
chr17	46243403	46243803	401	*	5.62175304233512	4.51177769704008	5.11285336485004	5.88257504933754	-0.0625228672714673	0.0914899809110908	0.729167596528213	0.460289388599468	0.0296555556267886	0.161670505328627	-1.12728231293474	1.55785620579315e-05	0.000469744885131256	Promoter (4-5kb)	17	46243920	46248054	4135	2	20016	4251	Polr1c
chr17	46273975	46274375	401	*	5.50247840661081	4.63493004832182	5.42745984764036	5.5504076882491	-0.165258324537028	0.0209168048509017	0.437818913074263	0.0547302540885453	0.743298005718139	0.895798610024277	-0.644405375399679	0.00356318717093302	0.0342433321424308	Intron (ENSMUST00000180283.1/74094, intron 1 of 8)	17	46257851	46283026	25176	2	74094	8651	Tjap1
chr17	47383420	47383820	401	*	6.4504305964591	5.58487753077306	6.29050492870267	6.5479774037294	-0.123543893619026	0.0327268899743463	0.516500153917717	0.134578548161284	0.433128809384079	0.704480862636334	-0.728413201561643	0.00115671624663315	0.0148838966126136	Promoter (1-2kb)	17	47385393	47392967	7575	1	107477	-1573	Guca1b
chr17	48014705	48015105	401	*	5.81918238390908	4.83186570135556	5.58654958432167	5.95574100704849	-0.103192922510827	0.0449030441059857	0.577635349050327	0.183975521408859	0.314663986097352	0.598549346028125	-0.8134305292795	0.000812584197577053	0.0112621239522163	Distal Intergenic	17	48036745	48038293	1549	2	76651	23188	1700122O11Rik
chr17	48047124	48047524	401	*	5.36321568678667	4.27386487923971	5.30383497183308	5.40148705437811	-0.200091557834971	0.0147500179044526	0.388442674639905	0.032511791422367	0.856064356162515	0.946396714045888	-0.718092568626701	0.00383531790899982	0.0360541531524491	Distal Intergenic	17	48036745	48038293	1549	2	76651	-8831	1700122O11Rik
chr17	48132418	48132818	401	*	6.06097231975117	5.47637193843534	5.52706436673755	6.3314563792445	-0.00322015495694681	0.829269921844182	0.99991930760513	0.513821385121519	0.0158645741925455	0.112625402807096	-0.637363522191606	0.00276300211379255	0.0284757915869495	Intron (ENSMUST00000063481.8/328829, intron 2 of 2)	17	48125605	48146268	20664	2	328829	13450	9830107B12Rik
chr17	50427622	50428022	401	*	5.55350569692164	4.19607550568515	4.87173213486508	5.87666556986444	-0.0707556322800056	0.0795862653868951	0.702480782018319	0.622244867840649	0.00606817747445261	0.0646185752254952	-1.42842961176494	5.14185712238858e-07	2.85713389468498e-05	Distal Intergenic	17	50509403	50688484	179082	1	224860	-81381	Plcl2
chr17	54685463	54685863	401	*	6.32804781177738	5.14752227719147	5.89195096475462	6.55937240597348	-0.12853914661222	0.0312673845778712	0.507132768769856	0.406354959923242	0.0463425614969483	0.209165288404113	-1.18269307024886	3.852309140231e-06	0.000148745574870558	Distal Intergenic	17	54352583	54370074	17492	2	69418	-315389	1700025K24Rik
chr17	55976957	55977357	401	*	7.09692449106229	6.6505415601754	6.63865045656014	7.33745741543175	0.00025683519995441	0.983577741959688	0.99991930760513	0.492897176879819	0.0139705607841893	0.105092607500939	-0.51691712110955	0.00579468897717462	0.0485049154055206	Distal Intergenic	17	55970467	55976620	6154	1	20420	6490	Shd
chr17	56061235	56061635	401	*	6.59089860204191	5.64214616862902	6.36226814827301	6.7253870849695	-0.091969901694749	0.0536754563249644	0.617783653040967	0.179430728748842	0.330423404169602	0.614493607019433	-0.785240325147839	0.001213449784762	0.015450765811888	Intron (ENSMUST00000002914.9/27221, intron 7 of 13)	17	56067045	56075028	7984	2	66530	13393	Ubxn6
chr17	58891140	58891540	401	*	6.71619052520058	6.14150208007081	6.25540705767192	6.95775286314403	-0.00572198823430491	0.682358794388777	0.99991930760513	0.475508218696044	0.0192548668699594	0.1257088943278	-0.631042110700015	0.00187088357860694	0.0213634754976865	Intron (ENSMUST00000025064.13/69239, intron 8 of 12)	17	58878808	58991375	112568	2	69239	99835	Pdzph1
chr17	69421830	69422230	401	*	5.15032547438679	4.32833893443159	4.449645257503	5.47971162115939	-0.00446335424329693	0.79647002306636	0.99991930760513	0.624358551707537	0.00641449610618603	0.0666048879419378	-0.847596198190531	0.000566930866197094	0.00850890171182685	Promoter (4-5kb)	17	69417402	69421632	4231	1	77533	4428	C030034I22Rik
chr17	70779564	70779964	401	*	5.51437317682625	4.51894792255097	5.13304963991918	5.72207203664108	-0.0565467295154979	0.105626935921794	0.757505989148346	0.322356176379089	0.105131528681435	0.331699400040364	-0.904612938583269	0.000294615300186924	0.00507416713496708	Intron (ENSMUST00000133983.7/224997, intron 10 of 13)	17	70844205	70853546	9342	2	21815	73582	Tgif1
chr17	71063586	71063986	401	*	6.9180298745689	6.17714208146314	6.34346658530799	7.2037362978889	-0.00814553281230855	0.596309359697841	0.99991930760513	0.582612126265882	0.00665129150099329	0.0681510311509749	-0.817245745738005	0.000251185471630945	0.00446945545034492	Intron (ENSMUST00000024847.13/17929, intron 11 of 36)	17	70974323	71002878	28556	2	67268	-60708	Myl12a
chr17	73894055	73894455	401	*	6.1344557340937	5.39412752789207	5.63966310079352	6.38972386511597	-0.0127822552736664	0.458809854611691	0.99991930760513	0.490595414234288	0.0194336288881797	0.126446390645789	-0.779345652860339	0.000496066554247395	0.00762629825120518	Intron (ENSMUST00000233392.1/22436, intron 7 of 11)	17	73883895	73950196	66302	2	22436	55741	Xdh
chr17	75331304	75331704	401	*	6.64010392300395	6.1285874337557	6.36975652703849	6.79574965730658	-0.0137819732024923	0.375016894463714	0.996760891506699	0.273022815479464	0.119250838100862	0.355546537466968	-0.503372047953355	0.00590777075545602	0.0492286245032851	Intron (ENSMUST00000234490.1/268977, intron 25 of 34)	17	75435896	75529054	93159	1	240168	-104192	Rasgrp3
chr17	75544197	75544597	401	*	5.6715321634774	4.91185315108126	5.23572129642586	5.90273669953622	-0.0196541118246812	0.341304646408405	0.983886592628748	0.386827286137655	0.0589990196113814	0.239406937613917	-0.738861888989432	0.00135061464968406	0.0167241909186653	Exon (ENSMUST00000141969.1/72722, exon 3 of 3)	17	75537086	75551946	14861	2	72722	7349	Fam98a
chr17	77734179	77734579	401	*	6.72517617418211	5.93411693573355	6.23056953124214	6.9803705746533	-0.0159766024573393	0.386519100053378	0.99991930760513	0.476806811583608	0.0228813871472409	0.138844501751851	-0.804751604732016	0.000406940417840612	0.00654430639357804	Distal Intergenic	17	78200248	78376592	176345	1	50766	-465669	Crim1
chr17	78108039	78108439	401	*	5.49818566471983	3.99440155993335	5.26103261238649	5.63707186025198	-0.296754313643763	0.00627535031574759	0.268253980851486	0.169240912182411	0.372599159661359	0.653143332748136	-1.22396135114471	6.57914523041862e-05	0.00154837688314949	Distal Intergenic	17	78200248	78376592	176345	1	50766	-91809	Crim1
chr17	83089477	83089877	401	*	6.31850358145806	5.87304103748524	5.74651462816727	6.60326346913651	0.00552556743166655	0.699132176141613	0.99991930760513	0.593133489007322	0.00537021334747637	0.0599056351179526	-0.536206887146951	0.00596430872512869	0.0495676515539471	Distal Intergenic	17	83033594	83078225	44632	2	100503434	-11252	Gm19689
chr17	88031021	88031421	401	*	6.25602238038805	5.42264577392999	5.91307418784205	6.44638145276217	-0.0491002807770332	0.109270153184132	0.764897371867788	0.34012985770358	0.0733155971781103	0.270782118377225	-0.829337739130491	0.000143354152398294	0.00288822648917749	Intron (ENSMUST00000130379.8/225055, intron 1 of 22)	17	87990859	88065291	74433	2	225055	33870	Fbxo11
chr17	88265457	88265857	401	*	6.46574983246643	5.9372944495854	6.18707269643937	6.62551114374442	-0.0152089058801214	0.350942875876067	0.987688044513295	0.281933007438387	0.11265153683514	0.344456424652544	-0.531275245272028	0.00454429670761285	0.0407632389046981	Intron (ENSMUST00000234514.1/ENSMUST00000234514.1, intron 1 of 1)	17	88125512	88131006	5495	1	225058	139945	Gm4832
chr18	3806057	3806457	401	*	5.26520188615918	4.26852367562377	4.99259809570072	5.42196597407467	-0.0990458059491367	0.0481668698453141	0.590533982622265	0.229294568801245	0.22372871394919	0.499302370187481	-0.893704001665367	0.000392093050200742	0.00636056401306165	Distal Intergenic	18	3507923	3516404	8482	1	68010	298134	Bambi
chr18	3846592	3846992	401	*	5.78515411826133	4.99941358417081	5.23457804849666	6.06195054579174	-0.0127249015789155	0.453459571457816	0.99991930760513	0.557561246126934	0.00861605819897374	0.0792074943612739	-0.860794099706855	0.000120050167096876	0.00250760307225265	Distal Intergenic	18	4165832	4182232	16401	1	67328	-318840	Lyzl1
chr18	4514279	4514679	401	*	6.27559456470738	5.36400779482275	5.93131515993778	6.46656644160515	-0.0630673676377174	0.08249621189763	0.709928483903665	0.328600491956518	0.0864291431021845	0.297140694003822	-0.879419506502315	0.000113313637273334	0.00239188955332694	Distal Intergenic	18	4634878	4682869	47992	1	240185	-120199	Jcad
chr1	22645745	22646145	401	*	5.92804270271694	5.04390886690576	5.76855280867432	6.02534642115196	-0.1207873010317	0.0343513882225654	0.526079405837903	0.126572728653657	0.462900033171446	0.727534987649516	-0.717035418622632	0.00154271931989596	0.0184511677530102	Intron (ENSMUST00000081544.12/116837, intron 2 of 31)	1	22286251	22805994	519744	2	116837	159849	Rims1
chr18	6530385	6530785	401	*	5.40681317010959	4.64345457306122	4.86139994744132	5.68166511520979	-0.0112147655483332	0.575106299278509	0.99991930760513	0.417185968579638	0.0528689807112474	0.225340554355508	-0.68686908815091	0.00471458398767426	0.0418772398862501	Distal Intergenic	18	6435951	6516108	80158	2	13831	-14277	Epc1
chr18	9659189	9659589	401	*	5.51312705118159	4.94816939080901	4.87467064805752	5.82160449731868	0.00352627167253561	0.816036884463846	0.99991930760513	0.626128534566064	0.00458637212123961	0.0546644791664159	-0.639758005172933	0.00244848267585047	0.0260012727770867	Distal Intergenic	18	9618419	9619469	1051	2	26369	-39720	Cetn1
chr18	10343942	10344342	401	*	6.56093752946721	5.64909420858258	6.45980146104154	6.62462586836659	-0.138189899206652	0.028387998215233	0.490034638312138	0.0770784934933975	0.656479450145428	0.852200349374267	-0.667840851957789	0.00335611639314743	0.0327317976707434	Intron (ENSMUST00000173356.7/381157, intron 1 of 8)	18	10325177	10562940	237764	1	381157	18765	Greb1l
chr18	10413622	10414022	401	*	5.60924449711566	4.78495017515575	5.33263804783048	5.76798603140171	-0.0422414252418185	0.151210792365361	0.832334034344263	0.218671491969806	0.241338907563958	0.519192989344481	-0.657170295278315	0.00355000534377717	0.0341692288569606	Intron (ENSMUST00000173356.7/381157, intron 1 of 8)	18	10325177	10562940	237764	1	381157	88445	Greb1l
chr18	10451002	10451402	401	*	6.25616240586999	5.64066761635646	5.9030348968141	6.45118648518154	-0.0134321852989096	0.418158924688242	0.99991930760513	0.344617262034317	0.071693792820158	0.267601125389689	-0.592108870820377	0.00321532233193665	0.0318119534639372	Intron (ENSMUST00000173356.7/381157, intron 2 of 8)	18	10325177	10562940	237764	1	381157	125825	Greb1l
chr18	10470601	10471001	401	*	5.54931118978124	4.33655712338329	5.15780003537553	5.76150225034788	-0.178382645557634	0.018578709641952	0.419686590213712	0.350557538845047	0.0797242569519232	0.283229719450077	-1.21869965851376	5.48200172064117e-06	0.000197621020180459	Intron (ENSMUST00000173356.7/381157, intron 5 of 8)	18	10566507	10610352	43846	2	77805	139351	Esco1
chr18	10849059	10849459	401	*	5.80385841866182	4.68417709534264	5.46273365941135	5.99337675791342	-0.091933383958269	0.0551036436314317	0.623449538413879	0.267446730955182	0.1757311805318	0.439231250829959	-0.992668185635394	0.000272140554237001	0.00475593936757521	Distal Intergenic	18	10785481	10785552	72	2	723959	-63507	Mir1a-2
chr18	10920663	10921063	401	*	5.95338598725246	4.93332958985861	5.86583709160922	6.00893305472839	-0.218461765341108	0.0129340492058718	0.368623944847843	0.0713618104636384	0.678188477161718	0.863475683906082	-0.764871251852508	0.00131370871027649	0.0163767819361913	Distal Intergenic	18	11052064	11085635	33572	1	14465	-131001	Gata6
chr18	11496465	11496865	401	*	5.25091825191564	4.35819728897514	5.03306720698635	5.37978768424429	-0.0728632673105904	0.0757960988578874	0.692067163476356	0.178747223926473	0.331823655010648	0.615564013069109	-0.728082276079983	0.0022548704083376	0.0245344828140635	Distal Intergenic	18	11633276	11745221	111946	1	225182	-136411	Rbbp8
chr18	14638405	14638805	401	*	5.95292712693342	5.15336549521813	5.33584013177832	6.25394027231087	-0.00991410434585776	0.569106703788386	0.99991930760513	0.57650558302931	0.0093103177518195	0.0829346971210393	-0.866229181819699	0.000320678607901626	0.00542396275057441	Intron (ENSMUST00000040964.12/268996, intron 6 of 9)	18	14624198	14682914	58717	2	268996	44109	Ss18
chr18	20477379	20477779	401	*	5.18072896724358	3.68009802313616	4.91617511565451	5.33349118388247	-0.327941025364398	0.00532054622928199	0.249896889579476	0.196777585598512	0.2983928223626	0.582684470276889	-1.24993081586522	2.75472327601667e-05	0.00076210960001604	Distal Intergenic	18	20510274	20547459	37186	1	13512	-32495	Dsg3
chr18	20782482	20782882	401	*	6.16714986084105	5.18035374061532	6.06924970412094	6.22891038369537	-0.275532936246887	0.00817623093664117	0.303640871330305	0.0754837606965643	0.646745903214669	0.847247307504398	-0.78405053423213	0.000587107124147311	0.00872782515647017	Distal Intergenic	18	20684599	20746404	61806	2	56386	-36078	B4galt6
chr18	21466823	21467223	401	*	7.23062797367204	6.50589443301965	6.59117682398506	7.53944926600581	-0.00362726907511985	0.827307841966378	0.99991930760513	0.565883924048419	0.0116618837456323	0.0948672027786996	-0.728945511772054	0.00203635425020136	0.022741261456652	Distal Intergenic	18	21127201	21300138	172938	2	381126	-166685	Garem1
chr18	21892559	21892959	401	*	5.39939170468049	3.90132177305627	4.5044462064659	5.78692518923877	-0.02223467079241	0.380822559444155	0.998643055142618	0.407718693920353	0.0518445677780813	0.223018681400263	-1.00525301424582	0.00158927675227515	0.0188569517099681	Intron (ENSMUST00000234736.1/70950, intron 22 of 23)	18	21550377	21654718	104342	2	225266	-237841	Klhl14
chr18	33235505	33235905	401	*	4.85512166765498	3.99580964095734	4.14648485186699	5.18709584082354	-0.0046673037730782	0.810805482989567	0.99991930760513	0.523346275416059	0.021061858613649	0.132622005652177	-0.74134930188265	0.00342830994641238	0.0332929209256653	Distal Intergenic	18	33199355	33213862	14508	2	170459	-21643	Stard4
chr18	35065656	35066056	401	*	6.03785281668521	5.22185557957241	5.80496807601931	6.17454146053727	-0.0814393796008759	0.0560118361888735	0.627717070045771	0.214269484013338	0.216613877092511	0.49085653567283	-0.74706757498693	0.000445776381528912	0.00701062987935492	Intron (ENSMUST00000237091.1/ENSMUST00000237091.1, intron 3 of 3)	18	35118859	35254779	135921	1	12385	-52803	Ctnna1
chr18	35765306	35765706	401	*	5.4558384427092	4.69939626069649	5.12770925177796	5.63931965393612	-0.0275727104456687	0.250696513360027	0.930310930693745	0.279854253786041	0.151039833679704	0.403710172255537	-0.659109930077798	0.00368593954542972	0.0350055661372078	Distal Intergenic	18	35771558	35858441	86884	1	56550	-5852	Ube2d2a
chr18	35788495	35788895	401	*	5.94785733231935	4.81849528184536	5.55237556617166	6.16178689207457	-0.156016302050782	0.0224293295633625	0.450270056545674	0.389100365137246	0.0490512868902579	0.21573930441768	-1.15392284631215	2.25489952551816e-06	9.45166106484811e-05	Exon (ENSMUST00000236235.1/56550, exon 1 of 6)	18	35771558	35858441	86884	1	56550	16937	Ube2d2a
chr18	39752722	39753122	401	*	6.18951729132413	5.23290124810613	5.83924181033971	6.38323917032049	-0.103293274082424	0.0403899304162632	0.557151332967059	0.349770236600477	0.0657753217958151	0.254818808886261	-0.980301291353727	1.40519548477664e-05	0.000428733284452977	Distal Intergenic	18	39773497	39776082	2586	1	18459	-20375	Pabpc2
chr18	39793223	39793623	401	*	5.66544538331021	5.03476727873119	5.15417684227081	5.92719260752716	-0.00633803510747043	0.692518040169808	0.99991930760513	0.479818846441539	0.0237972628713612	0.141937023051772	-0.662820614488675	0.00245074607970754	0.0260142505048879	Distal Intergenic	18	39773497	39776082	2586	1	18459	19726	Pabpc2
chr18	39909809	39910209	401	*	6.57529611250592	5.64808888472653	6.10264820541634	6.82169144850536	-0.0317506478793848	0.203791583107561	0.89025334947635	0.438401275596063	0.035530811701747	0.179332587259965	-0.914431304952411	0.000154133782529237	0.00305479583906814	Exon (ENSMUST00000237624.1/ENSMUST00000237624.1, exon 2 of 4)	18	39773497	39776082	2586	1	18459	136312	Pabpc2
chr18	40185864	40186264	401	*	5.48514085016479	4.68685831755662	5.27371515324749	5.61063034838467	-0.0593960042397982	0.0932534181918016	0.731726010353583	0.180138191597254	0.309457470352669	0.593621710378918	-0.657134124097652	0.00264291311295366	0.0275360956527219	Distal Intergenic	18	40203896	40219429	15534	2	67180	33165	Yipf5
chr18	44785257	44785657	401	*	5.55810218504174	4.74193792089929	5.00337817975628	5.8364539280793	-0.0138198661618242	0.448687330484811	0.99991930760513	0.540621820674692	0.0124280644433649	0.0984088231241958	-0.871743777049154	0.000208612410889258	0.00386470541255873	Intron (ENSMUST00000089874.8/328949, intron 1 of 18)	18	44425060	44812182	387123	2	328949	26525	Mcc
chr18	47035390	47035790	401	*	5.28596420569325	4.45765437955544	4.80754138466631	5.53469182154925	-0.0174102424745862	0.40855633812386	0.99991930760513	0.38246913894213	0.067856585709999	0.259561051019322	-0.720908053005257	0.0027154395892476	0.028118648532442	3' UTR	18	46958816	47234284	275469	1	69456	76574	Commd10
chr18	47493061	47493461	401	*	6.06305011888233	5.33569631630315	5.81188334766597	6.2090825843499	-0.042286504998651	0.134787850950314	0.812847168875814	0.238036572450243	0.186162989063404	0.453867464761458	-0.667604989733122	0.00160483892190566	0.0190190161039123	Exon (ENSMUST00000236646.1/ENSMUST00000236646.1, exon 2 of 2)	18	47452668	47476331	23664	1	77668	40393	9130209A04Rik
chr18	53920196	53920596	401	*	6.32567343801497	5.71521778361288	6.08201873547111	6.46788817468212	-0.0271946128867534	0.218197306082237	0.901525822795305	0.222911271558788	0.208240790179941	0.481045949445216	-0.555897967821488	0.00523815966596472	0.045194165006089	Intron (ENSMUST00000069597.7/70425, intron 6 of 12)	18	53862122	53955548	93427	1	70425	58074	Csnk1g3
chr18	55296605	55297005	401	*	5.4420231683038	4.48496274759683	5.30274446541324	5.52792547413123	-0.115440485087222	0.0383278038830709	0.546833350432254	0.111616986265624	0.532525303243048	0.776907681741668	-0.714540151175252	0.00281006590184645	0.0288596367358388	Distal Intergenic	18	54888048	54992555	104508	2	269023	-304050	Zfp608
chr18	55350249	55350649	401	*	5.43765167248045	4.4426071514163	5.14081340387483	5.60626424099573	-0.0705944177877321	0.0802601847761616	0.704419242108306	0.231958449935833	0.226061507813634	0.502117532149544	-0.830117508364404	0.000980314801052529	0.0130543069717744	Distal Intergenic	18	54888048	54992555	104508	2	269023	-357694	Zfp608
chr18	56711301	56711701	401	*	5.73883449477742	5.10056199253715	5.37961610849083	5.93662707902733	-0.0161853813960123	0.372395934675491	0.994932672595638	0.350539088137426	0.071593565754351	0.267382240375722	-0.63705470827886	0.00230810851514902	0.02496694822492	Promoter (3-4kb)	18	56707813	56753424	45612	1	16906	3488	Lmnb1
chr18	59235452	59235852	401	*	5.8852967133375	4.80206528437926	5.7066422218554	5.9931839616962	-0.338974557494155	0.00521500082431696	0.24791845973946	0.160668905688064	0.341150409459284	0.624161963390225	-0.967883727619389	3.47032442488784e-05	0.000923276302263558	Intron (ENSMUST00000238155.1/78923, intron 2 of 8)	18	59175401	59535999	360599	1	78923	60051	Chsy3
chr18	60458637	60459037	401	*	5.49478344753291	4.38871067091383	5.12400959689507	5.69778194853521	-0.0760319591158961	0.0710786705178404	0.677527835948877	0.321057343273962	0.107592559121204	0.336194785736824	-0.986489680327158	0.000141659772227789	0.00285859808545608	Distal Intergenic	18	60474191	60501987	27797	2	106878	42950	Smim3
chr18	61741073	61741473	401	*	5.9681512071366	5.03108066653679	5.34116119531317	6.2726420141496	-0.0165782784142374	0.415365725159781	0.99991930760513	0.551163332488723	0.0136776412017696	0.103890189268047	-0.956400225461584	0.000212482690260846	0.00392186373704946	Intron (ENSMUST00000154876.7/106877, intron 9 of 15)	18	61726390	61728254	1865	1	68982	14683	1500015A07Rik
chr18	62028104	62028504	401	*	6.72110048242635	5.97965916669395	6.33103433675391	6.93265714801881	-0.0231220893275868	0.275559164775567	0.944873243024043	0.363594802628073	0.0675906132328784	0.258995193828727	-0.72954948216155	0.00105498320209556	0.013813202492008	Distal Intergenic	18	61953075	62024402	71328	1	225608	75029	Sh3tc2
chr18	62034738	62035138	401	*	6.7663673143892	6.0579526118391	6.25897847415463	7.02659812263173	-0.00976855423125938	0.561862491639971	0.99991930760513	0.473019628812954	0.0256753653402261	0.148151513322446	-0.713829866906324	0.00154170970643371	0.0184511677530102	Distal Intergenic	18	61953075	62024402	71328	1	225608	81663	Sh3tc2
chr18	62070394	62070794	401	*	6.73662882130391	5.78582853347062	6.16702459203305	7.02050982604794	-0.0247482639798674	0.257280770335484	0.933941907079491	0.564001180871803	0.00894743979697281	0.0809872974666575	-1.01340560137118	2.51979366667538e-05	0.000706900453463048	Distal Intergenic	18	62177816	62179959	2144	2	11555	109165	Adrb2
chr18	62214190	62214590	401	*	4.92303678664686	3.75954440518696	4.36297146310565	5.20338228832275	-0.0369775921903747	0.203219888303747	0.89025334947635	0.401422647685324	0.0615872778234324	0.245562744327666	-1.01505310276081	0.00043381835895337	0.00686144364885919	Distal Intergenic	18	62180126	62184405	4280	1	225609	34064	Gm9949
chr18	62231559	62231959	401	*	7.03291786156481	6.26577447345643	6.63951451782161	7.24593825953216	-0.0214465777956042	0.322685494120523	0.973132938420402	0.328636058394553	0.10259894597829	0.326980578438097	-0.675415379457544	0.00330631380436321	0.0324074847281027	Distal Intergenic	18	62180126	62184405	4280	1	225609	51433	Gm9949
chr18	63901389	63901789	401	*	6.81046546207794	5.59471318547889	6.44619256061691	7.01054262841951	-0.260574141643317	0.00908936433375354	0.316254177974695	0.347278981337838	0.0744490624064711	0.273398876565272	-1.21459468230318	1.02732056260836e-06	4.99795955113574e-05	Intron (ENSMUST00000072726.6/104082, intron 21 of 27)	18	63661094	63708801	47708	2	53382	-192588	Txnl1
chr18	64692243	64692643	401	*	5.98786961548224	4.7112680435545	5.7661811714198	6.11874671985828	-0.564715958184818	0.00129280562466747	0.131730109882127	0.199314411654953	0.256959089760193	0.538044847070721	-1.2093126367544	1.63539749894304e-06	7.32177425064426e-05	Distal Intergenic	18	64528967	64661267	132301	2	54670	-30976	Atp8b1
chr18	64718828	64719228	401	*	6.14533431465448	4.65387062748889	5.5440935819018	6.44071504468312	-0.256850663929404	0.00942846085556115	0.320988265923267	0.622117109005756	0.00397341030757289	0.0503493463371981	-1.58442904034661	1.30417586817058e-09	1.83554487541619e-07	Distal Intergenic	18	64528967	64661267	132301	2	54670	-57561	Atp8b1
chr18	64756902	64757302	401	*	6.01881295764138	5.26873500392749	5.58296070727385	6.25003486904934	-0.0173136303741241	0.386576581291826	0.99991930760513	0.3751371573681	0.0672763591154626	0.258191566698285	-0.695442294945188	0.00239600111451194	0.0255947854637493	Distal Intergenic	18	64528967	64661267	132301	2	54670	-95635	Atp8b1
chr18	64849215	64849615	401	*	6.05289496968203	5.25000648679634	5.52393823658497	6.32148448207781	-0.015232343481591	0.398533126605094	0.99991930760513	0.525701573148505	0.0129990657250651	0.100773517437882	-0.856524326915157	0.000164067532705774	0.00320714796717969	Distal Intergenic	18	64887705	65217828	330124	1	83814	-38090	Nedd4l
chr18	65296729	65297129	401	*	5.90424935509893	5.19994831912293	5.45096893826245	6.14272627797248	-0.0132520628251792	0.484532075231973	0.99991930760513	0.381445660814001	0.0655706278373365	0.254479637196262	-0.650134754929577	0.00415132574468194	0.0381914079818474	Intron (ENSMUST00000235298.1/225638, intron 2 of 6)	18	65248861	65248926	66	1	387231	47868	Mir122
chr18	67351309	67351709	401	*	5.61131305329087	4.50536127207461	5.73738727170575	5.52069445625756	-0.67810422741691	0.000647936060804364	0.0911928939212092	-0.111451044596075	0.51728786603221	0.766615656339968	-0.698508333154668	0.00244989096201013	0.0260106995380098	Intron (ENSMUST00000025404.9/12683, intron 1 of 4)	18	67321209	67344103	22895	2	338360	-7206	B430212C06Rik
chr18	67711244	67711644	401	*	5.66931378178269	5.05636013698361	5.0211820892501	5.98112211803167	0.00206108101426599	0.892286196873784	0.99991930760513	0.625839886154033	0.00483722503898534	0.056486654633042	-0.672172652348171	0.0019323054346684	0.0219024976762462	Intron (ENSMUST00000120934.7/19255, intron 2 of 9)	18	67665511	67724595	59085	2	19255	12951	Ptpn2
chr18	67815518	67815918	401	*	7.18703802437472	6.38775843131506	7.03603378793386	7.27958526764246	-0.0952805291151597	0.0471544889107399	0.58768443101427	0.129105464911682	0.446042014323533	0.714128097208494	-0.656864959470299	0.0021833942696226	0.0238920524063565	Exon (ENSMUST00000025425.6/70799, exon 9 of 46)	18	67800107	67885170	85064	1	70799	15411	Cep192
chr18	69547727	69548127	401	*	6.15926597968549	5.45283418639313	5.87026063075611	6.32408130272935	-0.0333418458441252	0.168053613442508	0.854358032360749	0.284121597615265	0.117453800853599	0.352608406287882	-0.677166645875995	0.000947117462172385	0.0127517587927731	Intron (ENSMUST00000203002.3/21413, intron 6 of 6)	18	69343356	69689079	345724	1	21413	204371	Tcf4
chr18	69560609	69561009	401	*	5.40858995429694	4.45295309302969	5.37858142521309	5.4282543855919	-0.265785899707557	0.0088686012896392	0.31181770326393	0.0242730406031501	0.883150855838424	0.956821244055698	-0.68751378062589	0.00234130713718189	0.0251951474913108	Intron (ENSMUST00000203002.3/21413, intron 6 of 6)	18	69343356	69689079	345724	1	21413	217253	Tcf4
chr18	70420406	70420806	401	*	5.43103974246035	4.70913036455792	4.9421018660164	5.68398054012453	-0.0121654948636973	0.495973438561834	0.99991930760513	0.445584127239527	0.0336088142115592	0.173851412492633	-0.72128823215978	0.00140759473619506	0.0172629021598552	Distal Intergenic	18	70472454	70501066	28613	1	170461	-51648	Stard6
chr18	70425546	70425946	401	*	5.14245883421638	4.20876472584849	4.52580872422753	5.44331781333896	-0.012898307048894	0.516619310801239	0.99991930760513	0.5125941398567	0.0212398600619487	0.13325318535098	-0.859777647444402	0.000772420221081377	0.0108316598164777	Distal Intergenic	18	70472454	70501066	28613	1	170461	-46508	Stard6
chr18	74475680	74476080	401	*	6.82968858368801	5.98152534973103	6.60437547489653	6.96245460988203	-0.0993553494591072	0.0421398431121281	0.566292394097463	0.210564054485583	0.223978208484853	0.499680621929683	-0.775788244223869	0.00028948676044869	0.00500828133623905	Intron (ENSMUST00000125882.7/17919, intron 1 of 4)	18	74440936	74771493	330558	1	17919	34744	Myo5b
chr18	74489318	74489718	401	*	5.0951157374791	4.24294504199576	4.73657990029234	5.29259892555779	-0.0320900385240906	0.22291215581165	0.90574688365974	0.277315864341516	0.160471722581212	0.418138677812134	-0.7026534452809	0.00325118528636086	0.0320588556636538	Intron (ENSMUST00000125882.7/17919, intron 1 of 4)	18	74525140	74531124	5985	2	73606	41406	1700120E14Rik
chr18	74502335	74502735	401	*	6.6021309923715	6.0370339569297	6.19297056420329	6.82199732145354	-0.00700390051669744	0.639485346715663	0.99991930760513	0.398440184869987	0.0462157956702851	0.208876165976492	-0.559885134386907	0.00544684603992018	0.0464478539429964	Intron (ENSMUST00000125882.7/17919, intron 1 of 4)	18	74525140	74531124	5985	2	73606	28389	1700120E14Rik
chr18	74893217	74893617	401	*	5.76899065232889	5.08115495370736	5.29399061176497	6.01633751268446	-0.01126548274634	0.511423262597408	0.99991930760513	0.45556198776492	0.0292499509135524	0.160211287536674	-0.715640499258154	0.00128332394447766	0.0161146010459618	Distal Intergenic	18	74939322	74961263	21942	2	16891	67646	Lipg
chr18	74987707	74988107	401	*	5.16399315413854	4.08846935381445	5.08604559984518	5.21371265479049	-0.267932886839799	0.00868441607879782	0.30993440354361	0.0587827788146858	0.733806729501527	0.890989241151658	-0.809411363486095	0.00111727316704074	0.014492129155716	Distal Intergenic	18	74972764	74981547	8784	2	71545	-6160	9030625G05Rik
chr18	76164500	76164900	401	*	7.33788976385351	5.83785664215033	6.81864664596823	7.60273618487981	-0.280768771314463	0.00795738254377334	0.299836094583025	0.473117061601681	0.0268614476297019	0.151924990872813	-1.51401397965003	6.03826121747134e-08	4.84262734301345e-06	Distal Intergenic	18	76170552	76170652	101	1	102465184	-5652	Mir6358
chr18	80662625	80663025	401	*	5.84270285600524	4.65089478155159	5.23686363911802	6.13972672456892	-0.0554393967458657	0.106995751743561	0.761481252591964	0.57283419983959	0.00933625850282417	0.0830503281959416	-1.25427554933012	2.36733621561456e-06	9.84039822603709e-05	Intron (ENSMUST00000167977.7/18018, intron 6 of 9)	18	80606205	80713071	106867	2	18018	50046	Nfatc1
chr18	80669775	80670175	401	*	5.96074990441581	5.2159671993014	5.31830838948977	6.27060293423375	-0.00561547518651113	0.734490821137891	0.99991930760513	0.589236130593693	0.00842584465627643	0.0782822644256827	-0.803263307983986	0.000715092944377678	0.0101966049865543	Intron (ENSMUST00000167977.7/18018, intron 3 of 9)	18	80606205	80713071	106867	2	18018	42896	Nfatc1
chr18	90224883	90225283	401	*	6.76016106979931	6.12072678882729	6.39897624587791	6.95884384252965	-0.0148801132984416	0.39546689651923	0.99991930760513	0.34695899149883	0.0740255309538915	0.272496323450455	-0.613931080076068	0.00303604552334295	0.0305586177534866	Distal Intergenic	18	90510154	90543267	33114	1	67988	-284871	Tmx3
chr19	3292895	3293295	401	*	6.01127984269811	5.51238383272562	5.42645892630067	6.30073497123925	0.00338294680755381	0.818796802757513	0.99991930760513	0.567509915942376	0.00863636026574953	0.0792957140809949	-0.557738102068252	0.00591389621170504	0.0492387785905067	Promoter (3-4kb)	19	3288920	3288983	64	1	102465594	3975	Mir6984
chr19	3958481	3958881	401	*	6.44935692221723	5.43655768040067	6.07500975808661	6.65395306332632	-0.116472047727011	0.0330142173928519	0.517425696885118	0.395545718110583	0.0397616688322211	0.191042602320713	-1.04190856181352	2.90219130833093e-06	0.000117133272655742	Promoter (<=1kb)	19	3958645	3972103	13459	1	73458	0	Aldh3b3
chr19	3971100	3971500	401	*	5.28699496119687	4.40963282406111	4.69505235755919	5.57903144781865	-0.0131108054078141	0.514628447956685	0.99991930760513	0.487278068679638	0.0274563746407847	0.153827125202082	-0.827510538960605	0.00118639707566839	0.0151681534003826	Promoter (<=1kb)	19	3972328	3981646	9319	1	621603	-828	Aldh3b2
chr19	4244083	4244483	401	*	5.58761312702834	4.46021317767854	5.4110130322332	5.69437625239969	-0.308308307215351	0.00654896021163999	0.271667047995454	0.152028422007437	0.382528571310283	0.661497855430276	-0.986300948256721	7.40130701033289e-05	0.00169321842245546	Distal Intergenic	19	4231899	4233634	1736	1	69745	12184	Pold4
chr19	5458529	5458929	401	*	6.79021577433449	6.23084539276846	6.35807476105901	7.01987665389609	-0.00615258772362066	0.677569849278725	0.99991930760513	0.421257848416704	0.0374664919126606	0.184605137774622	-0.572764385992908	0.00485700229105877	0.0428300851518638	Promoter (<=1kb)	19	5453180	5457894	4715	2	240514	-635	Ccdc85b
chr19	5988830	5989230	401	*	6.18586409843702	5.48819194078111	5.85743637931932	6.36948488801567	-0.0244212914542317	0.237854999929653	0.919365434609173	0.324257308971369	0.0831708422979661	0.290333819924235	-0.67352471534447	0.00104408364349268	0.0136992109147763	Promoter (2-3kb)	19	5970234	5986143	15910	2	381203	-2687	Slc22a20
chr19	6549179	6549579	401	*	6.01524640277324	4.71700660308985	5.48053463115193	6.28603719033751	-0.167840998928158	0.0200754770198552	0.432089296996918	0.539151134556172	0.0105681500774328	0.0894051897170425	-1.38109845181726	5.70651774389773e-08	4.61359955592405e-06	Distal Intergenic	19	6535845	6543032	7188	2	20521	-6147	Slc22a12
chr1	153559611	153560011	401	*	6.97686652892914	6.23517955810728	6.639082551879	7.16484049311901	-0.0299763480142982	0.197390521530368	0.887501985061344	0.325325710554295	0.0873660371830571	0.299003814084133	-0.719166629960086	0.000776326889015942	0.0108681414073389	Distal Intergenic	1	153503015	153550045	47031	2	74091	-9566	Npl
chr19	7876990	7877390	401	*	5.61203966584572	4.68122607962093	5.08223740156391	5.88095335134232	-0.0263375644183641	0.252892955477452	0.932158158516377	0.507994548546087	0.0177309074234725	0.120075317824379	-0.970601378016946	7.18809940028317e-05	0.00165810802601915	Intron (ENSMUST00000182102.7/171405, intron 6 of 8)	19	7781041	7802667	21627	2	236149	-74323	Slc22a26
chr19	7958103	7958503	401	*	5.40482604685156	3.66327284699829	5.18845734431974	5.53291775751946	-0.738976535639616	0.000410727513990109	0.0707970531250652	0.155018092838302	0.404059446368867	0.68075351289365	-1.52266125063362	1.96967271853817e-06	8.50585373457571e-05	Intron (ENSMUST00000182102.7/171405, intron 1 of 8)	19	7864388	7966027	101640	2	171405	7524	Slc22a27
chr1	153638004	153638404	401	*	6.20421574404813	5.76248387637436	5.63156986941363	6.48921738911314	0.00612475853635544	0.666427961610173	0.99991930760513	0.601695115883716	0.00452691231592975	0.0542014490661668	-0.534405702973531	0.00555919655356172	0.047101864779067	Distal Intergenic	1	153653025	153700323	47299	1	67792	-14621	Rgs8
chr1	153730513	153730913	401	*	6.47190995259396	5.85225946428683	6.10911536697896	6.67132013927726	-0.0138887039771984	0.42190531589713	0.99991930760513	0.343217809367852	0.0776432686957082	0.279179185586493	-0.596838381403377	0.00383806358715362	0.0360731770256853	Intron (ENSMUST00000190663.1/329271, intron 2 of 2)	1	153721240	153737829	16590	2	329271	6916	C230024C17Rik
chr19	11516978	11517378	401	*	6.5632844428665	5.82485174580284	6.45931218139048	6.62865680129787	-0.140156549246968	0.0240331581653843	0.459194169564318	0.0938883017225903	0.539024478699493	0.7807799963859	-0.62936177529603	0.00140667376850857	0.0172568832405747	Promoter (<=1kb)	19	11516512	11531256	14745	1	69774	466	Ms4a6b
chr1	153997495	153997895	401	*	5.2604532017094	4.29048590878356	5.22154516942698	5.28582090288206	-0.194923450647951	0.0159041841723008	0.396921407584835	0.0213025493845728	0.901765991672391	0.963706707104333	-0.641295524051868	0.00522689973486425	0.0451203901784308	Distal Intergenic	1	153899944	153909723	9780	1	14645	97551	Glul
chr19	21077744	21078144	401	*	6.04698474246957	5.19954178421715	5.89846253300178	6.13813245253379	-0.144570380451024	0.0243511969341609	0.461408391778846	0.133211634863785	0.415274898984605	0.689996397078294	-0.72575921950035	0.000657038292613844	0.00952608514967952	Distal Intergenic	19	21104502	21107157	2656	1	75354	-26358	4930554I06Rik
chr19	24722700	24723100	401	*	6.12790386927994	4.88994518177608	5.5618360061144	6.41047788965148	-0.0823369460954906	0.0594683124398769	0.639545179342819	0.566749561062672	0.00823798745949852	0.0772672809135318	-1.27989880342026	4.14185637413897e-07	2.38965025262678e-05	Intron (ENSMUST00000047666.4/226041, intron 9 of 10)	19	24674008	24682233	8226	1	226040	48692	Tmem252
chr19	25358765	25359165	401	*	5.90469809163851	4.9293516278786	5.30056097657313	6.20111459061898	-0.0238032342662247	0.277815535793681	0.946526015763609	0.582132919881717	0.00785694080066224	0.075162700965349	-1.04474863145987	2.34332962328135e-05	0.000664107324433518	Intron (ENSMUST00000049400.14/107351, intron 3 of 13)	19	25236975	25434496	197522	1	107351	121790	Kank1
chr19	26026780	26027180	401	*	5.24678453030512	4.28950455267325	4.36015614423323	5.63203023935624	-0.0026301295295569	0.893078991982923	0.99991930760513	0.656274203338466	0.00607768702974296	0.0646784994151389	-0.912829449517092	0.000961877588861349	0.0128908879547866	Distal Intergenic	19	25672411	25678991	6581	1	226049	354369	Dmrt2
chr19	27167861	27168261	401	*	5.41440798712998	3.89289242654143	5.06260092682749	5.60882963218928	-0.401941815133488	0.00339957475329379	0.210184650898897	0.28164193622448	0.15096817043455	0.40362658752097	-1.42067970466182	1.75129276684641e-06	7.73729531579162e-05	Intron (ENSMUST00000235406.1/ENSMUST00000235406.1, intron 4 of 4)	19	27216484	27254231	37748	1	22359	-48223	Vldlr
chr19	27178342	27178742	401	*	6.19742677730894	5.01736443995097	5.63706963029796	6.47788091649811	-0.0738795850429436	0.0707679674230533	0.67645891033584	0.535024716721744	0.0130092182135264	0.100820449564959	-1.24247851977922	1.6063117365019e-06	7.23042879302533e-05	Intron (ENSMUST00000235406.1/ENSMUST00000235406.1, intron 2 of 4)	19	27216484	27254231	37748	1	22359	-37742	Vldlr
chr19	27234841	27235241	401	*	5.03375727448276	3.37452367901454	4.78687533465403	5.17761580846597	-0.471520983455163	0.00203760910682815	0.163152406111477	0.183983510790537	0.328855010450242	0.612910763284687	-1.38135961731038	9.95652202905561e-06	0.000324929893311388	Exon (ENSMUST00000164509.7/22359, exon 4 of 17)	19	27216484	27254231	37748	1	22359	18357	Vldlr
chr19	27364283	27364683	401	*	6.66963737779523	5.36833804610094	6.39130193173447	6.82923056319006	-0.679680494457111	0.000488900496076289	0.0768157999558355	0.280286936547438	0.11410362337379	0.347181867014679	-1.29397359440202	2.10682544305753e-08	2.04036386740337e-06	Intron (ENSMUST00000235573.1/ENSMUST00000235573.1, intron 2 of 3)	19	27322588	27337179	14592	1	240595	41695	Kcnv2
chr19	27394739	27395139	401	*	7.11413044654075	6.43946518238937	6.65926010378288	7.35326307357453	-0.0111655151914335	0.504837770976334	0.99991930760513	0.433266773018607	0.0354948539149552	0.179196694593178	-0.678887140470625	0.00184788378147757	0.0212003823783572	Intron (ENSMUST00000076219.5/52874, intron 16 of 17)	19	27388698	27429825	41128	2	52874	34686	Pum3
chr19	27410926	27411326	401	*	7.23113116163177	6.54905798342443	6.84425130186902	7.44128573150568	-0.01642425477237	0.393423557670623	0.99991930760513	0.340172393895406	0.0887956473351863	0.301623884931352	-0.628210700947559	0.00416418377926063	0.0382743337650806	Exon (ENSMUST00000236705.1/ENSMUST00000236705.1, exon 1 of 1)	19	27388698	27429825	41128	2	52874	18499	Pum3
chr19	27672404	27672804	401	*	6.28032067561088	5.24731052760419	5.80754138466631	6.52676921868395	-0.0491232491227389	0.128456315220693	0.801302303768693	0.403339630576628	0.0540017158212162	0.228114789422662	-1.00826966162361	0.000114962793534484	0.00241954549964489	Distal Intergenic	19	27388698	27429825	41128	2	52874	-242579	Pum3
chr19	28570363	28570763	401	*	5.8420774431826	5.00844779132029	5.70499221648703	5.92672725941664	-0.119695074811738	0.0336535309164894	0.522356327651903	0.118069024855901	0.477936044327264	0.738442785512245	-0.679584671841164	0.00164638984394229	0.0194055725790829	Intron (ENSMUST00000162022.7/226075, intron 2 of 10)	19	28678224	28720027	41804	1	320176	-107461	D930032P07Rik
chr1	155362527	155362927	401	*	5.39180836567724	4.72272242695501	4.86878762422612	5.65811462495279	-0.00721015427292223	0.675870680124675	0.99991930760513	0.452503535994611	0.0342504716827632	0.175787423436834	-0.650146506498007	0.00381944448444058	0.0359522841410304	Intron (ENSMUST00000027741.11/19775, intron 2 of 14)	1	155275701	155417415	141715	2	19775	54488	Xpr1
chr19	31108644	31109044	401	*	6.61602801698065	5.71029302066477	6.19611254975672	6.84050595763288	-0.048167715256758	0.110931760357851	0.767778705432842	0.428418104029091	0.0307553064873695	0.165072309951115	-0.935591797535973	2.55744718438911e-05	0.000715054790827181	Intron (ENSMUST00000065067.13/19091, intron 3 of 17)	19	31082837	31087069	4233	1	83410	25807	Cstf2t
chr19	32088541	32088941	401	*	6.53815737102011	5.50921718929716	6.45784334603469	6.58931900374939	-0.315922066318836	0.00618665959208089	0.267093176537482	0.0638508489678093	0.700231820738746	0.874603127266143	-0.802569752330367	0.00053089352387941	0.00807229580861559	Intron (ENSMUST00000237104.1/54447, intron 2 of 23)	19	31982597	32108211	125615	2	54447	19270	Asah2
chr19	32309211	32309611	401	*	5.9613435586912	5.14808167651919	5.88759353405764	6.00849568488116	-0.152040482938988	0.0235888963953578	0.457565043967431	0.0591217437699303	0.719423332178449	0.883995722741692	-0.623741875936739	0.00363638243092158	0.0346965147456265	Intron (ENSMUST00000099514.9/208449, intron 2 of 9)	19	32389216	32391190	1975	1	67188	-79605	2700046G09Rik
chr19	32737582	32737982	401	*	6.58884136985349	5.65134091192732	6.60806341180875	6.57588290176409	-0.295046008213854	0.00718715087582813	0.283200951387915	-0.0180746869678903	0.915253122281361	0.969520193097477	-0.641642936823448	0.00418056080535996	0.0383683945773337	Promoter (1-2kb)	19	32671638	32739786	68149	2	67979	1804	Atad1
chr1	155887147	155887547	401	*	7.09167861774792	6.17575745237318	6.41925987665284	7.41171739127227	-0.0115965702431384	0.512039060279069	0.99991930760513	0.635047887819782	0.00479800039569865	0.0562366635228434	-0.971061946024261	9.13301078523284e-05	0.00201111393068917	Exon (ENSMUST00000129865.8/74081, exon 2 of 9)	1	155778158	155812889	34732	2	104009	-74258	Qsox1
chr19	36452855	36453255	401	*	5.44431082118086	4.39102149051184	4.9730653259059	5.69013779213056	-0.0590328965877245	0.0983247108236288	0.743693168521324	0.430567207682091	0.038716108927786	0.187955991978668	-1.06439149593969	3.12172295150739e-05	0.000844470847585897	Intron (ENSMUST00000225920.1/76073, intron 8 of 8)	19	36554639	36621135	66497	1	226098	-101384	Hectd2
chr19	38356290	38356690	401	*	6.51556473341365	5.74687755447275	6.275939621465	6.65571918123161	-0.0678818689320587	0.0703228633546406	0.674656594595097	0.221777158516659	0.201522778761282	0.472761955020599	-0.72021352619479	0.000562351282562683	0.00844778096270652	Distal Intergenic	19	38395980	38405610	9631	1	240660	-39290	Slc35g1
chr19	39443283	39443683	401	*	5.32654539296268	3.88456953276071	4.71378808479493	5.62602790288477	-0.0779406445667217	0.0714317426533227	0.678025743567604	0.479120120839903	0.0298774059768163	0.162295576454191	-1.34709754303527	1.00271335624931e-05	0.000326594329410954	Intron (ENSMUST00000035488.2/13097, intron 3 of 8)	19	39389556	39463075	73520	2	13097	19392	Cyp2c38
chr19	39589770	39590170	401	*	4.69861308363937	3.48806883546336	3.88395226125623	5.06334078812929	-0.0170846446596015	0.456036872295545	0.99991930760513	0.57416013749593	0.0134471440430885	0.10274532514379	-1.10397212143571	0.000254595938239474	0.0045124623831845	Distal Intergenic	19	39608842	39649051	40210	2	545288	58881	Cyp2c67
chr19	39648238	39648638	401	*	7.08643890695596	6.45199104738955	6.52363126297479	7.3678041073905	-0.00287223403885825	0.836293387601938	0.99991930760513	0.578656694746844	0.00655628496842474	0.0674862427198957	-0.701901038012487	0.000948796388401416	0.0127640448977082	Promoter (<=1kb)	19	39608842	39649051	40210	2	545288	413	Cyp2c67
chr19	39741205	39741605	401	*	6.63357653450251	5.68859394601798	6.06260092682749	6.91796319957498	-0.0247789726052452	0.24511999009629	0.924763182706507	0.595914499693739	0.0051633435041734	0.0584405155593199	-1.03385811918828	8.24291508624285e-06	0.000276594364922121	Promoter (<=1kb)	19	39688834	39741054	52221	2	433247	-151	Cyp2c68
chr19	39813126	39813526	401	*	5.298474347267	3.36451438129878	4.73819419154483	5.57889982773449	-0.292471065680938	0.00616963289457272	0.267093176537482	0.434727235554585	0.0454888200645378	0.206844139579957	-1.75268256542906	2.43916576105882e-07	1.54461949411335e-05	Promoter (<=1kb)	19	39767071	39812814	45744	2	13099	-312	Cyp2c40
chr19	39821161	39821561	401	*	5.1339913833252	3.81392316460453	4.82791557730725	5.30704302521148	-0.12008947641391	0.0352660711722701	0.530893034061857	0.214068969679008	0.273030190703916	0.555329959223712	-1.04410024302754	0.00040342248174873	0.00649809167711084	Distal Intergenic	19	39767071	39812814	45744	2	13099	-8347	Cyp2c40
chr19	39887279	39887679	401	*	4.61063613567424	3.52976229025174	3.9042260233961	4.94188793846006	-0.0167655547358126	0.468569958853658	0.99991930760513	0.472060413752387	0.0340212119086876	0.174952226410629	-0.93066694534523	0.00126046338105525	0.0159016771616697	Promoter (<=1kb)	19	39842814	39886799	43986	2	100043108	-480	Cyp2c69
chr1	24757883	24758283	401	*	5.81381172873574	4.72842766127262	5.68976964940667	5.89095159955298	-0.357559167627459	0.00471716740728236	0.237447952868444	0.0959520791024558	0.571330896694421	0.802672015705121	-0.918787937789487	0.000180640198959625	0.0034567242055989	Intron (ENSMUST00000191471.6/68421, intron 14 of 15)	1	24678630	24766301	87672	1	68421	79253	Lmbrd1
chr19	40964678	40965078	401	*	5.37277346586667	4.31871995107461	5.34682677461156	5.38981558482342	-0.193802066683363	0.015767412892873	0.396048245830572	0.0135629245775188	0.939333802313413	0.978199595101001	-0.656495364906662	0.00598541087977486	0.0496968831055312	Exon (ENSMUST00000134568.1/17060, exon 3 of 3)	19	40928927	40994535	65609	2	17060	29457	Blnk
chr19	41012829	41013229	401	*	5.29069299064121	4.15137199929951	4.67100810056633	5.59262156758384	-0.0364502495953254	0.190714078275035	0.881809939564486	0.547471699626968	0.0140211880313642	0.105314888574726	-1.1605290276677	2.25924775280934e-05	0.000643930717178356	Distal Intergenic	19	41029275	41059525	30251	1	21673	-16046	Dntt
chr19	41812171	41812571	401	*	6.62268788783601	5.47305901549545	6.41455085220181	6.74643853216745	-0.435731779348665	0.00276616890481427	0.191841117209183	0.192541399458198	0.261478026173911	0.543131624667551	-1.06550683643287	5.00634422586593e-06	0.000184059590067083	Distal Intergenic	19	41766588	41802047	35460	2	71085	-10124	Arhgap19
chr19	44315420	44315820	401	*	6.67299195862261	5.53370821369766	6.15981544287795	6.93548285467753	-0.0681511891091835	0.079038333232915	0.701758596753682	0.484329372121787	0.0225969894526557	0.138011371134212	-1.15858333066832	6.37245189641013e-06	0.000223433815124376	Intron (ENSMUST00000238052.1/ENSMUST00000238052.1, intron 1 of 1)	19	44303171	44303231	61	1	100628619	12249	Mir5114
chr1	156839320	156839720	401	*	5.67695053288107	5.10338559314193	5.16021045212758	5.94082674695065	-0.00164878008133533	0.909723251901676	0.99991930760513	0.509314690571685	0.0159589688855265	0.113006508134417	-0.597715678233304	0.00374353203215828	0.0354245898588553	Promoter (<=1kb)	1	156838562	156861078	22517	1	72713	758	Angptl1
chr1	157027173	157027573	401	*	5.92500263199046	5.32075589683121	5.33049936999519	6.21796303299356	-0.000479790361953508	0.974236854011304	0.99991930760513	0.577022751898568	0.00811210240920535	0.0766332170114457	-0.660423816255912	0.0021418519695219	0.0235613147963875	Intron (ENSMUST00000190681.1/ENSMUST00000190681.1, intron 2 of 2)	1	157099139	157108680	9542	2	73435	81107	Tex35
chr1	157038530	157038930	401	*	6.8523844512952	6.01127439324359	6.59549721161867	7.00130411152728	-0.054156786054599	0.111145537810411	0.768084883822608	0.207527788251354	0.266534518570846	0.548458905558821	-0.700803886557238	0.00252261147056666	0.0265850579024241	Intron (ENSMUST00000190681.1/ENSMUST00000190681.1, intron 2 of 2)	1	157099139	157108680	9542	2	73435	69750	Tex35
chr1	157073553	157073953	401	*	7.3421852234514	6.48745201727717	6.91795668682563	7.56849880659303	-0.0307183387687891	0.20802710412301	0.89348515750098	0.389615573334699	0.0551776743673892	0.230876586725755	-0.833276195204086	0.000373718440925298	0.00613067545414471	Distal Intergenic	1	157099139	157108680	9542	2	73435	34727	Tex35
chr19	57079638	57080038	401	*	5.72546416402299	4.94833809188048	5.60938706505042	5.79796498425082	-0.102665712463447	0.0420896575477016	0.566103774716664	0.0962195655245204	0.557365704151462	0.793848917965327	-0.607281508275175	0.0036320448885432	0.0346782898549918	Exon (ENSMUST00000079360.11/226251, exon 8 of 26)	19	56912361	57008228	95868	2	226250	-71410	Afap1l2
chr1	26909695	26910095	401	*	5.27666367195711	4.07012875183062	4.65512677426207	5.57924348949106	-0.0424625219656418	0.158673433119464	0.842241377568794	0.5561740141828	0.0128024005658935	0.0999311266793163	-1.21547773545985	1.18926840076181e-05	0.000375130090755447	Distal Intergenic	1	26681814	26687460	5647	2	210940	-222235	4931408C20Rik
chr19	60748294	60748694	401	*	5.50202988228032	4.6418412908543	4.9042260233961	5.79617788983513	-0.0108578800597563	0.558388100515783	0.99991930760513	0.524838088852238	0.0176725774024727	0.119825302936239	-0.826719225476322	0.000768427241475323	0.0107847468238969	Distal Intergenic	19	60755987	60759914	3928	1	332397	-7293	Nanos1
chr2	3296115	3296515	401	*	5.98693764421408	5.30850194888047	5.52238767135913	6.2300403396038	-0.0118742514366831	0.473144934322197	0.99991930760513	0.457270552057149	0.0256240995149628	0.147941126434666	-0.718884729769011	0.000824933570506607	0.0113954343383462	Intron (ENSMUST00000081932.12/18108, intron 1 of 13)	2	3284212	3328877	44666	1	18108	11903	Nmt2
chr2	4979196	4979596	401	*	5.58040220635819	5.0945376277681	4.99395001956451	5.87045014643234	0.00361197589481974	0.808986566263179	0.99991930760513	0.573111833034286	0.00820691281686032	0.077135100071785	-0.565585759493219	0.00532067292091003	0.0457008942445159	Promoter (3-4kb)	2	4976122	4985748	9627	1	68527	3074	Ucma
chr2	5067670	5068070	401	*	5.64827936271991	4.59990134162859	4.97169367965289	5.96971170982784	-0.0204382675731357	0.340130780530968	0.983025037904944	0.614325937367344	0.00650722630879545	0.0671750114241025	-1.08491974431337	3.15132172917165e-05	0.00085155564562646	Promoter (3-4kb)	2	5020642	5064051	43410	2	71648	-3619	Optn
chr2	5286574	5286974	401	*	6.64310965463913	5.63333208094993	6.55161562395674	6.70103325056788	-0.201188824990099	0.0150338041137136	0.388974520659052	0.068370900552298	0.695444765753894	0.872499589007367	-0.752752245546763	0.00169843327426911	0.0198225928791362	Distal Intergenic	2	5137776	5230878	93103	1	74186	148798	Ccdc3
chr2	5456096	5456496	401	*	6.51770379793487	5.96854331415508	6.12360454905607	6.73102881452878	-0.00714161568467498	0.617932302923944	0.99991930760513	0.396042517005735	0.0433090914447077	0.200937454261619	-0.559353714732814	0.00438902920541469	0.0397919534057956	Intron (ENSMUST00000044009.13/227541, intron 2 of 10)	2	5293457	5714515	421059	2	227541	258019	Camk1d
chr2	5825687	5826087	401	*	6.82573512972493	6.27681359854742	6.40068157527534	7.05239895024378	-0.00590494166751234	0.647064808787621	0.99991930760513	0.46234903835535	0.017797695526462	0.120200602768876	-0.613916184028938	0.00137535659172754	0.0169549264123057	Intron (ENSMUST00000043864.8/98828, intron 4 of 12)	2	5845019	5871895	26877	1	53893	-18932	Nudt5
chr2	5867992	5868392	401	*	5.9892557742186	5.30291728822046	5.82461879787233	6.08942341775534	-0.0557127322186977	0.0956654742875079	0.737525050179636	0.1452470755538	0.388894905597993	0.667723198051481	-0.573852664431727	0.00479048226513816	0.0423706241627479	3' UTR	2	5862080	5862934	855	2	791411	-5058	Gm13199
chr2	7111052	7111452	401	*	5.22875626538278	4.49045770047459	4.6234309803694	5.52559684749321	-0.00679093737505067	0.708054247997617	0.99991930760513	0.513151961890491	0.0209137205472478	0.132102798157103	-0.741140299535433	0.00214174849531596	0.0235613147963875	Intron (ENSMUST00000002176.12/14007, intron 2 of 15)	2	6539694	7509563	969870	2	14007	398111	Celf2
chr2	10087632	10088032	401	*	6.65394839495446	5.98481114589149	6.5356041002539	6.72777382983067	-0.0734205722690233	0.0635258940089875	0.652633670794569	0.0987985380603457	0.5351822243699	0.778271673039797	-0.537587834476346	0.00579169266667223	0.0484902024793955	Intron (ENSMUST00000142599.1/16588, intron 2 of 3)	2	10080593	10092806	12214	1	16588	7039	Kin
chr2	11560814	11561214	401	*	6.10330061718997	5.11053092549161	5.89990556561592	6.224533274085	-0.156779932846274	0.0228773387365694	0.453598339529359	0.160312930562912	0.365574632290923	0.647198614428727	-0.846233715472097	0.000410817687892097	0.00658732187350473	Distal Intergenic	2	11471433	11554077	82645	2	170768	-6737	Pfkfb3
chr2	15138044	15138444	401	*	5.98195640078614	5.16657928159744	5.35841905778819	6.28523838758836	-0.00798823640270989	0.618417075049099	0.99991930760513	0.622913760433758	0.00464291031733364	0.0551607793447537	-0.878613235381569	0.000149064437414094	0.00297676081173373	Distal Intergenic	2	14995131	15054884	59754	2	74455	-83160	Nsun6
chr2	16456743	16457143	401	*	4.73531742166845	3.54943089336253	4.17857045219452	5.01442547124526	-0.0284861699402136	0.290139562178105	0.953668672441119	0.309496986867077	0.13160226310826	0.375096855731872	-0.799965293399822	0.00409075040886031	0.0377731017239506	Intron (ENSMUST00000028081.12/67448, intron 1 of 13)	2	16356304	16755839	399536	1	67448	100439	Plxdc2
chr2	19690212	19690612	401	*	6.57702527993902	5.58973649420647	6.2668287185123	6.75204361995903	-0.141156667975635	0.0250482273039383	0.465074666395023	0.308871728040798	0.0947039254310044	0.312267335196641	-0.977099178175266	1.2891499427956e-05	0.000400317512379363	Distal Intergenic	2	19657752	19660583	2832	1	71198	32460	Otud1
chr2	20588186	20588586	401	*	5.43139569292384	4.56188071693783	4.79620424264871	5.7387423232481	-0.0105079019128021	0.550565123879654	0.99991930760513	0.607462193540385	0.00642758623338818	0.0666460685636386	-0.919866722826772	0.000143417058675233	0.00288822648917749	Intron (ENSMUST00000114610.7/208618, intron 4 of 7)	2	20847919	20968881	120963	2	71435	380295	Arhgap21
chr2	20638072	20638472	401	*	5.20310611834878	4.24584714894541	4.79154732908527	5.42400509234991	-0.0305516352425577	0.24180382532332	0.921871363524612	0.305460555290288	0.131319156616976	0.374777537054356	-0.746473402039663	0.00263925304763163	0.0275125473131372	Intron (ENSMUST00000114610.7/208618, intron 4 of 7)	2	20847919	20968881	120963	2	71435	330409	Arhgap21
chr2	20659378	20659778	401	*	5.74879161347392	4.36821963689341	5.09992361617532	6.06085220881036	-0.0843629506655161	0.0616606604072667	0.646110033450665	0.580089592398846	0.00959768457487125	0.0844359515346721	-1.41363899370518	6.7107826729919e-07	3.52944784708808e-05	Intron (ENSMUST00000114610.7/208618, intron 4 of 7)	2	20847919	20968881	120963	2	71435	309103	Arhgap21
chr2	21111287	21111687	401	*	5.87965803106254	5.02285878307885	5.83698366611612	5.90742208632452	-0.218479433129175	0.0126715664614849	0.364893651313108	0.0346909708630593	0.830510262697595	0.93564964708401	-0.646616455141499	0.00275552555498366	0.0284163217397737	Intron (ENSMUST00000128743.1/ENSMUST00000128743.1, intron 1 of 1)	2	21180731	21205365	24635	2	71233	93678	Enkur
chr2	24378785	24379185	401	*	6.03547373363428	4.19271726789334	5.61905692462711	6.25845688426371	-0.762515719438464	0.000378274730734947	0.06798603829655	0.341510084238664	0.0919016528478211	0.30726540303055	-1.75443430783583	9.94008265039571e-09	1.07797102078807e-06	Intron (ENSMUST00000140547.1/215632, intron 1 of 1)	2	24367580	24414954	47375	1	215632	11205	Psd4
chr2	24421231	24421631	401	*	7.25051451114741	6.5737011717838	6.76841692494388	7.5007194276079	-0.00999417004616947	0.529248911378134	0.99991930760513	0.477894605006909	0.0212229911809959	0.133214262734583	-0.714269065239544	0.00096976236264325	0.0129692737385191	3' UTR	2	24367580	24414954	47375	1	215632	53651	Psd4
chr2	24455099	24455499	401	*	6.83707791543745	5.38673614433233	6.43876598186973	7.05224244963756	-0.282316209872631	0.00773791637161415	0.295805090735524	0.320360547188263	0.11216248564741	0.343733551909737	-1.36948274186962	2.31021699846601e-06	9.63503189577261e-05	Intron (ENSMUST00000135829.7/ENSMUST00000135829.7, intron 3 of 5)	2	24420560	24475599	55040	2	18510	20100	Pax8
chr2	24487028	24487428	401	*	6.31295454135488	5.45330138757089	6.03745840947847	6.47114836313786	-0.0798332603693565	0.0597700311760918	0.640002784457086	0.251964943553359	0.166428311005196	0.426705113109869	-0.81515499622852	0.000265831945715439	0.00466985661723926	Distal Intergenic	2	24420560	24475599	55040	2	18510	-11429	Pax8
chr2	25363432	25363832	401	*	6.61819493283692	5.18638897927441	6.41656857527869	6.73848516461258	-0.686046660288833	0.000607570342410581	0.0900297259243255	0.167928716312302	0.341961013929712	0.62486706286743	-1.27928800860328	1.27955771481021e-06	5.99173586342804e-05	Promoter (1-2kb)	2	25359889	25365682	5794	2	227620	1850	Uap1l1
chr2	25384577	25384977	401	*	6.35137466751084	5.54004276472945	6.09321830334195	6.50093254103443	-0.0577700063922214	0.093811711147961	0.732101474811383	0.223581309921987	0.215835269558389	0.489892036897076	-0.714991736588467	0.00113320540298047	0.0146454926938738	Distal Intergenic	2	25395874	25406340	10467	1	12496	-10897	Entpd2
chr2	26195750	26196150	401	*	5.51515481952999	4.59920312456989	5.33584013177832	5.62340278810911	-0.0990817456251169	0.0478811768133634	0.590479261594131	0.142217577523515	0.426732465007819	0.699449919575079	-0.725510390070709	0.00207332619941025	0.0230306069869572	Distal Intergenic	2	26200212	26208289	8078	2	16871	12139	Lhx3
chr1	161216130	161216530	401	*	4.89142254819246	4.0290104120997	4.12936367211767	5.24029383372454	-0.00345246740661838	0.856889141174747	0.99991930760513	0.592155252038252	0.0108927319158651	0.0909777023294991	-0.819318381995765	0.00165643308028316	0.0194863216773621	Intron (ENSMUST00000193379.1/ENSMUST00000193379.1, intron 17 of 25)	1	161240112	161251219	11108	2	11758	34689	Prdx6
chr2	29089234	29089634	401	*	6.03052811220992	5.34162926226216	5.69227017335959	6.21872149771176	-0.0228669566716113	0.270064087149735	0.942062503589095	0.323468373924145	0.0914284320304043	0.306441951966668	-0.667565123750429	0.00168235100638178	0.0196993170102787	Intron (ENSMUST00000141935.1/ENSMUST00000141935.1, intron 1 of 1)	2	29060262	29087656	27395	1	22130	28972	Ttf1
chr2	30319373	30319773	401	*	5.4478300591825	4.57376005259111	4.85792347981517	5.73913033062944	-0.0130569995285243	0.492549990203495	0.99991930760513	0.528930900989576	0.0164956551412344	0.115110183446458	-0.866031022810937	0.00045281111491921	0.00708557925017958	Intron (ENSMUST00000064447.11/227699, intron 15 of 43)	2	30284231	30286334	2104	2	227697	-33039	Dolk
chr2	30779095	30779495	401	*	6.11018976839974	5.08582824800906	5.67438474732597	6.34139184988809	-0.0788475293537854	0.0588727699118685	0.637608580111586	0.456473587704356	0.022271451867991	0.13687217972107	-1.06489379365795	2.94279355388512e-06	0.000118575594456706	Distal Intergenic	2	30794769	30803661	8893	2	73598	24166	1700001O22Rik
chr2	30784286	30784686	401	*	7.51841620693344	6.77846493195333	7.08889516622464	7.74697162391355	-0.0208333328937619	0.26234610723441	0.937471860713722	0.4647226760542	0.0180514324699089	0.121160904342629	-0.804466108306653	9.10081704488082e-05	0.00200504300068202	Distal Intergenic	2	30794769	30803661	8893	2	73598	18975	1700001O22Rik
chr2	30901594	30901994	401	*	5.0862589132617	4.17677730445661	4.69837325896054	5.29685655551053	-0.0403849442882197	0.170639383597224	0.857941880641453	0.302888692288499	0.130838350855591	0.374046310130384	-0.811676334111813	0.00125177959537134	0.0158178845986681	Promoter (1-2kb)	2	30889471	30903297	13827	2	64292	1303	Ptges
chr2	30927072	30927472	401	*	6.81023328579749	5.60820223137805	6.42395358061986	7.02012326364192	-0.171097142308693	0.0196633231077296	0.428596524769071	0.352507267027903	0.0759797513943291	0.276317968908379	-1.16915323002351	4.75855970440257e-06	0.000176639433187793	Intron (ENSMUST00000132244.1/ENSMUST00000132244.1, intron 1 of 2)	2	30889471	30903297	13827	2	64292	-23775	Ptges
chr2	30995688	30996088	401	*	6.75565843137699	5.44836298782471	6.30184092281731	6.99435697136545	-0.237919104968652	0.0108921547065452	0.34205884208537	0.436515043006595	0.0332169063335567	0.17279035474623	-1.33668490155523	1.98098140535931e-07	1.28319244265853e-05	5' UTR	2	30982279	31023586	41308	1	74270	13409	Usp20
chr1	161749857	161750257	401	*	6.4486793633781	5.78138131916181	6.06066688834478	6.65933284108463	-0.0153775737337657	0.398517467880352	0.99991930760513	0.358106591436856	0.070716598135386	0.265682726158216	-0.637950364066582	0.00284270095536911	0.0290812265630758	Distal Intergenic	1	161780689	161788495	7807	2	14103	38238	Fasl
chr2	33202308	33202708	401	*	5.4854687272726	4.88430446217766	5.01985545636593	5.72900524683603	-0.00580047297563652	0.718859307256358	0.99991930760513	0.433105483244289	0.0382005036368687	0.186610281942952	-0.59024754874007	0.00546444513886095	0.0465516686987295	Intron (ENSMUST00000131298.6/241308, intron 8 of 17)	2	33216069	33247717	31649	1	26360	-13361	Angptl2
chr2	33216249	33216649	401	*	6.34802204087687	5.35952993067411	5.99530067775044	6.54286090790544	-0.0785685130542233	0.0632146954758461	0.651631740201192	0.322103618726903	0.0961013057353597	0.314894304057573	-0.934400148926673	8.38054570451955e-05	0.0018718175484158	Promoter (<=1kb)	2	33216069	33247717	31649	1	26360	180	Angptl2
chr1	161925712	161926112	401	*	5.75525977093311	4.58589484272919	5.66762353217614	5.81085956626974	-0.361324676370006	0.00456972297397096	0.234176039663062	0.0573973053230885	0.738739981224565	0.893844249089557	-0.881507566897456	0.000469786038696702	0.00730544339789667	Distal Intergenic	1	161969186	162027106	57921	1	67292	-43074	Pigc
chr2	33445816	33446216	401	*	6.31349584578711	5.62794063422517	5.74811784738152	6.59581439120417	-0.00570030408470698	0.708070632582063	0.99991930760513	0.555709463317019	0.00983564437897587	0.0856295758409393	-0.742223608057898	0.000793991290294363	0.011078185095858	Distal Intergenic	2	33406108	33431324	25217	2	241311	-14492	Zbtb34
chr2	34253281	34253681	401	*	5.66181798169891	4.64508205914002	5.1456871700685	5.92545768207184	-0.0368211763739009	0.174750853412073	0.863520851270847	0.479842522059631	0.0236366407929465	0.141517044284725	-1.01162097735755	4.64528133616462e-05	0.00117755878579467	Intron (ENSMUST00000113132.8/18516, intron 2 of 7)	2	34171457	34373142	201686	2	18516	119461	Pbx3
chr2	34566647	34567047	401	*	5.89489256420018	5.2313351991625	5.28037829465211	6.19499694666376	-0.00204009133708357	0.889288948823119	0.99991930760513	0.6186694526144	0.00466579264809795	0.055294512303028	-0.747040245349563	0.000661466066794476	0.00957836237022079	Intron (ENSMUST00000124443.7/227743, intron 7 of 10)	2	34406771	34624950	218180	1	227743	159876	Mapkap1
chr2	34574703	34575103	401	*	5.13894943343307	4.25529681367721	4.36923573045852	5.49017530578098	-0.00638044531527998	0.726326770353987	0.99991930760513	0.666248131782937	0.00443438317949026	0.0537244231765401	-0.963016027504943	0.000231277072831571	0.00419134119222221	Intron (ENSMUST00000124443.7/227743, intron 7 of 10)	2	34406771	34624950	218180	1	227743	167932	Mapkap1
chr2	34638995	34639395	401	*	5.66364075675896	4.5935285250634	5.25614633858925	5.88278831675983	-0.0549072451611706	0.113889723157076	0.776102854312619	0.326999549765727	0.106797719159777	0.334652947011547	-0.934311286884188	0.000360501172697205	0.0059583462099382	Distal Intergenic	2	34674594	34755232	80639	2	66691	115837	Gapvd1
chr2	34832889	34833289	401	*	6.88572173293483	5.92682955805739	6.31452619058808	7.17018943203754	-0.0287257226529591	0.209884236618178	0.895283914764499	0.587236685641015	0.00583849192765738	0.0630325001455214	-1.05436496694321	6.54649498050004e-06	0.000228573777222714	5' UTR	2	34804514	34826311	21798	2	30050	-6578	Fbxw2
chr2	34843334	34843734	401	*	5.92212024529306	5.24580315345381	5.48534875663765	6.15372792905089	-0.0118467035496336	0.485192758393175	0.99991930760513	0.425553753133957	0.0374493815244076	0.184587686033192	-0.681068911858734	0.0016450398692608	0.0193942359669058	Distal Intergenic	2	34804514	34826311	21798	2	30050	-17023	Fbxw2
chr2	35590093	35590493	401	*	7.33393538470149	6.50744337708489	7.11129704257456	7.46530820784005	-0.0788946206704847	0.0613820908466837	0.644983130823072	0.196203622940679	0.268067346770813	0.550014248662667	-0.733020717661463	0.000882001441853351	0.0120044456662383	Intron (ENSMUST00000112986.8/69601, intron 1 of 16)	2	35549538	35558702	9165	2	100042194	-31391	Gm13446
chr2	35643507	35643907	401	*	5.55303505116008	4.4489061719876	5.3215424010135	5.68900484003555	-0.218013415109606	0.0129775342043743	0.368623944847843	0.194778973634912	0.283333462682959	0.566616881424966	-1.00158913083683	8.39809430936648e-05	0.00187489894581406	5' UTR	2	35549538	35558702	9165	2	100042194	-84805	Gm13446
chr2	36081726	36082126	401	*	7.05513902256666	6.53843739568481	6.47294967521904	7.34363589726112	0.00332922561946122	0.812210794181984	0.99991930760513	0.59748180847318	0.00532863258601289	0.0595748038772764	-0.585071363785811	0.00386535197562522	0.0362546360259318	3' UTR	2	36081953	36105408	23456	2	16874	23282	Lhx6
chr2	36189204	36189604	401	*	5.65322807925054	4.35150409192385	5.13794966003796	5.9165366544891	-0.0738409281178423	0.0774431881646675	0.698070339044801	0.400369890959227	0.0606691233727461	0.243377926952701	-1.20635937633048	5.0288837951123e-05	0.00125757332301797	3' UTR	2	36230426	36252272	21847	1	19224	-40822	Ptgs1
chr2	36261580	36261980	401	*	5.7741169898357	5.12797721921721	5.2334338938946	6.04717899428241	-0.00653037513523845	0.685354036925179	0.99991930760513	0.506151788011356	0.018379428710951	0.122612937174366	-0.701981192580535	0.00164361032950333	0.019386531280289	Distal Intergenic	2	36230426	36252272	21847	1	19224	31154	Ptgs1
chr2	37434756	37435156	401	*	4.96567619777374	3.89661175194274	4.82587642965208	5.0518755959413	-0.112018758085541	0.0404375323139925	0.557151332967059	0.0956156703184853	0.600597856952475	0.820368827053049	-0.702753991624873	0.00447694745663181	0.0402896943494112	3' UTR	2	37432168	37443121	10954	2	320633	7965	Zbtb26
chr2	37715143	37715543	401	*	5.84042303729604	5.07419975048081	5.70416650559829	5.92459888377009	-0.0937170819519017	0.0476703048534317	0.589992348698752	0.116458457183835	0.481070190381536	0.740828817759996	-0.625139386675528	0.00283108552346583	0.0290328157104701	Distal Intergenic	2	37483228	37703859	220632	2	20744	-11284	Strbp
chr2	37963851	37964251	401	*	5.15234160574546	4.53539983897675	4.43578461283662	5.48687325721497	0.00514912311831204	0.769078907735396	0.99991930760513	0.62145670221819	0.00691195223449136	0.0695426462835534	-0.630705968074449	0.00494514757786357	0.0434585845581532	Intron (ENSMUST00000102787.9/227801, intron 11 of 21)	2	37776249	37799103	22855	1	241324	187602	Crb2
chr2	38099338	38099738	401	*	6.26984422264175	5.60817451111129	5.98218375004334	6.43400448959625	-0.0278655152975542	0.213529037039271	0.898925035880948	0.267742223595036	0.143353813044923	0.393042960611712	-0.626154344855821	0.00237498644201478	0.0254491146016763	Intron (ENSMUST00000102787.9/227801, intron 5 of 21)	2	37798991	38287390	488400	2	227801	187652	Dennd1a
chr2	38472707	38473107	401	*	7.00213351566064	6.4048678940803	6.65157110524178	7.19598657277307	-0.0132346220668583	0.429313848900266	0.99991930760513	0.334706439511529	0.0814442978509191	0.286825929904283	-0.575398554139102	0.00442802797696119	0.0399879501792056	Distal Intergenic	2	38511643	38594606	82964	1	59126	-38536	Nek6
chr2	38717933	38718333	401	*	6.25260953827074	5.37803235089889	5.66308929020053	6.54376995467222	-0.014326790729234	0.413923590829117	0.99991930760513	0.601183761720953	0.00522663249350862	0.0588558633999694	-0.938931177894528	4.34101930730638e-05	0.00111285114761547	Promoter (3-4kb)	2	38692656	38714542	21887	2	26423	-3391	Nr5a1
chr2	38874504	38874904	401	*	6.18440649521872	5.49830326904731	5.77956918950901	6.4024052310991	-0.0150131979225807	0.40567749199781	0.99991930760513	0.381741279238127	0.0566175348153881	0.234388806820453	-0.665795570856	0.00201634532388847	0.0226162753618461	Intron (ENSMUST00000112877.7/14536, intron 3 of 11)	2	38853830	38853918	89	1	723903	20674	Mir181b-2
chr1	162509635	162510035	401	*	5.5487805793653	4.39947902930206	5.33584013177832	5.67506895490756	-0.2739370402646	0.00835862225420378	0.30474183072043	0.187546382961142	0.292673336899698	0.576621869276677	-1.02264662762317	4.64506452838184e-05	0.00117755878579467	Distal Intergenic	1	161982453	162478034	495582	2	103967	-31601	Dnm3
chr2	45456912	45457312	401	*	5.70938343905937	5.01504209562687	5.02911637011955	6.03204251360515	-0.00106707026676582	0.948021941339733	0.99991930760513	0.616624092287524	0.0065856942675079	0.0677399664635415	-0.745993623269427	0.0014234543439273	0.0174061362799764	Distal Intergenic	2	45696605	45698447	1843	1	69405	-239293	1700019E08Rik
chr2	45543185	45543585	401	*	5.12689304857513	4.35516537083486	4.66762353217614	5.3678346393272	-0.0141317918020035	0.473990593968669	0.99991930760513	0.382475738557439	0.0666162256781095	0.256698322106574	-0.671132403415063	0.00379517808223094	0.0358115727479862	Distal Intergenic	2	45696605	45698447	1843	1	69405	-153020	1700019E08Rik
chr2	48402732	48403132	401	*	5.59158981591409	4.47800102082996	4.97717245740172	5.89165992364528	-0.0378792511878779	0.176051882139915	0.865887734883598	0.567860899042023	0.0104876888844025	0.0890259747570993	-1.1713271485299	1.07523994002771e-05	0.000344822133270504	Intron (ENSMUST00000127672.1/ENSMUST00000127672.1, intron 1 of 5)	2	48814109	48903269	89161	1	11480	-410977	Acvr2a
chr2	48412585	48412985	401	*	6.00591361358125	4.870924603243	5.67269741183171	6.19176750227656	-0.13319771035327	0.0302330647758578	0.50195067534848	0.283321726222584	0.144807807683036	0.395170533785309	-1.05267049764649	5.56357293894155e-05	0.0013626390113788	Intron (ENSMUST00000127672.1/ENSMUST00000127672.1, intron 1 of 5)	2	48814109	48903269	89161	1	11480	-401124	Acvr2a
chr2	48421018	48421418	401	*	5.34701511743046	4.60693955711733	4.89267592538518	5.58592880517682	-0.0177556320531221	0.38673776053913	0.99991930760513	0.393566374321255	0.0583595978514599	0.237894994456257	-0.733822005550827	0.00179990693628305	0.0207643847066373	Intron (ENSMUST00000127672.1/ENSMUST00000127672.1, intron 1 of 5)	2	48814109	48903269	89161	1	11480	-392691	Acvr2a
chr1	162898065	162898465	401	*	7.43232599786678	6.6325707997635	7.10505490995261	7.61540576259096	-0.0344192005327521	0.193484415962554	0.884102058401028	0.271258381645093	0.162209146551092	0.420567755065365	-0.697264578743481	0.00254293436017168	0.0267566313120626	Promoter (<=1kb)	1	162874317	162898726	24410	2	55990	261	Fmo2
chr1	162916511	162916911	401	*	6.41996928029708	5.18926197007282	5.93789352297277	6.67016543684515	-0.112720089494613	0.0388560733511113	0.549817289412326	0.446120478272207	0.0337040607131083	0.174058701668436	-1.23937585796722	3.00758431215461e-06	0.000120313004461564	3' UTR	1	162874317	162898726	24410	2	55990	-17785	Fmo2
chr2	51022510	51022910	401	*	7.12613111208813	6.29610265714952	6.90447336550989	7.25699218822727	-0.0906634740571874	0.0486104138297451	0.592831357034191	0.200400450525224	0.24809073760167	0.527091279224809	-0.750000203596447	0.000481833417904265	0.00745335135980456	Distal Intergenic	2	50909684	50911849	2166	1	227885	112826	Gm13498
chr1	163009325	163009725	401	*	5.77204263334363	4.6516587405606	5.55512569588623	5.90042212141701	-0.181229344869605	0.0181041143810284	0.418287700410621	0.183762839931511	0.317730090710685	0.601275568534373	-0.966566144045085	0.000194032473245268	0.00364597160331951	Intron (ENSMUST00000195132.1/ENSMUST00000195132.1, intron 2 of 3)	1	162953800	162984528	30729	2	14262	-24797	Fmo3
chr2	57116719	57117119	401	*	7.33458618751975	6.52608215265661	6.89013696778	7.56940236608672	-0.0251435585354474	0.231189532509855	0.913650313384197	0.458285626912155	0.0227547672288525	0.138361833981062	-0.847216874279128	9.64910688153596e-05	0.00210711528072143	Intron (ENSMUST00000112629.7/18227, intron 1 of 7)	2	57106830	57124003	17174	2	18227	6884	Nr4a2
chr2	59599102	59599502	401	*	6.89296982248548	6.20295535350832	6.34452675214307	7.1689640597948	-0.00614974239768023	0.674096285381801	0.99991930760513	0.556476117718168	0.00862755626133314	0.0792548668948794	-0.743866130969999	0.000576915143404155	0.00863023599552252	Distal Intergenic	2	59612042	59846149	234108	1	66860	-12540	Tanc1
chr2	59670424	59670824	401	*	7.34712982937645	6.35748021247784	7.22269878776184	7.42449520819025	-0.345875592798257	0.00486286988566557	0.239142156463971	0.109263609330415	0.498880855468423	0.753509161506176	-0.858469188236886	0.000101695855042341	0.00219730057073051	Intron (ENSMUST00000112568.7/66860, intron 2 of 26)	2	59612042	59846149	234108	1	66860	58382	Tanc1
chr2	63831866	63832266	401	*	6.37190577385625	5.85813829098252	5.81291321896265	6.65185165520445	0.00218193682971265	0.87597902852642	0.99991930760513	0.561052999148564	0.00828607139586192	0.0775581249949128	-0.568469655253317	0.00456817025267426	0.0409039531370281	Distal Intergenic	2	63971507	64098038	126532	2	60344	265772	Fign
chr2	63876756	63877156	401	*	5.82494654412607	5.13582751913778	5.45358110518013	6.02820994193522	-0.017728306152726	0.370957908811163	0.994182373921564	0.314406082335083	0.110033167335893	0.340346938440459	-0.608315911356883	0.00497668056694767	0.0436236610257848	Distal Intergenic	2	63971507	64098038	126532	2	60344	220882	Fign
chr2	64022005	64022405	401	*	5.23330158149566	4.15420722200086	5.25540705767192	5.21837415525983	-0.254311944592377	0.00928957873474437	0.320066731504864	-0.00995193962644033	0.955438367029627	0.984085206225801	-0.680200529845263	0.00507815772844405	0.044237978594863	Intron (ENSMUST00000131615.8/60344, intron 2 of 2)	2	63971507	64098038	126532	2	60344	75633	Fign
chr2	65334696	65335096	401	*	7.38365685532275	6.78205208238288	6.82651701904457	7.6629116134511	-0.00225304089973237	0.86998726435149	0.99991930760513	0.571192659053538	0.00712581077294446	0.0708666420102303	-0.677579100072852	0.00128456885138123	0.0161221296383853	Exon (ENSMUST00000127623.7/320106, exon 6 of 9)	2	65316430	65364034	47605	2	320106	28938	Slc38a11
chr2	65565367	65565767	401	*	5.82490430831256	5.13129555952414	5.52206532066306	5.99640529230428	-0.0285061284289722	0.211865833765798	0.897609702006848	0.285414506739262	0.124629051595473	0.36397532773054	-0.657623232022601	0.00174272058877829	0.020249602673888	Promoter (1-2kb)	2	65457118	65567627	110510	2	20269	1860	Scn3a
chr2	68376955	68377355	401	*	5.69873098825041	5.0168932508222	5.34222305699839	5.89529368023614	-0.016277709566601	0.391714265197792	0.99991930760513	0.325517148072398	0.0975696217841785	0.317761523061363	-0.606374684547262	0.00454687381804249	0.0407717163396761	Intron (ENSMUST00000102715.3/53416, intron 5 of 17)	2	68210445	68472268	261824	2	53416	94913	Stk39
chr2	68935208	68935608	401	*	7.35563322886419	6.38134047494503	6.97581569882344	7.56266413012853	-0.0556579393572188	0.107829412678686	0.763222662569468	0.317860749380349	0.111879955520499	0.34328051662032	-0.898989404358879	0.00035105819979784	0.00583702891670525	Intron (ENSMUST00000028426.8/241447, intron 2 of 9)	2	68861441	69114282	252842	1	241447	73767	Cers6
chr2	69762510	69762910	401	*	5.24390395031753	3.83675824508986	4.7066422218554	5.51566621183084	-0.108617364226817	0.0425038992435047	0.568527060177724	0.448430341110951	0.0370744707805455	0.183659414840291	-1.33554201074525	5.194699014458e-06	0.000189451052232394	Intron (ENSMUST00000094942.3/75051, intron 7 of 8)	2	69758033	69789575	31543	2	75051	26665	Ccdc173
chr2	72909482	72909882	401	*	7.29200372450669	6.5198880018064	6.87809528467319	7.51391199260071	-0.024778928403016	0.225264271617892	0.907671779520108	0.438935004567167	0.025336756765635	0.147030620621406	-0.809720858127448	0.000108131733850525	0.00230687188305194	Distal Intergenic	2	72979424	72988677	9254	1	100503849	-69542	Sp3os
chr2	75999396	75999796	401	*	6.11922669361034	4.80582842894377	6.03263580049671	6.17419509168713	-0.499105083173284	0.00194649895066925	0.159164702335121	0.0628495103430255	0.717454948240695	0.883233603555366	-1.0111585451448	0.000131523104984101	0.00269541444521149	Intron (ENSMUST00000124825.1/241489, intron 1 of 1)	2	75978247	75981967	3721	2	78802	-17429	Ttc30a1
chr2	79349779	79350179	401	*	5.10806933215174	4.25803722313854	4.47376775293972	5.41510715769473	-0.0103140631089591	0.596321476815387	0.99991930760513	0.511345829968014	0.0220806691312389	0.136135063237071	-0.817633589461568	0.00130170780516171	0.0162555683021994	Intron (ENSMUST00000099974.9/228094, intron 5 of 12)	2	79255426	79333123	77698	1	16401	94353	Itga4
chr2	84511459	84511859	401	*	5.69956720164897	4.51478501721836	5.35105293536565	5.89248305669037	-0.127056111187755	0.0326484208585054	0.516216993599482	0.299936193106025	0.126111462330743	0.366696092406709	-1.07042871242168	4.65370506642641e-05	0.00117849832711064	Intron (ENSMUST00000139492.1/672763, intron 1 of 2)	2	84500760	84531322	30563	2	672763	19463	Gm13710
chr2	84519366	84519766	401	*	7.54625032945799	6.84667905497044	7.25361802853597	7.71282773350972	-0.0327410353309599	0.173553898775327	0.861449466853302	0.28132867428198	0.124488838704698	0.363719100464391	-0.671937266519882	0.00118161011669679	0.0151224302947332	Intron (ENSMUST00000139492.1/672763, intron 1 of 2)	2	84500760	84531322	30563	2	672763	11556	Gm13710
chr2	84895144	84895544	401	*	6.83742928024229	6.20614449562928	6.49430259470806	7.02787056725981	-0.0170281390530741	0.326499267826874	0.975685055257751	0.349446846926043	0.0631391018109926	0.24883387245529	-0.636347701892279	0.00140660993506998	0.0172568832405747	Distal Intergenic	2	84871924	84886710	14787	2	269295	-8434	Rtn4rl2
chr2	85008578	85008978	401	*	5.68645271271683	4.86509833595503	5.19787338199162	5.93925055482716	-0.0195924009380201	0.320278114031969	0.971854890376708	0.493143670952607	0.0181408291980649	0.121432213766682	-0.864433226364808	0.000141518238139642	0.00285689585875114	Intron (ENSMUST00000028465.13/228139, intron 8 of 11)	2	84988215	84993886	5672	1	53856	20363	Prg3
chr2	88007776	88008176	401	*	6.579570518838	5.95833485866824	6.22462560151468	6.77542245079574	-0.0144521425713227	0.391605104567296	0.99991930760513	0.348174716683034	0.0687415065714312	0.261519199812885	-0.608812310326458	0.00257497954854227	0.0270059358025537	Promoter (<=1kb)	2	88005817	88006776	960	2	258643	-1000	Olfr1160
chr2	90700519	90700919	401	*	6.83976559900614	6.19829741347492	6.54685952933875	7.00647574113628	-0.0233672412999158	0.243648704654023	0.92363478100022	0.283721603586574	0.11774413448074	0.35292402984014	-0.609987770740689	0.00218564512238572	0.0239049855892469	Exon (ENSMUST00000057481.6/59015, exon 14 of 37)	2	90677215	90736328	59114	1	59015	23304	Nup160
chr2	91320763	91321163	401	*	5.87177958133584	5.2809701746531	5.34009855149397	6.14141263769012	-0.00220869290474641	0.87999921343922	0.99991930760513	0.512441282411668	0.015600598647913	0.111647253779281	-0.613176673524945	0.00329074146143747	0.0323152925717366	Intron (ENSMUST00000064652.13/228356, intron 3 of 8)	2	91264974	91276931	11958	1	77038	55789	Arfgap2
chr1	165849248	165849648	401	*	7.44008649759478	6.53215531363699	7.28857826972854	7.53291746548457	-0.115449471494142	0.0375210283346768	0.543549046017336	0.120639189851041	0.494124682940676	0.750253599161695	-0.71256810110734	0.00204970577772026	0.0228300286313469	Intron (ENSMUST00000161971.7/12503, intron 1 of 7)	1	165788681	165877277	88597	1	12503	60567	Cd247
chr2	93785827	93786227	401	*	5.55190675293567	5.02586768272771	5.04530392133105	5.81182965091028	-0.00109381315021163	0.940601110481704	0.99991930760513	0.491805676944511	0.019635071438995	0.127111519743191	-0.564326448649239	0.00556642360459942	0.0471497943237365	Intron (ENSMUST00000184931.7/14043, intron 8 of 11)	2	93661028	93822568	161541	2	14043	36341	Ext2
chr2	94387838	94388238	401	*	5.53326695180992	4.68525264829737	5.17022353225137	5.73278947566917	-0.0411273386767695	0.150063952608407	0.830691219452102	0.330493167581315	0.0916662838562352	0.306827507643394	-0.815854051824892	0.000451007050318205	0.00707063578980194	Intron (ENSMUST00000111237.8/74569, intron 1 of 23)	2	94406151	94411682	5532	1	66457	-17913	2810002D19Rik
chr2	94449862	94450262	401	*	6.79655372556627	6.14896294999022	6.29563601037241	7.05424257267631	-0.00648464442382938	0.661196280165357	0.99991930760513	0.502031659075882	0.0161407532062463	0.113601435863768	-0.682479164901509	0.00131839986060027	0.016417252304515	Distal Intergenic	2	94411682	94438136	26455	2	11800	-11726	Api5
chr1	166321526	166321926	401	*	5.65487042606297	4.34120392784799	5.64138949464566	5.6637882353903	-0.790581203302746	0.000300888259439433	0.0607309592871348	0.00889556119324734	0.957410793715382	0.984610234862336	-1.05156479628904	5.78649283310345e-05	0.00140689210663348	Distal Intergenic	1	166379097	166393621	14525	1	27878	-57171	Tada1
chr2	102778701	102779101	401	*	5.00736670143753	3.99137872475107	4.44174120252524	5.28977692201865	-0.01827700678626	0.423892759971017	0.99991930760513	0.385795001655838	0.0708497871374389	0.265823285479713	-0.766781003590304	0.00326653099096626	0.0321530643090304	Intron (ENSMUST00000080210.9/20511, intron 10 of 10)	2	102737907	102746760	8854	2	102637542	-31941	Gm13872
chr2	102789901	102790301	401	*	5.28841262712501	4.4674369102098	4.99934508188444	5.45325822249657	-0.0417540657311539	0.157606220139481	0.841725889376996	0.236537576578895	0.214366038801614	0.488331954711341	-0.691266252251215	0.00297491488599599	0.0300948870953439	3' UTR	2	102737907	102746760	8854	2	102637542	-43141	Gm13872
chr2	103117067	103117467	401	*	6.61616114414414	5.41722810644173	6.53048932031872	6.67057381024465	-0.557737767837807	0.00137364069448623	0.135873661277399	0.0696372014107239	0.678119851090485	0.863475683906082	-0.996878523164676	6.19589051877811e-05	0.00148049485356399	Distal Intergenic	2	103073675	103092644	18970	1	56369	43392	Apip
chr2	103234370	103234770	401	*	5.73636593352273	4.8343084872937	5.58296070727385	5.83026343918072	-0.123406190634776	0.0330641183549177	0.517425696885118	0.124383936712975	0.467053533660102	0.730312194690797	-0.713403087112153	0.00150765323050072	0.0181689305375634	Distal Intergenic	2	103263433	103303278	39846	2	13661	68508	Ehf
chr2	103285245	103285645	401	*	5.99191623906274	5.12684249436389	5.86878762422612	6.06852613428148	-0.192482217245152	0.0154406068177413	0.393194324926976	0.107395249860189	0.507781152055161	0.760591002902779	-0.74202919426109	0.000626487230532772	0.00918749867518035	Intron (ENSMUST00000090475.9/13661, intron 1 of 8)	2	103263433	103303278	39846	2	13661	17633	Ehf
chr1	166818876	166819276	401	*	5.45380761186827	4.00296897559778	5.37235769364039	5.50566010959966	-0.688197719780579	0.000609140608968033	0.0900297259243255	0.0606682736535725	0.72841049725444	0.888461276484855	-1.17913654032316	3.57898820085102e-05	0.000947142830865045	Distal Intergenic	1	166662055	166681845	19791	2	240894	-137031	Fmo9
chr2	103847242	103847642	401	*	6.45673612072546	5.93626486069565	5.91378861389664	6.73065601669445	0.0014241406402351	0.916830120229554	0.99991930760513	0.560196761158579	0.00790418785401328	0.0754428244763367	-0.582049150073164	0.00361859783047415	0.0346160486314016	Distal Intergenic	2	103804452	103810622	6171	2	78031	-36620	4930547E08Rik
chr2	106455363	106455763	401	*	4.85359779826621	4.00175130102194	4.24975948112293	5.14990757530922	-0.0105768933198014	0.608895397804266	0.99991930760513	0.43720514072708	0.04558684673588	0.207189453118022	-0.722803552705191	0.00426281081001505	0.0389088562863705	Distal Intergenic	2	106463823	106523103	59281	2	329483	67340	Gm14015
chr1	168140024	168140424	401	*	4.97151485324974	3.70627861035614	4.38786696854778	5.26054313109815	-0.0511583447282986	0.133291918158864	0.810552124792252	0.425359838169984	0.0502229529592839	0.218984171538325	-1.17720434514743	0.000115430511534153	0.00242632312927742	Intron (ENSMUST00000188912.6/18514, intron 7 of 7)	1	168119364	168432270	312907	2	18514	291846	Pbx1
chr2	113821126	113821526	401	*	5.80051267561439	4.45103561159949	5.4170725654271	6.00914859899836	-0.296058534854642	0.00713566276324594	0.282563452478509	0.365105376183122	0.0666624976870715	0.256698322106574	-1.32690611915113	5.81016177289036e-07	3.14857833861924e-05	Intron (ENSMUST00000024005.7/20394, intron 2 of 5)	2	113776362	113829121	52760	2	20394	7595	Scg5
chr2	114058227	114058627	401	*	6.05887534952851	5.00090749216296	6.03876896119074	6.07212560101081	-0.589787787188152	0.00108716456073947	0.119645572935654	0.0132113808769472	0.933936399513564	0.976430974601265	-0.856068950751484	0.000221989840189585	0.00405242980461542	Promoter (4-5kb)	2	114047282	114053548	6267	2	11464	-4679	Actc1
chr2	116908870	116909270	401	*	5.37783751014867	4.26240084049977	5.08350791823834	5.54523725138393	-0.141665904018763	0.0273243599996852	0.481272511313647	0.249288944813506	0.186725770468537	0.454369375916329	-1.0007095194347	9.28203651434064e-05	0.0020376435518564	Intron (ENSMUST00000126467.1/320975, intron 1 of 2)	2	116900152	116912791	12640	1	320975	8718	D330050G23Rik
chr2	117053925	117054325	401	*	5.42158053681837	4.43785649288982	4.59876367816512	5.78870028688564	-0.00717422761245188	0.704559340991481	0.99991930760513	0.66297855131436	0.00502078769709953	0.0576550061810945	-0.989732028062775	0.000272519345752518	0.00475922984661965	Distal Intergenic	2	117121374	117182279	60906	1	114715	-67049	Spred1
chr1	168272134	168272534	401	*	5.36149744101181	4.59611222914047	5.11409721499228	5.50561944799152	-0.0470702049570154	0.130091577206899	0.80434742862366	0.209304517905351	0.254768823194891	0.535293081669871	-0.663102115918076	0.00302513888872382	0.0304611123410312	Intron (ENSMUST00000188912.6/18514, intron 2 of 7)	1	168119364	168432270	312907	2	18514	159736	Pbx1
chr2	117440416	117440816	401	*	5.23514234397514	4.45229972487586	4.51454924755111	5.5709701576929	-0.00140932047038283	0.933872376330533	0.99991930760513	0.634398753891846	0.00580393758877044	0.0628087367739498	-0.792230336566647	0.00100500512811449	0.0133087930615193	Distal Intergenic	2	117279993	117343001	63009	2	19419	-97415	Rasgrp1
chr2	118263661	118264061	401	*	5.64880861940545	5.07138690998635	5.21692144925196	5.87836251807119	-0.00674580926388376	0.657982606539976	0.99991930760513	0.413914424488522	0.0408361160496938	0.193976066319326	-0.579528762889075	0.00453225717757881	0.0406947264296449	Intron (ENSMUST00000189100.1/71313, intron 1 of 1)	2	118130424	118279430	149007	2	71313	15369	Fsip1
chr2	118267198	118267598	401	*	6.25257635575409	5.65483250112389	5.80754138466631	6.48763632546301	-0.00762545216736677	0.617956285820541	0.99991930760513	0.432516706893358	0.0336831755121228	0.174037867765016	-0.617218590536582	0.00297857355008705	0.0301075154474103	Intron (ENSMUST00000189100.1/71313, intron 1 of 1)	2	118130424	118279430	149007	2	71313	11832	Fsip1
chr2	118400131	118400531	401	*	5.14524585147634	4.49787849927039	4.29508775265269	5.52025825558315	0.00902587605274248	0.638887601667178	0.99991930760513	0.685213932562941	0.00401550030473412	0.050613544438711	-0.659738042591244	0.00479476523234827	0.0424010000122211	Intron (ENSMUST00000110877.7/27103, intron 1 of 10)	2	118388618	118475234	86617	1	27103	11513	Eif2ak4
chr1	168327089	168327489	401	*	5.31017000091229	4.23600390338736	5.18213297299522	5.38962145210667	-0.239146663557099	0.0109030069251773	0.342184571614044	0.099272199620241	0.568406619660795	0.801102037875715	-0.856229431197166	0.000593838576059393	0.00880693102233052	Intron (ENSMUST00000188912.6/18514, intron 2 of 7)	1	168119364	168432270	312907	2	18514	104781	Pbx1
chr1	168345412	168345812	401	*	7.35413019411481	6.59903541211606	7.03800110972559	7.53196540702964	-0.033640869280234	0.18199993049582	0.872790976959038	0.286465784043548	0.130630900148654	0.373667046145723	-0.697956433623732	0.00144361394603201	0.0175837950267048	Intron (ENSMUST00000188912.6/18514, intron 2 of 7)	1	168119364	168432270	312907	2	18514	86458	Pbx1
chr1	168357160	168357560	401	*	6.46531895557919	5.38326380333803	6.09237034339613	6.66929048145277	-0.103708470162861	0.0434726199383256	0.571746770886681	0.336656981854634	0.0884249527711314	0.300958711130586	-1.0399041992883	3.29396049668877e-05	0.000885311685080999	Intron (ENSMUST00000188912.6/18514, intron 2 of 7)	1	168119364	168432270	312907	2	18514	74710	Pbx1
chr2	119511847	119512247	401	*	5.92899717461227	5.04507227182194	5.40660995296165	6.19505898392187	-0.0190694174867526	0.370977827623762	0.994182373921564	0.433672447824245	0.0424393720569837	0.198394534567284	-0.817248039282144	0.000991069941439414	0.0131731360878103	Distal Intergenic	2	119373042	119477687	104646	2	68142	-34160	Ino80
chr1	168362871	168363271	401	*	6.46364542367567	5.8015580591167	6.01097277610601	6.70187142554577	-0.00965667358988298	0.556049849851372	0.99991930760513	0.431779645163957	0.036338506419035	0.181725266211657	-0.653840175397522	0.0024739158504986	0.0261823197530845	Intron (ENSMUST00000188912.6/18514, intron 2 of 7)	1	168119364	168432270	312907	2	18514	68999	Pbx1
chr2	120086359	120086759	401	*	5.49683942981624	4.62432439200076	5.12690111797261	5.69946353172369	-0.0419961616725595	0.148768668118164	0.830003172128529	0.326332304675328	0.0971414065859682	0.317040514642453	-0.82085923047471	0.000500712142268982	0.00767881567720302	Promoter (<=1kb)	2	120041493	120085678	44186	2	640524	-681	Sptbn5
chr2	120518260	120518660	401	*	7.17819582699194	6.29858943662097	6.58759945357158	7.46974568264844	-0.0138205618432391	0.475358227580772	0.99991930760513	0.505954278136731	0.0216466866836565	0.134772969458804	-0.846629717325699	0.000725239097269896	0.0103059858521027	Intron (ENSMUST00000055241.12/20402, intron 15 of 21)	2	120506820	120563843	57024	2	20402	45183	Zfp106
chr1	31142375	31142775	401	*	6.00874590760144	5.34211043237878	5.80496807601931	6.13018229076632	-0.0445727384287863	0.122691329983045	0.7913508731194	0.18139083588313	0.287110909906526	0.570703751693574	-0.587095407077085	0.00353393142142309	0.0340341845682312	Intron (ENSMUST00000186448.1/ENSMUST00000186448.1, intron 1 of 2)	1	31176401	31204725	28325	1	266744	-33626	Lgsn
chr1	168475677	168476077	401	*	6.46162936618992	5.48925670024019	6.17321012189684	6.62615932375504	-0.0935710008997724	0.0505073652878705	0.601894039174491	0.246977162674725	0.18727911029929	0.455079333429541	-0.876529649745552	0.000260668369208575	0.00460538698696508	Distal Intergenic	1	168490643	168490762	120	1	102465178	-14566	Mir6348
chr2	121884898	121885298	401	*	6.73380936490183	5.59599143846622	6.27482781609016	6.97463277974982	-0.11918409726935	0.0339848658733448	0.524959242367146	0.455678674707307	0.0261543318310557	0.149585054442178	-1.18815759733495	1.24205526561997e-06	5.82913593527246e-05	Intron (ENSMUST00000110586.9/319996, intron 1 of 8)	2	121866970	121936220	69251	1	319996	17928	Golm2
chr2	122081961	122082361	401	*	6.80218663381838	5.98555087239975	6.39557595375878	7.020952438784	-0.0318887018555711	0.181134733228162	0.871242450840698	0.406709144501477	0.0391948728230526	0.189375556109757	-0.831529745999849	0.000136029414985871	0.00277071899321404	Intron (ENSMUST00000036450.7/214585, intron 19 of 39)	2	122053520	122118386	64867	2	214585	36025	Spg11
chr1	168497895	168498295	401	*	5.73790507599844	4.61376020747134	5.67804288828259	5.77647633681329	-0.287829688718859	0.00742294446858898	0.288847350022258	0.0416397981490938	0.812264800705878	0.927788153032064	-0.810148464102607	0.00128025507018189	0.016088195253161	Distal Intergenic	1	168490643	168490762	120	1	102465178	7252	Mir6348
chr2	122266465	122266865	401	*	6.85154147227665	6.01725464645817	6.65157110524178	6.97094772421505	-0.117007082890391	0.0326134002485565	0.516153287937559	0.185399570962637	0.269436131414616	0.551602203384748	-0.75864257279333	0.000300954749909932	0.00515315391518157	Distal Intergenic	2	122279247	122298449	19203	2	214593	31584	Duox2
chr1	168502939	168503339	401	*	6.16965440647847	5.44298096397279	5.74651462816727	6.39550535188742	-0.0163560084333344	0.393287952240359	0.99991930760513	0.379215909106624	0.0620118051373647	0.246382459042854	-0.684344603526821	0.00218509515183356	0.0239049855892469	Distal Intergenic	1	168490643	168490762	120	1	102465178	12296	Mir6348
chr2	122731322	122731722	401	*	5.22023607488874	4.01838875278489	5.19317304509863	5.23800011049393	-0.475772851001975	0.00221966155468569	0.169836401100024	0.0254274386435348	0.882411149305208	0.956580400605021	-0.915951950859954	0.000440426182371873	0.00694178352556097	Distal Intergenic	2	122733290	122738362	5073	2	75915	6640	Bloc1s6os
chr1	168708658	168709058	401	*	7.04844136050741	6.00931130037827	6.7129542121145	7.23535050900628	-0.10683283950256	0.0413687381036699	0.561489664481895	0.298654511180319	0.122201191781234	0.360147224442321	-0.984734766220904	6.30271382687669e-05	0.00149885194500746	Distal Intergenic	1	168490643	168490762	120	1	102465178	218015	Mir6348
chr1	168967941	168968341	401	*	4.99499098815741	3.55752106152372	4.25427930961855	5.33720886200217	-0.0502345303760807	0.136455749603318	0.814867826207092	0.562201868789556	0.0144205276374616	0.107095872576717	-1.39454881251783	1.13436698609276e-05	0.000361263699294571	Distal Intergenic	1	169018974	169019089	116	2	102466632	50748	Mir6354
chr2	125820657	125821057	401	*	6.42645698274017	5.80107910307769	5.91760054855164	6.68726208037858	-0.00546636587000819	0.725849601973296	0.99991930760513	0.479422383985972	0.0235835279013348	0.141337098244247	-0.639953367873658	0.00309645723005724	0.031016452756201	Distal Intergenic	2	125736986	125782870	45885	2	70354	-37787	Secisbp2l
chr2	126579311	126579711	401	*	5.45702801818286	4.79194221659957	5.12153787898552	5.6439385548405	-0.0188194460370164	0.344350755720389	0.985281509065801	0.302687027912649	0.117478832141209	0.352655797657893	-0.603543685893215	0.00456576898824169	0.0408971103851753	Intron (ENSMUST00000061491.13/26458, intron 7 of 9)	2	126552407	126588243	35837	1	26458	26904	Slc27a2
chr2	126909597	126909997	401	*	4.54361124624846	3.57028458367203	3.99530067775044	4.81955559766401	-0.0212072620712868	0.387027338539562	0.99991930760513	0.339391688679731	0.104413118104488	0.330559943794998	-0.745391114630559	0.00506853084641302	0.0441828355360895	Intron (ENSMUST00000028844.10/66552, intron 12 of 14)	2	126902250	126902385	136	2	102466258	-7212	Mir3473g
chr2	127991314	127991714	401	*	6.33869082250772	5.63005028833292	5.78218816136232	6.61770761216341	-0.00790370930471618	0.643859657244492	0.99991930760513	0.498539464040789	0.021735087150912	0.135106241724366	-0.72281303647101	0.00183665570071962	0.0211152014336758	Intron (ENSMUST00000028859.7/74121, intron 11 of 17)	2	128126038	128162547	36510	1	12125	-134324	Bcl2l11
chr2	128095312	128095712	401	*	5.6016188353266	4.61878667210317	5.24369876527153	5.7988227165698	-0.0729467159301773	0.0729824869445805	0.682613899275362	0.311784617841375	0.110477976155218	0.341004674362979	-0.930840430159567	0.000155508795393833	0.00307838409392135	Intron (ENSMUST00000028859.7/74121, intron 16 of 17)	2	128126038	128162547	36510	1	12125	-30326	Bcl2l11
chr2	128832899	128833299	401	*	7.17486730160215	5.83703715229819	6.84500062611351	7.35916028832144	-0.378543523604448	0.0041225926334874	0.222441920453094	0.290603854991274	0.130773687076258	0.373925632429789	-1.28254078595466	1.11319992123398e-06	5.31739205205873e-05	Intron (ENSMUST00000110325.7/72477, intron 8 of 18)	2	128818118	128854261	36144	1	72477	14781	Tmem87b
chr2	129186584	129186984	401	*	6.8430373058951	6.00364429871121	6.62067165395038	6.974267872337	-0.0615341628390962	0.0922379416461664	0.730987896112175	0.180682166870053	0.321149221247512	0.604839746809517	-0.67739830048667	0.00281296962354448	0.0288835212229298	Distal Intergenic	2	129158666	129180667	22002	2	100048701	-5917	AI847159
chr2	129558949	129559349	401	*	6.48569608619678	5.68842367847756	6.15619731409388	6.66981730332788	-0.0397590374745509	0.144700940970799	0.827798531327379	0.30956875223568	0.101234788596595	0.32465307942492	-0.756270630884874	0.000518761380577954	0.0079189178148515	Distal Intergenic	2	129458359	129536602	78244	2	228592	-22347	F830045P16Rik
chr2	129949313	129949713	401	*	5.74790081578141	4.5690930486731	5.21460402027254	6.01815150642659	-0.0594999059422717	0.10321377613122	0.754200750633322	0.438965894002227	0.0412465291756259	0.195081558475102	-1.15402866265889	4.14452049255444e-05	0.00107404990606841	Distal Intergenic	2	130012349	130050399	38051	1	21818	-62636	Tgm3
chr2	129960563	129960963	401	*	6.14094065802518	4.76357360824742	5.65199934860226	6.39388282421022	-0.174410859240058	0.019353136751746	0.425598646419118	0.425620456580918	0.044017021307737	0.202846933464284	-1.38042894231141	1.35864810371551e-06	6.29349240536055e-05	Distal Intergenic	2	130012349	130050399	38051	1	21818	-51386	Tgm3
chr2	130861232	130861632	401	*	6.40585931485701	5.47677459287204	6.16782980100546	6.54519554182189	-0.0717317977680748	0.077958719669743	0.698941050661301	0.180968845917291	0.331455428865655	0.615232894265681	-0.734903170847797	0.00229823441941889	0.0249032714230851	Intron (ENSMUST00000146975.1/228602, intron 1 of 3)	2	130873059	130906396	33338	2	613258	44764	A730017L22Rik
chr1	170196259	170196659	401	*	6.92406466231168	6.31240431018508	6.56138014067703	7.12342515115631	-0.0140322260944753	0.403605841349709	0.99991930760513	0.357592867821526	0.0640384963613714	0.250901223380178	-0.615617233348429	0.00251708167373754	0.0265379761018406	3' UTR	1	170193420	170215397	21978	2	16589	18738	Uhmk1
chr2	131529859	131530259	401	*	6.64457963530303	5.67325978801468	6.24275746357594	6.8612710759425	-0.0761693283663124	0.0618383808844157	0.646110033450665	0.409517566746788	0.0376910286445317	0.185080545965148	-1.00301694454045	1.01529486039681e-05	0.00032987974081637	Distal Intergenic	2	131545850	131562283	16434	2	11550	32024	Adra1d
chr2	131541499	131541899	401	*	5.70381589493208	4.81233707080726	5.60466574153719	5.76632192972007	-0.148521069790689	0.0250483533597992	0.465074666395023	0.0833629436744041	0.624651057392021	0.834977847285206	-0.685490217070015	0.00248780706230159	0.0262959153926035	Distal Intergenic	2	131545850	131562283	16434	2	11550	20384	Adra1d
chr2	132384614	132385014	401	*	5.26755900732684	4.50144491362557	5.04530392133105	5.39873188219371	-0.0453148510010386	0.138482997172439	0.817481624612918	0.188119684830605	0.303239913491888	0.587253021870782	-0.619858738015752	0.00502397380684817	0.0438995850446594	Promoter (<=1kb)	2	132337733	132385447	47715	2	246313	433	Prokr2
chr2	133443831	133444231	401	*	6.83130690300865	5.81561065649093	6.51077647600371	7.01122095376621	-0.115556856328293	0.0358504490340976	0.534217666429959	0.291795671524913	0.123027350038061	0.361440589507849	-0.963265273746171	4.87253957906068e-05	0.00122460547046372	Intron (ENSMUST00000149965.1/ENSMUST00000149965.1, intron 1 of 4)	2	133552159	133562885	10727	1	12156	-107928	Bmp2
chr2	133454090	133454490	401	*	6.18263519933009	5.17747170311692	5.93413490113771	6.32731595988309	-0.0919772533488416	0.0535043519609878	0.616824910715838	0.197592877711768	0.286828283105304	0.570457722623162	-0.815488958112701	0.00084619847968564	0.0116056713804593	Distal Intergenic	2	133552159	133562885	10727	1	12156	-97669	Bmp2
chr2	133761628	133762028	401	*	6.53880078011083	5.37697501851195	5.9730653259059	6.82125172165231	-0.0724474658818586	0.0702956358830056	0.674614276096811	0.572134370992716	0.00773269413090453	0.0744584941471921	-1.25411755431228	5.54635652698038e-07	3.03192732509899e-05	Distal Intergenic	2	133564708	133564794	87	1	100526500	196920	Mir3090
chr2	135092293	135092693	401	*	5.56342943952242	4.79244710970899	5.15900574715908	5.78124907351323	-0.0228674399821192	0.284467064790785	0.951722370643303	0.368355552779968	0.0653236331836683	0.253837744314836	-0.738180994800856	0.00100428995589491	0.0133063758568903	Intron (ENSMUST00000131552.4/18795, intron 3 of 32)	2	135169573	135215616	46044	2	78805	122923	4930545L23Rik
chr2	135314237	135314637	401	*	5.87149623809543	5.18674469363729	5.51266409504229	6.0691137663053	-0.0187286409278585	0.358367993350152	0.989644231483145	0.309782399806701	0.116388578772024	0.350971027205349	-0.6138349673214	0.00509724660700468	0.0443080550290157	Intron (ENSMUST00000131552.4/18795, intron 11 of 32)	2	135169573	135215616	46044	2	78805	-98621	4930545L23Rik
chr2	136948570	136948970	401	*	7.00014187778265	6.21485580941518	6.74129182722579	7.15004823369845	-0.0616265196023024	0.0811929987866575	0.705944833906407	0.240114545312917	0.177348109134067	0.441364875431415	-0.734493442376237	0.000546245437418594	0.00825797489718083	Intron (ENSMUST00000028737.12/74243, intron 2 of 5)	2	136873780	136891389	17610	2	59030	-57181	Mkks
chr2	140847534	140847934	401	*	6.75217816790017	5.54141910361058	6.50002287894389	6.89871078335664	-0.392997298992926	0.003733243068254	0.217541502883406	0.221325387621785	0.220210708045926	0.495100023255486	-1.13925924123745	4.63889826620878e-06	0.000173252621651778	Intron (ENSMUST00000110067.7/72899, intron 4 of 16)	2	140650914	140671469	20556	2	71436	-176065	Flrt3
chr2	148622728	148623128	401	*	5.87005645548367	4.95906709206999	5.91307418784205	5.8406484217567	-0.489989860355751	0.00195671586443981	0.159486707097669	-0.0365492451143689	0.813702189101707	0.92826727513253	-0.664157855742479	0.00165650971009904	0.0194863216773621	Distal Intergenic	2	148672601	148676027	3427	1	56488	-49473	Nxt1
chr2	150982794	150983194	401	*	5.79215187878528	4.59100599979396	5.31938719903252	6.03859450503886	-0.0818325013733008	0.0644786026132354	0.656517399199719	0.397646725631965	0.056891298769798	0.234899334909031	-1.1423515793509	2.87620032850314e-05	0.000790030089133209	Intron (ENSMUST00000109896.7/78177, intron 1 of 23)	2	150934519	151039382	104864	2	78177	56188	Ninl
chr2	155335576	155335976	401	*	6.17793888729397	5.38883498157686	5.84149642557951	6.36529122291329	-0.0293206881674016	0.221519898015141	0.904414574866858	0.300801958715293	0.120440491112461	0.357281285872053	-0.696877533549994	0.00184905725526203	0.0212023358044174	Intron (ENSMUST00000077626.12/228812, intron 3 of 11)	2	155356817	155356925	109	1	735287	-20841	Mir695
chr2	155807237	155807637	401	*	6.41910204311886	4.7736370164425	5.15659331509268	6.89292807290076	-0.0134719622696741	0.562397048310924	0.99991930760513	0.683975193586417	0.00475493709522821	0.0558344716864824	-1.36903147663863	0.000132455865704042	0.00271230527624457	Exon (ENSMUST00000029141.5/17391, exon 5 of 9)	2	155817730	155819426	1697	2	613262	11789	BC029722
chr2	156850810	156851210	401	*	6.41178014896233	5.67527320910545	5.92115798129286	6.665391824897	-0.0126449250031539	0.4507214818399	0.99991930760513	0.491863027610484	0.0178601120904466	0.12047107898955	-0.772673307884381	0.00041835520122326	0.00667391419984641	Exon (ENSMUST00000176281.1/228839, exon 1 of 2)	2	156840007	156855570	15564	1	228839	10803	Tgif2
chr2	158214348	158214748	401	*	5.7699049983005	5.04619484268636	5.49811863652289	5.92626424010005	-0.0394808802816168	0.146862126848945	0.829623197064315	0.244671533087636	0.176087514988873	0.439769898975509	-0.664465185277161	0.00167026337736861	0.0196129352260506	Intron (ENSMUST00000103121.9/228846, intron 4 of 15)	2	158182533	158229222	46690	2	228846	14474	D630003M21Rik
chr2	159422725	159423125	401	*	5.41210654614139	4.09530058890789	4.66024471703142	5.75781576208564	-0.0305781756803014	0.249002526555979	0.929166876160634	0.591057262491464	0.0106794557096105	0.0899378941533267	-1.2511606595832	3.08288678961325e-05	0.000836228857525713	Distal Intergenic	2	159947341	159981288	33948	1	71081	-524216	4933416E03Rik
chr2	159629386	159629786	401	*	5.00207173792711	3.57378669401587	4.29289263588839	5.33422161206087	-0.0593971840250012	0.107099245719681	0.761481252591964	0.572339784018705	0.0126470763889166	0.0993551139458852	-1.43297759680058	4.88042898372878e-06	0.000180626484254092	Distal Intergenic	2	159947341	159981288	33948	1	71081	-317555	4933416E03Rik
chr2	163802377	163802777	401	*	5.5072779905213	4.46674703131703	4.84149642557951	5.82508592769588	-0.0169585954885353	0.410608054866124	0.99991930760513	0.590309005236428	0.00914024524912186	0.0821224984044461	-1.02196387122467	0.000100009635454417	0.00216690434772094	Distal Intergenic	2	163820861	163833146	12286	1	22403	-18084	Ccn5
chr2	164522159	164522559	401	*	6.19257430837282	5.45670629990866	5.83144073711447	6.39123390184995	-0.0229566265756183	0.28192760780487	0.949315607331025	0.325079204793359	0.0964252964004731	0.315608071790835	-0.676423478791543	0.00208749157486775	0.0231435138746793	Distal Intergenic	2	164497520	164508301	10782	1	78928	24639	Pigt
chr2	165443109	165443509	401	*	5.47617387198656	4.73086767800735	4.94629796901424	5.74511577780796	-0.0122936232507902	0.508194323099833	0.99991930760513	0.470606678019404	0.0285948453747797	0.158080573450917	-0.766287763155822	0.00120098465058919	0.0153272023198054	Exon (ENSMUST00000152284.1/ENSMUST00000152284.1, exon 2 of 3)	2	165405028	165473230	68203	2	114644	29721	Slc13a3
chr2	166142118	166142518	401	*	6.04358452240359	5.19659044418695	5.93694914191451	6.11053334254029	-0.164993870120913	0.020171217522537	0.432918690848815	0.0888047789167482	0.584416162011645	0.810101631474849	-0.68392940676431	0.00145204315491063	0.0176649340618346	Intron (ENSMUST00000109249.8/72043, intron 1 of 20)	2	166073089	166155663	82575	2	72043	13145	Sulf2
chr2	167617384	167617784	401	*	6.10352650752123	5.0388908998263	6.0319778818248	6.14932734833126	-0.434809937270505	0.00286550709204409	0.194000266052698	0.0551770001184377	0.733153262705038	0.89063787388692	-0.851102346005025	0.000241357164181378	0.00433471220386713	Exon (ENSMUST00000144830.1/66589, exon 2 of 2)	2	167607638	167661496	53859	2	66589	43712	Ube2v1
chr2	170459370	170459770	401	*	6.76615442233552	6.19361525421219	6.19238186124053	7.051570355308	6.93286138661949e-05	0.996198452958681	0.99991930760513	0.561944191406917	0.00934893652311537	0.083086137396111	-0.621238436781168	0.00328838698866456	0.0323109080632519	Distal Intergenic	2	170346991	170427845	80855	2	76960	-31525	Bcas1
chr2	172467393	172467793	401	*	6.47445867171844	5.25147616792637	5.90015364949484	6.76007023923991	-0.0748868061837492	0.0709628022726358	0.677319935283369	0.529859432149234	0.0150368450979743	0.109662958469594	-1.2696118532179	2.19241129422401e-06	9.24402007633826e-05	Promoter (4-5kb)	2	172472520	172474331	1812	1	76426	-4727	Fam209
chr2	172474047	172474447	401	*	6.86622857526175	6.10007365850617	6.46468515269849	7.08279895850138	-0.0233545440772948	0.274194893155823	0.944355816349088	0.37127162643721	0.0636607048491985	0.250038790746431	-0.743341246937238	0.000940786494214368	0.012689612598865	Promoter (1-2kb)	2	172472520	172474331	1812	1	76426	1527	Fam209
chr2	173057243	173057643	401	*	5.49749925769473	4.83068881031235	5.13059337472016	5.69876190767405	-0.0152126754073264	0.410274155794013	0.99991930760513	0.332931391650648	0.089993648398888	0.304094516979615	-0.603821612978008	0.00434359002677335	0.0394515782762596	Distal Intergenic	2	173020498	173034734	14237	1	56190	36745	Rbm38
chr2	174803275	174803675	401	*	5.94358356850241	5.28868950317556	5.40965216179817	6.21407658100289	-0.00468023338635506	0.77117915911787	0.99991930760513	0.490337760434859	0.0226339263933146	0.138080857091757	-0.644146892550798	0.00347611146791729	0.0336394409031609	Distal Intergenic	2	174760619	174784042	23424	1	13616	42656	Edn3
chr1	172296590	172296990	401	*	5.62647152618755	4.42179590146903	5.47763842610634	5.71779474360073	-0.35953423737502	0.00462027271707042	0.234465485437807	0.109016854227884	0.533548537760569	0.77729808007755	-0.993306499877559	0.00014001434279848	0.00283111154333601	Promoter (1-2kb)	1	172271709	172298064	26356	2	98660	1074	Atp1a2
chr2	178494053	178494453	401	*	6.40953197360731	5.33491481612415	6.53544440368184	6.31903870332561	-0.4888381072585	0.00205308056463397	0.163866002126791	-0.103851419586814	0.561245041787503	0.796385627083016	-0.63765255847851	0.0056198517378505	0.0474548372874704	Distal Intergenic	2	178430531	178487366	56836	1	381409	63522	Cdh26
chr2	178575300	178575700	401	*	5.37645328024928	4.24368367528496	4.81367899365799	5.65780609310759	-0.045023562672426	0.146251222439825	0.828397696177692	0.478208639502082	0.0272923249625756	0.153406876412434	-1.10916605201403	4.04285621591119e-05	0.00105097433908318	Distal Intergenic	2	178430531	178487366	56836	1	381409	144769	Cdh26
chr2	178579357	178579757	401	*	6.60178261304491	5.81748149752535	6.2668287185123	6.78844418851938	-0.0276864461121475	0.252175019930633	0.931194753678792	0.26545407130904	0.172917126181436	0.435355570296259	-0.637167194795252	0.00497548315178369	0.0436236610257848	Distal Intergenic	2	178430531	178487366	56836	1	381409	148826	Cdh26
chr2	178691333	178691733	401	*	7.30485409803671	6.62857581001889	6.86472908430385	7.53786618580451	-0.0117484141098054	0.498069267560187	0.99991930760513	0.401709533034779	0.0501407270388723	0.21881660282734	-0.647567004404769	0.00307762994746935	0.0308707948695023	Distal Intergenic	2	178430531	178487366	56836	1	381409	260802	Cdh26
chr1	172302401	172302801	401	*	5.94111126493041	4.80256664778046	5.59934641492945	6.13092490864777	-0.150776749342198	0.0243196735993159	0.461316693893781	0.308530665748374	0.110514774330391	0.341065753032538	-1.07786223221787	1.89611640586842e-05	0.000555971596847474	Promoter (4-5kb)	1	172271709	172298064	26356	2	98660	-4337	Atp1a2
chr2	179290748	179291148	401	*	6.13095332199884	5.51042257238415	5.75797370887659	6.33493870287382	-0.0139280022628064	0.405603693052332	0.99991930760513	0.36978735570962	0.0561998796170523	0.233414030356309	-0.6311366055228	0.00194811508742577	0.0220116739548035	Distal Intergenic	2	179414936	179416882	1947	1	68175	-123788	4930591A17Rik
chr2	180216362	180216762	401	*	6.6257707254885	5.86163930179885	6.28885366430387	6.81334307671835	-0.0357149434594661	0.15473798418177	0.838729784243218	0.342611019949107	0.0688922691392112	0.261818919546022	-0.76401781697716	0.000275451803465187	0.00480372562245537	Intron (ENSMUST00000015791.5/16776, intron 2 of 78)	2	180176373	180225859	49487	2	16776	9097	Lama5
chr2	180227348	180227748	401	*	7.01021590454361	6.29959219879792	6.66747780126409	7.20047818985463	-0.0284875254633741	0.191486211059665	0.882440236984422	0.355166680977456	0.0576560751605354	0.236415932648419	-0.730532698445197	0.000322911092360456	0.00545433732883632	Promoter (1-2kb)	2	180176373	180225859	49487	2	16776	-1489	Lama5
chr2	180963054	180963454	401	*	6.43514510710657	5.66650566343085	6.10973903958699	6.61735114905498	-0.038976872320081	0.137653512876951	0.816381919197313	0.330897727272017	0.0746115166845337	0.27363428253677	-0.760979987403221	0.000245814134203149	0.00438829965453849	Promoter (3-4kb)	2	180967225	180982526	15302	1	228998	-3771	Arfgap1
chr3	9500967	9501367	401	*	7.13270754486356	6.20375957945921	6.87796933692866	7.28054458031276	-0.0793708802176107	0.0645006015985014	0.656517399199719	0.211886056501513	0.25162650451864	0.53139467736461	-0.788428101303792	0.000826896119892306	0.0114129938492539	Intron (ENSMUST00000041124.12/170753, intron 2 of 8)	3	9403064	9437233	34170	1	320088	97903	C030034L19Rik
chr3	9600118	9600518	401	*	6.76675585179083	6.07551748311917	6.35579261515157	6.98739863216094	-0.0146084497360628	0.430369223114387	0.99991930760513	0.364124073278463	0.0714098575292522	0.267069404633118	-0.638627600511452	0.00359436016796457	0.0344567558388683	Intron (ENSMUST00000041124.12/170753, intron 1 of 8)	3	9427020	9610085	183066	2	170753	9567	Zfp704
chr3	9666102	9666502	401	*	7.23813464601117	6.11687969475577	6.83572357700595	7.45508172736635	-0.0838484451593784	0.061203805197784	0.644465104931945	0.339757397295937	0.0928267007706046	0.309144144428044	-1.03845093951541	7.27160965123686e-05	0.00167427974476681	Distal Intergenic	3	9427020	9610085	183066	2	170753	-56017	Zfp704
chr3	10448303	10448703	401	*	5.87745576734341	4.9970422724001	5.70499221648703	5.98194792958309	-0.127116440201536	0.0307200661588747	0.503744075499738	0.144768364470119	0.391943469804914	0.670491041651631	-0.739139820162297	0.000802187554663617	0.0111489566011719	Distal Intergenic	3	10417817	10440102	22286	2	74718	-8201	Snx16
chr3	13482308	13482708	401	*	5.03600281465447	3.81925707789014	4.47956987533935	5.31499355624206	-0.0376458484794537	0.201647934017947	0.888783877440828	0.360311273620398	0.0878875477889699	0.299884821261223	-0.96416704561813	0.000850058967387032	0.0116445639197423	Intron (ENSMUST00000191806.2/76897, intron 2 of 2)	3	13471655	14182287	710633	1	76897	10653	Ralyl
chr3	14904006	14904406	401	*	5.11904799252891	3.67638806188574	4.8766420280897	5.26062519167075	-0.174291014904647	0.0176418161977259	0.413246931318882	0.157584434678857	0.408296992891192	0.68413806155222	-1.05797970381832	0.000423965656561263	0.00674618473389393	Distal Intergenic	3	14886273	14900770	14498	1	12349	17733	Car2
chr3	15009542	15009942	401	*	5.50776834239384	4.79022679526637	4.88052977948173	5.81234601949423	-0.00359244324109215	0.827148477998861	0.99991930760513	0.561095687989549	0.0115858941792966	0.0945106313101022	-0.725801767900027	0.00165385297490192	0.0194734878408831	Distal Intergenic	3	14971201	15002727	31527	1	77127	38341	A930001A20Rik
chr3	15126770	15127170	401	*	6.24591765392411	5.41246863942498	6.22635199536681	6.25881554905447	-0.322355615232872	0.0056515706823005	0.255312005036584	0.0127456839854115	0.933767185547671	0.976392994944744	-0.652729228925881	0.00162028732874259	0.0191430683597292	Distal Intergenic	3	14971201	15002727	31527	1	77127	155569	A930001A20Rik
chr3	15154120	15154520	401	*	5.65932776471997	4.78020957585134	5.58206209131189	5.70863101854918	-0.156402095699746	0.0230180729543536	0.454279535680122	0.0675374920124437	0.690003828536273	0.869557628294356	-0.664351207770086	0.00309356029322241	0.0309995565582464	Intron (ENSMUST00000194008.1/ENSMUST00000194008.1, intron 4 of 4)	3	15296551	15332302	35752	2	751864	177782	Gm9733
chr3	15195944	15196344	401	*	6.6599333325124	6.12433179136999	6.11617456370618	6.93416013066354	0.000785919319309786	0.952806918888623	0.99991930760513	0.566081382759962	0.00687912453373545	0.0694220517478405	-0.60079033976564	0.00263754275675544	0.0275061962635209	Distal Intergenic	3	15296551	15332302	35752	2	751864	135958	Gm9733
chr3	18215253	18215653	401	*	7.17416246739541	6.47260437669085	7.03909641318575	7.25765667403795	-0.0857465310384134	0.0500021695276526	0.59940220688091	0.121839891751064	0.44370010525658	0.712418280706979	-0.600372860287565	0.00235749875420019	0.0253173392829773	Intron (ENSMUST00000035625.6/13123, intron 1 of 5)	3	18071950	18243338	171389	2	13123	27685	Cyp7b1
chr3	27245832	27246232	401	*	6.1501877338203	5.28519786403469	5.60850476450684	6.42362877781032	-0.0196989510506229	0.298959080820593	0.95896027426269	0.575218970702683	0.00580098074097363	0.0628073020085058	-0.949452020682514	1.70038969514135e-05	0.000505703992428824	Intron (ENSMUST00000091284.4/320024, intron 3 of 4)	3	27182965	27284608	101644	1	320024	62867	Nceh1
chr3	30977543	30977943	401	*	6.31119110929706	5.51388764479848	6.27982420675625	6.33172979703528	-0.235802184558236	0.0103976967403169	0.334996405761076	0.0242675704234	0.87295132977997	0.953254075863324	-0.604173079297252	0.00257084294620222	0.0269908797991274	Distal Intergenic	3	30899371	30969415	70045	2	241915	-8128	Phc3
chr3	30981617	30982017	401	*	6.32868196710359	5.22200363053452	6.25540705767192	6.37554273468093	-0.615350515245887	0.000881621994347133	0.10822938900629	0.0611661333567454	0.698154897265345	0.87348298623841	-0.945754994189085	4.10199292247796e-05	0.00106468558118799	Distal Intergenic	3	30899371	30969415	70045	2	241915	-12202	Phc3
chr3	32471364	32471764	401	*	6.00844437686977	5.13716867852294	5.85966276078512	6.09973853406539	-0.106754588234067	0.0419621232251132	0.566103774716664	0.115682906479083	0.505592979358776	0.75867531757773	-0.677355950680685	0.0026888156139709	0.0279069346357379	3' UTR	3	32471588	32492231	20644	2	100502876	20467	Kcnmb3
chr3	48606329	48606729	401	*	5.15200640597425	4.53986766703007	4.41303570583154	5.49367593664012	0.00549917424810183	0.764346885780222	0.99991930760513	0.622235301347624	0.00750849129597239	0.0730298343609041	-0.635897034762634	0.00575875542409833	0.0482526339107243	Intron (ENSMUST00000036023.2/ENSMUST00000036023.2, intron 1 of 1)	3	48026013	48026760	748	2	666202	-579569	Gm7977
chr3	52425540	52425940	401	*	4.91644214589067	3.67427257886435	4.42109816084443	5.17192876654642	-0.0669974727110173	0.0898681563302924	0.727176714619353	0.379083920310703	0.0729800690525581	0.270310540667457	-1.15008201989536	0.000105832877807358	0.00226848301448598	Exon (ENSMUST00000194115.1/ENSMUST00000194115.1, exon 1 of 1)	3	52516964	52550219	33256	1	102631981	-91024	Gm30173
chr3	55311405	55311805	401	*	5.87373113102135	4.76491459498093	5.46663400982063	6.09270710907717	-0.0823692951597695	0.063573134171747	0.652633670794569	0.331905659892673	0.0996151368527529	0.321772090620051	-1.03222977132616	9.49780159191429e-05	0.00207679719360353	Intron (ENSMUST00000196745.4/13175, intron 3 of 16)	3	55242364	55539068	296705	1	13175	69041	Dclk1
chr3	57268763	57269163	401	*	6.68455169091685	5.59610567110477	6.40695915767676	6.84377912675024	-0.212889907065261	0.0133119031507608	0.372770059056073	0.247512099645565	0.178803910203373	0.443869358046472	-1.03289356322419	2.1381060862533e-05	0.000612547778059403	Distal Intergenic	3	57285611	57301988	16378	2	17112	32825	Tm4sf1
chr3	57276824	57277224	401	*	6.13454400365821	5.43542204652631	5.89340052190278	6.27547579992374	-0.0395418882528902	0.152013482178801	0.833589705142475	0.211449742997393	0.240731354757325	0.518466521138217	-0.618839752101538	0.00354965662000772	0.0341692288569606	Distal Intergenic	3	57285611	57301988	16378	2	17112	24764	Tm4sf1
chr3	57471163	57471563	401	*	6.63829142197324	5.92147775326265	6.44520455617739	6.75400646913665	-0.0615425102376159	0.0797044329856271	0.702841352415768	0.178196274028938	0.288942746940708	0.572432014597364	-0.637633183055583	0.00167931958172259	0.019686889624868	Intron (ENSMUST00000029380.13/97064, intron 4 of 6)	3	57425314	57441677	16364	1	229302	45849	Tm4sf4
chr3	57497301	57497701	401	*	5.35002815464922	4.53964374954801	5.15780003537553	5.46528080593889	-0.062259640949631	0.0925573385386839	0.730987896112175	0.153286020110743	0.394219516250218	0.672382873964835	-0.633339692566054	0.00477790946736347	0.0422964381511335	Intron (ENSMUST00000029380.13/97064, intron 3 of 6)	3	57425314	57441677	16364	1	229302	71987	Tm4sf4
chr3	57527726	57528126	401	*	5.15199232925083	4.35683245105083	4.70993658204431	5.38581088038793	-0.0204822939279629	0.342699319243111	0.984761878979141	0.375750589574283	0.0684478056568728	0.261024177180939	-0.741906890360549	0.00171810074304214	0.0200193996094583	Intron (ENSMUST00000029380.13/97064, intron 2 of 6)	3	57455649	57575910	120262	2	97064	47784	Wwtr1
chr3	57554272	57554672	401	*	5.88972269514481	4.83385140664232	5.65712837818972	6.02626145529524	-0.21826751872631	0.012780585496132	0.366725686661195	0.203553836638036	0.253808779473778	0.533974734311844	-0.972267459139256	5.70150761762961e-05	0.00138893284547658	Intron (ENSMUST00000029380.13/97064, intron 2 of 6)	3	57455649	57575910	120262	2	97064	21238	Wwtr1
chr3	57626071	57626471	401	*	5.21216549121259	4.14128592883273	4.88199085185091	5.39660221310157	-0.0850915841524092	0.0609444200977958	0.643768922994982	0.274471648053495	0.15919652154544	0.41624537942393	-0.947465458437326	0.000263517772214067	0.00464259589947236	Distal Intergenic	3	57616609	57616722	114	1	102465197	9462	Mir6377
chr3	58267695	58268095	401	*	6.70348814573396	5.98109755040904	6.22462560151468	6.95239281373298	-0.0125773332579178	0.46040363678149	0.99991930760513	0.461576514492178	0.0259635838977904	0.149036917422688	-0.736270929085879	0.000836271630069511	0.0115140342130092	Distal Intergenic	3	58141707	58163807	22101	2	67850	-103888	1700007F19Rik
chr3	58646536	58646936	401	*	5.83366068931111	4.62180365047574	5.44075014389443	6.04646524680181	-0.131305611600548	0.0308435838099808	0.504937359594325	0.344355909635942	0.0853205590861581	0.294708359086125	-1.1364473556374	1.61593767393817e-05	0.000484626110087916	Distal Intergenic	3	58652053	58653159	1107	1	666680	-5117	Gm8234
chr3	63072989	63073389	401	*	5.3426071014224	4.31565162463706	4.82283672496078	5.60765759652933	-0.0344320057233742	0.197820615236125	0.887564258423115	0.46468852446251	0.029838935471514	0.162238194863709	-1.00086285911738	9.80059177664901e-05	0.00213088236522407	Distal Intergenic	3	63241537	63386030	144494	1	17380	-168148	Mme
chr3	63838457	63838857	401	*	5.6906507384762	3.18320383905162	4.59637320906031	6.1283254838335	-0.083187921228039	0.0491721323869207	0.594926334930306	0.498377821734061	0.0226771805919555	0.138209642729503	-1.96624837124196	3.07890486683158e-06	0.000122382181993932	Intron (ENSMUST00000160638.9/269437, intron 1 of 23)	3	63696234	63899472	203239	2	269437	60615	Plch1
chr3	68262493	68262893	401	*	5.64186419982747	4.75315230259596	5.58116291527733	5.68095771792227	-0.231284897269853	0.0114551354646006	0.348378379093831	0.0561451955812299	0.730775482933511	0.889384092384895	-0.705761576303622	0.00151005308686115	0.0181934633305837	Intron (ENSMUST00000182006.3/100505386, intron 4 of 10)	3	68064802	68626481	561680	1	30953	197691	Schip1
chr1	177729200	177729600	401	*	5.84416341111704	4.89043831286023	5.57182877411696	6.00079423386016	-0.0767639650768321	0.068717261235404	0.670060351359432	0.233007430309521	0.215043716956855	0.48894029698262	-0.825049817688774	0.000647149100151277	0.00941588748979569	Promoter (<=1kb)	1	177729814	177753324	23511	1	69428	-214	1700016C15Rik
chr1	177741866	177742266	401	*	6.60999038348911	5.83716155369995	6.21576320007858	6.82337137789503	-0.0239240967784283	0.277486834392612	0.946049279671953	0.353905466713707	0.0780189967654359	0.279998646343071	-0.731535687587336	0.00139379351669411	0.017139921060326	Intron (ENSMUST00000016106.5/69428, intron 3 of 5)	1	177729814	177753324	23511	1	69428	12052	1700016C15Rik
chr1	177772227	177772627	401	*	5.38877712022239	4.53036778213144	5.18845734431974	5.50837001874141	-0.0789270801757478	0.0661652846035117	0.661573400025988	0.152968082397563	0.392280812947166	0.670724746358641	-0.686583461108956	0.00275324185277858	0.0284006737872078	Intron (ENSMUST00000016105.8/11566, intron 8 of 12)	1	177762962	177796511	33550	2	11566	23884	Adss
chr3	73675310	73675710	401	*	5.40104152354196	4.70996425825266	5.04399929526486	5.59784692330931	-0.0168253248850515	0.38766874915683	0.99991930760513	0.311285339705236	0.112262753752388	0.343871227012078	-0.593681829673091	0.00556674078768156	0.0471497943237365	Intron (ENSMUST00000029367.5/12038, intron 2 of 3)	3	73635808	73708415	72608	2	12038	32705	Bche
chr3	79326012	79326412	401	*	5.97496489279303	4.4074114434986	5.33690591568937	6.28330487458841	-0.182775260512705	0.0178195119609036	0.415655506822869	0.578400339767853	0.00968527452802344	0.0847635411662574	-1.60219266950675	4.07418443962539e-08	3.50969916105936e-06	Distal Intergenic	3	79336661	79464129	127469	1	100233207	-10249	Gm17359
chr3	79425535	79425935	401	*	5.71772910639522	4.90121283157955	5.28259252062961	5.94865043653699	-0.0236217900828726	0.274177950292783	0.944355816349088	0.402592003940845	0.0474314858919307	0.211954812727343	-0.791186022949778	0.000518691521521015	0.0079189178148515	Intron (ENSMUST00000195157.1/100233207, intron 3 of 3)	3	79336661	79464129	127469	1	100233207	88874	Gm17359
chr3	79433649	79434049	401	*	5.79005538068876	4.92816557615392	5.53544440368184	5.9378282445153	-0.0651649073257275	0.0862754130121251	0.71928328645717	0.202437377800308	0.272917864920187	0.55525971996385	-0.73271356444555	0.0017154078948043	0.0199973495230989	Intron (ENSMUST00000164216.5/100233207, intron 3 of 4)	3	79336661	79464129	127469	1	100233207	96988	Gm17359
chr3	79441256	79441656	401	*	6.18497481593287	5.42656162697799	5.78843434781242	6.39936675930322	-0.0226931945171257	0.2916986947438	0.955431653343601	0.348554042632463	0.0810318521024121	0.286064824308975	-0.711351630319907	0.00165449035074351	0.0194734878408831	Intron (ENSMUST00000164216.5/100233207, intron 3 of 4)	3	79336661	79464129	127469	1	100233207	104595	Gm17359
chr3	81137209	81137609	401	*	6.18897440269921	5.27751012506355	5.76194678217492	6.41647509878066	-0.036617911911134	0.174508929128755	0.863198112562034	0.391268722295427	0.0553493014293651	0.231253774622654	-0.883770845881018	0.000240552885442434	0.00432182106013872	Intron (ENSMUST00000029652.3/54635, intron 1 of 5)	3	81036416	81214040	177625	1	54635	100793	Pdgfc
chr3	81155432	81155832	401	*	5.54884597455302	4.53239410468632	5.39948641824937	5.64046625786336	-0.168028740299857	0.0205882746738016	0.435374587684918	0.119294244605144	0.496891739399024	0.752141870677801	-0.803175250505317	0.00091682144014558	0.0124174753145659	Intron (ENSMUST00000029652.3/54635, intron 2 of 5)	3	81036416	81214040	177625	1	54635	119016	Pdgfc
chr3	81200255	81200655	401	*	5.14245216936941	4.04042415127055	4.93929766840033	5.26355675609031	-0.0956477824781287	0.052025826517107	0.609998002567058	0.133234760427205	0.476243712992662	0.737269579792155	-0.756515976144573	0.00326837387038874	0.0321648674532407	Intron (ENSMUST00000029652.3/54635, intron 3 of 5)	3	81036416	81214040	177625	1	54635	163839	Pdgfc
chr3	81288929	81289329	401	*	5.14676518689035	3.78280197894423	4.82890974326228	5.32541690532457	-0.099872807932086	0.0475662112011145	0.58928791878316	0.198850995031448	0.307177657940887	0.591355688523148	-0.968540748687018	0.000892346670552287	0.0121287293382684	Distal Intergenic	3	81036416	81214040	177625	1	54635	252513	Pdgfc
chr3	81386811	81387211	401	*	6.17082021274451	5.70158592364469	5.67607011166533	6.42607148425658	0.000893371471430415	0.944259594387306	0.99991930760513	0.531259640507956	0.00922139789879861	0.0824955997521171	-0.554840651851021	0.00364627643884223	0.0347366036611187	Distal Intergenic	3	81036416	81214040	177625	1	54635	350395	Pdgfc
chr3	81419758	81420158	401	*	5.55958899176101	4.32522772005938	4.80547321442554	5.90599967281699	-0.0218805959002857	0.34541151187608	0.985758558575795	0.62018489780359	0.00773234327058274	0.0744584941471921	-1.17626231023406	4.65088282383409e-05	0.00117838087936129	Distal Intergenic	3	81802025	81805161	3137	1	320566	-381867	A830029E22Rik
chr3	81427117	81427517	401	*	5.40497767421422	4.69668933005363	5.00203506614825	5.62215536859353	-0.0160720277269331	0.400410574098546	0.99991930760513	0.359965756684835	0.0730149814446821	0.270331273279148	-0.655293037573207	0.00284409912276741	0.0290895739140125	Distal Intergenic	3	81802025	81805161	3137	1	320566	-374508	A830029E22Rik
chr3	82308538	82308938	401	*	6.51590104764859	5.41937318885725	6.15538558462202	6.71428100462355	-0.112871006947815	0.0385053302590526	0.548024851056192	0.313602932750303	0.109166662843362	0.338888048605514	-1.03244167298305	4.26302708042078e-05	0.00109962769770854	Distal Intergenic	3	82358044	82395268	37225	1	213582	-49106	Map9
chr3	83155640	83156040	401	*	6.57690444495119	5.42625960623273	6.30728863496652	6.73218701576039	-0.2344149087074	0.0112671866168796	0.345847547886287	0.233531774098325	0.20551718960001	0.477447382767233	-1.05623205505231	2.39536719665346e-05	0.000676552439873339	Intron (ENSMUST00000191829.1/100534287, intron 1 of 19)	3	83125276	83129246	3971	2	100038599	-26394	Gm10710
chr3	83827883	83828283	401	*	5.09573148968154	4.19269992029412	4.58385876386049	5.35771435507734	-0.0198174319959474	0.365799517879111	0.992354452144603	0.420738113855858	0.0483076893529722	0.214006892244483	-0.814305184851724	0.00111641281603869	0.0144884285559888	Intron (ENSMUST00000193706.1/ENSMUST00000193706.1, intron 4 of 5)	3	83836272	83841767	5496	2	24088	13484	Tlr2
chr1	178426543	178426943	401	*	5.84244426317072	4.99677721255866	5.3215424010135	6.10793234791152	-0.0177484093960959	0.3681421856715	0.992999179512511	0.480614987158909	0.0236739895371818	0.141624426872097	-0.843745114276228	0.000349389812780777	0.00581897086859291	Intron (ENSMUST00000194861.1/68226, intron 1 of 2)	1	178406085	178484513	78429	1	68226	20458	Efcab2
chr3	84413241	84413641	401	*	5.76824724324252	4.42829325233818	5.41202472350854	5.96468023167593	-0.38501748784537	0.00394392046495262	0.21880375498866	0.340233621528021	0.0785487157502203	0.280931140568647	-1.31923101534808	3.12387149981169e-07	1.89189231050414e-05	Distal Intergenic	3	84349376	84379921	30546	2	75309	-33320	4930565D16Rik
chr3	84429338	84429738	401	*	6.20122228894803	5.23745427586396	5.93343048234178	6.35559821271888	-0.108597305672025	0.0392083213915473	0.551658450021231	0.239876255400676	0.187358676062647	0.455133648910643	-0.868201495782593	0.000165238280374386	0.00322498650024447	Distal Intergenic	3	84349376	84379921	30546	2	75309	-49417	4930565D16Rik
chr3	84602584	84602984	401	*	5.93013167990628	4.79717055231205	5.78999167807973	6.01652497599509	-0.398756996576629	0.00362197623190169	0.214880438277596	0.10984287029345	0.514987418865093	0.765035833501873	-0.960157624055611	8.42775630616325e-05	0.00187900230290558	Intron (ENSMUST00000154148.7/99889, intron 3 of 9)	3	84593574	84597032	3459	1	403175	9010	Tigd4
chr3	84616101	84616501	401	*	5.81786300251396	5.25798619408233	5.2334338938946	6.10717561004037	0.000560850418611429	0.971148237507406	0.99991930760513	0.537802461640257	0.0137270932249578	0.10408331758087	-0.5910034644083	0.00540825128477871	0.0462377837828486	Intron (ENSMUST00000154148.7/99889, intron 3 of 9)	3	84593574	84597032	3459	1	403175	22527	Tigd4
chr3	84624691	84625091	401	*	6.2476800413129	5.65836688670899	5.66478789395129	6.53643306550013	-0.000280171326096342	0.985429941447231	0.99991930760513	0.544419685155834	0.012633628938877	0.0993186010158741	-0.61496856434416	0.00426102209351537	0.0389088562863705	Intron (ENSMUST00000154148.7/99889, intron 3 of 9)	3	84593574	84597032	3459	1	403175	31117	Tigd4
chr3	84669406	84669806	401	*	5.66175544656549	4.80136560137759	5.48760013670205	5.76717760391573	-0.0803453384207987	0.0642663461783519	0.656111875649602	0.129786586285827	0.462141099751856	0.72706705381818	-0.644869495171313	0.00403234143951909	0.0373857687296589	Promoter (3-4kb)	3	84666192	84704575	38384	1	320782	3214	Tmem154
chr1	178626811	178627211	401	*	5.56810288242837	4.17643666816921	4.94908860607175	5.86979536569584	-0.09426846664691	0.0522188781173493	0.610960812112742	0.56869251613812	0.010535998887817	0.0893146671922102	-1.41735423987835	5.53043602246112e-07	3.02653565636635e-05	Intron (ENSMUST00000193931.1/269152, intron 2 of 3)	1	178529125	178939200	410076	1	269152	97686	Kif26b
chr3	86003570	86003970	401	*	6.06552296926012	5.51916708188716	5.52893080828565	6.33703037072949	-0.00131600638554704	0.927222050787345	0.99991930760513	0.529196200913938	0.0127969626764018	0.0999042879943345	-0.612590673792045	0.003209378705336	0.0317783189919556	Promoter (1-2kb)	3	85993810	86002491	8682	2	368202	-1079	Prss48
chr1	178641004	178641404	401	*	6.01564401493951	5.32897781229432	5.78921322308035	6.14899104521355	-0.0419710779881783	0.134857395326068	0.812847168875814	0.200338790159885	0.251382008694558	0.531064356480212	-0.607651857134666	0.00310746927009451	0.0310958531165636	Intron (ENSMUST00000193931.1/269152, intron 2 of 3)	1	178529125	178939200	410076	1	269152	111879	Kif26b
chr1	178734206	178734606	401	*	5.74292255151353	4.58323635230884	5.32261879585657	5.96756606843222	-0.121767653742092	0.0343004710521668	0.525964797811836	0.382142015717815	0.0582914262785025	0.237702409314467	-1.14648737534533	8.16035190764424e-06	0.000275117289280389	Intron (ENSMUST00000161017.7/269152, intron 4 of 14)	1	178529125	178939200	410076	1	269152	205081	Kif26b
chr1	178785165	178785565	401	*	5.35320737362806	4.58845268472614	4.7082903422739	5.6639123346924	-0.00447689467221238	0.785512226537161	0.99991930760513	0.597004449053417	0.0076672543257096	0.0739549604497595	-0.794009872284844	0.000713177922918876	0.0101809204973482	Intron (ENSMUST00000161017.7/269152, intron 4 of 14)	1	178529125	178939200	410076	1	269152	256040	Kif26b
chr3	88479109	88479509	401	*	5.42945571703123	4.33816741565257	4.99665007262616	5.65939657531294	-0.0663095533311976	0.0860030402304343	0.717604653415511	0.367729881767383	0.0718942570344823	0.26798365366611	-1.0234920544439	8.63911667614365e-05	0.0019196541366387	Distal Intergenic	3	88435959	88461182	25224	2	20351	-17927	Sema4a
chr3	88992715	88993115	401	*	6.17303355260796	5.26283352563665	5.98422583884191	6.28644026152288	-0.143947823370711	0.0248441065148144	0.463893808762648	0.165423583537728	0.328109227308608	0.612005739748553	-0.786423834708838	0.000339661209855994	0.00568727637039037	Intron (ENSMUST00000186583.6/192195, intron 3 of 27)	3	88920803	88951181	30379	2	65111	-41534	Dap3
chr1	179433529	179433929	401	*	6.42020701319774	5.59923756159456	6.21228286277208	6.54384488713519	-0.060642159264454	0.0933521185331062	0.731726010353583	0.165455422687728	0.356590525379576	0.638819971676771	-0.64376799719438	0.00371750539237393	0.0352183237437564	Intron (ENSMUST00000128302.7/69726, intron 1 of 11)	1	178951960	179518041	566082	2	69726	84112	Smyd3
chr3	93573401	93573801	401	*	5.98650510349847	4.9759752341966	5.41908676722782	6.26957875508462	-0.0257996437011141	0.258194955811972	0.934441748160879	0.536541388562523	0.013363291694749	0.102374042661214	-1.00620365259598	4.83622571083996e-05	0.00121731577539752	Distal Intergenic	3	93555080	93564643	9564	1	20194	18321	S100a10
chr3	94649110	94649510	401	*	7.07655990704618	6.26869797499076	6.88710466728347	7.19031659352751	-0.0721987625807351	0.0711571696261193	0.677536008443126	0.157437214428107	0.368859206922365	0.650257344815746	-0.658060502541779	0.00255174932669585	0.0268185955740495	Intron (ENSMUST00000006123.10/22156, intron 1 of 12)	3	94612757	94658872	46116	2	22156	9362	Tuft1
chr3	94987512	94987912	401	*	7.06431727671309	6.28754066469469	6.74905652196911	7.24174125668526	-0.0352208403833779	0.175084963119398	0.864077839973094	0.28078645475963	0.138844191248215	0.385979590025362	-0.70208134164432	0.00150029454216637	0.0181110944340095	Intron (ENSMUST00000072287.11/107650, intron 2 of 10)	3	94974731	95006843	32113	1	107650	12781	Pi4kb
chr3	95691261	95691661	401	*	6.31447008547966	5.26225687784502	5.85122591319942	6.55703939960873	-0.0706217808470642	0.0705084147618711	0.675136977436494	0.473191269785896	0.0207232430740548	0.131364643104805	-1.08968903219093	3.94316355319048e-06	0.000151434453321759	Promoter (3-4kb)	3	95676201	95687917	11717	2	229595	-3344	Adamtsl4
chr1	179836499	179836899	401	*	6.44660351869793	5.8913754005107	5.83672447728989	6.74506505342236	0.00254832512484643	0.857567155595853	0.99991930760513	0.616666009675661	0.00442061244767679	0.0536259322520587	-0.632283922806015	0.00233102841245223	0.0251278324918583	Distal Intergenic	1	179744894	179803680	58787	2	226747	-32819	Ahctf1
chr3	96079080	96079480	401	*	6.29346523144334	5.25183502891449	6.338503116741	6.26263940480994	-0.772662985531452	0.000227612755906232	0.0532346324107707	-0.0387686941568056	0.798021763142608	0.921201380996171	-0.820120379345501	0.000159029521095601	0.00312948050099277	Distal Intergenic	3	95999832	96058466	58635	2	22365	-20614	Vps45
chr3	96093887	96094287	401	*	7.30336344657955	6.70047930693295	6.89195096475462	7.52419949635456	-0.00938633519622594	0.541116296002374	0.99991930760513	0.406052877884374	0.0416550743509243	0.196363254540011	-0.610424341197884	0.00291105184358836	0.0295926336343944	Distal Intergenic	3	96104527	96161129	56603	1	229603	-10240	Otud7b
chr3	96112977	96113377	401	*	6.1647320992983	5.38023646561076	6.07245257286427	6.22312763234373	-0.105059784454772	0.0417818768951053	0.564720357782241	0.0733741648999103	0.659421737780079	0.853476536498122	-0.577145977262594	0.00591538781689947	0.0492402704581024	Intron (ENSMUST00000132980.7/229603, intron 1 of 4)	3	96104527	96161129	56603	1	229603	8450	Otud7b
chr3	97337760	97338160	401	*	5.92362288994148	4.1537317836299	5.57214019660143	6.11789642470624	-0.811498528233511	0.000270677051690952	0.0585990699730423	0.292307859816204	0.135275497613706	0.380826288188595	-1.68185257104732	2.01526199839569e-08	1.96661231421567e-06	Distal Intergenic	3	97203662	97297917	94256	2	77578	-39843	Bcl9
chr3	98917046	98917446	401	*	6.08531765655507	5.28977085871711	5.51549090086957	6.36928075688477	-0.0111934512378865	0.493421710740758	0.99991930760513	0.57544001981496	0.00694796610978865	0.0697955159028032	-0.859273156101797	0.000120476398478491	0.00251440383190447	Distal Intergenic	3	98874521	98893239	18719	2	56185	-23807	Hao2
chr3	102526360	102526760	401	*	6.28556044879663	5.28857248890163	5.94839145270588	6.47324954939694	-0.0945879037585483	0.0488547172746693	0.593767232768566	0.306026468358389	0.110966442915812	0.341739072274484	-0.954064877108546	7.01815556496699e-05	0.00162868148930799	Distal Intergenic	3	102469919	102521013	51095	1	18049	56441	Ngf
chr3	102559443	102559843	401	*	6.38702616457039	5.20747994243177	5.70168653361958	6.7113687214614	-0.0317518048908745	0.215272738878885	0.899101437316314	0.627833364969171	0.00568867430673366	0.0620832261369609	-1.21538212214359	6.83763329395249e-06	0.000236262454978591	Distal Intergenic	3	102469919	102521013	51095	1	18049	89524	Ngf
chr3	104093039	104093439	401	*	6.11918934988482	5.42168179969199	5.84898646362165	6.27476337057793	-0.0378536122281748	0.148988871895415	0.830003172128529	0.255638046273019	0.155242445033358	0.410711893350119	-0.666207734239109	0.00132055584289153	0.0164251129123118	Intron (ENSMUST00000064371.13/99470, intron 3 of 21)	3	103964536	103968581	4046	2	100125931	-124458	Phtf1os
chr3	105867242	105867642	401	*	5.70713110650869	4.84727287790593	5.4676074520436	5.84723356779024	-0.0643493401943551	0.0866520921243888	0.720002311085508	0.189110706313216	0.298168249314542	0.582372792648911	-0.700773024657019	0.00213737880636116	0.0235276480901144	Promoter (3-4kb)	3	105870858	105924042	53185	1	69296	-3216	Tmigd3
chr3	107743151	107743551	401	*	6.83476625935696	5.89621210703219	6.69505235755919	6.92091671128011	-0.155247788804075	0.0232929036390764	0.456088594520263	0.112232590417412	0.518410067062608	0.767242341002796	-0.756341512789081	0.00117556052195124	0.0150655499297287	Intron (ENSMUST00000118593.7/12977, intron 8 of 8)	3	107741048	107760469	19422	2	12977	16918	Csf1
chr3	107889023	107889423	401	*	5.74220496493843	4.58160726161696	5.41303570583154	5.92617228192512	-0.128843916826926	0.0321187840051666	0.513694918064707	0.258534604530171	0.180595368436462	0.446234171782034	-1.0247509277186	0.000110510937524364	0.00234262557593013	Exon (ENSMUST00000131345.7/329735, exon 3 of 3)	3	107895821	107898686	2866	1	14866	-6398	Gstm5
chr3	107920905	107921305	401	*	6.29721521452373	5.53589071520145	5.83144073711447	6.540817466834	-0.0161549857881892	0.354197959816898	0.98814970602821	0.491995392444802	0.0153811701235761	0.110991447725933	-0.806508788507949	0.000151854415567172	0.00302281036629409	Distal Intergenic	3	107926334	107931817	5484	2	68312	10512	Gstm7
chr3	107979028	107979428	401	*	5.90726530529224	5.02337935906882	5.2414239861138	6.22509338784729	-0.0102483581670111	0.560569518237863	0.99991930760513	0.621503417980838	0.0057386040748169	0.0623990454829492	-0.936304319522724	0.000144294810640632	0.00289889260910678	Distal Intergenic	3	107981702	107986453	4752	2	14863	7025	Gstm2
chr3	110609970	110610370	401	*	5.69424661076179	4.45293860864137	5.61291088127046	5.74602969696315	-0.605485985667762	0.00101821853594874	0.116952346965846	0.0660829519030968	0.688222074437666	0.868393715149626	-1.01087381281492	5.11276882034779e-05	0.00127408668997435	Distal Intergenic	3	110246109	110250998	4890	2	99890	-358972	Prmt6
chr3	110703380	110703780	401	*	5.01780547581858	4.06516092466258	4.15942032544533	5.39515537286018	-0.00489229317364398	0.811109406346096	0.99991930760513	0.571632707243231	0.0139051489192976	0.104877379946264	-0.851142479936582	0.00201813587131989	0.0226237695029453	Distal Intergenic	3	110246109	110250998	4890	2	99890	-452382	Prmt6
chr3	113227302	113227702	401	*	4.91993167632097	3.95016988439576	4.12690111797261	5.27823004162451	-0.00795339783427445	0.69958505690653	0.99991930760513	0.551794598466125	0.0165556412703895	0.115271190138481	-0.878178809022177	0.00147335445555603	0.0178633055125944	Distal Intergenic	3	113247178	113258837	11660	2	109959	31135	Amy2a5
chr3	113540107	113540507	401	*	6.19240291923954	5.33963041547064	6.00293780206341	6.30616494243326	-0.0999452430630248	0.0445295287392013	0.575923549143205	0.160469755610798	0.354389348923496	0.636748756818669	-0.725790415076033	0.0010809202597571	0.0141047531623149	Distal Intergenic	3	113555710	113606699	50990	2	11722	66192	Amy1
chr3	114762552	114762952	401	*	6.26556896753601	5.43571596625145	6.11617456370618	6.35720890843895	-0.146256653386116	0.0235588666669221	0.45747967903074	0.133718179973758	0.409280921868417	0.685081095187288	-0.721667462356035	0.00059183312860816	0.00878658572685149	Distal Intergenic	3	114904078	115125722	221645	1	229759	-141126	Olfm3
chr3	116563034	116563434	401	*	7.25040561806637	6.23599548599707	6.85743637931932	7.46323588817962	-0.123641545304458	0.0293808436029155	0.496108303405228	0.418443148283942	0.0300541522479384	0.162735390868674	-1.06316793252671	1.18563218228109e-06	5.61506410952534e-05	Promoter (<=1kb)	3	116562973	116583134	20162	1	109245	61	Lrrc39
chr3	116599415	116599815	401	*	5.98710583141712	5.38607483922067	5.50382383998874	6.23778577048345	-0.00526175844647058	0.720980861048211	0.99991930760513	0.472922251073902	0.0223528606279619	0.137203725849568	-0.62488657555898	0.00262702112987824	0.0274136348649199	Promoter (4-5kb)	3	116594982	116631004	36023	1	72776	4433	Sass6
chr3	117006038	117006438	401	*	5.75140018142128	4.38018958089635	5.10911536697896	6.06119921772832	-0.101872132112735	0.0451689202939026	0.578375175183123	0.624072259830729	0.00469732447087286	0.0555134522548354	-1.44189421275977	7.28519796051686e-08	5.65213712576498e-06	Distal Intergenic	3	116918258	116968987	50730	2	114301	-37051	Palmd
chr3	117024427	117024827	401	*	6.37954251586227	5.29505835834771	5.98558562730039	6.59280523424631	-0.169201412814456	0.0186961107565322	0.420531578217655	0.410183242526052	0.0346246120229301	0.176853824894058	-1.13667629647454	6.51260809430405e-07	3.44699100448949e-05	Distal Intergenic	3	117060522	117077765	17244	2	433646	52938	1700061I17Rik
chr3	117038640	117039040	401	*	5.96587197673951	5.04628376836449	5.5736382281026	6.17837993151375	-0.0450296191222105	0.13554422522753	0.813688774392443	0.356390131876795	0.0746766161564829	0.273744860575386	-0.878972868096446	0.000243093433760398	0.00435649939899732	Distal Intergenic	3	117060522	117077765	17244	2	433646	38725	1700061I17Rik
chr3	117067552	117067952	401	*	5.82090680557292	4.88365430316246	5.79414466612583	5.83847635118466	-0.331557206484421	0.00553655917096552	0.253441018002642	0.0184730010484016	0.908620205977974	0.966394192295879	-0.706661219607424	0.0014372590232819	0.0175234772667781	Exon (ENSMUST00000029642.7/433646, exon 4 of 9)	3	117060522	117077765	17244	2	433646	9813	1700061I17Rik
chr3	121213701	121214101	401	*	6.71832671303438	6.10728840436921	6.40322762628393	6.89567408824422	-0.0172974030521485	0.336972308813781	0.980876546206407	0.303363157566047	0.103998822080913	0.329710285494411	-0.582419313625866	0.00366237735208384	0.0348413979473566	Intron (ENSMUST00000135818.7/99887, intron 8 of 10)	3	121155398	121171695	16298	2	66568	-42006	Rwdd3
chr3	125794888	125795288	401	*	5.83332634156265	4.87426727854462	5.3172287726378	6.0969531333774	-0.0314790495331083	0.209239940961436	0.894231726395956	0.470021024929019	0.0264010827252838	0.150284017619906	-0.962307503015524	9.16450324116538e-05	0.00201361143334031	Distal Intergenic	3	125865271	125938619	73349	2	22239	143331	Ugt8a
chr3	127929759	127930159	401	*	6.1924827787906	5.35962384922326	5.91092878450938	6.35365727312048	-0.0525044773306153	0.113270466956921	0.77410006989955	0.231005139141919	0.21706823605979	0.491445764918068	-0.726276667896504	0.00164087073412972	0.0193679341743579	Intron (ENSMUST00000198240.1/329753, intron 3 of 4)	3	127916172	127955220	39049	1	329753	13587	9830132P13Rik
chr3	130818849	130819249	401	*	6.03589809765172	4.87823354580719	5.31290220791326	6.3724952780272	-0.025283445997576	0.281264693667485	0.948799785050354	0.65309607232745	0.00457416967170765	0.0545711111454635	-1.20867661052263	1.03737065119729e-05	0.000335476939912112	Distal Intergenic	3	130726831	130730398	3568	2	68436	-88451	Rpl34
chr3	131246383	131246783	401	*	7.01374702156905	6.42735573438119	6.65712837818972	7.21036001597192	-0.0120824472440443	0.462707603859492	0.99991930760513	0.341078813041244	0.0779790680644576	0.279915666123469	-0.567784454627159	0.00501250299748955	0.0438607179976476	Exon (ENSMUST00000152427.1/15107, exon 3 of 3)	3	131233419	131272101	38683	2	15107	25318	Hadh
chr3	132649642	132650042	401	*	5.67113287960621	4.7395403209871	5.26215509579897	5.89092046814085	-0.0498772329712279	0.119360214970975	0.784389554229881	0.370490680388756	0.0652288440400805	0.253527340615992	-0.922045177985208	0.000138310019609482	0.00280459489438644	Distal Intergenic	3	132629820	132645351	15532	1	433653	19822	Gimd1
chr3	132939340	132939740	401	*	5.47446105259965	4.76675664544937	4.87906722592857	5.767742256809	-0.00473581570140004	0.787296025338475	0.99991930760513	0.503623468410254	0.0226541789600083	0.138119999701996	-0.679085784329716	0.00362294135633327	0.0346244533144292	Intron (ENSMUST00000042744.15/114249, intron 2 of 11)	3	132881745	132950291	68547	2	114249	10551	Npnt
chr3	133557418	133557818	401	*	5.16836059876745	3.57605465643206	4.27444511417295	5.55561167037123	-0.0371760715069855	0.202983740504349	0.889849210540224	0.696103205860406	0.00394136980380985	0.0501623140615773	-1.51375011512385	3.15825678247314e-06	0.000125038939682637	Intron (ENSMUST00000199268.1/ENSMUST00000199268.1, intron 1 of 2)	3	133463679	133545139	81461	2	214133	-12279	Tet2
chr1	34399652	34400052	401	*	6.72810033637787	5.88400090615153	6.19669973265892	6.99762610106575	-0.0194854483224993	0.315257325083274	0.968639220000088	0.53026080945067	0.0119324831962851	0.0960984188296565	-0.905812851636868	7.46172951188611e-05	0.00170469983233597	Distal Intergenic	1	34427002	34433264	6263	2	100628580	33212	Mir5103
chr3	138028915	138029315	401	*	5.39006610262032	4.13415144138878	4.74463335398824	5.70094829695082	-0.0446362182210645	0.155201526567358	0.838800772505541	0.525453212135015	0.0193617155238586	0.126179305796631	-1.24157287175636	2.559861176531e-05	0.000715329439732634	Distal Intergenic	3	138065052	138081506	16455	1	102634333	-35737	1110002E22Rik
chr3	139037242	139037642	401	*	6.61217364749285	5.99034371747015	6.21807876928578	6.82549675157131	-0.0115565371076409	0.46748603907948	0.99991930760513	0.391923169954698	0.0460702517712701	0.208463508377082	-0.626443558768315	0.00215181355577964	0.0236344718621618	Intron (ENSMUST00000098574.8/229877, intron 2 of 14)	3	138925902	139075201	149300	2	229877	37559	Rap1gds1
chr3	144261196	144261596	401	*	6.28628312339977	5.01777672474279	5.80265559980804	6.53710154015715	-0.202083136264178	0.0143376826697897	0.384186702029907	0.503714315671455	0.0142477537476923	0.106408784491734	-1.33550519439325	5.03901860705063e-08	4.16147976335005e-06	Distal Intergenic	3	144188530	144205220	16691	2	16911	-55976	Lmo4
chr3	144497113	144497513	401	*	5.59877396648359	4.68901693068513	5.2692559006795	5.78290419320424	-0.0504827949764846	0.11875505797472	0.783711229249625	0.284469636781209	0.139221974772119	0.386622249363386	-0.801541819424171	0.000674564463930605	0.00972696648653066	Exon (ENSMUST00000196451.1/ENSMUST00000196451.1, exon 1 of 1)	3	144429706	144570181	140476	2	23908	72668	Hs2st1
chr3	144506518	144506918	401	*	6.2313939187904	5.35985517396031	5.88005025337385	6.42560395669282	-0.041642355234995	0.146118415916794	0.828153599805577	0.312228868853889	0.107351707922274	0.335757166486917	-0.789073670371394	0.000600400079685632	0.00888262036020085	Intron (ENSMUST00000043325.8/23908, intron 1 of 6)	3	144429706	144570181	140476	2	23908	63263	Hs2st1
chr3	145834017	145834417	401	*	5.73867106231706	4.87522090782901	5.7066422218554	5.75963528691447	-0.275902694558032	0.00801727729048887	0.300755418600546	0.0317076243248631	0.840637378946127	0.940260327446405	-0.675067671486103	0.00164762560216144	0.0194155579213193	Intron (ENSMUST00000029845.14/69219, intron 1 of 5)	3	145758675	145894277	135603	1	69219	75342	Ddah1
chr3	145837207	145837607	401	*	6.02129196897534	5.44998579888934	5.62023400828716	6.23765144186622	-0.00936125636287993	0.547493648087645	0.99991930760513	0.391477542074886	0.0483608553250193	0.214135215832973	-0.594348774197599	0.00350422995853858	0.0338329170335114	Intron (ENSMUST00000029845.14/69219, intron 1 of 5)	3	145758675	145894277	135603	1	69219	78532	Ddah1
chr3	145844079	145844479	401	*	6.34837568395981	5.72997406194845	5.76353295291567	6.63783874607963	-0.00115518543855943	0.936544082981689	0.99991930760513	0.579078911804865	0.0074990712372922	0.0729666203116003	-0.672775594357706	0.00172279015944505	0.0200646824071125	Intron (ENSMUST00000029845.14/69219, intron 1 of 5)	3	145924262	145934356	10095	1	12042	-79783	Bcl10
chr3	148428609	148429009	401	*	7.0081642801162	6.00957406757174	6.48246220948347	7.27550351190937	-0.0411947903507708	0.140004984922039	0.820404886695112	0.537670118863574	0.0107084355656126	0.0901048026167083	-1.06840789278255	6.27959039032727e-06	0.000220642372898954	Distal Intergenic	3	148815583	148990555	174973	2	99633	561546	Adgrl2
chr3	148887353	148887753	401	*	6.20047065615002	5.58357615778124	5.75131895087567	6.43724007342421	-0.00753844216919661	0.600064667260189	0.99991930760513	0.475996519450088	0.0185093846213815	0.122979108141317	-0.666362869487127	0.00106876315771079	0.0139680048160768	Intron (ENSMUST00000106128.6/99633, intron 2 of 22)	3	148815583	148990555	174973	2	99633	102802	Adgrl2
chr3	152113613	152114013	401	*	6.54050771715722	5.19017995162862	5.94839145270588	6.83260693312659	-0.128171092286627	0.0315555571168379	0.509580431734224	0.572570123329588	0.00868479856138264	0.0795841109899122	-1.41865610460156	1.02710945023124e-07	7.540802756344e-06	Intron (ENSMUST00000046614.9/54120, intron 3 of 5)	3	152093533	152166230	72698	2	54120	52217	Gipc2
chr3	152121948	152122348	401	*	6.5051971325947	5.71215005462974	6.29654344617486	6.62922135340077	-0.0685127078615224	0.0738657628832437	0.685482092594712	0.183855472303172	0.292111891881787	0.576015414238755	-0.682018794057146	0.00151899173285182	0.0182791192052525	Intron (ENSMUST00000046614.9/54120, intron 3 of 5)	3	152093533	152166230	72698	2	54120	43882	Gipc2
chr3	152157895	152158295	401	*	5.34439090676563	4.63379074669215	4.99259809570072	5.53880604645097	-0.0205794382712916	0.330028863561512	0.977804769914145	0.295813705742439	0.130219666959591	0.372923328921077	-0.614662593199127	0.00501820940955107	0.0438645582468176	Intron (ENSMUST00000046614.9/54120, intron 1 of 5)	3	152093533	152166230	72698	2	54120	7935	Gipc2
chr3	152792358	152792758	401	*	6.26951811348593	5.17086614959755	5.70939685399627	6.54988444084832	-0.0498666840369504	0.115788696377602	0.77939626689751	0.550334797425948	0.0102144599951317	0.0875394990045901	-1.15139297641707	3.39062406228138e-06	0.000132765784206761	Intron (ENSMUST00000162642.7/329777, intron 10 of 13)	3	152714100	152980408	266309	1	329777	78258	Pigk
chr3	153958930	153959330	401	*	5.84712095853356	5.052414493956	5.56274730508098	6.00967646848028	-0.0446567249849054	0.131713539496183	0.80746889102002	0.250135911002863	0.175694500785707	0.43922209927039	-0.705779480737755	0.00135737291208109	0.0167673685252857	Distal Intergenic	3	153973436	154271722	298287	1	242259	-14106	Slc44a5
chr3	156896248	156896648	401	*	6.2802317336949	5.24235200768764	5.89122563964498	6.49132242823152	-0.0602051937322262	0.100117129875206	0.748392022304729	0.30416050861034	0.129031777178351	0.371158623705696	-0.919253779415702	0.000413825503564064	0.00662492068570166	Intron (ENSMUST00000074015.10/320840, intron 2 of 6)	3	156561794	157316445	754652	1	320840	334454	Negr1
chr4	5686298	5686698	401	*	5.87650432098737	4.88987817711463	5.34116119531317	6.14753586061597	-0.0321822666080465	0.204948150010706	0.891057202152358	0.507986565686861	0.0182097951303677	0.121798420869303	-1.02296138927104	4.43277224593993e-05	0.00113520775241488	Intron (ENSMUST00000124256.7/242297, intron 2 of 3)	4	5644090	6108223	464134	1	242297	42208	Fam110b
chr4	5725186	5725586	401	*	5.47964342440273	4.81731868016663	5.21923516166953	5.63033165147758	-0.0297127929329196	0.214559282732461	0.899101437316314	0.229089855785096	0.211400284650932	0.484803039532711	-0.587838390801742	0.005154900276527	0.0446374776665193	Intron (ENSMUST00000124256.7/242297, intron 2 of 3)	4	5644090	6108223	464134	1	242297	81096	Fam110b
chr4	6915917	6916317	401	*	7.00993013268591	6.45881915206565	6.59266955702108	7.23327425339704	-0.00657036118233605	0.632440181817277	0.99991930760513	0.435936096783121	0.0272306706082824	0.153215453409034	-0.596523231411842	0.00244079834573213	0.0259417248555967	Intron (ENSMUST00000039987.3/252838, intron 1 of 8)	4	6686353	6991557	305205	2	252838	75240	Tox
chr4	6989847	6990247	401	*	7.29664672838738	6.31578196654697	7.19248314656083	7.3621324954823	-0.211965226724754	0.0136341140142741	0.37781448625137	0.0839180761679013	0.62574437563809	0.835362839113368	-0.774357189013019	0.000998702080941129	0.0132534264999051	Promoter (1-2kb)	4	6686353	6991557	305205	2	252838	1310	Tox
chr4	7205876	7206276	401	*	5.42977451315138	4.55312116651259	5.34752067359358	5.48211543798299	-0.124167199972964	0.033807969068427	0.523934945605835	0.0688891564694034	0.690228263801282	0.869708848575575	-0.627021039681677	0.00526168373043527	0.0453266837771496	Distal Intergenic	4	6686353	6991557	305205	2	252838	-214319	Tox
chr4	8395192	8395592	401	*	6.00263285964419	5.26370588128708	5.83144073711447	6.10642497779497	-0.0549595757768347	0.102484853583012	0.753333702864893	0.15115044714142	0.385562783974025	0.664399342592799	-0.588652532401683	0.00526850311581172	0.0453633252325279	Distal Intergenic	4	8535644	8607778	72135	1	59021	-140052	Rab2a
chr4	11975283	11975683	401	*	5.54753349784421	4.58646402915359	4.8970180555721	5.86015788468208	-0.0138474380005277	0.462317534041653	0.99991930760513	0.610989845265741	0.0064088806619635	0.0665724144270987	-0.982741135354249	8.08448777925051e-05	0.00181543077484257	Intron (ENSMUST00000154194.1/100503636, intron 1 of 1)	4	11966565	11994280	27716	1	100503636	8718	1700123M08Rik
chr1	184142689	184143089	401	*	5.24114803305759	4.51835146023338	4.64483609704137	5.5347596809002	-0.00583769420168417	0.741916319646952	0.99991930760513	0.502121933620701	0.0228265118213747	0.138612522683904	-0.702058478847088	0.00285163269547727	0.0291308476787623	Distal Intergenic	1	184033030	184034301	1272	2	73363	-108388	1700056E22Rik
chr4	40288586	40288986	401	*	5.68030846821724	4.60126922732669	5.58026317847159	5.74334773915773	-0.404275264349971	0.00346822613486614	0.21259545488811	0.083774518859361	0.607053863847838	0.824274784718683	-0.888475238663912	0.000152624748080748	0.00303143218738318	Distal Intergenic	4	40270591	40279421	8831	2	230075	-9165	Ndufb6
chr4	41028021	41028421	401	*	6.51913453273464	5.61773415619246	6.07883705728053	6.75221871965972	-0.0428275587069441	0.125338223969077	0.796645471787841	0.469230268578287	0.0188256222514227	0.124217825865605	-0.954933715894744	1.30247090456008e-05	0.000401955875697589	Distal Intergenic	4	41033074	41048139	15066	2	11832	19718	Aqp7
chr4	43190903	43191303	401	*	6.34717615270185	5.24727712059596	5.65114273472564	6.67504206651171	-0.0241469817113319	0.290096505291029	0.953668672441119	0.635441262288683	0.00536914198260078	0.0599056351179526	-1.1614785711614	1.53368582773057e-05	0.000463575793688627	Intron (ENSMUST00000079978.12/22249, intron 10 of 38)	4	43267159	43373833	106675	1	320571	-75856	Atp8b5
chr4	44083944	44084344	401	*	5.79888539198066	5.26133185022692	5.35946829749244	6.03160139971481	-0.00514785311388771	0.724061630544573	0.99991930760513	0.435157626800261	0.0321532187733019	0.16960551338569	-0.574459900798986	0.0043984579061699	0.0398268486451382	Promoter (<=1kb)	4	44034075	44084177	50103	2	50798	0	Gne
chr4	44113683	44114083	401	*	6.6340485705289	6.08872814011056	6.14304273469826	6.88781291412931	-0.00190690450875959	0.890796282039196	0.99991930760513	0.496547851550746	0.016888640478865	0.116674214735225	-0.578438263934039	0.00418851025174383	0.0384131288946638	Distal Intergenic	4	44034075	44084177	50103	2	50798	-29506	Gne
chr4	49211034	49211434	401	*	5.21911216009077	4.23348131509535	4.89557213043078	5.40044234052989	-0.0593474815114498	0.102988853833148	0.754162224834052	0.266850261272297	0.173590611696361	0.436303703546305	-0.852445218798742	0.000850979253500446	0.0116520491701552	Intron (ENSMUST00000076670.2/272031, intron 2 of 7)	4	49059273	49340259	280987	1	272031	151761	Plppr1
chr4	53278887	53279287	401	*	6.3215828644287	5.56455024431162	5.83042401179936	6.57540808001851	-0.0138465122246116	0.4268388856833	0.99991930760513	0.493099631848625	0.0183300235548202	0.1223885409391	-0.794217883628273	0.000367100670595997	0.00605140808500773	Distal Intergenic	4	53261356	53270232	8877	2	381524	-8655	Mexis
chr4	55775416	55775816	401	*	6.17347958001615	5.04596999002268	5.55727085670545	6.47418274025279	-0.0339589034776887	0.193915337476976	0.884578281904468	0.581185861767218	0.00860218151655538	0.0791381692677542	-1.14322317113791	1.01544120041545e-05	0.00032987974081637	Distal Intergenic	4	55527143	55532466	5324	2	16600	-242950	Klf4
chr1	184911362	184911762	401	*	6.9669483007038	5.93323916827485	6.52051274009213	7.2025906312849	-0.0590601755662114	0.0942400067612971	0.733004003474798	0.415567682029789	0.0429979140670474	0.200181492587212	-1.01765644315806	3.54213107776324e-05	0.000938880833789722	Intron (ENSMUST00000027929.9/226778, intron 13 of 17)	1	184871926	184883218	11293	2	226777	-28144	C130074G19Rik
chr1	185229883	185230283	401	*	6.04775246544641	5.41384335274707	5.64827448511469	6.26342480580107	-0.0120843394013824	0.475351847510948	0.99991930760513	0.379443791801927	0.0572294016749226	0.235536229430464	-0.622071738895501	0.00311168336030797	0.0311255550379234	Intron (ENSMUST00000194740.5/98732, intron 2 of 34)	1	185242907	185243038	132	1	100217449	-12624	Snora36b
chr4	59388329	59388729	401	*	7.41137834736029	6.67036238562136	6.93765184518019	7.65821028518234	-0.0152382708586968	0.371049148303342	0.994269455557096	0.495596634526765	0.0151647505979191	0.110177635433245	-0.799891565492445	0.000188411552875773	0.00356718257972154	Intron (ENSMUST00000040166.13/634731, intron 6 of 16)	4	59314683	59438633	123951	2	634731	49904	Susd1
chr4	60582003	60582403	401	*	4.94014054291091	3.41510329046465	4.00606066156559	5.33821638752167	-0.0257854149856184	0.31823343709818	0.970562023811909	0.64593247590244	0.00697350968889583	0.0699507002802632	-1.39123094398218	3.15540252537077e-05	0.000852197469068244	Promoter (<=1kb)	4	60578260	60582199	3940	2	100039008	0	Mup10
chr4	61844802	61845202	401	*	7.25098138447487	6.13110503040104	6.48743503671463	7.60031148882124	-0.0198685207203771	0.357097685538476	0.989038092917183	0.67268045824166	0.00396098289595336	0.0502803982555309	-1.18546356670447	1.97539727204399e-05	0.000573829937793059	Distal Intergenic	4	61831319	61835233	3915	2	17844	-9569	Mup5
chr1	185299009	185299409	401	*	5.93531742663549	5.03295012775146	5.53358637531604	6.15196929847168	-0.0369179079061702	0.181773137064103	0.872189860776996	0.337713114201592	0.0945439157645385	0.312007383945622	-0.827011248101868	0.000752018117297809	0.0105991066890459	Intron (ENSMUST00000027921.10/381314, intron 14 of 22)	1	185313319	185313385	67	1	387189	-13910	Mir194-1
chr4	62434287	62434687	401	*	5.63484523916298	4.48747360820339	5.67607011166533	5.60669265309228	-0.726281855867266	0.000453356235147196	0.0752970890064968	-0.0428586432559571	0.79340750030665	0.919250288617339	-0.853645555980855	0.000374961375286259	0.00614449660701956	Promoter (<=1kb)	4	62427540	62435252	7713	2	76072	565	Rnf183
chr4	70553455	70553855	401	*	6.47794964818822	4.96810657988404	6.12813292046562	6.67146171581744	-0.573806153835122	0.00125441811265337	0.130032669254384	0.306423702889209	0.116006875361762	0.350306268619308	-1.46900435266675	1.14939912923262e-07	8.19237918587424e-06	Distal Intergenic	4	70427065	70534995	107931	2	230316	-18460	Megf9
chr4	71839298	71839698	401	*	6.14925505111271	5.15527612640501	5.79879321669923	6.34306213131343	-0.0877983818245288	0.0526584947098888	0.612722177383531	0.342213011976581	0.0757950131162575	0.275989771502368	-0.964067399274423	3.36713035749961e-05	0.000900135372830981	Distal Intergenic	4	72117142	72200919	83778	2	21885	361221	Tle1
chr4	72766890	72767290	401	*	5.41548484858493	4.75265700103315	4.90134715630194	5.67834986536659	-0.00852745066961417	0.622405304180647	0.99991930760513	0.454951804677695	0.0326629664593761	0.171109550037206	-0.677009347825011	0.00272446828818526	0.0281891351316811	Distal Intergenic	4	72850583	72852634	2052	2	353204	85344	Aldoart1
chr1	35780276	35780676	401	*	5.75266202058694	4.52767725347881	5.58864855937258	5.85248357532185	-0.388793429155066	0.0038632697928254	0.21880375498866	0.125455554278535	0.469725469810325	0.732362285483393	-1.01835179479227	6.78747592546145e-05	0.00158694172737368	Distal Intergenic	1	36068400	36106446	38047	1	50785	-287724	Hs6st1
chr4	81313470	81313870	401	*	6.71938455587035	6.03822222527326	6.41202472350854	6.89304991074453	-0.0296669756096611	0.179450249152076	0.87002279786738	0.323664651500736	0.0750634613611942	0.274639043896507	-0.69566963404955	0.000454502037368399	0.00710981208361762	Exon (ENSMUST00000107262.7/17475, exon 27 of 47)	4	81278500	81442815	164316	2	17475	128945	Mpdz
chr4	81489012	81489412	401	*	5.9920477683685	5.34600370521701	5.72168871508982	6.14769928719838	-0.0240233044292532	0.251672402668085	0.931076096535623	0.244634302296117	0.175718728330715	0.43922209927039	-0.564531303135079	0.00495457271707624	0.0435061988112473	Distal Intergenic	4	81278500	81442815	164316	2	17475	-46197	Mpdz
chr4	83074561	83074961	401	*	4.67471764086369	3.81195499537879	3.77591481424686	5.06330646300136	0.000969973607076648	0.961646109474332	0.99991930760513	0.604259858126054	0.0102673109174834	0.0877787543663392	-0.768847912099412	0.00339238820308343	0.03302288431678	Distal Intergenic	4	82897920	83052339	154420	2	329872	-22222	Frem1
chr4	86626167	86626567	401	*	6.31441154039222	5.33374551326698	5.88515924098449	6.542853404024	-0.0608932484409335	0.0856834680716197	0.717278871455444	0.431806023534713	0.0319195721653463	0.168747169999933	-1.00541665360265	1.50420146714455e-05	0.000455766659214133	Promoter (4-5kb)	4	86627075	86631251	4177	2	101055843	4684	Gm12551
chr1	186584987	186585387	401	*	6.25409167423525	4.83353234822051	6.18115061865218	6.30074761737763	-0.794063839292415	0.00029989775073377	0.0607309592871348	0.0567966275815974	0.74033713812552	0.894401343659325	-1.18813920355278	1.34179749747423e-05	0.000413071904890959	Distal Intergenic	1	186511838	186558681	46844	2	320449	-26306	A730004F24Rik
chr1	186618368	186618768	401	*	6.13722652398053	5.22648591079388	5.8057380784589	6.32227592999068	-0.0477905722859219	0.133286750966987	0.810552124792252	0.267194609255584	0.17009300811731	0.431506832067696	-0.78081449044792	0.00132025180599815	0.0164251129123118	Distal Intergenic	1	186511838	186558681	46844	2	320449	-59687	A730004F24Rik
chr4	95143088	95143488	401	*	6.69880580790225	6.14536339705421	6.41976292766391	6.85874701495044	-0.0172621498442197	0.313066842425005	0.967303867748564	0.278970870593098	0.115744799752797	0.349768548134072	-0.548593042634102	0.00369675771225264	0.0350816338717931	Intron (ENSMUST00000124166.7/ENSMUST00000124166.7, intron 2 of 4)	4	95049034	95052222	3189	2	16476	-90866	Jun
chr4	95759317	95759717	401	*	6.8049166299363	6.01597287224005	6.64397521806715	6.90302960872859	-0.124584960769554	0.0292980490413953	0.495922613101394	0.152298829723064	0.3474296734954	0.630272899808444	-0.712836610803166	0.000508710787399777	0.00777998952606135	Intron (ENSMUST00000079223.10/75578, intron 7 of 15)	4	95557507	95926939	369433	1	75578	201810	Fggy
chr4	97564580	97564980	401	*	5.67684284350604	4.94862247423592	5.2884923570114	5.88764510324582	-0.020269550179963	0.317860426513564	0.970104352227948	0.350430082991109	0.0764978364754607	0.277266640300325	-0.686447967448826	0.00176735143002154	0.0204739037443997	Distal Intergenic	4	97772734	98118874	346141	1	18027	-207754	Nfia
chr1	187047486	187047886	401	*	5.69778850383266	4.72947073723899	5.62373146191189	5.74512882232737	-0.190787492585002	0.0165331664524457	0.403290175256015	0.0498913400521974	0.773330982870951	0.910045438507801	-0.697787048216059	0.0029744821604267	0.0300948870953439	Intron (ENSMUST00000183819.7/74717, intron 10 of 10)	1	187120869	187124365	3497	2	105244050	76479	Gm15509
chr1	187731446	187731846	401	*	5.07273448925287	3.96257651016547	4.45554500977645	5.37378378973489	-0.0303398255489444	0.248826525287885	0.929129594081443	0.49915985854988	0.0250284226928795	0.145810291364132	-1.08728832655058	0.000132924836047915	0.00271967915982721	Intron (ENSMUST00000127489.7/26381, intron 2 of 3)	1	187608791	188214885	606095	1	26381	122655	Esrrg
chr1	187758958	187759358	401	*	6.68287020107682	5.97054185597193	6.10911536697896	6.96827961917478	-0.00632400016690371	0.705070185950935	0.99991930760513	0.516297296740497	0.0182971874144559	0.122229263646925	-0.714925283647187	0.00200997381939381	0.0225525110963827	Intron (ENSMUST00000127489.7/26381, intron 2 of 3)	1	187608791	188214885	606095	1	26381	150167	Esrrg
chr1	188139806	188140206	401	*	6.21622821780533	5.27435279236176	5.83521681082052	6.42378872144701	-0.0665254551561987	0.0757876725367378	0.692067163476356	0.385203884945921	0.0495833788729844	0.21710489369992	-0.957484934604865	2.84836672530792e-05	0.000785407257523648	Intron (ENSMUST00000110939.7/26381, intron 4 of 7)	1	188262023	188965041	703019	1	22283	-121817	Ush2a
chr4	108436321	108436721	401	*	6.55775401649981	5.7383109484594	6.48743503671463	6.60279861318099	-0.161305975874237	0.021019370809353	0.438359792776236	0.0567705296943123	0.725409707716707	0.886939959090492	-0.620786021168936	0.00312925641925758	0.0312700335463572	Distal Intergenic	4	108459426	108559421	99996	1	230594	-22705	Tut4
chr4	109406323	109406723	401	*	7.11415728773446	5.99441151179321	7.17231479400505	7.07404091818018	-0.779571184481761	0.000273268419336299	0.0585990699730423	-0.0490483431743721	0.761594917019086	0.904558732575039	-0.850724934801979	0.000216397636165911	0.00397355110369864	Promoter (<=1kb)	4	109406623	109444745	38123	1	230603	0	Ttc39a
chr4	109419434	109419834	401	*	7.29444649105664	6.44171326261735	7.16312410860196	7.37579138119196	-0.112890063261197	0.0380258545832081	0.545052264499049	0.106746452969437	0.534273130807515	0.777755837872328	-0.665572630316717	0.00264340540276179	0.0275360956527219	Intron (ENSMUST00000124209.7/230603, intron 2 of 6)	4	109406623	109444745	38123	1	230603	12811	Ttc39a
chr4	109725322	109725722	401	*	6.18481832060144	5.63297083935103	5.93413490113771	6.3306060416794	-0.0205735468670207	0.278256491024574	0.946928709818269	0.240298744503931	0.1721679201754	0.434476385860078	-0.528096802242191	0.00587717003904073	0.0490146759857504	Intron (ENSMUST00000102724.4/14084, intron 3 of 18)	4	109676588	109963960	287373	1	14084	48734	Faf1
chr1	189824891	189825291	401	*	5.46797924514648	4.18322130121181	5.54285267989334	5.41581381024695	-0.792269196210679	0.000306411981600234	0.0609942958114506	-0.0606848116464335	0.723617035403192	0.885849675749769	-0.923602463858844	0.000362045806958512	0.00598189705650631	Exon (ENSMUST00000097442.8/19250, exon 5 of 19)	1	189728268	189876695	148428	1	19250	96623	Ptpn14
chr1	189830516	189830916	401	*	5.56991070051913	4.28590705250651	4.77222585592518	5.92960307971277	-0.0266043569966369	0.285650142914118	0.952434016720787	0.661594077992841	0.00509267654771039	0.0580937194131967	-1.30013885679838	1.30106516829396e-05	0.000401770210560193	Intron (ENSMUST00000097442.8/19250, intron 5 of 18)	1	189880492	189922363	41872	2	226830	91447	Smyd2
chr4	119599955	119600355	401	*	6.03294066549228	5.324868754379	5.57273378479097	6.2742667007504	-0.012764217014198	0.454890522169523	0.99991930760513	0.459953642902092	0.0258530950289721	0.148676530028607	-0.737309066979508	0.000752802297695783	0.0106055489687166	Intron (ENSMUST00000044564.14/230700, intron 4 of 12)	4	119637704	119639471	1768	1	14915	-37349	Guca2a
chr1	190085465	190085865	401	*	5.47861699696238	4.49291675897771	5.17261329837714	5.65163415044563	-0.0744498808205124	0.0728457276308005	0.682446375394703	0.239382871345578	0.207376595091511	0.479803852611821	-0.838724390856428	0.000667461357356398	0.00963566577837476	Distal Intergenic	1	190170296	190217276	46981	1	102632463	-84431	Prox1os
chr4	123093470	123093870	401	*	6.50017484007728	5.88318572116144	6.06131185596195	6.73265895296128	-0.00884079583217039	0.56289143167363	0.99991930760513	0.438606530640034	0.0302076252216515	0.163295656881912	-0.644406308233998	0.00191554883475051	0.02174902659655	Exon (ENSMUST00000127060.1/ENSMUST00000127060.1, exon 2 of 4)	4	123105165	123132099	26935	1	12164	-11295	Bmp8b
chr4	123767430	123767830	401	*	5.47435727368546	4.41256741830622	5.4676074520436	5.47883967401751	-0.303706584647133	0.0065628388924797	0.271669993723161	-0.000690636116254044	0.996861796932369	0.998835446749269	-0.734782146022695	0.00278063518463806	0.0286279943056369	Distal Intergenic	4	123734559	123750345	15787	2	68050	-17085	Akirin1
chr1	190896117	190896517	401	*	6.19401278021833	5.49643813601308	5.7876550518219	6.41266925408107	-0.0157997083403449	0.376706294674823	0.997284655705656	0.395984314662965	0.0464616436942874	0.209532409562359	-0.690505409987865	0.00117455900106245	0.0150591906412842	Intron (ENSMUST00000159624.7/320119, intron 3 of 12)	1	190700202	190911770	211569	2	320119	15253	Rps6kc1
chr4	126359687	126360087	401	*	6.3371874996186	5.69496954296058	6.03592090086365	6.50793334183956	-0.0223872920542029	0.258684397786193	0.934577979312851	0.293872233565228	0.109292942747812	0.33909318002907	-0.617192334066973	0.00213503243488063	0.0235173634427636	Intron (ENSMUST00000069097.12/214150, intron 12 of 18)	4	126322121	126325688	3568	2	24084	-33999	Tekt2
chr4	126822615	126823015	401	*	6.72019496544545	5.87566506974863	6.55955523710862	6.81813985190193	-0.131551484165882	0.0281035040682863	0.487696203593453	0.141145499156542	0.392766307781478	0.671123858301504	-0.721586617426612	0.000679534548464501	0.00979015691449836	Intron (ENSMUST00000102608.9/100317, intron 5 of 23)	4	126753544	126870070	116527	1	100317	69071	AU040320
chr4	126983759	126984159	401	*	5.58825091644815	4.89084293168767	5.17261329837714	5.81090045515444	-0.0172842197601116	0.37601612166902	0.997103424511133	0.378197732452912	0.0620344492602958	0.246401877958615	-0.695705086938101	0.00186272225365243	0.0212853687113101	Distal Intergenic	4	126861939	126968135	106197	2	67785	-15624	Zmym4
chr4	126990096	126990496	401	*	6.09944642627464	5.43036196283531	5.61818051983881	6.34931745897322	-0.00860644695798925	0.571149253547449	0.99991930760513	0.491226167585549	0.0171340102297015	0.117723279306492	-0.70748157619837	0.000802724557709249	0.0111533175198512	Distal Intergenic	4	126861939	126968135	106197	2	67785	-21961	Zmym4
chr4	129263495	129263895	401	*	6.55853509848855	5.60678712160381	6.2286506449368	6.74283638394058	-0.107702247220381	0.0371528018340607	0.541038353493736	0.331831853432811	0.0752564722182285	0.27505258676489	-0.949936430502123	1.60544829395696e-05	0.000481769480836429	Promoter (2-3kb)	4	129219578	129261404	41827	2	97130	-2091	C77080
chr4	130299498	130299898	401	*	5.40313482331346	4.03992897616915	5.15417684227081	5.54804786302261	-0.425875910618385	0.00303339089460717	0.19734419616947	0.197773555924123	0.280400231359575	0.563892821881659	-1.22554132780606	9.19944367545489e-06	0.000303794450628174	Distal Intergenic	4	130308595	130315463	6869	1	14077	-8697	Fabp3
chr4	130307459	130307859	401	*	5.9442030350615	5.12698246727306	5.92470666360196	5.95705576479457	-0.235135883250376	0.0108229457794485	0.342035207415792	0.0146252891409933	0.925663999075541	0.973090280155394	-0.602603389053184	0.00350967638713588	0.0338724108570325	Promoter (<=1kb)	4	130308595	130315463	6869	1	14077	-736	Fabp3
chr4	130557615	130558015	401	*	5.32906322890713	4.38379406582094	4.60231350600961	5.66685899502315	-0.00951227971560928	0.603209472645444	0.99991930760513	0.650690142165998	0.00474778075302151	0.055797612378478	-0.986245317318356	0.000127813363219556	0.00263560333466854	Exon (ENSMUST00000180498.1/67149, exon 1 of 2)	4	130531602	130574173	42572	2	67149	16158	Nkain1
chr4	130654636	130655036	401	*	5.29025969418605	4.62373134967753	4.58206209131189	5.62209149808447	0.00279803288974045	0.866547749936122	0.99991930760513	0.635956731343885	0.00541861069311537	0.0603243013972407	-0.69140264138667	0.00236391638923311	0.025367422352157	Distal Intergenic	4	130663321	130781564	118244	1	80912	-8285	Pum1
chr4	134061229	134061629	401	*	6.43793246321868	5.38748926832952	6.5440935819018	6.36255400719381	-0.758446361826908	0.000336971925953424	0.0640998928916582	-0.0942970657110547	0.569809246139383	0.802038177144776	-0.753661340439535	0.00086933091654063	0.0118578350843669	Promoter (<=1kb)	4	134060815	134092504	31690	1	230806	414	Crybg2
chr4	136688596	136688996	401	*	6.70251880156863	5.73691432639816	6.40373629774051	6.87206916769095	-0.134502885650941	0.026905495750984	0.478763668852277	0.292873990099384	0.109279290831277	0.33909318002907	-0.944891710517651	2.09521757854955e-05	0.000603026792019872	Intron (ENSMUST00000105845.8/13844, intron 5 of 15)	4	136622621	136639110	16490	1	242707	65975	Lactbl1
chr4	137412398	137412798	401	*	6.09997612554633	4.49908821595086	5.80033941100853	6.26993792646396	-0.565905387877687	0.00128347633663017	0.131140310190981	0.231529776749178	0.224651850022596	0.500557662974001	-1.44035419083197	1.03685844657988e-06	5.02479102084552e-05	Promoter (2-3kb)	4	137401554	137409791	8238	2	242711	-2607	Cela3a
chr4	137642772	137643172	401	*	7.22829771710309	6.09781938037098	7.19464354608608	7.25030545082723	-0.602489734791498	0.00102165360987617	0.11707775450425	0.0280873982399057	0.863927104120629	0.949735235996808	-0.9155586596034	0.000123513919008493	0.00256600808704381	Intron (ENSMUST00000105840.7/170707, intron 22 of 26)	4	137664726	137729861	65136	1	110351	-21554	Rap1gap
chr4	137651429	137651829	401	*	6.36214647244387	4.66313317892257	6.07522948901823	6.52594421414103	-0.699473608524342	0.000566548086214788	0.0850429419641841	0.224294642691977	0.239825322405418	0.517653033033709	-1.5379241391436	3.46066991439821e-07	2.08073299161242e-05	Intron (ENSMUST00000105840.7/170707, intron 24 of 26)	4	137664726	137729861	65136	1	110351	-12897	Rap1gap
chr4	139511835	139512235	401	*	7.01407668172483	6.4982096436789	6.66973981773142	7.20507499057103	-0.00838504971978063	0.545773848067036	0.99991930760513	0.355500595787066	0.0576514525893991	0.236415932648419	-0.529839611695615	0.00481339114276504	0.0424998682414678	Distal Intergenic	4	139530548	139620382	89835	1	212632	-18313	Iffo2
chr4	140866446	140866846	401	*	5.39994334067345	4.4127970589287	4.90709915721129	5.65443840522295	-0.0358468042287042	0.191727756409019	0.882606923211205	0.435861386538852	0.0403411924372502	0.19267100437832	-0.979423956664022	0.00016253442840264	0.00318215916172003	Distal Intergenic	4	140872693	140878055	5363	1	75128	-5847	4930515B02Rik
chr4	141170373	141170773	401	*	5.22820632204774	4.31969752657771	5.01852760245115	5.35277287422744	-0.080433954260037	0.0648184118723318	0.657581143307449	0.171139276139002	0.344871186578805	0.627408387934148	-0.728467780327024	0.00191969293438445	0.0217890817295739	Intron (ENSMUST00000030757.9/213499, intron 2 of 9)	4	141147913	141204062	56150	1	213499	22460	Fbxo42
chr1	192181320	192181720	401	*	5.51563676594561	4.78650616077483	5.17499911249718	5.70493025166407	-0.0244959395466837	0.281717439015628	0.949065330462368	0.274738750388703	0.156742750153522	0.4127769600802	-0.621761146973141	0.00507053836690291	0.0441828355360895	Distal Intergenic	1	192190774	192510159	319386	1	16510	-9054	Kcnh1
chr4	154417782	154418182	401	*	5.52896648344188	4.31000456770265	4.95326446645414	5.81509085967296	-0.0490298453040037	0.132927949902461	0.810147501792709	0.489468405714722	0.0253936511910378	0.147188908133296	-1.16682206973493	2.85274946077592e-05	0.000786181875665792	Intron (ENSMUST00000030902.12/70673, intron 3 of 16)	4	154278486	154301676	23191	2	230972	-116106	Arhgef16
chr5	3554117	3554517	401	*	6.25437702479427	5.36524721125888	6.22347352349921	6.27461761703524	-0.369449659997637	0.00414023958053487	0.223062920273923	0.025466488781237	0.868095005009002	0.951485732321739	-0.708058515445874	0.000795831920320338	0.0110936994716925	Intron (ENSMUST00000197082.4/68152, intron 1 of 9)	5	3543833	3570238	26406	1	68152	10284	Fam133b
chr5	3570357	3570757	401	*	6.11800748106383	4.80574605917944	5.92282271773183	6.23485037182895	-0.308928732207736	0.00632563211321214	0.268253980851486	0.145785433802861	0.426616301768175	0.699357300553928	-1.08236626293929	9.47340833546408e-05	0.00207327802922964	Promoter (<=1kb)	5	3571566	3584356	12791	1	77036	-809	1700109H08Rik
chr1	193578895	193579295	401	*	6.19406546423141	5.19899335427028	6.18174392155063	6.2022217483962	-0.279055337926877	0.00805883803110956	0.301837918580478	0.0113587825953874	0.94662575735488	0.980965682206855	-0.693035747899049	0.00262164670572775	0.0273689837035063	Distal Intergenic	1	193507463	193507530	68	2	387201	-71365	Mir205
chr5	16973349	16973749	401	*	6.3231130911221	5.5877017037013	6.19297056420329	6.4037787804847	-0.100318661417551	0.0406884682796717	0.557852741924044	0.119259399357096	0.453794705660892	0.720394487897917	-0.625713497439344	0.00185331603104753	0.0212188547606001	Distal Intergenic	5	16553495	16620152	66658	1	15234	419854	Hgf
chr5	17280563	17280963	401	*	6.57361246578302	5.14907093132359	5.28297306766988	7.05300182953428	-0.00432479346664487	0.847028158618548	0.99991930760513	0.502463982817058	0.0186162313238363	0.123295517214231	-0.843725446160718	0.00423788632493622	0.0387521508673341	Distal Intergenic	5	17476098	17480936	4839	1	70935	-195135	Speer4f1
chr5	17925788	17926188	401	*	6.89876933291124	6.13504056066937	6.92907516695876	6.87820588763122	-0.329340032335768	0.00523304485014027	0.248303753933911	-0.0239134140510687	0.873777822557823	0.953631445187523	-0.570888898399091	0.00349897672104372	0.0337887268825335	Distal Intergenic	5	17962549	18019834	57286	1	242851	-36361	Gnat3
chr5	18439324	18439724	401	*	5.47083584366778	4.51982651109615	4.98399179987144	5.72294110773112	-0.0305243733025244	0.237955921820403	0.919365434609173	0.389394699828233	0.0642200743262106	0.251386069698745	-0.882687641946794	0.00066290549728159	0.0095892907545389	Distal Intergenic	5	18265135	18360355	95221	2	14677	-78969	Gnai1
chr5	20821980	20822380	401	*	5.83328796511082	5.25328621525327	5.34999755522694	6.08397127856369	-0.0038209893090317	0.798808360873108	0.99991930760513	0.459474359171882	0.0274723392468091	0.153864808668039	-0.579998832564994	0.00501646968331137	0.0438645582468176	Intron (ENSMUST00000118174.7/68770, intron 2 of 17)	5	20758663	20882124	123462	2	68770	59744	Phtf2
chr5	21694547	21694947	401	*	5.66034779249101	4.80309056334985	5.25653392485836	5.8779032273269	-0.0384001788800814	0.157160964723728	0.841211921570051	0.387674977205404	0.0517485546739578	0.222843441024001	-0.866931790890872	0.000157651781036763	0.00311059520597539	Intron (ENSMUST00000115217.7/242864, intron 1 of 4)	5	21662901	21701396	38496	2	242864	6449	Napepld
chr5	22501548	22501948	401	*	5.78925252179519	4.90589729819455	5.10536765885557	6.11311307607774	-0.01004103525088	0.5626116544388	0.99991930760513	0.648262525237297	0.00399553947112299	0.050523641332478	-0.964565381728772	8.12011720738758e-05	0.0018226124714731	Intron (ENSMUST00000135906.7/26429, intron 11 of 12)	5	22528321	22528719	399	2	100042049	26771	Gm15421
chr5	23519194	23519594	401	*	6.66962215965803	5.82062677139699	6.36279146569754	6.84303470542875	-0.0630895958347657	0.0811907478850746	0.705944833906407	0.289601992425287	0.12013652734225	0.356865938783449	-0.819221315801094	0.000226550801105542	0.00412213555223499	Intron (ENSMUST00000088392.8/20817, intron 10 of 14)	5	23434441	23504235	69795	1	69188	84753	Kmt2e
chr5	24475630	24476030	401	*	6.0290098396138	4.85867606438321	5.63879912854368	6.24063001420497	-0.15508840418069	0.0232378471716255	0.455852295281938	0.349608616369952	0.0774733824818971	0.278879817050948	-1.14689018439561	7.26861490342513e-06	0.000249486414228882	Intron (ENSMUST00000024123.8/213990, intron 1 of 17)	5	24452177	24502047	49871	1	213990	23453	Agap3
chr5	24809290	24809690	401	*	5.2650734034329	4.42608568422913	4.88977389452122	5.47009437570568	-0.0287037770476114	0.24547444778119	0.924787229612296	0.305491684405661	0.124856771736113	0.364431811135831	-0.715031963852513	0.00243598894516701	0.0259016283584431	Intron (ENSMUST00000030787.8/19744, intron 3 of 7)	5	24802823	24842624	39802	2	19744	32934	Rheb
chr5	28091041	28091441	401	*	5.83672527106453	5.3604956926531	5.35841905778819	6.08540592274679	-0.00010859037657476	0.993578884077798	0.99991930760513	0.496017013097095	0.0158805786376129	0.112674983108448	-0.539798615483555	0.00539126620564484	0.0461593094931271	Distal Intergenic	5	28071363	28078662	7300	1	231070	19678	Insig1
chr5	29245626	29246026	401	*	5.85298711803559	4.97602563239889	5.49143392470099	6.05183645235242	-0.0424347021282173	0.149408005460257	0.830096363054834	0.303000372921237	0.121973005378913	0.359861779790494	-0.795148839749372	0.000819373159206281	0.0113342083406929	Intron (ENSMUST00000055195.10/56873, intron 15 of 16)	5	29195992	29225524	29533	1	56874	49634	Rnf32
chr5	30195481	30195881	401	*	5.84355885584973	5.33279315615785	5.30492465458191	6.11584301686615	0.00120370117063106	0.930288782160898	0.99991930760513	0.553558048815115	0.00861292420120684	0.0791987714138235	-0.58385380977858	0.00341129843355228	0.0331534944434947	Exon (ENSMUST00000088117.10/381628, exon 11 of 14)	5	30193431	30205722	12292	2	381628	9841	Adgrf3
chr5	31022031	31022431	401	*	5.29069511874517	4.50308091858414	4.90134715630194	5.50193614356504	-0.0247865646462149	0.290453139332928	0.954247807313941	0.315114383897995	0.117320547943488	0.352462501199474	-0.696514789822462	0.0031541315870103	0.0314118059823366	Distal Intergenic	5	31048312	31054623	6312	1	381629	-25881	Atraid
chr5	31036063	31036463	401	*	6.85013549904825	5.99894641525629	6.44174120252524	7.06967144241118	-0.0299189538640409	0.218823138507474	0.902771979107691	0.365091038246819	0.0705974235413753	0.265472241275026	-0.798910934261227	0.000663188583454154	0.00959060908356103	3' UTR	5	31048312	31054623	6312	1	381629	-11849	Atraid
chr5	31563582	31563982	401	*	6.36236524784556	5.64039354527415	6.17380669862077	6.47563722277544	-0.0628945768277226	0.0773574153583605	0.698070339044801	0.174999071148216	0.2951979403013	0.579129491487913	-0.636141187570405	0.00168196838731861	0.0196993170102787	Exon (ENSMUST00000200956.1/ENSMUST00000200956.1, exon 2 of 2)	5	31569595	31571397	1803	2	100740	7415	AI839979
chr5	32036168	32036568	401	*	6.37129862893851	5.49017657773451	6.01985545636593	6.56555411467684	-0.0465167465664143	0.126602163816124	0.797866239635365	0.316986104322354	0.102098289379457	0.325993383697652	-0.817646648613298	0.000400061742701595	0.00646464583193483	Intron (ENSMUST00000201352.3/107976, intron 10 of 11)	5	32135801	32157842	22042	1	14284	-99233	Fosl2
chr5	32400970	32401370	401	*	6.45713467773563	5.57698729558178	6.02934320269016	6.68495876121814	-0.0305106761138265	0.219327340634091	0.903319310420996	0.369054560131088	0.0700740143908808	0.26457931346074	-0.81688339415969	0.000653217777745333	0.00948209559769548	Distal Intergenic	5	32458843	32517433	58591	1	19046	-57473	Ppp1cb
chr5	33096545	33096945	401	*	6.03032346571117	5.38723481390341	5.33690591568937	6.35733071569082	0.0037104886532097	0.815779833601392	0.99991930760513	0.65244183374012	0.00400225358489634	0.0505354051341322	-0.674259178918519	0.00241687429736042	0.0257390630042677	Distal Intergenic	5	33104219	33162870	58652	1	20537	-7274	Slc5a1
chr5	33123399	33123799	401	*	6.75533009671394	6.09480461082026	6.23286147614161	7.02142332294338	-0.00625499351468662	0.714424489974615	0.99991930760513	0.448174101307463	0.0365112790697651	0.182242693811585	-0.619659914508075	0.00564998540141287	0.0476368327026987	Intron (ENSMUST00000011178.4/20537, intron 2 of 14)	5	33104219	33162870	58652	1	20537	19180	Slc5a1
chr5	33258078	33258478	401	*	5.57802294075145	4.54167071499949	5.2002178202023	5.78415970592674	-0.0516415871058771	0.127725383984985	0.800128462515848	0.26872305709222	0.177194591659095	0.441259076782224	-0.840008100425276	0.00134689005751575	0.0166863413919456	Intron (ENSMUST00000079746.9/13016, intron 4 of 8)	5	33247723	33274994	27272	2	13016	16516	Ctbp1
chr5	34309506	34309906	401	*	5.47481632390839	4.07177461192185	4.9476939622918	5.74270164151836	-0.139325619729193	0.0282431986894508	0.489131084686211	0.482361950144091	0.0243289058255127	0.143488829138298	-1.37567630873714	8.3894554611039e-07	4.22977550614123e-05	Exon (ENSMUST00000200791.1/ENSMUST00000200791.1, exon 2 of 2)	5	34288600	34327327	38728	1	100862066	20906	Cfap99
[truncated: 2,702 more rows]

## Sheet: Tumour-specific Regions
seqnames	start	end	width	strand	Conc	Conc_RD	Conc_FL	Conc_HCC	FoldChange_FLvsRD	p.value_FLvsRD	FDR_FLvsRD	FoldChange_HCCvsFL	p.value_HCCvsFL	FDR_HCCvsFL	FoldChange_HCCvsRD	p.value_HCCvsRD	FDR_HCCvsRD	annotation	geneChr	geneStart	geneEnd	geneLength	geneStrand	geneId	distanceToTSS	geneName
[truncated: 2,206 more rows]

[truncated: 9 more sheets: Fatty liver-specific Regions, Switching Regions, GO Early Regions, GO Gradual Regions, KEGG Gradual Regions, GO Tumour-specific Regions, KEGG Tumour-specific Regions, GO Fatty liver-specific Regions, KEGG Fatty liver-specific Regio]
