# Supplementary material for: Diet-induced rewiring of the Wnt gene regulatory network connects aberrant splicing to fatty liver and liver cancer in DIAMOND mice
Source: Sci Rep. 2023 Oct 31;13:18666. doi: 10.1038/s41598-023-45614-1 (PMC10618177; doi:10.1038/s41598-023-45614-1)
Supplement: Supplementary file 5 — Supplementary Table S4. [file 41598_2023_45614_MOESM5_ESM.xlsx]

## Sheet: Early Regions
seqnames	start	end	width	strand	Conc	Conc_RD	Conc_FL	Conc_HCC	FoldChange_FLvsRD	p.value_FLvsRD	FDR_FLvsRD	FoldChange_HCCvsFL	p.value_HCCvsFL	FDR_HCCvsFL	FoldChange_HCCvsRD	p.value_HCCvsRD	FDR_HCCvsRD	annotation	geneChr	geneStart	geneEnd	geneLength	geneStrand	geneId	distanceToTSS	geneName
chr2	84840377	84840777	401	*	5.85425247967575	4.28132934492206	5.80478441695702	5.88631330235172	-0.55863055169408	6.10411664910723e-05	0.0143523685034168	0.00657582329498265	0.858601254183247	0.985169128675599	-1.06931142253971	4.46173124600941e-06	0.000612713440207196	Promoter (1-2kb)	2	84838850	84863594	24745	1	72401	1527	Slc43a1
chr2	160912129	160912529	401	*	6.2345427400375	4.5614186061631	6.50500228646398	6.02120380142945	-1.57879244623851	5.65438998039561e-10	3.16080399904114e-06	-0.109155169419805	0.0824251618630466	0.623504522688971	-1.08903166309884	6.30087685520024e-07	0.000139999820013017	Promoter (<=1kb)	2	160906437	160912328	5892	2	280635	0	Emilin3
chr2	181134074	181134474	401	*	6.65623515702976	5.7852069151918	6.79087935794069	6.55894212546087	-0.561111873576634	6.80668166376722e-05	0.0146343655770995	-0.0378734985359113	0.320857454521798	0.851013620691871	-0.627147881715226	0.000872458083829963	0.0163070497237595	Promoter (<=1kb)	2	181075579	181135300	59722	2	16536	826	Kcnq2
chr3	28262526	28262926	401	*	5.9310399685766	3.93068068403978	5.31150180158941	6.23291690343545	-0.514804860795659	0.000188270514467455	0.0233873816860683	0.37418928743454	0.0041280878681135	0.219443380623506	-1.8609960016656	2.68262544174838e-12	7.57841687293917e-09	Promoter (<=1kb)	3	28263214	28675858	412645	1	665113	-288	Tnik
chr3	37348249	37348649	401	*	6.03879438949766	4.93660243632707	6.09462713501543	6.00033482392058	-0.568872483262344	6.41876945591089e-05	0.0143523685034168	-0.0110979448027339	0.739988318330795	0.964431781456134	-0.839335097677936	5.18591979120684e-05	0.00281735065579987	5' UTR	3	37307749	37312708	4960	2	207175	-35541	Cetn4
chr3	108225285	108225685	401	*	6.0967648284891	4.95139170020381	5.96747082756707	6.17694151023897	-0.481466602277898	0.000613825879656235	0.0476278243591483	0.0266204925357694	0.470411897867686	0.908082319439037	-0.942445953400986	5.23104610434646e-06	0.000650590796939945	Promoter (<=1kb)	3	108211472	108226648	15177	2	17306	963	Sypl2
chr3	123447083	123447483	401	*	6.38913929837367	5.24094285188203	6.20875797274045	6.49796952109023	-0.489633934725562	0.000507427472210885	0.0449009009589595	0.0448283121450818	0.280564103374878	0.830274988758096	-1.00093960701239	5.54979429199515e-07	0.00012614618634966	Promoter (<=1kb)	3	123446913	123506597	59685	1	19142	170	Prss12
chr3	146220861	146221261	401	*	6.07882037122011	4.75607752942796	5.87936598293911	6.19795087171983	-0.509562748298116	0.000281648831440248	0.0312129174807564	0.0456514536464337	0.291530956652368	0.838273655914337	-1.10724246679781	3.04935806271096e-07	7.73090457565503e-05	Promoter (<=1kb)	3	146220963	146286186	65224	1	65086	0	Lpar3
chr1	172351297	172351697	401	*	5.70360667958222	4.6485077921253	5.78393436113356	5.64745736019008	-0.486207943477595	0.000493781506516111	0.0449009009589595	-0.0180815054667072	0.620826056761518	0.943524522551174	-0.720125974620424	0.000933198934433645	0.0170554611168441	Intron (ENSMUST00000056136.3/16513, intron 1 of 1)	1	172341210	172374085	32876	1	16513	10087	Kcnj10
chr4	89687949	89688349	401	*	6.10627049993686	4.97351125746255	6.10141645532452	6.10949748015654	-0.522792713123826	0.000212392556019623	0.0252611571946743	-0.000838698635257353	0.979996341774246	0.996713570149068	-0.854449410645814	4.9174299684025e-05	0.00273165108671123	5' UTR	4	89679436	89694772	15337	1	242523	8513	Dmrta1
chr4	110351593	110351993	401	*	5.86780146686739	4.80744502239894	6.05618285737394	5.72699228350284	-0.529592854652928	0.000163366583834131	0.0213000841396319	-0.0449387727845245	0.303370239753331	0.84388050233818	-0.666700775065023	0.00228414715192583	0.0282511844647184	Promoter (<=1kb)	4	110203722	110351909	148188	2	15572	0	Elavl4
chr4	114406825	114407225	401	*	5.81551370123203	4.50500905172685	5.819123984793	5.81310181652291	-0.545846392059774	0.000101991220409567	0.0167685565320435	-0.00153879154942021	0.965084870576971	0.994971759327438	-0.940238835407713	2.3954274907029e-05	0.00178753126900565	Promoter (<=1kb)	4	114406724	114615098	208375	1	666048	101	Trabd2b
chr4	114925579	114925979	401	*	6.12354605099104	5.15043935883245	6.21300918278711	6.06066524614012	-0.496554303030764	0.000410481486128796	0.0402559913589469	-0.0189254425041611	0.599863595190698	0.940528813898741	-0.705078668724766	0.000844387636122356	0.0159940282608425	Promoter (<=1kb)	4	114925147	114926013	867	2	30923	34	Foxe3
chr4	154139813	154140213	401	*	6.33553599407964	5.40766813015941	6.34145589727427	6.33157585344563	-0.481823727656234	0.00061661669891688	0.0476278243591483	-0.00211849855441751	0.947400284946942	0.994014545686279	-0.746021337011048	0.000200322684402151	0.00663547920276807	Promoter (<=1kb)	4	154056253	154140208	83956	2	22062	0	Trp73
chr5	106925734	106926134	401	*	6.04721560109027	4.70793282831569	6.0870522847265	6.02003327254725	-0.621258884018152	1.62370852010174e-05	0.0100850340304097	-0.00837795654820838	0.806978800958719	0.97947947609002	-0.965975994174307	7.50143117227466e-06	0.000831155189195267	Promoter (<=1kb)	5	106840192	106926321	86130	2	330149	187	Hfm1
chr5	107725024	107725424	401	*	6.63839244255616	5.66957913451493	6.66458934441228	6.62065977937249	-0.499887052765066	0.000391742980468203	0.0391043439431652	-0.006926651170501	0.831751807292547	0.982573472654351	-0.740478688724848	0.000217202642224707	0.00699115267404937	Promoter (<=1kb)	5	107716657	107726036	9380	2	14581	612	Gfi1
chr5	118027861	118028261	401	*	5.98456748295709	4.8572715632472	6.24022108481856	5.78489630227589	-0.634260364906585	1.19366481370675e-05	0.00953226615517244	-0.0863054051721129	0.124577977824987	0.69150350973799	-0.694324739176596	0.00148467438394388	0.0217961662527766	Promoter (<=1kb)	5	118027743	118061878	34136	1	57816	118	Tesc
chr6	28133366	28133766	401	*	5.88768989953991	4.38685582237819	5.69830247661915	6.00140994343314	-0.556989254771292	8.11789084482713e-05	0.0151263366075279	0.0422274364955776	0.317399700735858	0.849597269775477	-1.17955438363054	8.12708454617354e-08	2.67855161500969e-05	Promoter (1-2kb)	6	27275119	28135178	860060	2	14823	1412	Grm8
chr6	88198195	88198595	401	*	5.90739611263375	4.91471908613279	6.04421939741341	5.80839468764386	-0.532871117061384	0.000165770592344868	0.0213000841396319	-0.034969203328405	0.376283285639481	0.876815064101319	-0.668407216044409	0.00136351011109272	0.0209857375173892	Promoter (4-5kb)	6	88193891	88207032	13142	1	14461	4304	Gata2
chr7	24500055	24500455	401	*	5.78166583207154	4.37045028782948	5.65600913761767	5.85974117779891	-0.491300183756907	0.000332879883694664	0.0339853746920156	0.0215717362654549	0.576691630552781	0.935856531206332	-1.04322459050997	5.74205435668655e-06	0.000688176514566524	Exon (ENSMUST00000068023.7/260299, exon 4 of 9)	7	24507006	24515682	8677	1	232969	-6551	Zfp428
chr7	44587251	44587651	401	*	6.61584721400621	5.55487105899093	6.64260261720581	6.59773057936921	-0.574791690260609	5.04590017790281e-05	0.0143523685034168	-0.0053592924914575	0.862065591637907	0.985254798319281	-0.832303255629095	1.75894204092746e-05	0.00142170024252565	Promoter (3-4kb)	7	44590664	44604754	14091	1	16504	-3013	Kcnc3
chr10	24223477	24223877	401	*	6.3639828193798	4.90434458790407	6.28157128707279	6.41641950004838	-0.674810019736206	4.1147640638463e-06	0.0040845871825483	0.0151877725060657	0.657816193488844	0.951049907523162	-1.16671642552476	3.26742269017092e-08	1.27280081550964e-05	Promoter (<=1kb)	10	24223517	24302790	79274	1	59012	0	Moxd1
chr7	131550487	131550887	401	*	6.47307803926937	5.4792224971266	6.56378062531763	6.40927821597791	-0.590555769718889	3.1672609951627e-05	0.0135093026491802	-0.0217972229715561	0.517193952954179	0.920485142621626	-0.751939965152188	9.74940503914269e-05	0.00433920245241695	Promoter (1-2kb)	7	131548773	131558014	9242	1	15372	1714	Hmx2
chr10	42614469	42614869	401	*	6.38673554715461	5.59259661396674	6.55658232175403	6.26126866569649	-0.505515885196193	0.000334382040798007	0.0339853746920156	-0.0474187292576589	0.263089762877567	0.81711904039403	-0.541527354465706	0.00591663303731208	0.0493885260923792	Intron (ENSMUST00000105497.7/14628, intron 2 of 5)	10	42583835	42702459	118625	1	14628	30634	Ostm1
chr8	92855364	92855764	401	*	6.17279701806298	4.99613366736858	6.16925996299722	6.17515024627673	-0.525409675926056	0.00019976406272886	0.0242756763185723	-0.000173774217599655	0.995838576225496	0.999232094415504	-0.858829736546198	4.13808194217952e-05	0.00248725138013982	Promoter (<=1kb)	8	92855339	92919279	63941	1	270084	25	Lpcat2
chr8	109961629	109962029	401	*	5.96318360482439	4.67745177135805	5.9834745740655	5.94949599015129	-0.576345860375413	5.0795730082608e-05	0.0143523685034168	-0.00419771458184619	0.902220316897308	0.990994107711447	-0.93591189681275	1.52667661931085e-05	0.00129570944836361	Promoter (<=1kb)	8	109947914	109962203	14290	2	73608	174	Marveld3
chr10	58812789	58813189	401	*	5.79453856148082	4.68912188222989	6.00498751971285	5.63498359247452	-0.580959296790755	4.45024852613088e-05	0.0143523685034168	-0.0609099179783816	0.207252601017027	0.773439275199928	-0.68673913644955	0.00165329297367178	0.0232035972706597	Promoter (<=1kb)	10	58813359	59138916	325558	1	237353	-170	Sh3rf3
chr9	30942851	30943251	401	*	6.40983078256466	5.1411377751659	6.3920810295939	6.4215437790994	-0.558160463763835	8.01113027344236e-05	0.0151263366075279	0.00285862376196715	0.934555179117503	0.992661705733037	-0.965284786223552	8.81992936633694e-06	0.000876668549772192	Promoter (<=1kb)	9	30942562	30963838	21277	1	30806	289	Adamts8
chr9	74851170	74851570	401	*	5.75854752546424	4.50589973559878	5.79779108229973	5.73177927231612	-0.500712878946915	0.000294579279827943	0.0316672725815039	-0.00704188919144295	0.845771905973346	0.983979857111341	-0.851238458150454	0.000157556313952926	0.0058786341668285	Promoter (3-4kb)	9	74847983	74891476	43494	1	100503019	3187	Gm16551
chr10	70598704	70599104	401	*	6.08800944300725	4.83534617048326	6.2415525391231	5.97574494379686	-0.678576320008161	3.92353478872145e-06	0.0040845871825483	-0.0370610849919156	0.358249521010702	0.86925856669503	-0.873268170316551	4.16905169985083e-05	0.00249827264741061	Exon (ENSMUST00000046513.9/70911, exon 1 of 5)	10	70557682	70655958	98277	2	70911	56854	Phyhipl
chr9	110742272	110742672	401	*	5.95552952325245	4.725597207568	6.05807988105285	5.88287504088583	-0.602896755829004	2.5647456892837e-05	0.0135093026491802	-0.0229021508433916	0.53939783738781	0.926375407370451	-0.866252123220917	7.00146966634454e-05	0.00344413091174038	Promoter (<=1kb)	9	110741861	110769798	27938	1	17897	411	Myl3
chr9	122572064	122572464	401	*	6.15846117323681	5.1722086464335	6.21808466538795	6.11729767469213	-0.480126804320748	0.000611972685471497	0.0476278243591483	-0.0127886916549897	0.716009887241182	0.960561802752284	-0.71960835168586	0.000685470881628408	0.0143441128933352	Promoter (<=1kb)	9	122572499	122679596	107098	1	319626	-35	9530059O14Rik
chr10	79874157	79874557	401	*	6.27071916685138	4.91070143318808	6.10032252227535	6.37407281072969	-0.538014199219997	0.000137665616272073	0.020733596060049	0.0377227620069206	0.356801712055253	0.869242723884745	-1.11770455176844	2.15645444416441e-07	6.00618121596495e-05	Promoter (<=1kb)	10	79874476	79883174	8699	1	19152	0	Prtn3
chr10	80356781	80357181	401	*	6.46840787180183	5.4034637356844	6.55095033379142	6.41063337385811	-0.538017534461344	0.000142753686635403	0.020733596060049	-0.0180481969380479	0.615377819982617	0.941846539612654	-0.771706948460003	0.00024932541731538	0.00764404670916533	Promoter (<=1kb)	10	80356459	80365489	9031	1	216166	322	Plk5
chr10	80843977	80844377	401	*	5.92980377750074	4.80467834907898	6.03081226573373	5.85830885104428	-0.584267075575439	4.23225392550005e-05	0.0143523685034168	-0.0233700666420843	0.522751337379969	0.921579147673989	-0.810493963791467	0.000131318145312017	0.00517056554302557	Promoter (<=1kb)	10	80832801	80844039	11239	2	237403	0	Lingo3
chr10	100017374	100017774	401	*	6.09867052159289	5.09725337033022	6.25743487589807	5.98220729282066	-0.570560561664093	6.10831245794125e-05	0.0143523685034168	-0.0445877286444112	0.287692356307639	0.835518070693577	-0.669547538179952	0.0010472893460114	0.0181508736348602	Promoter (1-2kb)	10	100015630	100100416	84787	1	17311	1744	Kitl
chr11	59176631	59177031	401	*	6.08867649052889	4.99896432483945	6.25232818965719	5.96825809788197	-0.557395591162452	8.0733474754871e-05	0.0151263366075279	-0.0394062910770367	0.348677561144589	0.863300936017674	-0.728666371406021	0.000835365776371482	0.0159400770035303	Exon (ENSMUST00000108793.8/118454, exon 2 of 2)	11	59175568	59183213	7646	2	118454	6182	Gjc2
chr11	69559916	69560316	401	*	5.91639115482165	4.69429123983117	5.93369288517978	5.90474030780081	-0.55213573168358	9.7443357261558e-05	0.0165063141543063	-0.00386822087216173	0.908534482203908	0.991415518205888	-0.888557324369779	3.11037030833221e-05	0.00209923456816619	Promoter (<=1kb)	11	69554092	69560205	6114	2	13643	0	Efnb3
chr11	79591729	79592129	401	*	6.52872943138175	5.7352701613068	6.64120951701863	6.44855500163417	-0.48928613551746	0.000480708275525531	0.0447859876697953	-0.0291337891125972	0.414980679682715	0.89402363446189	-0.565739273920358	0.00288675860790709	0.0324166107162764	Promoter (<=1kb)	11	79591212	79698023	106812	1	268451	517	Rab11fip4
chr11	87358356	87358756	401	*	6.26348797814014	4.68374249014823	5.99120902879772	6.42009122377309	-0.591373273430948	3.43335654167684e-05	0.0135093026491802	0.0774993058752478	0.144843444823162	0.713352901881302	-1.33946979976762	1.2091482001265e-09	8.53960916339341e-07	Promoter (<=1kb)	11	87226906	87359023	132118	2	320472	267	Ppm1e
chr11	98053177	98053577	401	*	6.36540816802608	5.43663240347937	6.401338112619	6.34094791524775	-0.489617642977418	0.000505481629970151	0.0449009009589595	-0.00747243362564726	0.815950299300227	0.979744803489101	-0.713615806823938	0.000321825646025307	0.00901430899454737	Promoter (<=1kb)	11	98036623	98053462	16840	2	217154	0	Stac2
chr11	98545687	98546087	401	*	6.4830728612647	5.41754850669965	6.59314889875594	6.40472741412794	-0.600142568483393	2.69371017916814e-05	0.0135093026491802	-0.0240213601158681	0.501447777575631	0.916595242665059	-0.790575501393268	9.187845308078e-05	0.0042155369133931	Promoter (<=1kb)	11	98464902	98546031	81130	2	22780	0	Ikzf3
chr11	100759202	100759602	401	*	6.14163305132819	5.15065486726141	6.20585902085246	6.09717019247882	-0.538919833122611	0.000142388749161431	0.020733596060049	-0.0148224246947698	0.658395671880521	0.951141801725015	-0.753710215394382	0.000197359549457001	0.00655196254062409	Promoter (<=1kb)	11	100740376	100759942	19567	2	380728	340	Kcnh4
chr11	118908204	118908604	401	*	6.42565931413661	5.29130333789821	6.51686717980854	6.3614844462696	-0.590158761191181	3.62503648904656e-05	0.0135093026491802	-0.0217030530669103	0.546149893249774	0.927055768044439	-0.810883657218959	9.22054912837496e-05	0.00422074905124108	Promoter (2-3kb)	11	118489762	118911597	421836	2	52897	2993	Rbfox3
chr12	99626486	99626886	401	*	5.88855564045039	4.25470236033617	5.57332901421871	6.06596345002172	-0.566631373840831	6.40627831356371e-05	0.0143523685034168	0.109764467540917	0.0816148960155729	0.622659941631155	-1.36512242008662	7.24855705003697e-10	6.82572455545148e-07	Promoter (1-2kb)	12	99626053	99627974	1922	2	73457	1088	1700064M15Rik
chr1	79859097	79859497	401	*	6.00348556660326	4.91289417470761	6.10891645567005	5.92865896442035	-0.560799074495619	7.90820923468732e-05	0.0151263366075279	-0.0232550925729321	0.523786183815147	0.92195948938257	-0.770714893810185	0.000245711281768284	0.0075776608088877	Promoter (1-2kb)	1	79794197	79861180	66984	2	20720	1683	Serpine2
chr13	74246473	74246873	401	*	5.63118158383229	4.73143722375586	5.79462781374186	5.51092995933183	-0.482624740388805	0.000563379945326011	0.0476278243591483	-0.0399554158407479	0.33848387855732	0.857793582981418	-0.595486031633831	0.00553768091804495	0.0476120174584082	Intron (ENSMUST00000022059.13/11624, intron 4 of 10)	13	74169488	74208732	39245	2	211446	-37741	Exoc3
chr13	74292346	74292746	401	*	6.0357935892475	5.17142329394333	6.17745403901908	5.9329833360716	-0.482211917862582	0.000607617352052499	0.0476278243591483	-0.0364936414232659	0.359991802362626	0.869391877365193	-0.574976225561615	0.00514298323492818	0.0456160937734867	Promoter (<=1kb)	13	74211118	74292331	81214	2	11624	-15	Ahrr
chr13	96925062	96925462	401	*	5.87193827699931	3.91598335115323	5.60444491248796	6.02616569239582	-0.726596125245618	2.9168863654233e-06	0.0040845871825483	0.0644941771299509	0.195021455959444	0.760074711977281	-1.65006746249446	1.84910848517877e-10	2.43774135296068e-07	Promoter (<=1kb)	13	96924689	96950906	26218	1	218476	373	Gcnt4
chr14	56864926	56865326	401	*	5.98926329134163	4.41183676851025	5.85565866004639	6.07191951043217	-0.676006324438101	4.38417228896061e-06	0.0040845871825483	0.0280341718217887	0.453405047577917	0.902288912110908	-1.25751904318069	7.17015606070696e-09	3.93860655834667e-06	Distal Intergenic	14	56886653	56962701	76049	1	76007	-21327	Zmym2
chr15	76519329	76519729	401	*	6.30960934335106	5.26882673077236	6.29044034775589	6.32224862180958	-0.482831116173975	0.00059411642609294	0.0476278243591483	0.00261181574104747	0.937321719780993	0.992721554326793	-0.803264557959322	0.000102188649015399	0.00446088418163246	Promoter (2-3kb)	15	76516203	76522499	6297	2	170729	2770	Scrt1
chr15	78718842	78719242	401	*	6.37174025281551	5.24284365732781	6.45524916505172	6.31325522838856	-0.569187734798783	6.25155609344533e-05	0.0143523685034168	-0.0190462025944714	0.599053472639166	0.940528813898741	-0.819597398860635	0.000115962999252854	0.00486872252701739	Promoter (<=1kb)	15	78667331	78718771	51441	2	207393	-71	Elfn2
chr15	79041801	79042201	401	*	6.01212576438811	5.04287285113999	6.12595225200302	5.93092465379161	-0.537424882644877	0.000148362046941316	0.020733596060049	-0.0258635887553555	0.476230175326982	0.910090950236594	-0.697375060807212	0.000628523930831912	0.0136922395728122	Promoter (<=1kb)	15	79041885	79043558	1674	1	14429	0	Galr3
chr15	79261714	79262114	401	*	5.90628430826891	5.0144811125795	6.08853279774322	5.7705916819633	-0.518090554408781	0.00024184423102956	0.0275899847235763	-0.0513430694541617	0.251083669288138	0.808034410992849	-0.589571745910088	0.00490550875629593	0.0445135657392408	Exon (ENSMUST00000165408.7/207495, exon 8 of 14)	15	79251014	79254761	3748	2	57274	-6953	Slc16a8
chr16	18587757	18588157	401	*	6.05594831343059	4.87421243649682	5.95007360533546	6.12244731793427	-0.519352821378991	0.000237016698467675	0.0275899847235763	0.0239866923450633	0.503199114075355	0.916644983002781	-0.981256402152946	1.90922787534071e-06	0.000328304184650979	Promoter (2-3kb)	16	18580979	18590671	9693	2	21380	2514	Tbx1
chr1	131737157	131737557	401	*	5.7981768081107	4.63066112164312	5.77683897309288	5.81222869520523	-0.485344935657805	0.00052582493813293	0.045220944679432	0.00404782230471009	0.905383908232259	0.991119838084752	-0.846210358085177	7.90859643019944e-05	0.0037684938411372	Distal Intergenic	1	131744022	131771504	27483	1	320718	-6465	Slc26a9
chr17	69970321	69970721	401	*	6.01958417529749	4.25496010453244	5.99218767455716	6.03756368240176	-0.887982389580897	2.70161699085733e-07	0.000755101948944625	0.00488538654625374	0.887670464468056	0.988082173482307	-1.31618260934063	8.94197382394767e-09	4.53403929150167e-06	Promoter (1-2kb)	17	69969073	70821413	852341	1	224997	1248	Dlgap1
chr18	38216422	38216822	401	*	5.81176619115884	4.88170293885974	5.98645213094254	5.6823282758418	-0.506256736602358	0.000322924548947839	0.0339853746920156	-0.0456200560606143	0.290011091442885	0.837343846565705	-0.597713194656636	0.0046863649584826	0.0433973934374927	Promoter (4-5kb)	18	38185914	38212053	26140	2	75599	-4369	Pcdh1
chr18	75821094	75821494	401	*	6.21412162586118	4.35917785164833	5.72637803086564	6.46658605927595	-0.564026566451546	6.3243571913543e-05	0.0143523685034168	0.229371492802468	0.0175823940748215	0.389058869091013	-1.6627264497843	7.73276588292658e-12	1.91144306668591e-08	Promoter (<=1kb)	18	75820178	76148564	328387	1	207259	916	Zbtb7c
chr1	135104685	135105085	401	*	6.25112694528829	5.31912620648225	6.33039534627818	6.19575338560237	-0.512408276933426	0.00028476901458293	0.0312129174807564	-0.0178418184476647	0.603479637686506	0.940528813898741	-0.696883721500289	0.000561173673562804	0.0128291438089069	Promoter (<=1kb)	1	134983301	135105276	121976	2	329252	191	Lgr6

## Sheet: Gradual Regions
seqnames	start	end	width	strand	Conc	Conc_RD	Conc_FL	Conc_HCC	FoldChange_FLvsRD	p.value_FLvsRD	FDR_FLvsRD	FoldChange_HCCvsFL	p.value_HCCvsFL	FDR_HCCvsFL	FoldChange_HCCvsRD	p.value_HCCvsRD	FDR_HCCvsRD	annotation	geneChr	geneStart	geneEnd	geneLength	geneStrand	geneId	distanceToTSS	geneName
chr1	6359566	6359966	401	*	5.66391134251421	4.64319455205525	5.41068673058504	5.81098441146836	-0.334175997239001	0.0148888217067547	0.163317333012262	0.0661924593646626	0.183247911423367	0.746626008545713	-0.882903798226601	3.55266663067175e-05	0.00226968977045687	Promoter (<=1kb)	1	6359218	6394731	35514	1	620393	348	Alkal1
chr2	32741843	32742243	401	*	5.98569259409851	5.39088876039183	5.69101999625193	6.15325834729643	-0.14277789801374	0.295599816175701	0.538263098292434	0.10232862599649	0.0904894545920539	0.642523865191334	-0.59798805286809	0.00225746190966344	0.0280484104829763	Promoter (<=1kb)	2	32732620	32741016	8397	2	70730	-827	6330409D20Rik
chr2	32851425	32851825	401	*	5.7626007654876	5.07479795159847	5.37504257672033	5.97305420154469	-0.134436124596007	0.318696414346258	0.555835751909442	0.134906507317107	0.0566165789705196	0.555978394471566	-0.683179919728842	0.00121554669818695	0.0197259878805638	Promoter (4-5kb)	2	32787602	32847245	59644	2	20910	-4180	Stxbp1
chr2	33096801	33097201	401	*	5.3088158701478	4.64665843508708	4.93204453702825	5.51449261098069	-0.118865608134765	0.362358050468788	1	0.0977535763798766	0.102441849774929	0.661321092511601	-0.636559481719572	0.00461221279702257	0.0430219377646799	Intron (ENSMUST00000137381.7/99326, intron 2 of 29)	2	32986224	33131654	145431	2	99326	34453	Garnl3
chr2	33476688	33477088	401	*	5.45301686888763	4.64232150061741	5.34377967927232	5.52150139262706	-0.299144723831089	0.0281364104362391	1	0.0208578871805484	0.576521796375703	0.935856531206332	-0.656621757644322	0.00234671708999384	0.0285642757370726	Distal Intergenic	2	33450287	33468559	18273	2	71834	-8129	Zbtb43
chr2	33641605	33642005	401	*	6.60163616224738	5.92032996026735	6.56192130579728	6.62751807266889	-0.344248655420011	0.0129040188805652	0.153379404611025	0.00772022887044062	0.805332455780409	0.97947947609002	-0.57779633307441	0.00237919768029039	0.0287878282941294	Promoter (<=1kb)	2	33641193	33646354	5162	1	100504399	412	C130021I20Rik
chr2	33903040	33903440	401	*	5.12476372991183	4.32555867505807	4.66173494166838	5.36724500062311	-0.11182923234105	0.387035190582423	1	0.130021861411542	0.0595889749546398	0.566797489046658	-0.693842472399183	0.00221137569339635	0.0276421961674544	Distal Intergenic	2	33729953	33887946	157994	2	72543	-15094	Mvb12b
chr2	34043573	34043973	401	*	5.57068867413146	4.89697102237474	5.13439530272817	5.80209575225067	-0.104405525510688	0.434364581685724	0.644741904307806	0.154548248269892	0.0429239916774521	0.507972432927358	-0.673654124521479	0.00173215829982534	0.0238533637737089	Intron (ENSMUST00000134921.1/329387, intron 1 of 3)	2	34018289	34107729	89441	2	329387	63756	C230014O12Rik
chr2	34130257	34130657	401	*	5.35848084084425	4.44552890123807	5.17884467070635	5.46690436964776	-0.272557665262423	0.0396321772434361	1	0.0313397190476705	0.445737137594922	0.901876201829321	-0.704835447290823	0.00186042878255746	0.0249592803087339	Distal Intergenic	2	34018289	34107729	89441	2	329387	-22528	C230014O12Rik
chr2	34140952	34141352	401	*	5.07243157386043	4.2634150030417	4.80321129790962	5.22751768448552	-0.186346942443043	0.14835583720473	1	0.0521940501068221	0.265454198131805	0.818421697545439	-0.651431567851729	0.00464662727214019	0.043200307619451	Distal Intergenic	2	34018289	34107729	89441	2	329387	-33223	C230014O12Rik
chr2	34941551	34941951	401	*	5.4020294380397	4.41352536320355	5.33477940352299	5.44518205389024	-0.337592213454398	0.0112796093144531	1	0.0121997471804458	0.745409985810262	0.965575951093798	-0.718631877686386	0.00161838853451086	0.0228597380499658	3' UTR	2	34941750	34961772	20023	2	22029	19821	Traf1
chr2	35282480	35282880	401	*	5.59209283887983	4.86037226778973	5.13189087233864	5.83341685959451	-0.108946674020363	0.413519497651881	0.630553672221931	0.169443041200515	0.035183356185832	0.474063492220413	-0.706179145109979	0.00110422487185678	0.0187112655021146	5' UTR	2	35256380	35307892	51513	1	227753	26100	Gsn
chr2	35376432	35376832	401	*	5.32198226705291	4.4489779212294	4.95778266668882	5.52202638510976	-0.186440173954	0.159657291482478	1	0.0972519922610791	0.10349132519201	0.664255491925759	-0.744679671969834	0.000785721251114175	0.015399046323868	Intron (ENSMUST00000113010.8/74854, intron 5 of 5)	2	35354218	35367729	13512	2	75859	-8703	4930568D16Rik
chr2	35390469	35390869	401	*	5.14107708663244	4.35350843182012	4.61833941403828	5.40727413933658	-0.0887594067616716	0.494639955017371	1	0.183014295659349	0.0287534236311912	0.444217931489693	-0.718709259410638	0.001348898388733	0.0209047536341654	5' UTR	2	35375562	35397175	21614	2	74854	6306	4930402F06Rik
chr2	35411281	35411681	401	*	5.10392348551411	4.34008649525014	4.33446200870586	5.45507203426532	0.00407976553371368	0.974387317091407	1	0.403507981463871	0.0029122809832276	0.190067182981274	-0.760342087866548	0.000828929614170644	0.01589920768208	Intron (ENSMUST00000079424.10/14594, intron 4 of 5)	2	35375562	35397175	21614	2	74854	-14106	4930402F06Rik
chr2	35462658	35463058	401	*	5.80165976283535	4.80036143881358	5.72495917768956	5.8506178244466	-0.37539643034288	0.00632873125826647	0.122892930070437	0.012494237777942	0.727500364645753	0.962422271660895	-0.735800519800355	0.00067204034006449	0.0141714081230614	Promoter (<=1kb)	2	35400179	35463231	63053	2	14594	173	Ggta1
chr2	35768454	35768854	401	*	5.28523210487282	4.24863661890189	5.17048070252811	5.35695685377038	-0.27383160066046	0.0336905351340688	1	0.0167065345716041	0.66936262999727	0.9553006645638	-0.657445037793697	0.00482872280692991	0.0442278802719031	Intron (ENSMUST00000028248.10/74410, intron 9 of 9)	2	35819190	35823385	4196	1	77665	-50336	9030204H09Rik
chr2	36096586	36096986	401	*	5.81919851187948	4.60752353984378	5.86712221953951	5.78634147109956	-0.458546581457909	0.000714412663807872	0.0513508873266075	-0.0107279293303996	0.775156797600743	0.972326398512826	-0.787223359575081	0.000608276061993389	0.0134398425987925	Intron (ENSMUST00000112961.9/16874, intron 3 of 8)	2	36081953	36105408	23456	2	16874	8422	Lhx6
chr2	36203125	36203525	401	*	6.09509157128439	5.25056958946679	5.97389364527924	6.17057956889026	-0.324281318738859	0.0183998940300573	0.174924162632688	0.0234989374089266	0.530586499723543	0.925030252574352	-0.697697430211339	0.000944736816977734	0.0171553448629336	Intron (ENSMUST00000123224.1/ENSMUST00000123224.1, intron 1 of 1)	2	36230426	36252272	21847	1	19224	-26901	Ptgs1
chr2	38671177	38671577	401	*	5.61130973190063	4.88050209068808	5.24570834050011	5.81198543479524	-0.129168642589202	0.334536505319511	0.569098924143659	0.11055223580488	0.0823794241632871	0.623504522688971	-0.647908551791431	0.00260778163890775	0.0304780625942085	Exon (ENSMUST00000118797.1/ENSMUST00000118797.1, exon 1 of 18)	2	38588036	38644087	56052	2	19177	-27090	Psmb7
chr2	38710082	38710482	401	*	6.60506691194714	5.98884553186228	6.43503498383901	6.70821939554157	-0.215024530569175	0.116470863196482	0.350429157875522	0.0377909071368598	0.352559596371629	0.866244770965473	-0.56393543657021	0.00536975384947505	0.0466945867061087	Promoter (4-5kb)	2	38692656	38714542	21887	2	26423	4060	Nr5a1
chr2	49619526	49619926	401	*	6.51337783800589	5.56868557983871	6.28448648553261	6.64800153172384	-0.332589235116236	0.0161693692480736	0.167322264614199	0.058917378197686	0.211300081523624	0.774433937488791	-0.832558704911352	5.15812141559197e-05	0.00281735065579987	Promoter (<=1kb)	2	49619298	49774778	155481	1	16574	228	Kif5c
chr2	61656375	61656775	401	*	5.18852266238412	2.75579422453236	4.60651316253974	5.47695396070071	-0.514474965980692	7.86443664809549e-05	1	0.204325934923103	0.021238431453945	0.413535893393361	-2.40043680903177	2.16331391612577e-10	2.6737207932117e-07	Distal Intergenic	2	61711694	61800376	88683	1	59029	-54919	Psmd14
chr2	61668041	61668441	401	*	4.99004532586416	4.11047457626126	4.40148963022139	5.28085634374727	-0.0927538514233509	0.467436861336049	1	0.224455042608626	0.0170282426203165	0.389058869091013	-0.794656352964639	0.000517006327904964	0.0121567183523432	Distal Intergenic	2	61711694	61800376	88683	1	59029	-43253	Psmd14
chr2	67566590	67566990	401	*	6.02700968846699	5.16415870855083	5.79099502371949	6.16531074475843	-0.250209545480078	0.0655363351026141	0.287882564371506	0.0527545727396923	0.251665291214648	0.808125434245225	-0.70935771321414	0.000922087415439129	0.0168679728402486	Intron (ENSMUST00000188614.1/ENSMUST00000188614.1, intron 1 of 2)	2	67675457	67675516	60	1	102465706	-108467	Mir7224
chr2	69586080	69586480	401	*	6.49631423034175	5.61059480906625	6.39447700084626	6.56041938216482	-0.386039932644476	0.00559278668552241	0.118873298753119	0.0206379394083929	0.553747305349264	0.929553569020747	-0.739050281665677	0.000194236274893974	0.00653235091161282	Promoter (<=1kb)	2	69424340	69586065	161726	2	14725	-15	Lrp2
chr2	69609229	69609629	401	*	5.40378804044518	4.52931777542662	5.28915327561467	5.47544445485826	-0.30370191136119	0.0246254624141485	1	0.0201530568078158	0.594453911913639	0.940528813898741	-0.676802238922923	0.00215217182463662	0.0272291732771524	Distal Intergenic	2	69424340	69586065	161726	2	14725	-23164	Lrp2
chr2	70188154	70188554	401	*	5.33879148588173	4.37699837122866	5.14048090881973	5.4573101662793	-0.268983924003008	0.043569665789162	1	0.044318841961592	0.315930923252035	0.849476540132556	-0.746403606859192	0.000871513220607693	0.0163048003193161	Intron (ENSMUST00000060208.10/329421, intron 8 of 34)	2	70038911	70429198	390288	1	329421	149243	Myo3b
chr2	70281638	70282038	401	*	5.24023242889924	4.54516672449751	4.74902328479445	5.49407764909434	-0.0713809201159601	0.586504304720465	1	0.178736869561016	0.0307331933523782	0.454561629426536	-0.668272321281588	0.00246092345501041	0.0294937947411096	Intron (ENSMUST00000060208.10/329421, intron 24 of 34)	2	70474923	70477729	2807	1	64406	-192885	Sp5
chr2	70339863	70340263	401	*	5.29726104111719	4.12176048491389	4.58149629104576	5.63153770708891	-0.170159479948201	0.18486713915967	1	0.375368251817633	0.00385497218393325	0.216942856352001	-1.0761565567315	3.45543519876572e-06	0.000495948332274289	Intron (ENSMUST00000060208.10/329421, intron 30 of 34)	2	70474923	70477729	2807	1	64406	-134660	Sp5
chr2	70347359	70347759	401	*	5.20772440079353	4.60454624342394	4.69321542906141	5.47073383876221	-0.0288326163098812	0.826170978765177	1	0.209627094880235	0.0211199414474355	0.413535893393361	-0.623106991912027	0.00446053857759146	0.0421237585348	Intron (ENSMUST00000060208.10/329421, intron 30 of 34)	2	70474923	70477729	2807	1	64406	-127164	Sp5
chr2	70490361	70490761	401	*	5.74383588663796	4.89438938128922	5.64397671556678	5.80676432943904	-0.308687053927318	0.024223540770205	0.19806607330663	0.0190687863624877	0.603569431304347	0.940528813898741	-0.653888364348514	0.00214557244486607	0.0271804581020029	Exon (ENSMUST00000151851.1/68986, exon 3 of 3)	2	70474923	70477729	2807	1	64406	15438	Sp5
chr2	71118512	71118912	401	*	5.93552178347333	5.35344155620591	5.65800482076713	6.09471199879885	-0.149810794157918	0.271713084059878	0.516624537379156	0.0799578465982442	0.136866500340987	0.702639347864418	-0.581217662311831	0.00394338120598626	0.0390096865174479	Promoter (<=1kb)	2	71117923	71142926	25004	1	73649	589	Cybrd1
chr2	71581961	71582361	401	*	5.77238506499427	5.06387195917956	5.36348137688431	5.9921407057659	-0.124932189821466	0.357317025816281	0.585457158049395	0.18006306266982	0.0311336556942981	0.456610710958704	-0.700917763389492	0.000600492859065086	0.0133274369113491	Distal Intergenic	2	71543408	71546754	3347	2	13392	-35207	Dlx2
chr1	152747548	152747948	401	*	5.38738754148067	4.5527125563645	5.26645309818548	5.46272224859006	-0.27901589494915	0.0397503321080305	1	0.0233784280525948	0.539291433600744	0.926375407370451	-0.639833288441087	0.00316720026513915	0.0343738791766848	Promoter (2-3kb)	1	152750551	152757544	6994	1	71281	-2603	Apobec4
chr2	71629092	71629492	401	*	6.42607253785726	5.5559613728704	6.39177599544482	6.44849216073131	-0.407940818087061	0.00348318319692702	0.0973549703541102	0.00579049484924346	0.858389401718423	0.985008438402008	-0.685014727180392	0.000586158706575812	0.0131869037799052	Distal Intergenic	2	71543408	71546754	3347	2	13392	-82338	Dlx2
chr2	71655838	71656238	401	*	5.64716761217517	4.7238867083926	5.61654913879172	5.66722477425995	-0.343883518818774	0.0119574150655682	0.151105848970614	0.00540995049220814	0.878373132328489	0.986687576985017	-0.640252703279095	0.00316496933604258	0.0343736847460679	Distal Intergenic	2	71719417	71730966	11550	1	381371	-63179	Platr26
chr2	71700194	71700594	401	*	4.84836204170911	3.95693097984606	4.18474601561684	5.16543914148874	-0.054928703166374	0.65154831347883	1	0.19580085389024	0.0214935873379186	0.415702945790029	-0.729432600220436	0.00205596175327685	0.0266251759469873	Distal Intergenic	2	71719417	71730966	11550	1	381371	-18823	Platr26
chr2	71702690	71703090	401	*	5.31364502547772	4.31937195253621	4.60131877947933	5.64681285151953	-0.0975572940402406	0.444711423918196	1	0.319159604490115	0.00634018029414566	0.271236723425497	-0.896156694212655	9.79410371664344e-05	0.00433920245241695	Distal Intergenic	2	71719417	71730966	11550	1	381371	-16327	Platr26
chr2	71726271	71726671	401	*	5.13535470213356	4.13943847150015	4.51426525839359	5.43777728031084	-0.127461114978857	0.317190917444232	1	0.257778915784956	0.0117702868934305	0.34028863058127	-0.901548506767128	9.50285312111351e-05	0.00430020412974873	Intron (ENSMUST00000079720.5/381371, intron 2 of 3)	2	71719417	71730966	11550	1	381371	6854	Platr26
chr1	152764759	152765159	401	*	5.49135926017978	4.6311686710272	4.90919401769371	5.77984734635589	-0.0883985785875926	0.498908372198912	1	0.238039502533552	0.0151800423237483	0.377117257477542	-0.77416441438276	0.000522885804768267	0.012276645287119	Promoter (1-2kb)	1	152516760	152766351	249592	2	19731	1192	Rgl1
chr2	71748632	71749032	401	*	5.06879811024	4.21969738959748	4.20603252299834	5.44738562751886	0.0103185006729827	0.932877203388524	1	0.375004239602248	0.00339904293040325	0.201550182814884	-0.758113917006137	0.00123914532916327	0.0199058479969161	Promoter (3-4kb)	2	71745616	71858416	112801	1	16403	3016	Itga6
chr2	71800215	71800615	401	*	4.89086626585467	4.00987084840712	4.04765529145984	5.26389145025461	0.00392240565279368	0.973679114091407	1	0.289209435695021	0.00696505033458035	0.278813502765843	-0.720452086349441	0.00251552120250983	0.029830020027708	Intron (ENSMUST00000133124.7/16403, intron 3 of 5)	2	71745616	71858416	112801	1	16403	54599	Itga6
chr2	71805745	71806145	401	*	5.28923135423539	4.25749862979545	4.58569601096981	5.61954835897658	-0.0945221911109372	0.466110075317884	1	0.386233679355742	0.00355411182659292	0.206713415796691	-0.915815979488275	4.73347766442703e-05	0.00270533297150417	Intron (ENSMUST00000133124.7/16403, intron 3 of 5)	2	71745616	71858416	112801	1	16403	60129	Itga6
chr2	71811886	71812286	401	*	5.23940980841486	4.75474599251709	4.50928974631049	5.57827821353094	0.0738715070393098	0.573369646909642	1	0.427855576602855	0.00246947715400913	0.182125738127058	-0.612844209774596	0.00473944411326757	0.0437342544749726	Intron (ENSMUST00000133124.7/16403, intron 3 of 5)	2	71873224	71903858	30635	1	228026	-60938	Pdk1
chr2	71818163	71818563	401	*	4.86583557986783	3.94455520624085	4.36285902562958	5.12433489514914	-0.12763611657761	0.303065301945056	1	0.123864363012572	0.0629927491933839	0.575904584049545	-0.754878408723007	0.00137102020842854	0.0209997551630151	Exon (ENSMUST00000133124.7/16403, exon 5 of 6)	2	71873224	71903858	30635	1	228026	-54661	Pdk1
chr2	71824980	71825380	401	*	4.95038208925234	3.82847450321751	4.13975450008055	5.31392042379198	-0.087265659316385	0.479243282401775	1	0.358843760723618	0.00411598678329239	0.219443380623506	-0.94097997804534	6.71337732328518e-05	0.00336946793319707	Intron (ENSMUST00000112101.7/16403, intron 6 of 25)	2	71873224	71903858	30635	1	228026	-47844	Pdk1
chr2	71836684	71837084	401	*	5.15689111250506	4.53642980958977	4.46097586657241	5.48471828068786	0.0343025965449915	0.790782002435149	1	0.342320079386888	0.00519532006161296	0.247401402405412	-0.640600579107773	0.00397799372055398	0.0392343270942418	Intron (ENSMUST00000112101.7/16403, intron 12 of 25)	2	71873224	71903858	30635	1	228026	-36140	Pdk1
chr2	71854151	71854551	401	*	5.41454981365151	4.48387065352564	4.81040671977986	5.71096844778176	-0.108566658570542	0.398845863119775	1	0.229128854333553	0.0162243331010574	0.383360216533749	-0.826696039978675	0.000297399077914702	0.0084986513956116	3' UTR	2	71873224	71903858	30635	1	228026	-18673	Pdk1
chr2	71868591	71868991	401	*	5.10738072229993	4.06511101846511	4.47066934735652	5.41525420690968	-0.108498877347148	0.381456321456231	1	0.216061818114533	0.0175163558087901	0.389058869091013	-0.852463688489042	0.000303133359357023	0.00865001757761201	Promoter (4-5kb)	2	71873224	71903858	30635	1	228026	-4233	Pdk1
chr2	71914936	71915336	401	*	5.1941045021964	4.60720950494693	4.53936357462145	5.50817099919527	0.00792581459044666	0.950899367932808	1	0.290170217817506	0.00848512273835273	0.3050787311835	-0.653885350343752	0.00361121690306048	0.0369468236301085	Distal Intergenic	2	71873224	71903858	30635	1	228026	41712	Pdk1
chr2	71932123	71932523	401	*	5.38856595923467	4.66416098066599	5.0970099390847	5.5546211606856	-0.16261425288086	0.217533451413389	1	0.0624196136000506	0.207391608488016	0.773439275199928	-0.617759408470525	0.00560825315877166	0.0479479332491726	Distal Intergenic	2	71981240	72257474	276235	1	56508	-48717	Rapgef4
chr2	71981617	71982017	401	*	6.02688478058574	5.27134176256839	5.95616162908773	6.07217806163964	-0.311609433617164	0.0240333866134966	0.197610244961943	0.0130555206694841	0.704526021631561	0.960350580783681	-0.597939079052024	0.00344789440580734	0.0359781689737319	Promoter (<=1kb)	2	71981240	72257474	276235	1	56508	377	Rapgef4
chr2	72047970	72048370	401	*	5.638494054565	5.06471807858542	5.32695550085919	5.81415109383591	-0.120861963730696	0.372022755858592	0.598493817702366	0.0964728309000117	0.103186525375447	0.663672499320075	-0.582141359608521	0.00489491907336638	0.0445043791612967	Intron (ENSMUST00000090826.11/56508, intron 4 of 30)	2	71981240	72257474	276235	1	56508	66730	Rapgef4
chr2	72532508	72532908	401	*	5.39852660870903	4.75807480484551	4.99574959238382	5.61563247267983	-0.0881370558678586	0.510079009442803	1	0.144914313088884	0.0490869384677277	0.534208800023754	-0.625334841215866	0.00331444121981564	0.0353142349568103	Distal Intergenic	2	72476159	72486893	10735	1	66953	56349	Cdca7
chr2	72611404	72611804	401	*	5.45351812629699	4.5697322528225	5.35581200060016	5.51516283439493	-0.302023656698106	0.0252224883664558	1	0.0169365270860366	0.650892789626373	0.948140202656482	-0.657531547373901	0.0029452182032449	0.0328863297397899	Distal Intergenic	2	72703510	72729468	25959	1	74541	-91706	8430437L04Rik
chr1	153071557	153071957	401	*	5.44937513266174	4.94692660658677	4.80727102176527	5.75911189505084	0.0594567432045319	0.656617994544485	1	0.424128761955872	0.00259733963127107	0.184672475472021	-0.611640713590963	0.00340054221385628	0.0358452677393433	Intron (ENSMUST00000186368.6/226518, intron 1 of 11)	1	153122756	153186447	63692	2	16782	114490	Lamc2
chr2	73278119	73278519	401	*	6.44339161961186	5.70903825956362	6.39312713024631	6.47595399492828	-0.346455537478708	0.0125369074586585	0.152580928198343	0.00932199952466012	0.779412190730722	0.973470824513671	-0.617786716333709	0.00203947097384713	0.0264983827252477	Intron (ENSMUST00000147133.1/381373, intron 1 of 2)	2	73271925	73284706	12782	1	381373	6194	Sp9
chr2	73416729	73417129	401	*	5.59655360653611	4.73817361180789	5.46097586657241	5.68034090098032	-0.296268215680841	0.0300216982984048	1	0.0253895316869617	0.506225780204585	0.917310987221266	-0.671154839203269	0.00172896427288948	0.0238259710776233	Intron (ENSMUST00000144735.1/ENSMUST00000144735.1, intron 2 of 4)	2	73341506	73386572	45067	2	68526	-30157	Gpr155
chr2	73529116	73529516	401	*	5.82660795727165	4.05330174380989	5.70821188361875	5.90046360563173	-0.296919282449667	0.00548973457592607	0.117757592287145	0.0126096197666911	0.746061795447939	0.965740600918908	-0.845589725366204	0.000612512482392432	0.0135032712812824	Promoter (<=1kb)	2	73429610	73529734	100125	2	215280	218	Wipf1
chr2	73576794	73577194	401	*	5.35220682611577	4.40158153581545	5.25331276496458	5.4145602086126	-0.297691663615175	0.0254601119676584	1	0.0182570881359203	0.633514852689787	0.945093319492833	-0.67605329938233	0.00276017522971306	0.0315505579003328	Promoter (3-4kb)	2	73563215	73580338	17124	2	11435	3144	Chrna1
chr2	73967248	73967648	401	*	5.5970373140578	4.53934057130408	5.47689074334583	5.67191338378552	-0.378027626757628	0.0054289820391184	1	0.0228247195924679	0.552407170893209	0.929063909623904	-0.82683548797999	0.000206595625812314	0.00676217180760347	Distal Intergenic	2	73908447	73911326	2880	2	228033	-55922	Atp5g3
chr2	73970498	73970898	401	*	5.09290669947799	3.61089629423259	4.46951355703559	5.39613811492733	-0.246547393510012	0.0489682972373582	1	0.219130327394166	0.0176053717139372	0.389058869091013	-1.13608726360228	2.5619258919408e-06	0.000418694913331648	Distal Intergenic	2	73908447	73911326	2880	2	228033	-59172	Atp5g3
chr2	73978905	73979305	401	*	5.49040822490388	3.93307498135726	5.18126897163256	5.66492273835601	-0.434310984801778	0.00125516597360813	1	0.075514436013159	0.156128839985574	0.721081425347521	-1.16842145592534	5.24148907379348e-07	0.000120523774923565	Distal Intergenic	2	73908447	73911326	2880	2	228033	-67579	Atp5g3
chr2	73991445	73991845	401	*	5.35693414747158	4.51298283315142	5.23505299229945	5.43281943188604	-0.288183020378114	0.0320426227920712	1	0.0215387591466867	0.574609781703354	0.935856531206332	-0.663133106375581	0.0028152293052383	0.0319215364169078	Distal Intergenic	2	73908447	73911326	2880	2	228033	-80119	Atp5g3
chr2	74032379	74032779	401	*	5.33596531732498	4.33361091625294	5.12072551193852	5.46346392598564	-0.285904736731638	0.0324589973309479	1	0.0467304459529255	0.296634228126251	0.839673777546565	-0.783941636817295	0.000465350494250239	0.011431436054408	Distal Intergenic	2	73908447	73911326	2880	2	228033	-121053	Atp5g3
chr2	75183629	75184029	401	*	5.35117892704942	4.58018532485023	5.12865006678847	5.48249464073153	-0.205514711802783	0.122745794416132	1	0.0479383406251849	0.288491184092856	0.835518070693577	-0.638463789040199	0.0039095529774955	0.0388499548391827	Intron (ENSMUST00000230629.1/ENSMUST00000230629.1, intron 2 of 6)	2	74825803	74878431	52629	1	53375	357826	Mtx2
chr1	153127841	153128241	401	*	5.23677127861583	4.46461804604472	4.99615096689271	5.37743537109057	-0.18834617700482	0.151840383384983	1	0.0508690224035278	0.271534670853477	0.823378284828334	-0.631484131480687	0.0050219359840834	0.0450341415241045	Intron (ENSMUST00000185356.6/16782, intron 20 of 22)	1	153122756	153186447	63692	2	16782	58206	Lamc2
chr2	76005095	76005495	401	*	5.6401067450451	5.06870418644558	5.3291434454002	5.81549010893856	-0.112292642071907	0.407704282638764	0.626806089095349	0.0973139651019074	0.101187371442959	0.659007127569746	-0.563243706590777	0.00588027861872503	0.0492231770797692	Intron (ENSMUST00000124825.1/241489, intron 1 of 1)	2	75978247	75981967	3721	2	78802	-23128	Ttc30a1
chr2	76405579	76405979	401	*	6.20693765731788	5.27452823803459	5.84343424154498	6.40666777445874	-0.273084130162891	0.0474895012707085	0.250913338471891	0.158462056070626	0.0403307902640401	0.492613574719822	-0.889099098474096	8.21727096841037e-06	0.000868965419253021	Promoter (<=1kb)	2	76406508	76600647	194140	1	99031	-529	Osbpl6
chr2	76963325	76963725	401	*	5.32002095746211	4.57124588545598	4.94517888870262	5.5248379210243	-0.147813157837164	0.267081175254013	1	0.117859966349535	0.0732633935615863	0.601787162822599	-0.702210568554523	0.00126866699277438	0.0201509154876413	Intron (ENSMUST00000011934.12/22138, intron 12 of 190)	2	76703980	76982547	278568	2	22138	18822	Ttn
chr2	76973505	76973905	401	*	5.1936434535618	4.1764524740594	4.81086310888705	5.40198749384868	-0.21560620640344	0.098663244264311	1	0.105642139611988	0.0892272252730942	0.639568396721439	-0.841230419770531	0.000227038772975908	0.00721815391575333	Exon (ENSMUST00000147048.1/22138, exon 6 of 6)	2	76703980	76982547	278568	2	22138	8642	Ttn
chr2	77270363	77270763	401	*	4.79030231386484	3.50875128581028	4.19027256737898	5.08524914794541	-0.175627804416879	0.141815978959916	1	0.162813900663718	0.0332162082999882	0.461587284278702	-0.956162914222757	8.42288855345298e-05	0.00397524155476212	Intron (ENSMUST00000102659.1/228071, intron 1 of 17)	2	77180340	77280592	100253	2	228071	9829	Sestd1
chr2	77291522	77291922	401	*	5.3711829001491	4.63562598008345	5.07702542349175	5.53849931698936	-0.162135951847015	0.221758083524285	1	0.0659139394133616	0.191124524283221	0.756654147687826	-0.619602692923244	0.00497000321547035	0.0447228034046529	Exon (ENSMUST00000119086.1/ENSMUST00000119086.1, exon 1 of 1)	2	77180340	77280592	100253	2	228071	-10930	Sestd1
chr2	77331922	77332322	401	*	5.46000289495295	4.69315270180931	4.91630519812083	5.73420659772071	-0.0810227808595901	0.540809926739765	1	0.251600628250106	0.0135033166934083	0.363334363944166	-0.749898614079837	0.000562689904778402	0.0128341324878811	Distal Intergenic	2	77180340	77280592	100253	2	228071	-51330	Sestd1
chr2	80447442	80447842	401	*	6.37157503914001	5.60877586947278	6.06804792641944	6.54340611308716	-0.196342744438297	0.149259906251449	0.394311378046124	0.08685245788688	0.12266907172496	0.687190054776513	-0.692333119755778	0.000892712998987015	0.0165294003323672	Promoter (<=1kb)	2	80411970	80447625	35656	2	20378	0	Frzb
chr2	83812933	83813333	401	*	5.40343797757426	4.66690908022324	5.08815632257372	5.58087186000054	-0.151622030786931	0.248855467681048	1	0.0683339359733726	0.182522643895739	0.746072177578658	-0.617911326758192	0.00572380314528513	0.0484538558210674	Promoter (<=1kb)	2	83812636	83883486	70851	1	241520	297	Fam171b
chr2	91922958	91923358	401	*	6.3968276718258	5.62365670816651	6.36332581423792	6.41873769787792	-0.376977976416664	0.0066932899351146	0.125502775841916	0.00609206134410751	0.845843431523922	0.983979857111341	-0.621273602491111	0.00125664197858348	0.0200587909293419	Distal Intergenic	2	91929805	91932297	2493	2	17242	8939	Mdk
chr2	91976091	91976491	401	*	6.57587364355975	5.78362411293977	6.53014138942378	6.60557579125367	-0.388732361942964	0.00522473841660846	0.114087061518911	0.00835400283853616	0.792167247122505	0.97689763008993	-0.65447205008777	0.000691990945326651	0.0144043378356153	Promoter (<=1kb)	2	91932824	91975864	43041	2	104418	-227	Dgkz
chr2	92023449	92023849	401	*	5.46649509690663	4.1273575025619	4.8414560556965	5.77030332602496	-0.218466007317494	0.0888626684981187	1	0.240498910479263	0.0142639876649308	0.369743203823843	-1.06684793730656	5.22423526955105e-06	0.000650590796939945	Promoter (<=1kb)	2	91982328	92024502	42175	2	26427	653	Creb3l1
chr2	92393143	92393543	401	*	5.8149938376557	4.95382149331529	5.62421638344942	5.92946440920869	-0.277074159320211	0.0422480374720035	0.241757785101216	0.0423174580971283	0.322111695812534	0.851013620691871	-0.712859767387781	0.000828283954329504	0.01589920768208	Intron (ENSMUST00000050312.2/19099, intron 1 of 11)	2	92387384	92387446	63	2	102466783	-5697	Mir7000
chr2	92551539	92551939	401	*	5.21979646189759	4.47989580638339	4.92543224645307	5.38721296328759	-0.154921812123027	0.240553335555638	1	0.0687733496273971	0.180241908818794	0.744379856815313	-0.619854548108085	0.00525115975266372	0.0461430921130385	Distal Intergenic	2	92592206	92592277	72	1	102466819	-40267	Mir7221
chr2	92600123	92600523	401	*	5.91459749878652	4.93496491358753	5.82246040305417	5.97290748794971	-0.405602417444276	0.00357526802722807	0.0984519619320438	0.0172014085375055	0.624476631902561	0.944122357375668	-0.780415578680041	0.000174398396813801	0.00621979614147395	Promoter (<=1kb)	2	92599707	92615250	15544	1	76969	416	Chst1
chr2	92607796	92608196	401	*	5.56058645554423	4.79922617293693	5.2084116026185	5.7551759809685	-0.162212841409284	0.225298252925537	1	0.0960525708842502	0.105470665009983	0.666733647889808	-0.682789479668466	0.00165546242592308	0.0232128939034681	Intron (ENSMUST00000065797.6/76969, intron 1 of 2)	2	92599707	92615250	15544	1	76969	8089	Chst1
chr1	154204991	154205391	401	*	6.23038055184554	5.52953020628324	5.92377442761355	6.40368576238619	-0.178298965872026	0.190847283930317	0.438666248836544	0.0908333499727794	0.113210588049342	0.677283025142247	-0.660414663566084	0.00128426212721438	0.0203243561640914	Promoter (3-4kb)	1	154201187	154205689	4503	1	100503355	3804	Zfp648
chr2	93482759	93483159	401	*	5.33310121435382	4.26114197107553	5.05599036348208	5.4920913588985	-0.290217442871548	0.0280060673369052	1	0.0567986586699101	0.23571940349973	0.794200610306512	-0.847952067889926	0.000205195025901332	0.00674041800199144	Distal Intergenic	2	93419111	93463140	44030	2	12521	-19619	Cd82
chr2	93515163	93515563	401	*	5.17933505156037	4.41638891702738	4.74527367389413	5.40980439284227	-0.110969556630843	0.397318802675719	1	0.133983846880934	0.0567913412656964	0.555978394471566	-0.681788642367853	0.00217248152057101	0.0273287672196513	Distal Intergenic	2	93419111	93463140	44030	2	12521	-52023	Cd82
chr2	93522478	93522878	401	*	5.6074745772404	4.68668950041115	5.4405474312111	5.70891141054803	-0.286422166638565	0.033903309643181	1	0.0331056884460505	0.417658531494449	0.894651245680075	-0.712265194281512	0.00119854288999437	0.0195929877331943	Distal Intergenic	2	93419111	93463140	44030	2	12521	-59338	Cd82
chr1	154232494	154232894	401	*	5.10610456381734	4.32373501937178	4.66570777415968	5.33923026438381	-0.120047086634974	0.355334993244331	1	0.125013354811668	0.0647172506998576	0.580664080122361	-0.695601543936934	0.00204996716072914	0.0265649414177056	Distal Intergenic	1	154255689	154270416	14728	1	75233	-22795	4930532M18Rik
chr2	93600298	93600698	401	*	5.03787395815934	3.88014935658773	4.75276317559261	5.20078983761265	-0.273482840147637	0.0322270771031325	1	0.0536171887749894	0.257089856300505	0.813050245186578	-0.844472033652423	0.000340422180087792	0.00934025124690678	Distal Intergenic	2	93642384	93681339	38956	1	11695	-41686	Alx4
chr2	93868385	93868785	401	*	5.64740554195905	4.81674081302253	5.606250261916	5.67420430088007	-0.339159232574159	0.0132316461859721	0.154415244633787	0.00598335759100227	0.865331042900316	0.98551785049983	-0.633509011300179	0.00338818741957397	0.0357424246207097	Promoter (<=1kb)	2	93855361	93869157	13797	2	381411	372	Accsl
chr2	93955509	93955909	401	*	5.9116707493404	5.18479513351588	5.60211003702545	6.08638616104271	-0.178247414461028	0.189706338528208	0.436942081735757	0.0901550487233707	0.115237369820993	0.680041476636863	-0.667163618318323	0.00132808294086738	0.0206956975221848	Promoter (1-2kb)	2	93955810	93957201	1392	2	620695	1292	Gm13889
chr2	94196918	94197318	401	*	5.94491271448549	5.09142764642589	6.07572295222664	5.8506143529704	-0.460085136383868	0.00101521906919946	0.0682611912428525	-0.0287920266698054	0.452057501607717	0.902288912110908	-0.591454557902694	0.00482258203782021	0.0441921037061606	Intron (ENSMUST00000210851.1/ENSMUST00000210851.1, intron 3 of 5)	2	94032689	94157964	125276	2	56348	-38954	Hsd17b12
chr2	101708362	101708762	401	*	5.55744948732054	4.64861680245414	5.47433984085271	5.61030988215336	-0.328485694267941	0.0163184972486406	1	0.0159683965400737	0.660567797195767	0.952024501825398	-0.67735222577235	0.00170003374691408	0.0236082635851305	Distal Intergenic	2	101678429	101701669	23241	1	22034	29933	Traf6
chr2	102258327	102258727	401	*	6.00303865377985	5.36371305365043	5.52277283695941	6.25250783596333	-0.0658134421789187	0.628323305088914	0.781037864231049	0.30962610728057	0.0076951897864707	0.292077501012396	-0.695275032351003	0.000411190945049528	0.010560131088772	Distal Intergenic	2	101950203	102186385	236183	2	241576	-71942	Ldlrad3
chr2	102450118	102450518	401	*	6.41984736218788	5.69730869766959	6.19525374622418	6.55223901298824	-0.232873718049031	0.089880994088482	0.321902592430055	0.0572552981792777	0.216215611842814	0.778243867259036	-0.652308680626945	0.00111016390258636	0.01879579723771	Promoter (1-2kb)	2	102449366	102452499	3134	2	14221	1981	Fjx1
chr2	102562166	102562566	401	*	5.16596362608703	4.50215008788025	4.68931772984958	5.41397500127587	-0.0552454826732124	0.672185896099809	1	0.156433459562478	0.0409468893125953	0.494941770266853	-0.61409075913685	0.00565865042578902	0.048173131805359	Intron (ENSMUST00000028612.7/210622, intron 1 of 10)	2	102550012	102643041	93030	1	210622	12154	Pamr1
chr2	102633656	102634056	401	*	5.39896449050626	4.46068767982409	4.98306965680039	5.62172418497736	-0.18859745915532	0.157121673763737	1	0.139492292413083	0.0528849993164768	0.547776987861889	-0.813602995265863	0.000210734470069181	0.00685406931845074	Intron (ENSMUST00000028612.7/210622, intron 6 of 10)	2	102658659	102790784	132126	1	20511	-24603	Slc1a2
chr2	102659236	102659636	401	*	6.26766478124813	5.53715805077029	6.00968379177161	6.41713451313489	-0.226385302160308	0.099217032796091	0.33387815318975	0.0821828341919349	0.127462218559328	0.695904299285122	-0.689347649014088	0.000422812429273117	0.0106919639243937	Promoter (<=1kb)	2	102658659	102790784	132126	1	20511	577	Slc1a2
chr2	104176906	104177306	401	*	5.32324360254119	4.28876772197212	4.90290409416804	5.5479023621504	-0.213044845055736	0.101413951846222	1	0.114272808494344	0.0769028535041346	0.610239230264033	-0.860819956451669	0.000174897169343256	0.00621979614147395	Intron (ENSMUST00000089726.9/241589, intron 16 of 20)	2	104122769	104124749	1981	1	68243	54137	A930018P22Rik
chr2	104321529	104321929	401	*	5.60381947951924	4.58018532485023	5.46554091696435	5.68915106955598	-0.365808314141514	0.00773914249027183	1	0.0280924891427864	0.468371664737247	0.906530997891912	-0.805355132959409	0.000194192839574118	0.00653235091161282	Intron (ENSMUST00000089726.9/241589, intron 1 of 20)	2	104143073	104411013	267941	2	241589	89084	D430041D05Rik
chr2	104390916	104391316	401	*	5.30219501431959	4.56051908954022	5.10910201622193	5.41791336192576	-0.205785356458744	0.124997757828594	1	0.0416974030137539	0.333582303962425	0.855867749122858	-0.604200391044187	0.00558321423788353	0.0477750158174586	Intron (ENSMUST00000089726.9/241589, intron 1 of 20)	2	104143073	104411013	267941	2	241589	19697	D430041D05Rik
chr2	104409866	104410266	401	*	6.46136155140938	5.6259546862653	6.26645309818548	6.57805604017366	-0.336460066883514	0.0151229924312046	0.163317333012262	0.0527912455128682	0.227257149312871	0.786457590211107	-0.771839721542371	5.63650278546617e-05	0.00298825315234835	Promoter (<=1kb)	2	104143073	104411013	267941	2	241589	747	D430041D05Rik
chr2	105169388	105169788	401	*	5.33293881823918	4.63378328146394	4.81040671977986	5.59905654283874	-0.0681752318311354	0.605983988363697	1	0.213592271924239	0.0204340018102196	0.411214944629599	-0.691724744862263	0.0014928992275459	0.021853645882203	Intron (ENSMUST00000143043.7/22431, intron 8 of 9)	2	105126529	105173616	47088	1	22431	42859	Wt1
chr2	105174055	105174455	401	*	5.11023558048825	4.36741603322609	4.71923624903789	5.32220204254517	-0.11945200211138	0.359235326794955	1	0.0992595153463922	0.0997347580687752	0.655663603402941	-0.641097644288164	0.0043419373224298	0.0415192507500238	Distal Intergenic	2	105126529	105173616	47088	1	22431	47526	Wt1
chr2	105400341	105400741	401	*	5.27832236407217	4.51300811984198	4.95495177151012	5.45957293340594	-0.159004361909603	0.230506251073039	1	0.0862862059687914	0.126508746333751	0.693730314581856	-0.667193302772762	0.00247183752119236	0.0295887330396966	Promoter (1-2kb)	2	105386291	105399319	13029	2	19672	-1022	Rcn1
chr2	112249112	112249512	401	*	5.30340374396641	4.44018947335566	4.94476307759695	5.50093446442981	-0.18523975033559	0.157910488308003	1	0.0847015729784983	0.130786365632239	0.697039210985002	-0.729660282927571	0.00121713753482859	0.0197259878805638	Exon (ENSMUST00000043970.1/213765, exon 7 of 7)	2	112239468	112247111	7644	1	99010	9644	Lpcat4
chr1	154725664	154726064	401	*	6.21955923516431	5.46654283050909	6.09001179299502	6.29988202321388	-0.277748066579705	0.0433889493079884	0.242643829816213	0.0264122044653065	0.483047795057358	0.911474526246925	-0.621816239433871	0.00250859021242726	0.029830020027708	5' UTR	1	154390731	154884501	493771	2	12290	158437	Cacna1e
chr2	116817510	116817910	401	*	5.42963478797353	4.33577267373043	5.49458270706164	5.38465274547311	-0.455679531043552	0.000939332885829047	1	-0.0110765244954624	0.759247106503581	0.967986447461077	-0.738479651892759	0.000918581664023356	0.0168336172068652	Distal Intergenic	2	116878691	116892494	13804	1	67356	-60781	Tmco5
chr2	118703603	118704003	401	*	6.44317008104499	5.79508819122726	6.09167708908624	6.63744831904246	-0.135077471369999	0.322042251660841	0.559954559219413	0.139453960261729	0.052308175762656	0.547009082869657	-0.648009074637203	0.0010725095142777	0.0184118691925683	Promoter (<=1kb)	2	118699103	118703963	4861	2	383787	0	Ankrd63
chr2	118719178	118719578	401	*	5.66536621767844	4.60156279003536	5.48337175408102	5.77507575394695	-0.372930075855984	0.00691517338562403	0.127635331506128	0.0423643585710424	0.315575381801516	0.849476540132556	-0.864386311308049	4.78563512714593e-05	0.00272726036424527	Exon (ENSMUST00000102524.7/18796, exon 9 of 32)	2	118707517	118728438	20922	2	18796	8860	Plcb2
chr2	118729284	118729684	401	*	5.57577383831006	4.18138802042103	5.07702542349175	5.83260698756305	-0.335689102592184	0.0126920672571068	1	0.236516102104334	0.0161121859984027	0.383360216533749	-1.19653671320113	1.08689987410054e-07	3.41165793814893e-05	Promoter (<=1kb)	2	118707517	118728438	20922	2	18796	-846	Plcb2
chr2	118742177	118742577	401	*	5.60620429029934	4.72239967641232	5.34129794131591	5.75914244526652	-0.259757094003089	0.0562054966755063	1	0.0670337219069836	0.181635957203488	0.746072177578658	-0.764756045742659	0.000339667626208366	0.00934025124690678	Promoter (3-4kb)	2	118745758	118748810	3053	1	100043272	-3181	Inafm2
chr2	118979617	118980017	401	*	4.98496277563914	4.17083399888949	4.56882327630623	5.20782722515296	-0.117536631874208	0.353199557145466	1	0.0913371848624495	0.114150447344366	0.678486653512123	-0.646128263239415	0.00530039113781282	0.0463989529660242	Distal Intergenic	2	119017779	119029393	11615	2	269336	49376	Ccdc32
chr2	119332178	119332578	401	*	5.36612954823746	4.55890265240923	4.85935304418281	5.62612050058733	-0.0935945762023207	0.474703764165308	1	0.18642373913358	0.0277739502067501	0.437606354238503	-0.724532551685973	0.00113248233295713	0.0190422827457804	Exon (ENSMUST00000102517.3/54485, exon 9 of 11)	2	119321187	119326194	5008	2	100043609	-5984	Gm14207
chr2	119759159	119759559	401	*	5.80857325535153	4.87686970389993	5.54152719030689	5.9625780029788	-0.273365738194352	0.0435384019019393	0.242643829816213	0.0626438831605751	0.202323239338177	0.769357001836134	-0.791597751378126	0.000273617953138896	0.00811327929353083	Promoter (<=1kb)	2	119751320	119760431	9112	2	17005	872	Ltk
chr2	121618787	121619187	401	*	5.28518744278674	4.74640269482752	4.58569601096981	5.61418528848242	0.0650931591840095	0.621906369081734	1	0.423835393586505	0.00258026520886867	0.184672475472021	-0.619287289296382	0.00392638876737259	0.0388999688751468	Intron (ENSMUST00000110593.8/228564, intron 1 of 14)	2	121506723	121544860	38138	1	241627	112064	Wdr76
chr2	121777331	121777731	401	*	5.23461932659356	4.22708167873553	4.92253709088799	5.41053487296039	-0.233779933680631	0.0741354735540277	1	0.0759084231806942	0.155871192360124	0.721081425347521	-0.805270105284282	0.000419445822717513	0.0106613639386103	Intron (ENSMUST00000138157.7/228564, intron 1 of 14)	2	121545529	121807087	261559	2	228564	29356	Frmd5
chr2	122297279	122297679	401	*	6.45476560178771	5.76342387396291	6.37261408380305	6.507044384846	-0.306194661378226	0.0267889971393256	0.202110427549588	0.0161157217008204	0.636688494865638	0.945093319492833	-0.591110555635742	0.00282117481017639	0.0319616654313706	Promoter (<=1kb)	2	122279247	122298449	19203	2	214593	770	Duox2
chr2	122611605	122612005	401	*	5.22258023340295	4.39457400094988	4.86627449572174	5.4190510435878	-0.152116455670701	0.241388068554278	1	0.08533463481391	0.129189274946147	0.697027181109063	-0.677806899222277	0.00285214657233193	0.0321008528559271	Promoter (<=1kb)	2	122594467	122611303	16837	2	67092	-302	Gatm
chr2	122616470	122616870	401	*	5.35394245517734	4.29458540610003	5.09148927359062	5.50565484866522	-0.25771349397813	0.0490166359522273	1	0.0506117414148625	0.274413438723423	0.825829516170398	-0.773661831696418	0.000744163693674522	0.0148644818610239	Distal Intergenic	2	122594467	122611303	16837	2	67092	-5167	Gatm
chr2	125506207	125506607	401	*	5.93168042833493	5.09088497380003	5.71013669273985	6.06248197078249	-0.259129678875203	0.0583531541598878	0.277181404068549	0.0526261839795295	0.24690719245184	0.802995056279835	-0.704996571559122	0.000724361776182801	0.0147337641234272	Promoter (1-2kb)	2	125300594	125507993	207400	2	14118	1386	Fbn1
chr2	125722982	125723382	401	*	6.23665455047519	5.52470710470937	5.91566882418106	6.41678311545876	-0.194998847801075	0.154566728223552	0.399642928200581	0.119367442869614	0.0691792978435201	0.595005451728818	-0.70786193734954	0.000312481065545973	0.00882759010167373	Promoter (<=1kb)	2	125627447	125724148	96702	2	271849	766	Shc4
chr2	127501550	127501950	401	*	5.56223226898206	4.76883229934045	5.31656432255317	5.70547310500117	-0.23648042354293	0.0805644098894682	1	0.0574977832467527	0.225620523188254	0.785990758440452	-0.704496023676683	0.00106127237808169	0.0183129679551182	Intron (ENSMUST00000028850.14/56461, intron 2 of 8)	2	127456498	127522094	65597	2	56461	20144	Kcnip3
chr2	127520973	127521373	401	*	5.12405259980599	3.88162977704764	4.75649339655312	5.32560891775139	-0.286793135042584	0.0266069245118279	1	0.0914546572761696	0.114900150858464	0.679174841525884	-0.967189160810929	3.61397725813173e-05	0.00229058975254984	Promoter (<=1kb)	2	127456498	127522094	65597	2	56461	721	Kcnip3
chr2	127656168	127656568	401	*	5.95799917861622	5.29820588572078	5.73609710205108	6.08898781366506	-0.193504823457284	0.15496555005906	0.400118902923854	0.0497961674418004	0.26602140674121	0.81863886061429	-0.587597959902765	0.00481947767966424	0.0441841312542237	Promoter (<=1kb)	2	127633226	127656695	23470	2	17153	127	Mal
chr2	127927124	127927524	401	*	5.26181677352077	4.46493855796374	5.14297048455724	5.33593505420255	-0.26896082354954	0.0449344077765811	1	0.0227856203562318	0.555383849760872	0.930024482975019	-0.635771426855293	0.00414624962688464	0.0402316419880489	Intron (ENSMUST00000028859.7/74121, intron 9 of 17)	2	127838876	128123873	284998	1	74121	88248	Acoxl
chr2	128380407	128380807	401	*	5.21496376547123	3.98729117610649	4.60651316253974	5.51291758056266	-0.199367122363751	0.122251148722537	1	0.268455812981335	0.0108473688525466	0.331540524048083	-1.03765900613856	7.20755791672514e-06	0.000809826464791135	Intron (ENSMUST00000225087.1/100043424, intron 1 of 6)	2	128178319	128502765	324447	2	100043424	121958	Morrbid
chr2	130363261	130363661	401	*	5.99352660416605	5.35245529595628	5.69854912801895	6.16123986671642	-0.147812826443543	0.277778258627225	0.52141721481739	0.0881994565850556	0.11800988683936	0.682046069979021	-0.598566228191524	0.00315865841067655	0.0343409037073725	Intron (ENSMUST00000110288.8/228598, intron 15 of 17)	2	130390775	130397574	6800	2	56264	33913	Cpxm1
chr2	131547293	131547693	401	*	6.3866810202213	5.73077045382813	6.0827905838765	6.55868628464316	-0.167268499462525	0.221054785117265	0.467712433310185	0.118857393595884	0.0687936765930381	0.59428745819472	-0.649346156884057	0.000693797617566991	0.0144116049237261	Intron (ENSMUST00000103184.3/11550, intron 1 of 1)	2	131545850	131562283	16434	2	11550	14590	Adra1d
chr2	131618495	131618895	401	*	5.61243645011273	4.89363645621825	5.3777750628986	5.75004100196688	-0.193744991902287	0.150774126737011	0.396438084882358	0.0517761064714325	0.258652787344813	0.813619801592799	-0.611880519713388	0.00437935014236888	0.0417177286513275	Distal Intergenic	2	131545850	131562283	16434	2	11550	-56212	Adra1d
chr2	131995819	131996219	401	*	5.64556623919823	4.84178705405666	5.2141934744384	5.87490326224924	-0.145925145952441	0.277445084354739	0.521266172853891	0.166116799866614	0.0369706560184252	0.480589736271176	-0.753790668752221	0.000417189918703062	0.0106589703703086	3' UTR	2	131989415	132030258	40844	2	215653	34039	Rassf2
chr2	132016779	132017179	401	*	5.29782205480015	4.40955459892977	4.95778266668882	5.4868392225969	-0.173018016046907	0.178137891510819	1	0.0710347236387179	0.172991882673419	0.738726034895322	-0.692568804652298	0.00268664665929732	0.0309967547768988	Intron (ENSMUST00000028814.14/215653, intron 1 of 10)	2	131989415	132030258	40844	2	215653	13079	Rassf2
chr2	132022627	132023027	401	*	5.292390842256	4.37034457630993	5.06542552442425	5.4260154929448	-0.239304607515928	0.0720211088429727	1	0.0472064753731443	0.294105721501409	0.839237541114612	-0.702099552301641	0.00166659874934104	0.0232911592001548	Intron (ENSMUST00000028814.14/215653, intron 1 of 10)	2	131989415	132030258	40844	2	215653	7231	Rassf2
chr2	132029280	132029680	401	*	6.03146361886138	5.30231468337293	5.68981407144772	6.22122408211977	-0.151087228822625	0.260210654666923	0.506116061095373	0.0998630957426902	0.0986375653000624	0.655428868264621	-0.666937262955058	0.00198065456911096	0.025922019687285	Promoter (<=1kb)	2	131989415	132030258	40844	2	215653	578	Rassf2
chr1	155492260	155492660	401	*	5.54523026356015	4.70136985717197	5.42950139293692	5.61752733814231	-0.276380261505869	0.0405718564559849	1	0.0210726352558967	0.58025277159206	0.936523607937567	-0.631954065514813	0.00399302351903115	0.0393433184299158	Distal Intergenic	1	155520173	155527143	6971	2	433367	34483	Gm5532
chr2	135659159	135659559	401	*	4.10892066798358	2.6533658315675	3.7494995079847	4.30680512758934	-0.177224467989927	0.0708041333180598	1	0.0388110637782994	0.356240408818725	0.86869050583366	-0.714140739639598	0.00308635966111755	0.0339448066176861	Promoter (<=1kb)	2	135659011	136014593	355583	1	18798	148	Plcb4
chr1	155737074	155737474	401	*	6.55191823171518	5.78972806066214	6.48982378036666	6.59187777514238	-0.343101722916245	0.0134028998561981	0.155440270116488	0.0116094146323398	0.727074204778209	0.962213341307129	-0.620935743725518	0.00171570711134064	0.0237743103512053	Intron (ENSMUST00000027740.13/16872, intron 1 of 5)	1	155698031	155751684	53654	2	16872	14210	Lhx4
chr2	135961779	135962179	401	*	5.2310453302653	4.63231061236356	4.63413038095395	5.52487385762245	-0.00917419357782812	0.944229910659102	1	0.269273311830328	0.0109909474740042	0.333777568218348	-0.646190288865361	0.00315584129731157	0.0343409037073725	Exon (ENSMUST00000134310.7/18798, exon 19 of 29)	2	136052239	136069917	17679	1	76161	-90060	Lamp5
chr2	139678233	139678633	401	*	5.22642058902115	3.91471908613279	5.43327799538357	5.06995284256683	-0.545252758195594	7.99800716371833e-05	1	-0.0489184576185155	0.28449292202831	0.833458893794048	-0.745921200191307	0.00137543350202337	0.0210191038219413	Promoter (<=1kb)	2	139678178	139758581	80404	1	319909	55	Ism1
chr2	140384889	140385289	401	*	5.60582600083291	4.77855762253515	5.5589919922945	5.63622479884099	-0.308923918355115	0.0226331175371573	1	0.00761961906865557	0.832956802098968	0.982682302917736	-0.606002626176008	0.00579737393614675	0.0487885333956863	Promoter (4-5kb)	2	140229855	140389706	159852	2	228684	4417	Sel1l2
chr2	143058817	143059217	401	*	5.71107971368737	5.00976806560516	5.58988354088509	5.78656669145106	-0.264342785304896	0.0540767489789612	0.269606990402178	0.0256958283132292	0.491817441685941	0.913408613592256	-0.597973123955955	0.0037621407036885	0.0378607289646005	Promoter (3-4kb)	2	143063039	143072853	9815	1	20639	-3822	Snrpb2
chr2	144331853	144332253	401	*	6.53603798439573	5.87739738095774	6.02772865844634	6.79662908618562	-0.0694166958193497	0.610003561148	0.771178854073318	0.375845676517263	0.00392055036643514	0.217777762629929	-0.727694955159359	0.000142158582772014	0.00544803483394685	Promoter (<=1kb)	2	144305175	144332146	26972	2	107586	0	Ovol2
chr2	146204109	146204509	401	*	5.37359966435312	4.53257240837491	5.30674507671741	5.41650801664899	-0.301114179305748	0.0263273769174031	1	0.0109240960602537	0.762905744066885	0.968709022792073	-0.611138804486146	0.00526309829006952	0.0462157054556504	Intron (ENSMUST00000133433.7/78774, intron 26 of 26)	2	146221921	146225020	3100	1	53626	-17412	Insm1
chr2	146630755	146631155	401	*	5.41789787807444	4.65254482688924	5.23271747782128	5.52933959839207	-0.242757039415113	0.071750140328196	1	0.038736198431178	0.358487353875974	0.86925856669503	-0.654948535050868	0.00263579090756027	0.0306244213848439	Distal Intergenic	2	146542931	146546108	3178	1	74065	87824	4933406D12Rik
chr2	147117694	147118094	401	*	5.54739598677418	4.69679401617561	5.52030185288491	5.56518012368978	-0.339052481282229	0.0128982122789528	1	0.00293248261541949	0.934147901173982	0.992661705733037	-0.621681177855148	0.00445600490235706	0.0421010496627381	Distal Intergenic	2	147083316	147085445	2130	2	228731	-32249	Nkx2-4
chr1	156310476	156310876	401	*	6.0952388590353	5.19109067272519	5.93862665976978	6.19093442906041	-0.325064916595164	0.0182492792452171	0.17378785516314	0.0319159727162873	0.417982804056091	0.894651245680075	-0.736743947773179	0.000449421968062745	0.0111509653932758	Promoter (<=1kb)	1	156310727	156328035	17309	1	170484	0	Nphs2
chr2	150618173	150618573	401	*	5.07642431335723	4.24923728916872	4.81444627447708	5.22789893312479	-0.186288700678887	0.14827361497639	1	0.0512809962372219	0.271425204279305	0.823378284828334	-0.648304225612168	0.00486823349357268	0.0443841942532963	3' UTR	2	150583080	150608567	25488	2	71881	-9606	Apmap
chr2	150688453	150688853	401	*	6.34157383526847	5.42693243926146	6.33148712804561	6.34825933972535	-0.414327342333299	0.00292414677248906	0.0939424164265162	0.000897395993704265	0.978944249785848	0.996598191607811	-0.696360506637567	0.00086912713075107	0.0162755577751917	Promoter (<=1kb)	2	150680702	150689360	8659	2	114889	507	Vsx1
chr2	151631711	151632111	401	*	6.21530193092041	5.59850481050293	6.02657737672097	6.32866367586666	-0.200340971372247	0.143094627152651	0.386762536882397	0.04463821756614	0.294910830503435	0.839237541114612	-0.565557575285813	0.00517673995861016	0.0458300083133285	Promoter (<=1kb)	2	151590549	151632593	42045	2	241727	482	Snph
chr2	152653052	152653452	401	*	5.41003712687033	4.75914194239613	5.02348469478731	5.62004736233874	-0.100290336721936	0.452168631864614	1	0.126179270374922	0.0644104277274526	0.580119423244969	-0.625097202101838	0.00368011681856969	0.0374353446950698	Promoter (<=1kb)	2	152652883	152654330	1448	2	75662	878	1700030C14Rik
chr2	153069272	153069672	401	*	4.49936708545038	3.08465124481098	3.82067985723962	4.82150022973068	-0.147771077222835	0.18189681502558	1	0.133734983354457	0.0458226177007166	0.517397148266498	-0.898679709250626	0.000277875327564255	0.00816491025643856	Promoter (3-4kb)	2	153065955	153081735	15781	1	228788	3317	Ccm2l
chr2	153108481	153108881	401	*	6.42876089727182	5.53415043201645	6.33039534627818	6.49079910695363	-0.369020517747023	0.00793683320065916	0.134724781917337	0.0184821605874622	0.598681732144049	0.940528813898741	-0.714936910447077	0.00042075230087258	0.0106806593027874	Promoter (<=1kb)	2	153108468	153151441	42974	1	15162	13	Hck
chr2	153850956	153851356	401	*	5.08219494916769	4.2220056752636	4.79281256217744	5.24719375525418	-0.192061133128068	0.136594599443555	1	0.0586864617935235	0.227624576055615	0.786936362150311	-0.685519601241316	0.00290148396349685	0.0325450058866423	Distal Intergenic	2	153856188	153871084	14897	2	76407	19728	Sun5
chr2	154550660	154551060	401	*	6.06582982103009	5.39784932620381	5.88256610367314	6.17623015445057	-0.224667825264526	0.101099587685692	0.33525627028244	0.0416408760775897	0.317757759023996	0.849930822149672	-0.595350240201809	0.00335964844430947	0.0356230820301446	Promoter (<=1kb)	2	154551776	154553276	1501	1	70362	-716	Actl10
chr2	154915974	154916374	401	*	5.24173213765463	4.32822105052468	4.93204453702825	5.41650801664899	-0.196376930399223	0.13530485900549	1	0.0706532844846352	0.17360636583793	0.738956844327086	-0.710807906672501	0.00159967450078597	0.0226748490667513	Intron (ENSMUST00000137333.7/50518, intron 1 of 4)	2	154871410	154892935	21526	2	67204	-23039	Eif2s2
chr2	156614560	156614960	401	*	6.04386391236841	5.19441607358579	5.97048156358506	6.09079057936503	-0.349917941328221	0.0114719280514191	0.151105848970614	0.0131509504484917	0.704957032827399	0.960350580783681	-0.667184609527139	0.00128176303494215	0.0203099871922925	Promoter (<=1kb)	2	156613705	156764363	150659	1	228836	855	Dlgap4
chr1	156725562	156725962	401	*	4.75928182591839	4.04705106891208	4.20603252299834	5.03708131678447	-0.0526493630669918	0.672740045395252	1	0.161665044495477	0.0356591002176199	0.47485434801578	-0.657563966224471	0.00465868008563799	0.0432513608889631	Distal Intergenic	1	156678532	156719086	40555	2	215015	-6476	Fam20b
chr2	157083032	157083432	401	*	5.18519179221672	4.4036438780782	4.65426503054766	5.4545361983285	-0.0743824824959262	0.567283436546928	1	0.203198042417832	0.0224429441559932	0.418687944042231	-0.714845608075435	0.00139800362866546	0.021151891168217	Promoter (3-4kb)	2	157087055	157096482	9428	1	383766	-3623	Tldc2
chr2	157691927	157692327	401	*	5.67349314869063	4.63913123082695	5.50070204698131	5.77816550441169	-0.364049069700232	0.0081576809101222	0.135966947171942	0.0353142633651266	0.382960734440478	0.878878669560231	-0.829804079815603	0.000109819306971652	0.00466025063382921	Distal Intergenic	2	157737401	157891614	154214	1	66642	-45074	Ctnnbl1
chr1	157449502	157449902	401	*	5.87221343486547	4.82897260229981	5.82778889325835	5.90108757467011	-0.380367893158667	0.00496261540556102	0.112311822336381	0.00768529677897895	0.834320117228719	0.983019239585526	-0.749777484956465	0.000843243664480511	0.0159876735044124	Distal Intergenic	1	157458577	157492638	34062	1	226527	-8675	Cryzl2
chr2	158267416	158267816	401	*	5.63641062557154	4.86427057837164	5.41541344940156	5.76692666883565	-0.22779274477749	0.0878176091844253	0.319388702238736	0.0455152584293881	0.306719012495007	0.84628640922683	-0.670634883594426	0.00249569654840678	0.0297303609908097	Exon (ENSMUST00000109499.7/329547, exon 6 of 15)	2	158258094	158284531	26438	1	329547	9322	Bpi
chr1	158356108	158356508	401	*	5.64325019557652	4.51913080116669	5.4338707047757	5.76765849068213	-0.3609897030856	0.00810526605101344	1	0.0450541119407031	0.303866814605158	0.843964300476302	-0.8881034029983	5.48438344350304e-05	0.00292327985432001	Promoter (<=1kb)	1	158245269	158356326	111058	2	240843	0	Brinp2
chr2	163289504	163289904	401	*	5.76183428155737	4.96557794437451	5.63413038095395	5.84109336253977	-0.271905219831877	0.0460858777872341	0.247244851624046	0.0243808219566981	0.521949949133279	0.921518548521873	-0.623349216841634	0.00349373075615742	0.0362479148494297	Intron (ENSMUST00000109428.8/269389, intron 3 of 8)	2	163203125	163324170	121046	1	269389	86379	Tox2
chr2	163449590	163449990	401	*	5.2534975836779	4.29630710854878	4.99890223924199	5.40126256229769	-0.250529195804547	0.0584987735314169	1	0.0584900660582842	0.225945546225119	0.785990758440452	-0.770199223469574	0.000635320768076688	0.0137455888279174	Intron (ENSMUST00000109420.9/228858, intron 3 of 6)	2	163438476	163455324	16849	1	228858	11114	Gdap1l1
chr2	163748919	163749319	401	*	5.96025311373715	5.04310504059677	5.61807865988355	6.15025562686471	-0.248793425166866	0.0685596228930724	0.29188750340615	0.111892060542365	0.0797323562525559	0.617832031698391	-0.827557069807238	7.69028354384299e-05	0.00369114944367706	Promoter (<=1kb)	2	163726584	163750239	23656	2	11486	920	Ada
chr2	163775179	163775579	401	*	4.85755608389493	4.08220544175983	4.20603252299834	5.17052504497346	-0.028165098138888	0.822429121360748	1	0.240312369661285	0.0136381148359052	0.363959137489912	-0.699426758102553	0.00240910096300393	0.0290487631362211	Distal Intergenic	2	163726584	163750239	23656	2	11486	-24940	Ada
chr2	163854439	163854839	401	*	6.06539579411236	5.32083258966175	5.83662620800783	6.19995638701241	-0.238396664439355	0.0823204493949038	0.312257326241973	0.0603274901343029	0.203189779899495	0.770041758818037	-0.67657314340468	0.000835896831992966	0.0159400770035303	Promoter (<=1kb)	2	163853651	163859746	6096	1	241769	788	Kcnk15
chr2	163917419	163917819	401	*	5.92518224517344	5.11746446500404	5.83178013664901	5.98425152820581	-0.336568652595238	0.015135804581922	0.163317333012262	0.0203750273851126	0.563433051167809	0.932492571972787	-0.673187008470865	0.000877228759084579	0.0163652818027335	Promoter (<=1kb)	2	163859751	163918683	58933	2	241770	864	Rims4
chr2	163928438	163928838	401	*	5.54177416057541	4.7016418654296	5.4405474312111	5.60551641205298	-0.301146254701491	0.0269969093067865	1	0.0216138385061142	0.565855998606786	0.933377569039243	-0.666337660708198	0.00207615953483227	0.0266944439540364	Distal Intergenic	2	163859751	163918683	58933	2	241770	-9755	Rims4
chr2	164187069	164187469	401	*	5.46710876173205	4.5787471436983	5.40148963022139	5.5092532869314	-0.325874169419202	0.0166115641691041	1	0.0115627694889834	0.749163015372259	0.966795572437407	-0.656327422314904	0.00270191687048374	0.0311184659952335	Promoter (3-4kb)	2	164189231	164190608	1378	2	192200	3139	Wfdc12
chr2	164215422	164215822	401	*	5.75270372520978	4.90932233534839	5.43124252052266	5.93305620552265	-0.225260242894101	0.0961268182198933	0.328916441752108	0.0903526768597748	0.116004594949422	0.681177017508188	-0.767498547651264	0.000340547213604035	0.00934025124690678	5' UTR	2	164214454	164221660	7207	2	192201	5838	Wfdc15b
chr2	164224597	164224997	401	*	5.07312943683241	3.90153934754407	5.15149499769885	5.0184162900825	-0.392012861818427	0.00288694104775189	1	-0.0121167697630605	0.7509623818584	0.967259087386359	-0.687917725068363	0.00327755603239385	0.0351103307370468	Promoter (2-3kb)	2	164214454	164221660	7207	2	192201	-2937	Wfdc15b
chr2	164238936	164239336	401	*	5.14519604968937	4.40727021108179	4.47915003299873	5.46309313494911	-0.0371908469700603	0.771225224324627	1	0.29619829835134	0.00794505669390545	0.297000937848734	-0.752944352052139	0.000915705246083907	0.0168290624919231	Promoter (<=1kb)	2	164235929	164238466	2538	2	53878	-470	Semg1
chr2	164243867	164244267	401	*	5.58256960860711	4.7359263288678	5.25134294196197	5.76749700116362	-0.180576266705093	0.174844899978303	1	0.0902228645009697	0.117514305758815	0.682046069979021	-0.714502714377395	0.00118793209295041	0.0195110939685168	Distal Intergenic	2	164235929	164238466	2538	2	53878	-5401	Semg1
chr2	164568695	164569095	401	*	4.86409920502356	4.05900617318737	4.0829795351469	5.21880336214201	-0.0095903743509098	0.938507242684055	1	0.362033494598985	0.00401642766654945	0.218168778127849	-0.776342383098441	0.000809135248900928	0.0156869113206038	Promoter (4-5kb)	2	164569695	164573459	3765	2	629747	4364	Spint3
chr2	164939497	164939897	401	*	6.0853834326066	5.25818215283729	5.82423875406264	6.23644073336672	-0.262815944036722	0.0560347647248329	0.271904804524146	0.0756342332520047	0.147335874673311	0.714892836785618	-0.752189604155199	0.000197470021451932	0.00655196254062409	Promoter (<=1kb)	2	164940780	164955850	15071	1	17395	-883	Mmp9
chr2	165038168	165038568	401	*	4.89190586596982	4.11718179981991	4.27394924127977	5.19322569476452	-0.0560959239654569	0.654393075024838	1	0.205913825031719	0.0202593127845212	0.410807423682138	-0.719592561874048	0.00190174877117146	0.0251889363361793	Promoter (3-4kb)	2	165000357	165034867	34511	2	228869	-3301	Ncoa5
chr2	165111849	165112249	401	*	6.09719125324977	5.2704928723825	6.14421366323315	6.06496934326249	-0.386443073205469	0.00507950091761102	0.113577640517782	-0.0100317623589653	0.778694739605917	0.973444359419636	-0.602345761445199	0.00510006267101447	0.0454910867475468	3' UTR	2	165078693	165090750	12058	2	72211	-21099	1700025C18Rik
chr2	165235869	165236269	401	*	6.25902324975302	5.51146672744486	6.17763099085905	6.31084069939968	-0.324091054858046	0.0192699741710097	0.17893547444509	0.016625579624778	0.62216223147338	0.943960218471071	-0.616963954996136	0.00166546476621059	0.0232911592001548	Promoter (1-2kb)	2	165111507	165234853	123347	2	104010	-1016	Cdh22
chr2	165329448	165329848	401	*	4.82772862411321	3.74306726208924	4.3388119268924	5.08066097880262	-0.12936402075651	0.275038378198121	1	0.092416475934743	0.106252083268883	0.666733647889808	-0.722014703649758	0.00274500608171182	0.0314671943156875	Promoter (2-3kb)	2	165288031	165326479	38449	2	140579	-2969	Elmo2
chr2	165563256	165563656	401	*	5.79526040725397	4.51365321048799	5.41305202576803	6.00335125270148	-0.34692403671056	0.0107697234775054	0.147668435724546	0.132720423972209	0.0584567282669438	0.561429794884944	-1.07122276842758	1.19173008563102e-06	0.00023333131132033	Distal Intergenic	2	165595032	165771727	176696	1	14049	-31376	Eya2
chr2	165566742	165567142	401	*	4.71307982379902	3.65518975848824	4.38230362405082	4.89779718062311	-0.179628018958324	0.136109883613893	1	0.0557093243307483	0.244101768877973	0.800895738641621	-0.702198566203568	0.00347267726614028	0.0361370729155857	Distal Intergenic	2	165595032	165771727	176696	1	14049	-27890	Eya2
chr2	165595978	165596378	401	*	6.06143041856106	5.33306997037719	5.80681349472367	6.20920628198761	-0.225812268084374	0.0998958053203985	0.334270131664618	0.072905003961562	0.154177927426747	0.719936237217973	-0.678377172399773	0.000652194006573299	0.013988217440333	Promoter (<=1kb)	2	165595032	165771727	176696	1	14049	946	Eya2
chr2	166172694	166173094	401	*	5.32637351596887	4.74060147052599	4.90919401769371	5.54968296421711	-0.0721241677131153	0.585654666965166	1	0.138501889837143	0.0534290777547848	0.548666970614693	-0.604132563219834	0.00556974415048863	0.0477750158174586	Distal Intergenic	2	166073089	166155663	82575	2	72043	-17031	Sulf2
chr2	166313727	166314127	401	*	5.24013589568769	4.42633781032819	4.50098490063424	5.58186225291721	-0.00929756835718837	0.942389616713996	1	0.392729839293184	0.00327933164429594	0.201061863156012	-0.76673018160669	0.000653423252837603	0.0139934538593275	Distal Intergenic	2	166273908	166294831	20924	1	670775	39819	Gm11468
chr2	166428108	166428508	401	*	5.36119525517487	4.82463140106259	4.76715626119032	5.65398830861655	0.0222252021126462	0.866968592081424	1	0.300052617018184	0.00823660502987055	0.302123275898488	-0.599621344915406	0.00502378337305561	0.0450341415241045	Distal Intergenic	2	166447451	166459232	11782	1	319684	-18943	5031425F14Rik
chr2	166438415	166438815	401	*	5.15818485236981	4.35646531356441	4.91588098001863	5.29970989199066	-0.186858138172434	0.155597430956388	1	0.0505650002419919	0.273099409396395	0.824626456099214	-0.625706969773166	0.00532721218952203	0.0465513128801583	Distal Intergenic	2	166447451	166459232	11782	1	319684	-8636	5031425F14Rik
chr2	166592126	166592526	401	*	5.15998241096926	3.85294017972469	4.80995018625066	5.35359304852325	-0.301989497921053	0.0175135976633683	1	0.0702093570121658	0.176040847841874	0.741749747396748	-0.968460083134553	4.89810985785591e-05	0.00273165108671123	Exon (ENSMUST00000036719.11/277360, exon 18 of 40)	2	166566342	166713832	147491	2	277360	121306	Prex1
chr2	166596072	166596472	401	*	4.78568390170994	3.18247079908006	3.86193729948644	5.18101123241908	-0.152070770252834	0.17923646940303	1	0.303709306398007	0.00568230058337611	0.257717232786633	-1.13252571134898	7.86121474306145e-06	0.000849483724284373	Exon (ENSMUST00000036719.11/277360, exon 15 of 40)	2	166566342	166713832	147491	2	277360	117360	Prex1
chr2	166713395	166713795	401	*	4.77922305530516	2.46429746290434	4.41511330934005	4.97922665858779	-0.417154846178773	0.000390724101197024	1	0.0594170788389443	0.22229913345043	0.783036224435741	-1.45384607056578	6.43467433303023e-07	0.00014138409437297	Promoter (<=1kb)	2	166566342	166713832	147491	2	277360	37	Prex1
chr2	167070636	167071036	401	*	5.58204203330158	4.70782820919013	5.23505299229945	5.77425870535647	-0.218362190692547	0.103416546274582	1	0.0966014315276606	0.104436891764145	0.665374988630106	-0.78726244503183	0.000322958037108271	0.00903323222604817	Distal Intergenic	2	167065276	167065365	90	1	100217443	5360	Snord12
chr2	167128992	167129392	401	*	5.77098624231433	5.06633089810891	5.50264190853855	5.92563698884898	-0.172775202110169	0.200523631311856	0.44739607518369	0.0627905933285797	0.200886847599424	0.76748174061652	-0.606255956158759	0.00442496575924059	0.0419480814424654	Intron (ENSMUST00000207917.1/16500, intron 1 of 1)	2	167095969	167190155	94187	2	16500	60763	Kcnb1
chr2	167155382	167155782	401	*	5.42396386647313	4.61830724418529	5.22196538936649	5.54445252435123	-0.237020974856776	0.0778015279770115	1	0.0425036997158944	0.326986247602268	0.853504889959721	-0.664561504343981	0.00240523545856595	0.0290368875064954	Intron (ENSMUST00000207917.1/16500, intron 1 of 1)	2	167095969	167190155	94187	2	16500	34373	Kcnb1
chr2	167536688	167537088	401	*	5.43006177236021	4.42046862915303	5.33944473625097	5.48745797105744	-0.342382066925044	0.0114716945499159	1	0.018794909217156	0.617478880322399	0.942483497429137	-0.740692205782791	0.000853956709417966	0.0161135438251339	Promoter (1-2kb)	2	167538195	167542814	4620	1	20613	-1107	Snai1
chr2	167995256	167995656	401	*	4.971333293874	3.99794282261593	4.49653080865221	5.2186003196236	-0.147136542513828	0.248632821416238	1	0.13563067753562	0.0541088095494867	0.549846715745683	-0.787296488048872	0.000657156593484224	0.0140186317542077	Intron (ENSMUST00000123782.7/69553, intron 4 of 21)	2	167980164	168010618	30455	2	69553	14962	Ripor3
chr2	168050230	168050630	401	*	5.9508670435356	5.2519724125295	5.35335089227697	6.24491167628343	-0.0526281994394123	0.697576027179716	0.830543604046996	0.424982391318253	0.00253041721974164	0.184402939458348	-0.774094445571644	0.000128212804139663	0.00512203677143807	Distal Intergenic	2	168081004	168101203	20200	1	58220	-30374	Pard6b
chr2	168314657	168315057	401	*	5.47258553440813	4.69342626361705	5.34377967927232	5.55248069102301	-0.278347084652183	0.0409560878752871	1	0.0246891527873043	0.517043557138818	0.920423426325244	-0.638634526514065	0.00291325498721878	0.0326215273908558	Distal Intergenic	2	168260117	168281132	21016	2	241794	-33525	Kcng1
chr2	168354517	168354917	401	*	5.61364116082865	4.72779990001185	5.63032810559688	5.60240832947971	-0.35413608054781	0.00966536896127649	1	-0.00371244671355582	0.916454997082688	0.991623188905961	-0.598925567410171	0.0059265282136531	0.0494085562499958	Distal Intergenic	2	168260117	168281132	21016	2	241794	-73385	Kcng1
chr2	168478558	168478958	401	*	5.36207648452119	4.36635900855018	4.95495177151012	5.581064380929	-0.20498484043876	0.121054524254796	1	0.124776915279301	0.0655895640397603	0.583986325477829	-0.83726200047394	0.000182292398011084	0.00631319119206511	3' UTR	2	168476410	168601657	125248	2	18019	122699	Nfatc2
chr2	168520730	168521130	401	*	5.1582538811281	4.00624418654115	4.33446200870586	5.52565842023162	-0.0838904328777562	0.50408744077304	1	0.447194678935248	0.00199238157664454	0.162226918280418	-0.978416697320205	2.69166542164062e-05	0.00188750651464338	Intron (ENSMUST00000074618.9/18019, intron 6 of 9)	2	168476410	168601657	125248	2	18019	80527	Nfatc2
chr2	168600942	168601342	401	*	6.40369540249419	5.67402720144363	6.15113460132992	6.55043304150689	-0.237733055199444	0.0835510464013643	0.314480627372957	0.0708400066934272	0.161331162996315	0.727056460403859	-0.693727181240432	0.000502225805827509	0.012052809842523	Promoter (<=1kb)	2	168476410	168601657	125248	2	18019	315	Nfatc2
chr2	168817887	168818287	401	*	4.89074965330199	3.84742188243336	4.58622930700852	5.06305676557392	-0.20704393426383	0.0969264826158408	1	0.0627256433045092	0.207809142517929	0.773439275199928	-0.761131176409169	0.00133060724931931	0.0207187073663696	Distal Intergenic	2	168748332	168767943	19612	2	99377	-49944	Sall4
chr2	168912277	168912677	401	*	6.60177257564367	5.82116435883697	6.52932876599106	6.64812330898388	-0.322923677832511	0.0192687784702753	0.17893547444509	0.0131462612193554	0.708858210845137	0.960350580783681	-0.62591354814051	0.00255232023053159	0.0300890886611285	5' UTR	2	168893331	168955587	62257	2	22722	42910	Zfp64
chr2	169062080	169062480	401	*	5.34565008908965	2.66837074081768	4.752288028675	5.6381990073415	-0.257536762948596	0.00509130786111822	1	0.0564559472511479	0.1961580901739	0.761524603939045	-1.34210980714596	1.01617790409251e-05	0.000980239905045335	Distal Intergenic	2	168978268	168978906	639	1	75508	83812	1700017J07Rik
chr2	169605596	169605996	401	*	5.1510356486437	4.09639237245226	4.90962020634049	5.29210654796103	-0.279286572541959	0.03336681198329	1	0.0500855738778148	0.276929932197658	0.828861723809398	-0.809336860009387	0.000422009464103402	0.0106853228587001	Distal Intergenic	2	169633013	170071816	438804	1	228911	-27017	Tshz2
chr2	169742720	169743120	401	*	5.08500011881218	3.90135638107626	4.68540947177167	5.30072149361726	-0.248522269877195	0.0512754682998137	1	0.0966895517175766	0.103721681854352	0.664430274917337	-0.920283435723376	9.30175240726018e-05	0.00422855526100161	Intron (ENSMUST00000109159.2/228911, intron 1 of 2)	2	169633013	170071816	438804	1	228911	109707	Tshz2
chr2	169770744	169771144	401	*	5.10377380306289	3.59695110592205	5.14581758917897	5.07504810294675	-0.500246439916177	0.000177761277505311	1	-0.00783188861249957	0.836115063502423	0.983440413918003	-0.929774435276476	0.000105027977974355	0.00454470079746798	Intron (ENSMUST00000109159.2/228911, intron 1 of 2)	2	169633013	170071816	438804	1	228911	137731	Tshz2
chr2	169780055	169780455	401	*	5.28761403797274	4.25230238043485	5.2162146432058	5.33332315580557	-0.338400172041171	0.0105814985033858	1	0.0108186548378373	0.773823834510981	0.972234498806906	-0.720345927523874	0.00172706702981734	0.0238202208286133	Intron (ENSMUST00000109159.2/228911, intron 1 of 2)	2	169633013	170071816	438804	1	228911	147042	Tshz2
chr2	169802009	169802409	401	*	4.65891956496911	2.82366846213096	4.49596329613339	4.75815378177973	-0.395604468882357	0.000832887577980884	1	0.0226217178796487	0.578764083859955	0.936311113246411	-1.05769897353391	3.00483878688707e-05	0.00204898920726524	Intron (ENSMUST00000109159.2/228911, intron 1 of 2)	2	169962015	169963187	1173	2	446211	160778	AY702102
chr2	169812149	169812549	401	*	5.08203588172002	4.3972158902951	4.41511330934005	5.40022830236523	-0.0179149876098456	0.888112979407451	1	0.273484197657913	0.00984917250729474	0.316180821967132	-0.699410061849453	0.00212519566961059	0.0270088331404559	Intron (ENSMUST00000109159.2/228911, intron 1 of 2)	2	169962015	169963187	1173	2	446211	150638	AY702102
chr2	169847448	169847848	401	*	5.23983287511755	3.32032710346811	4.770849499879	5.4847414229162	-0.444224055929668	0.000558628019527494	1	0.132478935134512	0.0569745058947167	0.556528272739125	-1.5216460165875	1.68042511366588e-08	7.72800154017274e-06	Intron (ENSMUST00000109159.2/228911, intron 1 of 2)	2	169962015	169963187	1173	2	446211	115339	AY702102
chr2	170220886	170221286	401	*	5.21219373819635	4.35896620741958	4.49709809801658	5.54625490510878	-0.021150819680138	0.866380728715323	1	0.298636158835618	0.00737446667436691	0.284824372042198	-0.741867210711614	0.00132762200956168	0.0206956975221848	Distal Intergenic	2	170108643	170148103	39461	2	228913	-72783	Zfp217
chr2	170248112	170248512	401	*	5.41325952875943	4.58057131003353	4.97068581068453	5.64729417511269	-0.142094056722259	0.283133737352669	1	0.146133462931366	0.0479137310450103	0.527377370251653	-0.747276381604542	0.000695711978417252	0.0144362060579236	Distal Intergenic	2	170108643	170148103	39461	2	228913	-100009	Zfp217
chr2	170286721	170287121	401	*	5.35360745754778	4.52839801323476	4.87572255747704	5.60211837949938	-0.112557348246874	0.385132023650893	1	0.13720780838303	0.0533998333503051	0.548666970614693	-0.706598953026658	0.00181485911431362	0.0246320102852106	Distal Intergenic	2	170356361	170380435	24075	1	73303	-69240	Bcas1os2
chr2	170289913	170290313	401	*	5.26797533671099	4.39768145079376	5.03849257151969	5.40290539274307	-0.234075406309725	0.0790508342654895	1	0.0480300310651164	0.287430988019656	0.835518070693577	-0.692025937225988	0.00184756218002999	0.0248879714646411	Distal Intergenic	2	170356361	170380435	24075	1	73303	-66048	Bcas1os2
chr2	170320295	170320695	401	*	4.79460616232162	3.95878993761351	4.00518693998128	5.1518188542892	-0.0116131691340675	0.92306030255181	1	0.269323290586874	0.00891710630524574	0.306670916845625	-0.727193519702445	0.00215932211373009	0.0272829324934451	Distal Intergenic	2	170356361	170380435	24075	1	73303	-35666	Bcas1os2
chr2	170323956	170324356	401	*	5.75307408066467	5.07128409998725	5.27654947305734	6.00103652183547	-0.0969757856177967	0.473394669250577	0.674785772556179	0.237058003981741	0.0162381723190238	0.383360216533749	-0.71817876202952	0.000484002486147672	0.0117293494651596	Distal Intergenic	2	170356361	170380435	24075	1	73303	-32005	Bcas1os2
chr2	172623767	172624167	401	*	5.90012059396576	5.0486011391555	5.86410752747592	5.92363937853629	-0.367437398856944	0.00797103552275217	0.134724781917337	0.00597299510110231	0.860919213898792	0.985254798319281	-0.655503065586753	0.00173455456942532	0.0238697401603241	Distal Intergenic	2	172549593	172558622	9030	1	21420	74174	Tfap2c
chr1	161718432	161718832	401	*	5.63518130922414	4.74857497647249	5.62217337555435	5.64378856031009	-0.342925208127962	0.0119486782447966	0.151105848970614	0.00220015132012967	0.950619476276519	0.994014545686279	-0.623471621952958	0.00433550282002407	0.0414978549206079	Distal Intergenic	1	161780689	161788495	7807	2	14103	69663	Fasl
chr2	174327274	174327674	401	*	4.90195717628709	3.79328011398117	4.3143572028477	5.19242168026133	-0.145986286793566	0.218676980050126	1	0.131162140028246	0.0525714695144019	0.547776987861889	-0.84594164214264	0.000479132652846927	0.0116255806258258	5' UTR	2	174281237	174295436	14200	2	56802	-31838	Gnasas1
chr2	178728437	178728837	401	*	5.68917996757068	4.85706721579014	5.7175669712105	5.66994016413497	-0.366400692153068	0.00793702959236606	0.134724781917337	-0.00585292585595984	0.865895323061328	0.98551785049983	-0.586658747983508	0.00583578161635547	0.0490448710001825	Distal Intergenic	2	178430531	178487366	56836	1	381409	297906	Cdh26
chr2	179176629	179177029	401	*	5.14704673912877	4.25835276114902	5.08890917469613	5.18454303831863	-0.292818847720599	0.0243977104222348	1	0.0102061465406337	0.788758041953191	0.976078007321829	-0.645351067667053	0.00542469435251123	0.0468851970371109	Distal Intergenic	2	179414936	179416882	1947	1	68175	-237907	4930591A17Rik
chr2	180334384	180334784	401	*	6.50660651569541	5.7694332982882	6.34285496688459	6.60628262373191	-0.272815610073817	0.0478037123499404	0.251736824388176	0.0375169728720943	0.345075609250543	0.860775565986413	-0.64095668276139	0.0011580993159814	0.0192772844895052	Promoter (<=1kb)	2	180325133	180334699	9567	2	14464	0	Gata5
chr2	180455534	180455934	401	*	5.13954516708971	4.42752682321025	4.58569601096981	5.4175693868924	-0.0722459679891936	0.57303825675075	1	0.186134927822036	0.0269355657872288	0.433924094665176	-0.707236465495643	0.00189796971287723	0.0251700769934329	Promoter (<=1kb)	2	180456245	180474867	18623	1	108115	-311	Slco4a1
chr2	180499545	180499945	401	*	5.99603865752042	5.13863507090891	5.82090645068411	6.10199706641425	-0.319814723282569	0.0206468105186111	0.183965296956501	0.0385224314141235	0.341974100900702	0.858781277429802	-0.737712783126628	0.000306316910823678	0.00872826644313865	Promoter (<=1kb)	2	180499976	180544980	45005	1	18216	-31	Ntsr1
chr2	181038801	181039201	401	*	5.38851818971516	4.37544790255896	5.2084116026185	5.49719850233416	-0.318355592092426	0.0165113166430372	1	0.0353603486196936	0.400473794064993	0.889663070076539	-0.811948428973272	0.000372304204801098	0.00990430742832739	Promoter (4-5kb)	2	181018380	181043546	25167	2	11438	4345	Chrna4
chr1	37186867	37187267	401	*	5.88749977683913	5.26115702588251	5.56298673573547	6.06928686699473	-0.136714524309818	0.314833349150179	0.553812747170514	0.109429428772009	0.082455803413556	0.623504522688971	-0.621263545298899	0.00223623575194252	0.0278648783835308	3' UTR	1	37214434	37263384	48951	1	12790	-27167	Cnga3
chr2	181141569	181141969	401	*	5.34559820359209	4.6435871428866	4.770849499879	5.63137271124403	-0.0466700500230695	0.724411791495757	1	0.28078689286434	0.00998547591302972	0.31912912155236	-0.712102859202427	0.000990465656829835	0.0176043788038642	Distal Intergenic	2	181075579	181135300	59722	2	16536	-6269	Kcnq2
chr2	181162780	181163180	401	*	5.47712509721776	4.39597419843788	5.39671699587716	5.52834398163957	-0.383730499938384	0.00503218956738968	1	0.0163075476992612	0.656740635154139	0.950916407087367	-0.786743531003853	0.000352589827070841	0.00955132031551491	Distal Intergenic	2	181147653	181157014	9362	2	13628	-5766	Eef1a2
chr2	181670761	181671161	401	*	5.99965091418687	5.28907385695427	5.92895242214965	6.04492902564928	-0.309925473352865	0.025017430550097	0.19892949754629	0.0131882651633865	0.694560638142125	0.959372783365083	-0.58333438101427	0.00347391027117717	0.0361370729155857	Promoter (<=1kb)	2	181669836	181671640	1805	2	20672	479	Sox18
chr2	181692861	181693261	401	*	5.34391127050173	4.82530440286264	4.77131857378113	5.62889335085934	0.0119299373392963	0.928338540017122	1	0.28251899523241	0.00981362369076996	0.316018874234353	-0.603754299379914	0.00477018707870697	0.043944570993213	Promoter (<=1kb)	2	181688419	181693977	5559	2	56470	716	Rgs19
chr2	181807146	181807546	401	*	5.73559343421747	5.08995684101713	5.54584471159152	5.84950866387973	-0.207706111604273	0.128859371985763	0.370463620862084	0.0443194332165213	0.296853003045387	0.839673777546565	-0.578711887635677	0.00442810444820559	0.0419577218319433	Exon (ENSMUST00000081125.10/17932, exon 13 of 23)	2	181837854	181857461	19608	1	245867	-30308	Pcmtd2
chr3	9863154	9863554	401	*	5.38097144278921	4.53217336352643	4.979882182818	5.59734451681677	-0.145955180517202	0.260999968440271	1	0.0980651414430589	0.101678946722655	0.660615139657546	-0.696767460809775	0.00216645609407484	0.0273142613260901	Distal Intergenic	3	9687479	9833679	146201	2	94212	-29475	Pag1
chr3	13473027	13473427	401	*	6.4725580942616	5.82829167057186	6.23772421631476	6.61025147863139	-0.188495805158593	0.166914103964285	0.41222924666883	0.0567461724949367	0.225017040540762	0.785335682437977	-0.595404632660772	0.00383758688004883	0.0383249926172646	Promoter (1-2kb)	3	13471655	14182287	710633	1	76897	1372	Ralyl
chr3	30011852	30012252	401	*	6.31844227832511	5.5613394842054	6.13887103547874	6.42683035547266	-0.255134824627883	0.0620417416898541	0.283481462739484	0.0373293249438676	0.364553529787438	0.871862538515616	-0.646039048146137	0.00206291884898762	0.0266628890449217	Intron (ENSMUST00000172694.7/14013, intron 1 of 14)	3	29891014	29924191	33178	1	102636083	120838	Mannr
chr3	30474748	30475148	401	*	5.58963446465189	4.70785030134973	5.38952830964666	5.70911325979525	-0.280291018907309	0.0393005258706564	1	0.0422238461786783	0.324228236095813	0.851387662142604	-0.724813210850375	0.000767263847490025	0.0151600131398273	Intron (ENSMUST00000173495.7/14013, intron 1 of 15)	3	29951296	30548008	596713	2	14013	72860	Mecom
chr3	30699343	30699743	401	*	5.57196338166471	4.83898895844798	5.25858326908026	5.74849545507496	-0.165719071407571	0.21572603036117	1	0.081704523638198	0.137511550925998	0.702639347864418	-0.656573902904701	0.00247985121332157	0.0296308506002622	Promoter (<=1kb)	3	30679058	30699843	20786	2	320352	100	Lrrc31
chr3	31149976	31150376	401	*	6.14846203996649	5.3910574280328	5.9104428463013	6.2877929702942	-0.236289778929704	0.084122584842273	0.314585594506304	0.0583993169274168	0.216095170253228	0.778243867259036	-0.681147559211985	0.000996495563558116	0.0176386922135274	Promoter (<=1kb)	3	31149920	31164324	14405	1	18417	56	Cldn11
chr3	32614759	32615159	401	*	5.59256730892792	4.87948185083047	5.16242563746723	5.82138485088984	-0.116348175956892	0.385365973842785	0.609908208884816	0.155909774726716	0.0422401572663439	0.50288928954964	-0.690514713207686	0.00122244580839692	0.0197498904093538	Promoter (1-2kb)	3	32580332	32616585	36254	2	14696	1426	Gnb4
chr3	32617023	32617423	401	*	5.65858571108419	4.56421141816611	5.37292319601182	5.8217711435777	-0.328093424904439	0.0163904074680747	1	0.0761609349692235	0.150657226611565	0.716843964647564	-0.908624339706731	2.54428276399668e-05	0.00183574694616255	Promoter (<=1kb)	3	32580332	32616585	36254	2	14696	-438	Gnb4
chr3	34105884	34106284	401	*	5.5338002990613	4.84891621820209	5.31656432255317	5.66234717916974	-0.203075639758259	0.131996757830062	1	0.0480850257278479	0.282772406188266	0.831350935376669	-0.616542202472487	0.00419930923140593	0.0405079707566108	Promoter (1-2kb)	3	34104438	34682619	578182	1	320478	1446	Sox2ot
chr3	34196340	34196740	401	*	5.68015348701418	4.84901109080807	5.59795789637488	5.73245903707475	-0.332393370198292	0.0160331676495195	0.167322264614199	0.0168497888370814	0.633726563764096	0.945093319492833	-0.664345350252153	0.00142806658755244	0.0213467741741263	Intron (ENSMUST00000196793.4/320478, intron 1 of 3)	3	34104438	34682619	578182	1	320478	91902	Sox2ot
chr3	36207324	36207724	401	*	5.17508132879826	4.44765471476768	4.64624485966194	5.44362471114188	-0.0639325198731633	0.624917744099882	1	0.205121885529821	0.0221686546145368	0.418306436071054	-0.68910934560759	0.00185541649123552	0.0249369427915247	Intron (ENSMUST00000197447.4/229214, intron 1 of 5)	3	36179424	36222313	42890	2	229214	14589	Qrfpr
chr3	36688924	36689324	401	*	6.0884679014561	5.22738577446462	6.06823881832189	6.10179807433041	-0.390270497658524	0.00506314163450108	0.113577640517782	0.00240578790968566	0.942049419447465	0.993230287351973	-0.652162253192994	0.00143611097145847	0.0214171149778214	Promoter (<=1kb)	3	36620482	36690167	69686	2	22065	843	Trpc3
chr3	37655997	37656397	401	*	6.02490542692572	5.32362656919647	5.67952716117054	6.21638252712645	-0.148572845787733	0.275159235223186	0.519291061748011	0.128004205082059	0.0620562588863734	0.573402172090378	-0.669457587729396	0.000983379929350791	0.0175984960207347	Distal Intergenic	3	37639947	37644598	4652	1	24063	16050	Spry1
chr3	37768060	37768460	401	*	5.20375122860759	4.49530170521209	4.51370468071463	5.52964888540528	-0.00341793938294741	0.978819439701777	1	0.313083089280705	0.00680578642335954	0.276354058566601	-0.694617630150339	0.00199301972400453	0.0260488863464571	Distal Intergenic	3	37714190	37724490	10301	2	381438	-43570	Gm5148
chr3	38116397	38116797	401	*	5.1087457009233	3.89014870636629	4.22162217605876	5.4941280784488	-0.0954898805830009	0.444405108663354	1	0.502943793274306	0.00126151184842479	0.131296825276843	-1.04310579239428	8.91046307748795e-06	0.000876668549772192	Intron (ENSMUST00000199198.1/ENSMUST00000199198.1, intron 1 of 1)	3	38203151	38208119	4969	2	71342	91322	5430434I15Rik
chr3	38143160	38143560	401	*	5.00869130650446	4.28096532712836	4.32946201233832	5.33100499150049	-0.00728060560688604	0.954405159633889	1	0.297283799097218	0.00776728513291878	0.293126075388299	-0.698804389591474	0.00208321666518844	0.0267677774880451	Distal Intergenic	3	38203151	38208119	4969	2	71342	64559	5430434I15Rik
chr3	38257211	38257611	401	*	4.8273218593847	3.56257468279535	4.57359798244947	4.97464705871061	-0.275751742053449	0.0255659819953537	1	0.0424778645038537	0.340946986061135	0.858385540804911	-0.836317156259687	0.000514300588078189	0.0121363891757114	Distal Intergenic	3	38203151	38208119	4969	2	71342	-49092	5430434I15Rik
chr3	38885697	38886097	401	*	5.33565344091885	4.06868698323155	4.78917519259858	5.6109072911981	-0.22985627152492	0.0725452779353229	1	0.173310639432997	0.0317490390915319	0.458290558186911	-1.01388041990882	1.56730595560612e-05	0.00132450749026115	Promoter (<=1kb)	3	38886940	39011985	125046	1	329628	-843	Fat4
chr3	45379298	45379698	401	*	6.11420313133223	5.31841691199284	6.00478807187523	6.18279248105452	-0.331136118205862	0.0168566284030222	0.168566284030222	0.0223979361547861	0.528418442469593	0.924125030875286	-0.669236879179456	0.0008195478643474	0.0158267177904979	Promoter (<=1kb)	3	45378398	45435623	57226	1	18526	900	Pcdh10
chr3	51397003	51397403	401	*	5.71675088439261	5.01786872204018	5.27914502675477	5.94870842185274	-0.116672516329019	0.388038258494544	0.611712877886209	0.196469588580908	0.0255736898599316	0.427224433183567	-0.71755369122885	0.000550263933691729	0.0126528712659929	Promoter (<=1kb)	3	51388412	51396738	8327	2	67749	-265	Mgarp
chr3	51701401	51701801	401	*	5.42767297575775	4.12607596625007	5.12901612324728	5.59716279084482	-0.373716063865793	0.00551613412314773	1	0.0740371874577369	0.160204838046095	0.725404568582493	-1.03116888532598	5.52887642034366e-06	0.000670455434196036	Intron (ENSMUST00000118075.6/433586, intron 1 of 3)	3	51660360	51682677	22318	1	211666	41041	Mgst2
chr3	52007335	52007735	401	*	5.55816444643907	2.69024124134226	4.70435454410062	5.93421652420493	-0.652046380111194	1.07498333005284e-05	1	0.654803417957044	0.00034166433126349	0.0603251084887099	-3.13534529757944	6.33263470603898e-15	4.85254458445524e-11	Intron (ENSMUST00000121440.3/433586, intron 1 of 4)	3	51685907	52105076	419170	2	433586	97341	Maml3
chr3	52196429	52196829	401	*	4.54359922617026	3.42448306470465	3.93533935216376	4.84148519759635	-0.134314068101452	0.24673278761527	1	0.132522106889689	0.0502820375330141	0.538920143458654	-0.833756526209763	0.000616474452292096	0.0135293740870632	Intron (ENSMUST00000193679.1/ENSMUST00000193679.1, intron 2 of 3)	3	52268336	52353221	84886	1	56458	-71507	Foxo1
chr1	164080864	164081264	401	*	5.35580083222151	4.44465317057915	5.3143572028477	5.38278294940549	-0.338924394733377	0.0127927456396735	1	0.0081454634714968	0.819792137835967	0.980192204284854	-0.65833961023503	0.00269903712635944	0.0311034144369219	3' UTR	1	164061982	164084181	22200	1	20343	18882	Sell
chr3	59005635	59006035	401	*	5.81794741486642	4.61650666639245	4.97348602963112	6.19133118725606	-0.149112500240933	0.259825561453445	0.506106243199096	0.671261825267227	0.000277090749368553	0.0509701414623042	-1.17247408694184	1.26499682357969e-07	3.90864252910756e-05	Promoter (<=1kb)	3	59005825	59318682	312858	1	329650	0	Med12l
chr3	59054945	59055345	401	*	5.30231362752574	4.34092014472696	5.05069664502672	5.44857394569031	-0.242795236306076	0.0670083826411763	1	0.0545641808653873	0.247310188659111	0.803274007540196	-0.740659276902497	0.000982692816139982	0.0175984960207347	Intron (ENSMUST00000040846.14/329650, intron 6 of 15)	3	59096448	59101821	5374	2	229323	46476	Gpr171
chr3	64791858	64792258	401	*	5.55589499862738	4.6720512533362	5.6482540861364	5.49086477920768	-0.423645834674469	0.00229917288649582	1	-0.0205789811481864	0.574285969083433	0.935856531206332	-0.589359636184003	0.00576622007850949	0.0485918136699561	Intron (ENSMUST00000177146.1/319210, intron 1 of 8)	3	64632574	64844743	212170	2	319210	52485	Vmn2r-ps11
chr3	65658345	65658745	401	*	5.07362151293557	4.36847228401481	4.32380520238755	5.41869288516866	0.011547663783977	0.926957451991146	1	0.31211576055202	0.00649411403055759	0.273818987109331	-0.684621562834754	0.00284900085885316	0.0321008528559271	Promoter (<=1kb)	3	65659288	65659426	139	1	102465905	-543	Mir8120
chr3	65864113	65864513	401	*	5.53252358430779	4.79390989196356	5.26678581155069	5.68587646396454	-0.195115544622924	0.148132261921032	1	0.0695015520916284	0.174030886252315	0.739019336669221	-0.666493065460068	0.00186243174514905	0.0249692120408966	Exon (ENSMUST00000192502.1/ENSMUST00000192502.1, exon 1 of 1)	3	65946151	65958249	12099	2	56706	93736	Ccnl1
chr3	66938619	66939019	401	*	5.25053276662787	4.49979033834743	4.97389364527924	5.40929040830343	-0.181393025701595	0.173010474227716	1	0.0675689880634575	0.183776631088807	0.747312950808382	-0.656000255652928	0.00285535772525061	0.0321187138889822	Distal Intergenic	3	66981390	67358396	377007	1	66880	-42371	Rsrc1
chr1	164142755	164143155	401	*	5.18650447687946	4.07303578630475	4.87958354462552	5.35996014594359	-0.264941762595715	0.0431065372475131	1	0.0740487382452486	0.161909228646702	0.727822687707981	-0.86081005001228	0.000176917376200248	0.00623446794363406	3' UTR	1	164151838	164220277	68440	1	14067	-8683	F5
chr3	68055385	68055785	401	*	5.77389780360587	4.76919215169618	5.60418163466473	5.87687606569716	-0.341563253215177	0.0125499955699386	0.152580928198343	0.0331174066602006	0.41127006829622	0.892492594126662	-0.792286336155704	0.0002538926281379	0.0077241949560415	3' UTR	3	68064802	68626481	561680	1	30953	-9017	Schip1
chr3	69858402	69858802	401	*	5.20790732581164	4.18591793528769	4.30484692163834	5.59765682774138	-0.0235596914566763	0.852334623824108	1	0.600467275756805	0.00058539989597245	0.0863901712153372	-0.940266156502668	4.10876552088428e-05	0.00247715970047215	Promoter (1-2kb)	3	69819542	69859940	40399	2	66183	1138	Sptssb
chr3	69860977	69861377	401	*	6.10021574839326	4.56227514638202	5.62803477929722	6.34642193144112	-0.45114265635205	0.00115333401555015	0.069324055343283	0.237803789315092	0.0161187329877479	0.383360216533749	-1.34817574139238	8.83523531185015e-10	6.98867113167347e-07	Promoter (1-2kb)	3	69819542	69859940	40399	2	66183	-1037	Sptssb
chr3	69899843	69900243	401	*	4.92942453644425	4.119002800751	4.27848520142941	5.24219384888954	-0.0456095531544655	0.713209174814282	1	0.201836157217373	0.0207497642377948	0.411214944629599	-0.70241024077041	0.00262353974476318	0.0305836515506511	Distal Intergenic	3	69819542	69859940	40399	2	66183	-39903	Sptssb
chr3	69911715	69912115	401	*	4.7863012016906	3.64240786236785	4.58203114149568	4.90799944105653	-0.255121210832325	0.0385001085161293	1	0.0361837484618906	0.40199763165397	0.890937704431485	-0.763912201352843	0.00145578818789628	0.0215158530759708	Distal Intergenic	3	69819542	69859940	40399	2	66183	-51775	Sptssb
chr3	69920039	69920439	401	*	4.77591299488021	3.73964448188843	4.36348137688431	4.99718716745266	-0.147720640154342	0.224890503685865	1	0.0795579382840498	0.142004583288472	0.709518237016924	-0.706840999806114	0.00305150880452046	0.0336550957107597	Distal Intergenic	3	69819542	69859940	40399	2	66183	-60099	Sptssb
chr3	78956405	78956805	401	*	5.84462978960129	5.20500713706468	5.71589575969888	5.92448351024047	-0.234433760052936	0.0875443599093306	0.319388702238736	0.029524545576111	0.436527104363385	0.901054532187204	-0.557855044424428	0.00574306375752821	0.0485130652734388	Distal Intergenic	3	79212919	79253913	40995	1	70924	-256114	4921511C10Rik
chr1	165112764	165113164	401	*	5.29933614906604	4.56513302566646	4.82423875406264	5.54672234593317	-0.0943210725925688	0.475209000818365	1	0.166927489997114	0.0360959245897613	0.476182060548719	-0.687414994792697	0.00169869834850651	0.0236062964453382	Distal Intergenic	1	165064024	165091928	27905	2	75857	-20836	4930568G15Rik
chr3	82547513	82547913	401	*	5.77535730203344	4.89803194727717	5.45209480525777	5.95655707468868	-0.238230018035142	0.0809366832656813	0.31095261818224	0.105247342370671	0.0885963176745889	0.637551740180129	-0.795882752299163	0.000136972295800591	0.00529028740128259	Promoter (<=1kb)	3	82538383	82548084	9702	2	18167	171	Npy2r
chr3	82903891	82904291	401	*	5.94098775772528	5.21590192466465	5.79848162250439	6.02872752132597	-0.265632073699519	0.0529574950706963	0.267660395520065	0.0308091998076496	0.427180332679297	0.897322317198466	-0.624773449122121	0.00246555068492566	0.0295313536004876	Promoter (<=1kb)	3	82892579	82903973	11395	2	79235	0	Lrat
chr1	165137295	165137695	401	*	5.28028612226395	4.72652458481223	4.6888212174324	5.57215000261974	0.00951069672243789	0.942641950219514	1	0.287554273347504	0.00927087803713086	0.308148437003746	-0.617098371367149	0.00416352118936059	0.0403200937902085	Distal Intergenic	1	165137855	165160773	22919	2	83993	23078	Tbx19
chr3	83128208	83128608	401	*	6.2152778906219	5.3189633790584	5.79439705475359	6.44016737212	-0.206760098014102	0.129160561299426	0.370824021757993	0.17340021154474	0.0338135723111172	0.464156521791575	-0.840636760732761	5.32168396920792e-05	0.00285193226263108	Promoter (<=1kb)	3	83127948	83357209	229262	1	100534287	260	Dchs2
chr3	84479001	84479401	401	*	6.42714532884172	5.75278637978698	6.27394924127977	6.52092535915226	-0.270922338768306	0.048853745667998	0.255575431255585	0.0367618973142447	0.337870336123749	0.857793582981418	-0.614205538665238	0.00113768643572823	0.0190860319559598	Promoter (1-2kb)	3	84442198	84480429	38232	2	229474	1028	Fhdc1
chr3	87042060	87042460	401	*	5.13816126761974	4.07733731935919	4.94844387760546	5.25205957337453	-0.286572212601698	0.027891825660874	1	0.0342260099926978	0.416613722729373	0.894406775495583	-0.76623479563403	0.000941422527092	0.0171112065242138	Distal Intergenic	3	86995834	86999441	3608	2	12479	-42619	Cd1d1
chr3	87500420	87500820	401	*	5.85381724883096	4.94786285274479	5.67189783560608	5.96348590919379	-0.326135184325385	0.0180408831561048	0.172685850757921	0.0428314091617156	0.309843088096693	0.848118679759983	-0.776650762646739	0.000191216058033677	0.00650825739692936	3' UTR	3	87525407	87540156	14750	1	27049	-24587	Etv3
chr3	87747743	87748143	401	*	5.51606640974424	4.63825571624416	5.32663637990646	5.62980947518605	-0.282240006387996	0.0380196651905085	1	0.0394864203695606	0.347228100164017	0.862659517447313	-0.716505598669561	0.000876968358554625	0.0163652818027335	Promoter (<=1kb)	3	87736923	87748625	11703	2	74485	482	Lrrc71
chr1	165303182	165303582	401	*	5.414885435421	4.5775378102987	4.88597574154074	5.68345690545961	-0.110013845463847	0.406158455008635	1	0.227402730982824	0.0175474028137715	0.389058869091013	-0.781428216119239	0.000350188794812433	0.0095254242330342	Intron (ENSMUST00000178700.7/240888, intron 1 of 5)	1	165295789	165326745	30957	1	240888	7393	Gpr161
chr3	87949527	87949927	401	*	6.56172695469281	5.85304477654792	6.30292389896397	6.71160971009296	-0.20197429501947	0.139400785004153	0.38311228523757	0.0682706847914846	0.174374929198411	0.739019336669221	-0.646565175771988	0.00158785209126222	0.0225411163709336	Promoter (<=1kb)	3	87948666	87953376	4711	1	12904	861	Crabp2
chr3	87984935	87985335	401	*	5.11277517035554	4.28541631528119	4.74527367389413	5.31430555681433	-0.161727030440612	0.20993996480123	1	0.0819540015476042	0.138018247126791	0.703430628075334	-0.69460106512394	0.00243569677971705	0.0292446289125104	Distal Intergenic	3	87971078	87980451	9374	1	18008	13857	Nes
chr3	87999932	88000332	401	*	6.22533356562529	5.50224591561547	6.09296524262922	6.3072798351914	-0.273824267556261	0.0464565986656366	0.24827188005823	0.027038012508607	0.473539257310546	0.909083083753917	-0.616595770732425	0.00263122814687034	0.0306073744731536	Promoter (<=1kb)	3	87987531	88000230	12700	2	12032	0	Bcan
chr3	89155194	89155594	401	*	5.041396057089	4.44018947335566	4.38230362405082	5.35694176708553	0.0112431896152053	0.930335620375578	1	0.280022582839329	0.0094147695133378	0.310372955537181	-0.638149992610322	0.00441083896579584	0.0418743833646725	Promoter (4-5kb)	3	89146074	89160196	14123	2	15168	4602	Hcn3
chr1	165698838	165699238	401	*	5.2958664761291	4.44332598977736	4.71923624903789	5.58233120451593	-0.0862229778332491	0.507726271340789	1	0.226015883752076	0.0172630611255394	0.389058869091013	-0.761809424241794	0.000671020567223333	0.0141714081230614	Intron (ENSMUST00000097474.8/226594, intron 1 of 5)	1	165646516	165709393	62878	2	226594	10155	Rcsd1
chr3	89226644	89227044	401	*	6.08146675117478	5.43510755736782	5.9303943034056	6.17405240343358	-0.249142869011796	0.0700639014531375	0.293810493686059	0.0353980062186825	0.366856756629408	0.872576298099788	-0.599332330291712	0.00257452236259356	0.0303042736430284	Promoter (<=1kb)	3	89209081	89227052	17972	2	17827	8	Mtx1
chr3	89236396	89236796	401	*	5.22235717809675	4.26014680737644	4.71874992895049	5.48110444602066	-0.140984381496185	0.269514078028117	1	0.139218769843017	0.0510190943465088	0.541990565760848	-0.783272596514563	0.000702434596375976	0.0145147796691065	3' UTR	3	89229057	89233381	4325	1	17829	7339	Muc1
chr3	89320165	89320565	401	*	6.58237940783274	5.72693642773386	6.35735344875506	6.71499605477735	-0.294812724979884	0.0325692877345345	0.215127667758828	0.0588007245403034	0.210734559298742	0.774343069145087	-0.764287494856224	0.000169073172227813	0.00615731488177717	Promoter (2-3kb)	3	89313899	89322965	9067	2	13638	2400	Efna3
chr3	89342285	89342685	401	*	5.04060144280798	4.35845983678171	4.22769330338176	5.40481282328267	0.0337064170260534	0.785251556030494	1	0.3504640574004	0.00430934029054089	0.223081686506403	-0.684077147502943	0.00325395778756759	0.0349902203638657	Promoter (4-5kb)	3	89333390	89338028	4639	2	13639	-4257	Efna4
chr3	89487015	89487415	401	*	6.02204146321993	5.24638255581359	5.73963092143051	6.18363590361403	-0.213864566288931	0.116077630423247	0.350429157875522	0.0731462485046335	0.159788192692476	0.725258809227361	-0.693815287650087	0.00094606991733634	0.0171605820209958	Distal Intergenic	3	89454541	89469013	14473	1	68603	32474	Pmvk
chr1	165702485	165702885	401	*	5.76273349688094	5.03028367472776	5.61833941403828	5.85154513089738	-0.250330338903459	0.0658354409865233	0.287967256910354	0.0273466108982254	0.48077787761612	0.910339896450026	-0.601089406218426	0.00476182994730325	0.0439203298544411	Intron (ENSMUST00000097474.8/226594, intron 1 of 5)	1	165646516	165709393	62878	2	226594	6508	Rcsd1
chr3	89532036	89532436	401	*	5.34191478210484	4.61031689823968	5.03235160131305	5.51663137020876	-0.149667267943291	0.261963698626842	1	0.0807141308513834	0.14031284264512	0.707513980052133	-0.627599976850573	0.00389964171089414	0.0387904501171688	Intron (ENSMUST00000000811.7/140493, intron 1 of 7)	3	89520164	89675132	154969	1	140493	11872	Kcnn3
chr1	165708771	165709171	401	*	5.4751952209558	4.7049683805965	4.97389364527924	5.73303529817923	-0.116598605142144	0.382475658918044	1	0.230150554671816	0.017240774942975	0.389058869091013	-0.780524120296764	0.000284556735561912	0.00828734822641652	Promoter (<=1kb)	1	165646516	165709393	62878	2	226594	222	Rcsd1
chr3	89701980	89702380	401	*	5.41798000141521	4.82872357425512	5.00478807187523	5.63958074098022	-0.0710772037936714	0.595305775552061	1	0.141706308396021	0.0513499685930151	0.543600443751003	-0.589605816113941	0.00548443289445314	0.0472363503866772	Distal Intergenic	3	89715022	89753446	38425	1	56417	-12642	Adar
chr3	89714926	89715326	401	*	5.54318643689772	3.8940011918219	4.99890223924199	5.81761187906279	-0.174222863514738	0.0796853825745918	1	0.0596424267334635	0.190585381432124	0.756336728440747	-0.828632616610738	0.000732420658739627	0.0147709600856857	Promoter (<=1kb)	3	89715022	89753446	38425	1	56417	0	Adar
chr3	89787222	89787622	401	*	5.41580382367225	4.30978378825523	4.65825845819254	5.76327909596306	-0.111505888267889	0.391477375105054	1	0.490974856353162	0.00142909879241652	0.142729437474933	-1.01403220577261	6.61672254460748e-06	0.000765179463857386	Distal Intergenic	3	89773616	89784000	10385	1	70093	13606	Ube2q1
chr1	165814716	165815116	401	*	5.47200495596734	4.9120065915516	4.93862665976978	5.74228677532592	-0.00674858158115459	0.959796644737639	1	0.267890265340427	0.0115937249024369	0.338246749292645	-0.609512388015877	0.00365336788436831	0.037259076799063	Intron (ENSMUST00000161971.7/12503, intron 1 of 7)	1	165788681	165877277	88597	1	12503	26035	Cd247
chr3	89831426	89831826	401	*	5.44235268320466	4.00335671585591	5.41068673058504	5.46308365955692	-0.516127395846231	0.000165349894372279	1	0.00359133077703481	0.921774193789374	0.991978848360892	-0.98396931527098	2.37863252611823e-05	0.00178172190166622	Promoter (<=1kb)	3	89831370	89858834	27465	1	214547	56	She
chr3	89962053	89962453	401	*	5.72259219514004	4.8862273392575	5.46126661633932	5.8737401154492	-0.220184425928551	0.103294362746028	0.337472523524427	0.0634981983412697	0.198011189324735	0.763884367712962	-0.695049334085412	0.00122779461951113	0.0197975825937605	Promoter (1-2kb)	3	89939481	89963508	24028	2	54667	1055	Atp8b2
chr3	90464280	90464680	401	*	5.55810656695723	4.67745177135805	5.44488346705566	5.62893523323701	-0.314466380233834	0.020850686606676	1	0.0213925560221461	0.570695430467722	0.935726956686914	-0.692016740497834	0.00148127965529233	0.0217822003387187	Promoter (1-2kb)	3	90450591	90465866	15276	2	18160	1186	Npr1
chr3	90613130	90613530	401	*	5.61996014351772	4.84624705597187	5.33414454404609	5.78322033934955	-0.191433412394861	0.157473913785496	0.40159150063373	0.0765048989425189	0.15003276331288	0.716623657072413	-0.669789311403053	0.00154454467595985	0.0222403542609587	Promoter (<=1kb)	3	90612882	90624181	11300	1	20200	248	S100a6
chr3	93448105	93448505	401	*	5.61642748479343	4.5775378102987	5.02269690623069	5.90910932795354	-0.160587532208629	0.223583649084251	1	0.274360450566691	0.0105397880673049	0.326683869954473	-0.932561867161743	2.85092855275572e-05	0.00197814428528928	3' UTR	3	93442330	93449077	6748	1	99681	5775	Tchh
chr3	95172579	95172979	401	*	6.21946387058311	5.46482714722309	6.05637532558542	6.31877161190553	-0.283806238205333	0.0394575739390222	0.233652371100778	0.0358128045426221	0.367869775118843	0.872989895952852	-0.665581538676493	0.00102290352899067	0.0179484625428486	3' UTR	3	95160457	95174024	13568	1	20360	12122	Sema6c
chr3	95972727	95973127	401	*	6.2783786974846	5.57693276324174	6.06241509518333	6.40625765729877	-0.21688208091199	0.113448901943575	0.347856278888769	0.0541839020529789	0.233876785839672	0.791763159069815	-0.62292137217451	0.00203861001964206	0.0264983827252477	Distal Intergenic	3	95988429	95996001	7573	2	67220	22874	Plekho1
chr3	96435928	96436328	401	*	6.75827656247712	6.0060919956286	6.81231395091031	6.72109338299754	-0.417911092559238	0.00276482883171676	0.0931047781282932	-0.0127389585952904	0.697644600900679	0.959372783365083	-0.563565990913827	0.00374543130276229	0.0377502059185139	Intron (ENSMUST00000093126.10/329716, intron 3 of 4)	3	96433788	96452306	18519	2	329716	15978	BC107364
chr1	166049767	166050167	401	*	5.66592228706229	4.78658109831443	5.29718431649412	5.86800797448	-0.177090211239098	0.18137652200906	0.427442983992684	0.102801554557134	0.0939097459965742	0.647310146525669	-0.742563375459415	0.000831512172156097	0.0159024692498905	Distal Intergenic	1	165865154	166002678	137525	2	18986	-47089	Pou2f1
chr3	96932943	96933343	401	*	5.41350147604411	4.60335835262725	5.21926479965521	5.52983498128357	-0.243962960718684	0.0714691061243001	1	0.0426356450451013	0.321869155299476	0.851013620691871	-0.665873735761261	0.00201315790078227	0.0262600247282119	Intron (ENSMUST00000199597.1/14613, intron 1 of 3)	3	96913566	96926020	12455	2	14616	-6923	Gja8
chr1	166156647	166157047	401	*	5.8831121572989	5.03419815453656	5.7492614160393	5.96590959067653	-0.328668972749865	0.0175393245515904	0.172195531571869	0.028269691056748	0.449789582056761	0.902288912110908	-0.704297014563214	0.00053776355958865	0.0124641490870333	Intron (ENSMUST00000060833.13/59290, intron 3 of 6)	1	166130238	166166510	36273	1	59290	26409	Gpa33
chr3	98339497	98339897	401	*	5.64068104409684	4.79583472284971	5.41305202576803	5.77465018805542	-0.243823934282947	0.0714659902052654	0.296293196148697	0.0489836261102063	0.276271586725987	0.828427938483569	-0.69151913702948	0.00137410977505708	0.0210154839920757	Promoter (<=1kb)	3	98313170	98339990	26821	2	236539	93	Phgdh
chr3	98428836	98429236	401	*	5.92920006534596	4.96535141602191	5.40118657910195	6.19742763054204	-0.15919250385931	0.234343477256128	0.483695642734993	0.251070645515102	0.0137166677115645	0.364579440855091	-0.881224923409292	4.87804655972375e-05	0.00273165108671123	3' UTR	3	98445675	98457126	11452	2	15495	27890	Hsd3b4
chr3	100463668	100464068	401	*	4.6484509246591	3.77061059922	4.17362899178988	4.89572581012955	-0.098526206230773	0.416429018391406	1	0.101799575745009	0.0907310884927797	0.643085044783053	-0.661349996193454	0.00538229514079682	0.0467024512546104	Intron (ENSMUST00000128107.7/74645, intron 1 of 2)	3	100451628	100489324	37697	2	74645	25256	Tent5c
chr3	100477505	100477905	401	*	5.12584667107365	3.74001279749586	4.94517888870262	5.23483315090358	-0.359919495103808	0.00520056837632566	1	0.0306372973492127	0.461203847677532	0.905072389710693	-0.915613729923476	0.00011858139085528	0.00493673053508035	Intron (ENSMUST00000128107.7/74645, intron 1 of 2)	3	100451628	100489324	37697	2	74645	11419	Tent5c
chr3	100495555	100495955	401	*	5.17942270143933	4.32229174948049	4.85195479121545	5.36259457656208	-0.175995803752685	0.175154048820567	1	0.0686381858802328	0.181957168882831	0.746072177578658	-0.679610299711059	0.0028929478374606	0.0324676750770621	Intron (ENSMUST00000122898.1/ENSMUST00000122898.1, intron 1 of 2)	3	100451628	100489324	37697	2	74645	-6231	Tent5c
chr3	101607321	101607721	401	*	5.03746179790959	3.94834009807885	4.18474601561684	5.41320273277771	-0.0636107767252969	0.606542999179329	1	0.459009912472153	0.0017578301709029	0.156581493827049	-0.961342884888322	4.44479244038982e-05	0.00260765444204742	Promoter (2-3kb)	3	101576219	101604684	28466	2	11928	-2637	Atp1a1
chr3	102734395	102734795	401	*	5.8225015132265	5.05458465575268	5.61011644214089	5.94849713273907	-0.24371536603317	0.0745329473264875	0.301475525003665	0.0490591358688576	0.268924153323991	0.82228286060825	-0.667901838629087	0.00136367497900608	0.0209857375173892	Promoter (<=1kb)	3	102734529	102801513	66985	1	70747	0	Tspan2
chr3	103653947	103654347	401	*	5.03070763938369	4.05159555242284	4.64624485966194	5.23979561586889	-0.172964502113489	0.172529493986893	1	0.0859682280442241	0.1269080040773	0.69460442309123	-0.744938660149048	0.00141069028016286	0.0212628040251256	Distal Intergenic	3	103575231	103645569	70339	1	54524	78716	Syt6
chr3	104993206	104993606	401	*	5.19280580089049	4.19954196633424	4.53557893977708	5.5077180765715	-0.100530217785804	0.434306248425455	1	0.300993318205816	0.00772859001928786	0.292223456274221	-0.874538461174198	0.000122785346680865	0.00502629132967376	Distal Intergenic	3	104945272	104961921	16650	2	22414	-31285	Wnt2b
chr1	167248752	167249152	401	*	5.09499144321301	3.69475460062884	4.35858111844745	5.43585296840659	-0.169310095588134	0.156219153091532	1	0.225496845775077	0.0145315819850814	0.372703908129045	-1.03665399830209	2.30478110332938e-05	0.00175973151808257	Intron (ENSMUST00000193076.1/ENSMUST00000193076.1, intron 3 of 3)	1	167222883	167285320	62438	2	80914	36168	Uck2
chr3	105666051	105666451	401	*	5.42094617301251	4.53259735403472	5.25858326908026	5.51985044420175	-0.242414369354745	0.0671626838008526	1	0.028296294141067	0.483870587738605	0.911474526246925	-0.630803911724161	0.00509047699223286	0.0454532314451473	Exon (ENSMUST00000141694.1/56543, exon 5 of 5)	3	105678270	105687574	9305	2	53975	21123	Ddx20
chr3	107244903	107245303	401	*	5.23048170198254	4.36633101627606	4.64170499997575	5.52137280509878	-0.0963337459065705	0.444795976686781	1	0.175708526442334	0.0298285756904183	0.448512484531283	-0.761103689535174	0.00106455403119862	0.0183396026390991	Distal Intergenic	3	107232797	107239707	6911	2	246691	-5196	Prok1
chr3	107363594	107363994	401	*	5.18523383752312	4.31085398185092	4.80681349472367	5.39164414404585	-0.177846283921813	0.1713900564561	1	0.0932775243008284	0.111137009242183	0.676961350220902	-0.745650304611214	0.00105938054145104	0.0182962883905627	Distal Intergenic	3	107325421	107333673	8253	2	229700	-29921	Rbm15
chr3	107368853	107369253	401	*	5.29731008622671	4.5527125563645	4.91211604670592	5.50672102007197	-0.126500936373523	0.335716632984735	1	0.100050897867258	0.0984852582084875	0.655428868264621	-0.647763993996328	0.00361154033259165	0.0369468236301085	Distal Intergenic	3	107325421	107333673	8253	2	229700	-35180	Rbm15
chr3	107484337	107484737	401	*	5.39419380033548	4.62938408368628	5.26939897467974	5.47177000269933	-0.248692206610756	0.0652156925022934	1	0.0253055932044176	0.514614331375	0.919950877334083	-0.6023207969515	0.00573182071655915	0.0484687020297569	Intron (ENSMUST00000169449.7/229706, intron 6 of 11)	3	107438303	107459552	21250	2	99738	-24785	Kcnc4
chr3	108244456	108244856	401	*	4.68484829753159	3.78752836826386	4.36348137688431	4.86515638562844	-0.165803798036441	0.17834178040603	1	0.0576983836154968	0.233542857036807	0.791763159069815	-0.664080369265094	0.00513118401737988	0.0455887503504052	Distal Intergenic	3	108256926	108279974	23049	1	26442	-12070	Psma5
chr3	108416370	108416770	401	*	6.14905751693524	5.44138324543419	5.95128755898938	6.26728676305305	-0.230305594144405	0.0928970595893215	0.325067259707572	0.0471094255514608	0.277783036855092	0.828905923315143	-0.625484146008544	0.00211637153876741	0.0269833959891203	Promoter (<=1kb)	3	108390851	108415552	24702	2	53883	-818	Celsr2
chr3	110143139	110143539	401	*	6.18340509336913	5.55198045241014	6.13170822006253	6.21686838329153	-0.303690212731283	0.027973279838508	0.203097840376311	0.0100002138621321	0.757094560858346	0.967643028895053	-0.541776421010182	0.00533858426580658	0.0466000606026697	Promoter (<=1kb)	3	109780040	110144011	363972	2	80883	472	Ntng1
chr3	115589873	115590273	401	*	5.17636148118437	4.46866122662825	4.75323816607365	5.40220542719248	-0.100804017280219	0.442328374082093	1	0.135678708640787	0.0554104609423499	0.552846551531266	-0.663866136125155	0.00275241129459162	0.0314982253186049	Distal Intergenic	3	115710433	115715072	4640	2	13609	124799	S1pr1
chr3	116047934	116048334	401	*	4.80638380595986	3.62293880630639	4.41038560545565	5.02053897714164	-0.201014645592224	0.101335412107854	1	0.0804930201656221	0.140105327939999	0.707513980052133	-0.817423156210915	0.000642445745425232	0.013848243047982	Distal Intergenic	3	116007462	116029017	21556	1	58193	40472	Extl2
chr3	127407965	127408365	401	*	6.10866019937982	5.19929064947071	6.25496764756571	6.0021692685035	-0.474948016791958	0.000711381308100771	0.0513508873266075	-0.0360438199092936	0.371151661897088	0.874637626761826	-0.580401666815837	0.00554476160296091	0.0476314772799965	Intron (ENSMUST00000182078.8/109676, intron 1 of 45)	3	126921612	127499350	577739	2	109676	90985	Ank2
chr1	37541072	37541472	401	*	5.1582398622026	4.17240491777448	5.07702542349175	5.20994921010243	-0.319949892669678	0.0149497049824353	1	0.0141649270019963	0.710593676460106	0.960350580783681	-0.71283403980941	0.00201741368302578	0.0262981908911239	Promoter (<=1kb)	1	37439340	37541016	101677	2	269181	-56	Mgat4a
chr3	129185428	129185828	401	*	5.3991972868231	4.54775609618136	5.30674507671741	5.457696515558	-0.28147067801987	0.0366569210364616	1	0.0168660474473679	0.652318983469441	0.94866045843488	-0.620190945575798	0.00495637158033126	0.0447136167888005	Distal Intergenic	3	129199878	129219591	19714	1	18741	-14050	Pitx2
chr3	129238417	129238817	401	*	5.32988527650182	4.66748891166596	4.81756643260624	5.59204204666729	-0.0483510032063933	0.71525734998735	1	0.219601315910396	0.0191667846013629	0.403476564892944	-0.656645191992748	0.00235598009505837	0.0285642757370726	Distal Intergenic	3	129199878	129219591	19714	1	18741	38539	Pitx2
chr3	129254769	129255169	401	*	5.71265037670385	4.77857865773566	5.32160914086748	5.92463523158229	-0.21236093258838	0.115321569877384	0.35010844480045	0.137541532347653	0.0545146134852416	0.550725842716351	-0.83428315059608	0.000108738139593228	0.00463526645128384	Distal Intergenic	3	129199878	129219591	19714	1	18741	54891	Pitx2
chr3	129351709	129352109	401	*	5.68243318581741	4.92345986086857	5.49206292277059	5.79668401559284	-0.227719951675368	0.094135407810663	0.327062121774335	0.0404005456696823	0.337243407478345	0.857793582981418	-0.617008947784994	0.0034877767293893	0.0362168258208814	Distal Intergenic	3	129269175	129332720	63546	2	13809	-18989	Enpep
chr3	129730411	129730811	401	*	5.19762833472111	4.16743849068089	4.74151429223422	5.43727316731763	-0.198771427428017	0.119507758406775	1	0.12107263573233	0.0678761277248975	0.593390992820445	-0.868792561621296	0.000196007190978663	0.00653696196226404	Intron (ENSMUST00000198992.1/ENSMUST00000198992.1, intron 1 of 1)	3	129753758	129763884	10127	1	319224	-22947	6330410L21Rik
chr3	129752851	129753251	401	*	5.61585227039477	4.60991514732608	5.53963894970252	5.66451250462759	-0.387155303234426	0.00490210536172182	1	0.0146741076143726	0.683720436208155	0.957134212266965	-0.769547245331098	0.000388283726677056	0.010237747593385	Promoter (<=1kb)	3	129753758	129763884	10127	1	319224	-507	6330410L21Rik
chr3	130083059	130083459	401	*	5.88747969593944	5.14404082678277	5.57728430993482	6.06249747615208	-0.203964640698763	0.135345424241813	0.377554295958335	0.0967571873072033	0.101486995583662	0.660166229495694	-0.71118089719505	0.000509585627035528	0.0121118458829658	Distal Intergenic	3	129982759	130061553	78795	2	99683	-21506	Sec24b
chr3	130090825	130091225	401	*	5.75241036212466	4.88841858165115	5.39671699587716	5.94860278116393	-0.223168787824597	0.10200144372031	0.336556162344035	0.133722408608028	0.0572092624607364	0.556690962320141	-0.810679027225127	9.08838893311886e-05	0.00417960211982385	Distal Intergenic	3	129982759	130061553	78795	2	99683	-29272	Sec24b
chr3	134236046	134236446	401	*	5.19862344399804	4.30413637480528	4.75696716069023	5.43227526539934	-0.161072051277803	0.214224901604821	1	0.132227225131031	0.0577812726439368	0.559835701388461	-0.791513530180709	0.000511425809985878	0.0121119106496656	Promoter (<=1kb)	3	134236484	134262161	25678	1	319478	-38	Cxxc4
chr3	135306262	135306662	401	*	5.28970143934708	4.47891808884706	4.81040671977986	5.53878004665594	-0.110659911247326	0.400075711090394	1	0.167941310578122	0.0354314115910344	0.474068826429514	-0.72663595527471	0.00103002715811947	0.0180003931223158	Promoter (1-2kb)	3	135307700	135345387	37688	1	97086	-1038	Slc9b2
chr3	142486585	142486985	401	*	5.94603831728721	5.22817206017709	5.56085508845781	6.15544447836119	-0.131041145654425	0.332757095665706	0.567505062859439	0.138469100046121	0.0537574287112934	0.549322126094366	-0.67391284051634	0.0012348075237073	0.0198557215766842	Distal Intergenic	3	142493978	142522344	28367	1	229898	-6993	Gbp5
chr3	142525889	142526289	401	*	5.28944080510235	4.46582685033738	5.02309085428083	5.44309881804151	-0.180651810235528	0.168000897856295	1	0.0542760728832538	0.250939110272761	0.808034410992849	-0.632422718964325	0.00509122162584078	0.0454532314451473	Promoter (4-5kb)	3	142530342	142550149	19808	1	229900	-4053	Gbp7
chr3	142553991	142554391	401	*	5.1100802880509	4.42699599361762	4.49653080865221	5.40984331214553	-0.0172542333225216	0.894045760827932	1	0.264262150409091	0.0112939727867781	0.335985362004244	-0.671073037077949	0.0026030255376399	0.0304765127334689	Distal Intergenic	3	142560026	142573209	13184	1	55932	-5635	Gbp3
chr3	142561675	142562075	401	*	5.42452950548766	4.66920431747337	5.11998908522292	5.59684623384257	-0.170217995634011	0.202894595633968	1	0.073887162445173	0.160646610980114	0.72562511012603	-0.646851869658676	0.00296655286884689	0.0330685360662048	Promoter (1-2kb)	3	142560026	142573209	13184	1	55932	1649	Gbp3
chr3	142656228	142656628	401	*	5.1318127258794	4.24144718719746	4.770849499879	5.33039527133489	-0.189284643391312	0.141670690458183	1	0.0824495367007531	0.136631284920636	0.702529011804832	-0.753183569690749	0.00109097362879634	0.0185343672761577	Distal Intergenic	3	142623860	142623946	87	2	102465200	-32282	Mir6381
chr3	142698449	142698849	401	*	5.48828596737276	4.79555911929647	5.0948145424828	5.70133617583136	-0.11582737834525	0.3844335307903	1	0.122288872752961	0.0683407975550543	0.594039240286241	-0.651161295148094	0.00268244208755794	0.0309663118981076	Promoter (2-3kb)	3	142701051	142746870	45820	1	229905	-2202	Kyat3
chr3	144175417	144175817	401	*	5.24579786702514	4.65525244127282	4.69272025648103	5.52353301143048	-0.0144519363313203	0.91268018075216	1	0.23626879777121	0.0157487642640377	0.381189489989406	-0.618790744902197	0.00439222000375931	0.0418180792365625	Distal Intergenic	3	144188530	144205220	16691	2	16911	29403	Lmo4
chr3	146057187	146057587	401	*	5.54121286655554	4.55795254434739	5.51838560799486	5.55623281684728	-0.40931056581584	0.00307525828466284	1	0.00555077254141374	0.872555303110316	0.986350398743737	-0.741955327050372	0.000583550865234083	0.0131431871981822	Intron (ENSMUST00000160285.1/242253, intron 16 of 22)	3	146040526	146108130	67605	2	242253	50543	Dnai3
chr3	146059443	146059843	401	*	5.18983415640217	3.8850651696363	4.80005990444254	5.40126256229769	-0.305740242047823	0.0183384212386279	1	0.105341597001564	0.0894454026564242	0.639568396721439	-1.03508037427592	1.06110198046768e-05	0.0010039852470693	Intron (ENSMUST00000160285.1/242253, intron 16 of 22)	3	146040526	146108130	67605	2	242253	48287	Dnai3
chr3	146107771	146108171	401	*	6.08862982916593	5.42027640048104	5.99732677697725	6.14643862029574	-0.275215873326996	0.0457191170544737	0.246730373379576	0.0171869680450005	0.622785357324137	0.943960218471071	-0.558674604593449	0.00566978853787966	0.0482400207536724	Promoter (<=1kb)	3	146040526	146108130	67605	2	242253	0	Dnai3
chr1	167802804	167803204	401	*	6.01423910586036	5.16272884121297	5.96122487883536	6.04852967590367	-0.381288547231714	0.00603656083975311	0.122706818524436	0.0104505855197897	0.760267797393808	0.967986447461077	-0.701047272983524	0.000735068738256566	0.0147873695819162	Intron (ENSMUST00000111377.7/110648, intron 4 of 8)	1	167689237	167848741	159505	1	110648	113567	Lmx1a
chr3	146828816	146829216	401	*	5.48848833768042	4.20481444758161	5.34377967927232	5.57747835640148	-0.389655228642873	0.00375198864521077	1	0.0261742768001349	0.509413761777435	0.918133174071563	-0.890010263802862	9.62006809332388e-05	0.00431928797320445	Distal Intergenic	3	146729574	146812960	83387	2	18749	-15856	Prkacb
chr3	151836877	151837277	401	*	6.00133352503909	4.9127308255884	5.32224953936677	6.3235988223977	-0.1530660703463	0.252955019730446	0.499978508601327	0.476478173759125	0.00160936276942334	0.150513293168882	-1.03404389989721	1.7825089951294e-06	0.000320827045308799	Promoter (<=1kb)	3	151796502	151837630	41129	2	19220	353	Ptgfr
chr3	152066446	152066846	401	*	5.57140533096974	4.91448442896101	5.27914502675477	5.73780231069635	-0.151078823809657	0.264412165438178	0.510733933932072	0.0813093352043463	0.136193389440585	0.701931009535421	-0.606049568313404	0.00372471588371704	0.0376775076954014	Distal Intergenic	3	152093533	152166230	72698	2	54120	99384	Gipc2
chr3	154330091	154330491	401	*	6.82669462008399	6.01060600773381	6.77476726607551	6.86030273751372	-0.403874177344004	0.00368277452769615	0.0993217373747301	0.0101866955079151	0.744856453985265	0.965238294728612	-0.677349202238503	0.000335092238617879	0.00928954878585689	Promoter (<=1kb)	3	154306294	154330659	24366	2	16875	168	Lhx8
chr1	37612318	37612718	401	*	5.18553329985963	4.04662285865788	4.49653080865221	5.51108659711176	-0.147463137171891	0.252503532271318	1	0.355241061880323	0.00467990817423045	0.235319072464894	-1.00502811487751	1.13295050746182e-05	0.00105183550634073	Exon (ENSMUST00000160023.5/72097, exon 4 of 4)	1	37439340	37541016	101677	2	269181	-71302	Mgat4a
chr4	24966720	24967120	401	*	5.28613763199965	4.11507456366828	4.96424866399533	5.46669146462345	-0.306876687836394	0.0198848649118709	1	0.0786181515387175	0.147353845803638	0.714892836785618	-0.948929560048963	3.72672938061903e-05	0.00233215422473865	Promoter (<=1kb)	4	24966407	25009233	42827	1	81006	313	Gpr63
chr4	33109674	33110074	401	*	5.36972186619851	4.65382447122526	4.979882182818	5.58117902626711	-0.115148973234434	0.387143469962259	1	0.119419557105332	0.0714808695786096	0.598701480693353	-0.64437477479268	0.00294404176773737	0.0328863297397899	Distal Intergenic	4	33132521	33163588	31068	1	14408	-22447	Gabrr1
chr1	170907514	170907914	401	*	6.41566018489734	5.63358506359796	6.21266383193862	6.53668055510797	-0.285521079673348	0.038484663253033	0.231570793955279	0.0549495683291512	0.219609805679212	0.779886199484463	-0.707944120598703	0.000253567658219689	0.0077241949560415	Exon (ENSMUST00000094337.1/435653, exon 5 of 6)	1	170907273	170912941	5669	2	435653	5027	Fcrlb
chr4	36951878	36952278	401	*	6.22652396666945	5.47128123922025	6.23522301899426	6.22069532062034	-0.402517494654731	0.00388553075127905	0.100480196073049	-0.00211978887136192	0.945723268268612	0.994005452239296	-0.606982687122536	0.00175645569873531	0.0240706247002707	Promoter (<=1kb)	4	35706647	36951744	1245098	2	242384	-134	Lingo2
chr4	41682611	41683011	401	*	5.51377569036187	4.68291611922675	5.46781803669904	5.54362043109815	-0.332502197171927	0.0152823593902004	1	0.00962656529879359	0.78483687307804	0.975496490579399	-0.640680545310717	0.00284920367608312	0.0321008528559271	Intron (ENSMUST00000102961.9/12804, intron 2 of 9)	4	41657498	41697089	39592	2	12804	14078	Cntfr
chr4	43874968	43875368	401	*	5.01199889311156	3.62568031945912	4.73444723069806	5.17120619933174	-0.320360998332032	0.0107007326389855	1	0.0519992707413181	0.268045786928224	0.821544549985372	-0.958401621576735	7.063059712685e-05	0.00346580659598873	Promoter (<=1kb)	4	43875530	43944806	69277	1	53614	-162	Reck
chr4	43958285	43958685	401	*	5.8646734638847	5.19480259463279	5.69272025648103	5.96888474768484	-0.230766576835789	0.0920011539656531	0.323967005042318	0.0374984132371163	0.355223000185984	0.867869388272527	-0.592954185959609	0.00376045087552122	0.0378607289646005	Promoter (<=1kb)	4	43957401	43979118	21718	1	384009	884	Glipr2
chr1	171371124	171371524	401	*	5.55289754276842	4.64378399137148	5.43560657036718	5.62610798166053	-0.324238368594097	0.0171431561037066	1	0.0217417919517719	0.566032485468906	0.933377569039243	-0.713863590266423	0.00109834079319493	0.0186275207422211	Promoter (1-2kb)	1	171370099	171388598	18500	1	71740	1025	Nectin4
chr4	45609602	45610002	401	*	5.26578614283559	3.99657712642515	4.82823981745204	5.49771872773509	-0.267997064109352	0.0405248571199727	1	0.141106265313531	0.0510106263884918	0.541990565760848	-1.00596915074988	1.27284096912769e-05	0.00114933471070776	Distal Intergenic	4	45639744	45646111	6368	1	100040557	-29742	Gm12408
chr4	45660810	45661210	401	*	4.99518777213753	3.98866568679299	4.47462791004943	5.26054364229834	-0.151561595943922	0.234580670515256	1	0.170441564901251	0.0330325214755717	0.461173241139106	-0.848663751433283	0.000244341550600234	0.00757243473596913	Distal Intergenic	4	45639744	45646111	6368	1	100040557	21066	Gm12408
chr4	45770950	45771350	401	*	5.25028111936673	4.49327063717176	4.66570777415968	5.53964619943561	-0.0614566155127379	0.638404052063902	1	0.261495365238821	0.0118875986859933	0.341334041953721	-0.741359005386519	0.000811126796445406	0.0157024617489905	Distal Intergenic	4	45762377	45764223	1847	2	100040567	-6727	Gm12409
chr4	45798739	45799139	401	*	5.38998455271074	3.92146456686271	4.66621230387161	5.72682995943612	-0.237761474942151	0.0675981479318464	1	0.453031950796921	0.00198638945889887	0.162226918280418	-1.24864598998854	8.75637911308472e-08	2.83864585182378e-05	Promoter (<=1kb)	4	45799022	45804604	5583	1	72535	0	Aldh1b1
chr4	46040191	46040591	401	*	5.791397149525	4.9204919616774	5.74199300013804	5.82341770297894	-0.376350879984542	0.00671293917293972	0.125502775841916	0.0108524580933925	0.749820820859732	0.966874920346887	-0.693497909637152	0.000814087599584248	0.015736639571631	Promoter (1-2kb)	4	46038935	46116032	77098	1	21916	1256	Tmod1
chr1	172027234	172027634	401	*	4.75451994209878	3.30402719187755	3.57674769646552	5.21077690940631	-0.0739236658542025	0.508549394586686	1	0.536032791415473	0.000828921724891172	0.104478255909798	-1.12035869923658	8.58404603653775e-06	0.000876668549772192	Promoter (<=1kb)	1	172000960	172028444	27485	2	93840	810	Vangl2
chr4	46596087	46596487	401	*	5.21310753656597	4.2840448919775	5.03849257151969	5.31878208413861	-0.256506459771776	0.0505939300864621	1	0.0337498444323547	0.420352009608115	0.895447376098183	-0.695930092309742	0.00232834962137156	0.028527331947102	Intron (ENSMUST00000107756.3/107684, intron 1 of 11)	4	46536937	46602202	65266	2	107684	5715	Coro2a
chr4	46651993	46652393	401	*	5.53152428196113	4.93630087067145	5.10288230822538	5.75970814814726	-0.0752847695294479	0.569702273078662	1	0.132884300926016	0.0580137223841388	0.560988440169361	-0.6013786258429	0.00584313238945485	0.0490531218766681	Promoter (1-2kb)	4	46604390	46650209	45820	2	381605	-1784	Tbc1d2
chr4	47093013	47093413	401	*	6.05447303075105	5.31092286097561	6.07572295222664	6.04013051274132	-0.361800162104007	0.00919370016303835	0.141188966789518	-0.00361952428815101	0.912772590822171	0.991623188905961	-0.562817038706245	0.00558096811811436	0.0477750158174586	Promoter (1-2kb)	4	47091909	47123070	31162	1	230145	1104	Galnt12
chr1	172053829	172054229	401	*	6.42176025670433	5.8798254470671	6.18680883344735	6.55951416754673	-0.158378023040549	0.246179454606527	0.495270777525837	0.0704364529662863	0.15773070209288	0.723955227589761	-0.546609998827402	0.00411749729788558	0.0400509144445093	Promoter (3-4kb)	1	172052292	172057573	5282	2	18071	3344	Nhlh1
chr4	53627580	53627980	401	*	5.00954799759536	4.31743228151225	4.52249422334695	5.26173703004538	-0.0745894034970913	0.557789477653868	1	0.143577035889987	0.047624557834837	0.525837873357846	-0.658184522586122	0.00411256808372287	0.0400244097565268	Promoter (3-4kb)	4	53631471	53707009	75539	1	319636	-3491	Fsd1l
chr1	172244378	172244778	401	*	5.47011009766173	4.88589552959605	4.77500118604876	5.79767277667597	0.0441597057133877	0.739523394683079	1	0.469139291809472	0.00172953513477483	0.156171494475673	-0.67869925565172	0.00141993620705761	0.0213067513933891	Exon (ENSMUST00000111243.1/27222, exon 10 of 23)	1	172223513	172258414	34902	2	27222	13636	Atp1a4
chr4	58552858	58553258	401	*	5.3581414196641	3.54568053460845	5.07962684369113	5.51782275194423	-0.525720592656435	0.000110199456013205	1	0.062157899295051	0.208191161875562	0.773439275199928	-1.35286679919353	4.72378091092208e-08	1.72986606506452e-05	Promoter (<=1kb)	4	58435255	58553898	118644	2	14745	640	Lpar1
chr4	58943530	58943930	401	*	5.95228088710034	5.14556740910098	5.84890820405455	6.01729767914605	-0.306144586397012	0.026374036903971	0.202110427549588	0.0203646325120893	0.572093243082431	0.935856531206332	-0.636419592588757	0.00201908978494877	0.026302701249909	Promoter (<=1kb)	4	58943628	58958355	14728	1	100041581	0	Zkscan16
chr4	59791639	59792039	401	*	5.40082732550467	4.74774195091974	4.94802900660046	5.63910522374987	-0.0786413340698436	0.55189705225359	1	0.162706242769211	0.0381301169521716	0.482283690047252	-0.652571538606609	0.00283511412768876	0.032036789642883	Intron (ENSMUST00000143756.1/66209, intron 2 of 4)	4	59769637	59801589	31953	2	66209	9550	Inip
chr4	62208274	62208674	401	*	5.01512315866075	3.43016129352405	4.60598731337545	5.23497889054778	-0.284360904924628	0.0191749121116607	1	0.0784846354525541	0.14533614608876	0.713352901881302	-1.01035024527565	3.82254552406728e-05	0.00236800603442254	Promoter (<=1kb)	4	62189540	62208446	18907	2	22696	0	Zfp37
chr4	62966789	62967189	401	*	5.47304020349982	4.43261226292402	4.67756104909545	5.83207268084493	-0.0901759519096855	0.485431006947379	1	0.501564745550401	0.00130330443815745	0.132733000034511	-0.990938466486606	1.23283603857895e-05	0.00112347155128566	Promoter (1-2kb)	4	62965573	63139708	174136	1	72701	1216	Zfp618
chr4	63214123	63214523	401	*	5.73216396509175	4.86784114920409	5.70652979366306	5.74900381805246	-0.376366664642216	0.00635019246513603	0.122892930070437	0.00531032606877209	0.878589226655638	0.986687576985017	-0.683071244033867	0.00143867994326583	0.0214231143660254	Promoter (<=1kb)	4	63214004	63334991	120988	1	373864	119	Col27a1
chr4	63423359	63423759	401	*	5.10969420531541	3.88114953336002	4.9058388776018	5.23117182401779	-0.335648818930697	0.0102105607260462	1	0.0379743189504381	0.37691865032095	0.876815064101319	-0.879828449665324	0.000164765010192055	0.00606511581153559	Intron (ENSMUST00000145133.7/73750, intron 3 of 7)	4	63367125	63403354	36230	2	100182	-20005	Akna
chr4	63539312	63539712	401	*	4.95330143650824	4.24656899182301	4.41511330934005	5.22541604757719	-0.0572092944525685	0.653858770138571	1	0.175706600722802	0.0306157029233124	0.454126564197874	-0.667360221493125	0.00342394112914089	0.0359577460588216	Distal Intergenic	4	63544772	63550750	5979	1	66290	-5060	Atp6v1g1
chr1	172483839	172484239	401	*	5.2306091893187	4.12025743464813	4.72353892773435	5.4907152260024	-0.188758384278112	0.144961700805683	1	0.184707160461724	0.0280118457928299	0.437691530096848	-0.923621051525488	5.69470420863667e-05	0.00301103678411203	Promoter (2-3kb)	1	172481788	172498878	17091	1	93842	2051	Igsf9
chr1	172551074	172551474	401	*	5.38381380961574	4.52072358782743	4.9953481061768	5.59466677276595	-0.163981444404625	0.211044287189938	1	0.0998427668243639	0.0987872000424	0.655428868264621	-0.723888663383345	0.00129122660495694	0.0203782969776725	Promoter (<=1kb)	1	172538133	172550806	12674	2	71319	-268	4933439K11Rik
chr1	172562746	172563146	401	*	5.67220058847739	4.6225405553996	5.0043890934619	5.99069226639365	-0.134904004115374	0.303829721237153	0.545302933863385	0.339902242281285	0.00549863031907791	0.254584157206027	-0.947516471287677	2.34095667000707e-05	0.00177365586779271	Exon (ENSMUST00000061835.9/240916, exon 7 of 7)	1	172555938	172563717	7780	1	240916	6808	Vsig8
chr4	88878295	88878695	401	*	5.63038015145569	4.76973230552912	5.21147828343926	5.85442556739243	-0.176862141008173	0.191411456860845	0.439171213073149	0.176989049521416	0.0323336167715421	0.458983829414456	-0.803336118930178	0.000131445635003525	0.00517056554302557	Promoter (1-2kb)	4	88879538	88880201	664	2	230405	1506	Ifne
chr4	88907999	88908399	401	*	5.72536091267971	5.06104946207729	5.05676018499465	6.04411808062103	0.0141591601217251	0.915769909226335	0.954074345094051	0.468804253120371	0.00172279477603803	0.156171494475673	-0.718996280864355	0.000604963731117269	0.0133816082582148	Promoter (2-3kb)	4	88910557	88910662	106	2	723895	2263	Mir31
chr4	88918802	88919202	401	*	5.1160690485778	4.21890647022771	4.49709809801658	5.41774627362952	-0.0787271184327764	0.537143429789137	1	0.258974950186527	0.0115970314043193	0.338246749292645	-0.804104538732616	0.000444700592922604	0.0110629143563767	Intron (ENSMUST00000233522.1/106557447, intron 2 of 2)	4	88910557	88910662	106	2	723895	-8140	Mir31
chr1	173368061	173368461	401	*	6.18360922595937	5.41751085809419	5.88959339742141	6.35085705707788	-0.195870423774729	0.15091718942643	0.396506590457947	0.0910226163646713	0.113008899424039	0.677225618564163	-0.692949190341522	0.000780543311806153	0.0153431848816766	Promoter (<=1kb)	1	173333258	173367695	34438	2	94332	-366	Cadm3
chr1	173404828	173405228	401	*	5.22302436574289	4.19666244752121	4.83133031782198	5.43529565597275	-0.210687627482315	0.10754551609583	1	0.103785508926576	0.0921999596483638	0.64448716933418	-0.824098206354902	0.000285897441428597	0.00831195682548906	Intron (ENSMUST00000147604.7/383619, intron 2 of 11)	1	173333258	173367695	34438	2	94332	-37133	Cadm3
chr4	107794937	107795337	401	*	5.38519431547059	4.38058725208121	5.23003695883565	5.48007496695564	-0.319584965765511	0.0180695782869608	1	0.0325203347269162	0.423230418632826	0.895447376098183	-0.770790470601982	0.000499321459712631	0.0119976693387816	Intron (ENSMUST00000125464.1/ENSMUST00000125464.1, intron 1 of 1)	4	107801869	107876840	74972	1	16975	-6532	Lrp8
chr4	108383411	108383811	401	*	6.04235008747622	5.4073482415314	5.82801437297262	6.16937319239141	-0.204136482052836	0.136349425231374	0.378471800885324	0.0560673960382427	0.219689941124936	0.779918134569832	-0.597407616828209	0.00251631443815445	0.029830020027708	Promoter (<=1kb)	4	108367777	108383349	15573	2	545667	-62	Shisal2a
chr1	175492005	175492405	401	*	4.99753098650956	4.04747915210574	4.75276317559261	5.14031331346069	-0.230424540447201	0.0707660121435579	1	0.0424722137119896	0.339157539570686	0.857999070953835	-0.711870961188517	0.00235332035875797	0.0285642757370726	Promoter (<=1kb)	1	175059087	175492500	433414	2	24012	95	Rgs7
chr1	175699707	175700107	401	*	4.83033925926533	3.92002448380313	4.57782072388381	4.97705553310438	-0.18936390211156	0.134080006535634	1	0.0495203630023645	0.284600069080589	0.833525824358508	-0.663345031630373	0.0046082825013975	0.0430055622770814	Promoter (1-2kb)	1	175698593	175815734	117142	1	75820	1114	Wdr64
chr4	115911807	115912207	401	*	5.50503808853074	4.72159516026541	5.27687986639748	5.63928174291049	-0.205564906145086	0.126865610891122	1	0.0553442045768978	0.238446310671226	0.796768467983015	-0.648111700363057	0.00270693553628189	0.0311581200407301	Distal Intergenic	4	115890665	115899227	8563	1	76237	21142	6430628N08Rik
chr1	177258563	177258963	401	*	5.18847265160491	3.57744747658483	4.89615657050058	5.35489668841386	-0.39804656218554	0.00206639859017546	1	0.0644912672953396	0.199555252367717	0.765510206706421	-1.13801645240325	2.6321012606382e-06	0.000423169125440004	Promoter (<=1kb)	1	177020073	177258203	238131	2	23797	-360	Akt3
chr4	120698962	120699362	401	*	5.61165116654001	4.87043542138789	5.44920650993745	5.71060090954349	-0.232714576377573	0.0847387706057491	0.315793151790758	0.0329660998345964	0.417465210509443	0.894406775495583	-0.608899560601194	0.00494270002362329	0.0446134771215193	Intron (ENSMUST00000030376.7/60613, intron 12 of 13)	4	120666572	120667820	1249	1	56222	32390	Cited4
chr4	120855095	120855495	401	*	5.32852585576652	4.28281415945627	5.28657568149324	5.35582993433341	-0.354687028495716	0.00759601228637077	1	0.00877595771100461	0.814381610917443	0.979645742191887	-0.73505726642441	0.00137201940180104	0.0209997551630151	Promoter (<=1kb)	4	120854816	120896579	41764	1	242662	279	Rims3
chr4	124443113	124443513	401	*	5.79266449349599	4.91499198010325	5.80140682107078	5.78680670456479	-0.357495580235206	0.00930635716335591	0.141750780771552	-0.00317853575368608	0.927666309332673	0.992163013690454	-0.598429672882183	0.00537189459916544	0.0466945867061087	Intron (ENSMUST00000127913.7/78460, intron 2 of 3)	4	124414416	124485959	71544	2	78460	42446	1700057H15Rik
chr4	124594835	124595235	401	*	4.90438753335347	4.0959785617835	3.979882182818	5.29991753009058	0.0329239655521625	0.791823244386852	1	0.540560500893213	0.000930322752999566	0.113463151010892	-0.804083874871081	0.000466177975048736	0.011437555157058	Intron (ENSMUST00000184062.1/ENSMUST00000184062.1, intron 1 of 1)	4	124569190	124574645	5456	1	108809	25645	4933407E24Rik
chr1	177417484	177417884	401	*	5.41082027843574	4.31491629494073	5.35151311508609	5.44904581889808	-0.363115328790913	0.00678348076302648	1	0.0128679227896559	0.730815141667595	0.963184220354434	-0.763412687838863	0.000779682131597669	0.0153426884789632	Distal Intergenic	1	177442351	177450764	8414	1	30928	-24467	Zbtb18
chr1	177470849	177471249	401	*	5.18816387232162	4.23106301962963	4.93533935216376	5.3350347988852	-0.200152331933472	0.108151180187367	1	0.0390407188540294	0.3729179079037	0.875438352929284	-0.654300563767574	0.00574191985462495	0.0485130652734388	Intron (ENSMUST00000193447.1/ENSMUST00000193447.1, intron 1 of 1)	1	177442351	177450764	8414	1	30928	28498	Zbtb18
chr4	127223882	127224282	401	*	5.85602277109071	5.03730674739258	5.81353561713265	5.8836679536683	-0.330744973808435	0.016135154676569	0.167322264614199	0.00705428576891329	0.839770770998663	0.983464795928122	-0.613845623321122	0.00383461986441536	0.0383249926172646	Intron (ENSMUST00000046659.13/242667, intron 8 of 11)	4	127243784	127247809	4026	1	80284	-19502	Smim12
chr4	128885118	128885518	401	*	4.79018511275491	3.85093960496002	4.46155730752255	4.9738994298794	-0.168657193305549	0.169885391142242	1	0.0610787189303246	0.215412307406183	0.778171947692662	-0.685253448854691	0.00396382822172727	0.0391336510657298	Promoter (1-2kb)	4	128883580	128911328	27749	1	67525	1538	Trim62
chr1	177494307	177494707	401	*	5.03012072702222	4.13286707253486	4.76021399755157	5.1855477449444	-0.189164198333479	0.139985226193643	1	0.0554095402014369	0.246205711445248	0.802498453238182	-0.674381825093315	0.00358746166933181	0.0368338808468517	Distal Intergenic	1	177442351	177450764	8414	1	30928	51956	Zbtb18
chr4	129048879	129049279	401	*	6.29972956078322	5.36840609847559	6.12017322714644	6.408109496843	-0.363263696364268	0.00890620390587954	0.139967278425455	0.0410664498060638	0.318686244329667	0.850428751808801	-0.812297554100085	6.48873700775558e-05	0.00329012241867607	Distal Intergenic	4	129058271	129085886	27616	1	75234	-8992	Rnf19b
chr4	129137245	129137645	401	*	5.52155678648541	4.24963975125647	5.66966969647028	5.41363008584234	-0.548104497482459	8.78134603955355e-05	1	-0.0349162477567657	0.399553094477198	0.889459687670317	-0.775812726675254	0.00063640083427706	0.0137539087407966	Promoter (<=1kb)	4	129136999	129144593	7595	1	384061	246	Fndc5
chr4	134251723	134252123	401	*	6.38549884410744	5.53158313094841	6.3080165568468	6.43493436186358	-0.396333879386673	0.00445200380176093	0.106353424153178	0.0159014884771167	0.629415712101472	0.944895407613113	-0.714643490013685	0.000229046791083019	0.00724704046986671	Promoter (1-2kb)	4	134251110	134254106	2997	2	72690	1983	Fam110d
chr4	134342848	134343248	401	*	6.52017539110581	5.68861489058101	6.39775974159027	6.59637126806523	-0.376314425313242	0.00670061783360828	0.125502775841916	0.0279217908882917	0.430292849407056	0.898187274250261	-0.733731267836298	0.000105615952850798	0.00456016477647278	Promoter (<=1kb)	4	134343181	134354484	11304	1	230810	0	Slc30a2
chr4	134660674	134661074	401	*	5.10760008235049	4.10709248338551	4.78187282532932	5.28995671307456	-0.228432912296164	0.0776109680012444	1	0.0736751434456861	0.163492050556866	0.729858759207431	-0.801884864152682	0.000516436535691557	0.0121567183523432	Intron (ENSMUST00000038628.3/230815, intron 2 of 12)	4	134561690	134704290	142601	2	230815	43216	Man1c1
chr4	135685778	135686178	401	*	5.7455722009619	5.05761500548278	5.45868791306129	5.909353993943	-0.188832796019941	0.164192768525187	0.40993192320491	0.0815650923025621	0.135464763625681	0.701931009535421	-0.671507881816872	0.00135990967155317	0.0209604160210164	Promoter (<=1kb)	4	135686287	135708181	21895	1	242700	-109	Ifnlr1
chr4	136298459	136298859	401	*	4.53949340556074	3.40593540944908	3.37323224200431	4.99326586298064	0.0091090469683185	0.934078987325963	1	0.461523206555327	0.00130887155533399	0.132733000034511	-0.877976721929911	0.000336408473828858	0.00929116979045484	Distal Intergenic	4	136310942	136359447	48506	1	74326	-12083	Hnrnpr
chr4	136419293	136419693	401	*	5.28599910109039	4.41843021518686	4.87615874805915	5.50615842995962	-0.150873775341662	0.249455017023348	1	0.115744814766238	0.0754020288852482	0.606079462764583	-0.729703254247926	0.00115079284943543	0.0192041591540808	Promoter (3-4kb)	4	136423524	136444398	20875	1	15552	-3831	Htr1d
chr4	136977360	136977760	401	*	5.47719814551417	4.47749934387309	5.53123054027046	5.44001851243706	-0.417345621991111	0.00229855489374575	1	-0.00870783973685229	0.809552285882735	0.979570375185085	-0.690860355447167	0.00190657186480559	0.025219035870589	Distal Intergenic	4	136929419	136956816	27398	2	13842	-20544	Epha8
chr1	179666348	179666748	401	*	4.84944697131604	4.18657699603094	3.98069369419538	5.2297184382772	0.0586023090185997	0.633982123548172	1	0.418639493407143	0.00236789690760369	0.179321921425674	-0.684701792856626	0.00315538420926255	0.0343409037073725	Promoter (1-2kb)	1	179668210	179687189	18980	1	109232	-1462	Sccpdh
chr1	179723774	179724174	401	*	5.50381624480557	4.64504835184393	5.20330191475943	5.67420037786458	-0.210801617695048	0.117043791119379	1	0.0832008472303695	0.133125752332012	0.700485590471997	-0.736532787418786	0.000682406461923505	0.0143102733664235	Intron (ENSMUST00000131716.3/383592, intron 7 of 22)	1	179695297	179745271	49975	2	383592	21097	Kif28
chr4	137681483	137681883	401	*	5.89940468780222	5.14922698026554	5.82801437297262	5.94510822426749	-0.315761608125323	0.0220592026875519	0.192073119974167	0.0121125413915825	0.72644504181032	0.962213341307129	-0.605802276285272	0.00343089409092473	0.0359777585009372	5' UTR	4	137664726	137729861	65136	1	110351	16757	Rap1gap
chr4	137709018	137709418	401	*	5.1612009872998	4.51455715898912	4.51370468071463	5.47279150040211	-0.0203835954603093	0.873559942747781	1	0.262672415798723	0.0111546089347093	0.334343256220831	-0.688839490888487	0.00235649709298849	0.0285642757370726	Promoter (2-3kb)	4	137696979	137706606	9628	2	69808	-2412	Rap1gapos
chr4	137830716	137831116	401	*	5.11568170849551	4.37303116805819	4.72353892773435	5.32814978180534	-0.109887477209232	0.389162371907828	1	0.0991348669398974	0.0989469521930059	0.655428868264621	-0.643163022449787	0.00517991533297494	0.0458312419282234	Distal Intergenic	4	137862237	137965229	102993	1	230857	-31121	Ece1
chr1	180332510	180332910	401	*	6.0876421387878	4.76254010031871	5.41982557115407	6.40613552370225	-0.229797829206869	0.0848604644953674	0.3160359737036	0.393022908842078	0.00342764615068779	0.201899906722977	-1.1469197349832	2.90254423510904e-07	7.58196172593626e-05	Promoter (2-3kb)	1	180330485	180424802	94318	1	320404	2025	Itpkb
chr1	180403970	180404370	401	*	4.93379687667346	3.57012104444615	4.50155044162626	5.16350217784324	-0.241360719782298	0.0488703576467309	1	0.0981046721603677	0.0986702788800739	0.655428868264621	-0.953736732393693	8.11794722755597e-05	0.00384969799580142	Intron (ENSMUST00000070181.6/320404, intron 2 of 7)	1	180330485	180424802	94318	1	320404	73485	Itpkb
chr4	139792244	139792644	401	*	5.18916649847775	3.54006670771132	5.31150180158941	5.10143783403994	-0.637063929208544	1.22809731168746e-05	1	-0.0241797568334946	0.54329301202062	0.926452082607725	-0.99363026638148	3.45813405290073e-05	0.00223895552590529	Intron (ENSMUST00000030508.13/18509, intron 4 of 8)	4	139737062	139833528	96467	2	18509	40884	Pax7
chr4	139825398	139825798	401	*	6.24795204523176	5.50395315723502	6.29172627268427	6.21801348033552	-0.408406743175127	0.00344441972947235	0.0972439711502547	-0.0102411971477179	0.75420096894224	0.967588742931003	-0.574826113522757	0.00370148445969628	0.0375176090161424	Intron (ENSMUST00000030508.13/18509, intron 4 of 8)	4	139737062	139833528	96467	2	18509	7730	Pax7
chr1	180459501	180459901	401	*	5.4969860493169	4.6781116325305	5.32946201233832	5.59875315981117	-0.251178611094089	0.0629359261233621	1	0.0324748978542827	0.422585069033672	0.895447376098183	-0.640457498629186	0.00322337194937819	0.0347558234999748	Intron (ENSMUST00000136521.1/381310, intron 1 of 3)	1	180432387	180483504	51118	2	381310	23603	Stum
chr4	140246841	140247241	401	*	5.59032750583973	4.71540176554599	5.47886286543003	5.66012327714311	-0.326068187592029	0.0170189819145608	1	0.0225090448828645	0.550370466447081	0.928553534168675	-0.711961647446835	0.000990830523828107	0.0176043788038642	Promoter (<=1kb)	4	140026846	140246784	219939	2	230868	-57	Igsf21
chr4	140914718	140915118	401	*	5.39315483936861	4.49433437622154	5.26087731669567	5.47504892911975	-0.285292670690487	0.033439279129185	1	0.0259978471320912	0.509588263996609	0.918354863805061	-0.685006814390548	0.00209589915082742	0.0268783435198523	Intron (ENSMUST00000030765.6/18600, intron 1 of 15)	4	140906344	140952586	46243	1	18600	8374	Padi2
chr4	141391042	141391442	401	*	4.74984377137811	3.8606158927974	4.45180220099782	4.91903697078179	-0.177098588213976	0.154132716121848	1	0.0517318163891326	0.269970238359944	0.822576633382732	-0.659316924727924	0.00529080735757285	0.0463560990234839	Exon (ENSMUST00000105790.7/12733, exon 11 of 19)	4	141384610	141398724	14115	2	12733	7282	Clcnka
chr4	148415639	148416039	401	*	5.82986663726525	5.02376325426894	5.65999774709688	5.9329291713509	-0.283625042883419	0.0389670853141212	0.232471725619998	0.0387501710173133	0.34503739116791	0.860775565986413	-0.690631727497281	0.000868621458984223	0.0162755577751917	Distal Intergenic	4	148434495	148444771	10277	2	71707	28732	Ubiad1
chr4	148786767	148787167	401	*	5.53599384673282	4.66854036872191	5.31214670138645	5.667996784546	-0.263810172844192	0.0523197704468805	1	0.0546471345419986	0.239107652458774	0.797246848919659	-0.737355757482614	0.000577806020107563	0.0130584160544309	Distal Intergenic	4	148804429	148954889	150461	1	69743	-17262	Casz1
chr4	148860313	148860713	401	*	6.03287428592106	5.3094123211357	5.84496413006228	6.14579547856346	-0.245303505059945	0.0738124873661637	0.299949223747597	0.0436446759574278	0.302280897743588	0.843427409393979	-0.638134248147564	0.00174962113962903	0.0240102415240555	Intron (ENSMUST00000094464.9/69743, intron 2 of 15)	4	148804429	148954889	150461	1	69743	55884	Casz1
chr4	148880225	148880625	401	*	5.10745915839746	4.07646434957559	4.770849499879	5.29488901547498	-0.226834714384981	0.076802924552082	1	0.072407050008746	0.16798916421693	0.7347900292833	-0.806989838267289	0.000538274757032943	0.0124641490870333	Intron (ENSMUST00000094464.9/69743, intron 2 of 15)	4	148947492	148948914	1423	2	108168987	68289	Gm13205
chr4	149588105	149588505	401	*	5.86440255733992	4.76619146803067	5.64247442036055	5.99540479597444	-0.377328589343014	0.00641981197479552	0.123322161302773	0.0577764168448276	0.217172882351127	0.778852692871516	-0.915132985170732	1.37476625518977e-05	0.00120826678650567	Promoter (1-2kb)	4	149586468	149648899	62432	1	65945	1637	Clstn1
chr4	149698625	149699025	401	*	5.11580569435945	3.97041892442768	4.84846369484066	5.26995777112868	-0.297435394502696	0.0220028602417721	1	0.0530163584905192	0.259512946638224	0.814065437780915	-0.871312990332089	0.000187281140882583	0.0064423557696371	Promoter (3-4kb)	4	149649168	149702571	53404	2	18707	3546	Pik3cd
chr4	149934063	149934463	401	*	5.16172111968759	4.5923485665192	4.33382700951293	5.53032115021125	0.067022475020805	0.600854767411055	1	0.462555138142543	0.00177620271936138	0.157508559530813	-0.669760829995776	0.0028326918820942	0.0320277198218483	Intron (ENSMUST00000038562.8/74646, intron 1 of 2)	4	149896283	149955043	58761	2	74646	20580	Spsb1
chr4	149954220	149954620	401	*	5.12527026671521	4.16841019269949	4.61833941403828	5.38532169173738	-0.138098076052002	0.283408358918066	1	0.164957453347647	0.0359050672966779	0.475487005018154	-0.804191881109781	0.000438687905785677	0.0109395376253616	Promoter (<=1kb)	4	149896283	149955043	58761	2	74646	423	Spsb1
chr4	152289958	152290358	401	*	6.51863472362196	5.70099211158314	6.4843537323546	6.54104437864156	-0.413500035966047	0.00296840128942417	0.0942804727720517	0.00649119750148667	0.831890823758735	0.982573472654351	-0.667018915551816	0.000414425222522722	0.0106293888137313	Promoter (1-2kb)	4	152285972	152291662	5691	2	15207	1304	Hes3
chr1	181082947	181083347	401	*	5.58858878454937	4.98691380441343	5.25364852223322	5.77524402925703	-0.11567550836936	0.386078892706959	0.61046051300424	0.0952317338915875	0.107114008887226	0.668828394614742	-0.59762894508717	0.00571626500601791	0.0484506581110877	Distal Intergenic	1	181051237	181060667	9431	1	619326	31710	9130409I23Rik
chr4	154959195	154959595	401	*	6.11409175088111	5.3644144446341	5.7782077340946	6.30118506596955	-0.201770474439033	0.14097230110223	0.386004726791906	0.141940668294924	0.0498565060874314	0.538676059563705	-0.743912679023044	0.000136165810202027	0.00527094879992103	Promoter (1-2kb)	4	154960923	154962371	1449	1	15208	-1328	Hes5
chr4	155408715	155409115	401	*	5.91876958203867	4.9214455151768	5.89298648696822	5.93570582889001	-0.461041275008238	0.00101182381977829	0.0682611912428525	0.00620087035473516	0.850938282978501	0.983979857111341	-0.790711276365389	0.000127049530443732	0.00510227870654131	Promoter (<=1kb)	4	155409190	155466823	57634	1	544678	-75	Cfap74
chr4	156255085	156255485	401	*	5.90436443300679	5.1769194208915	5.78393436113356	5.97940558043141	-0.277368834632488	0.0439015484582237	0.242877223214532	0.0242847033043531	0.508049001007759	0.917905487311277	-0.605055874451396	0.00298722152025544	0.0332240188768568	Promoter (<=1kb)	4	156246966	156255657	8692	2	231004	172	Samd11
chr5	4931067	4931467	401	*	5.13607788167569	4.40351469224673	4.86928466774979	5.28995671307456	-0.172517457194944	0.189217134523397	1	0.0592732692719568	0.222777522688265	0.784075901512105	-0.629551282409129	0.0050110878027488	0.0450019351949852	Intron (ENSMUST00000115451.7/18647, intron 10 of 13)	5	4753839	4758035	4197	2	14362	-173032	Fzd1
chr5	5692883	5693283	401	*	4.71531160413788	3.21852635418989	3.86884639355315	5.08926919264563	-0.145009303205098	0.211089412631737	1	0.282731125935365	0.00747236739136855	0.286821670994535	-1.06165729683002	1.81815302184876e-05	0.00145562655899025	Promoter (1-2kb)	5	5664829	5694578	29750	2	74051	1295	Steap2
chr5	8367563	8367963	401	*	5.91671230914659	5.11320210516511	5.82090645068411	5.97722145485964	-0.334108380659869	0.0157133965098227	0.166045154045196	0.0185161505145889	0.601002076730183	0.940528813898741	-0.668647685340531	0.00114371074365054	0.019134416206167	Promoter (<=1kb)	5	8072352	8368160	295809	2	11496	197	Adam22
chr5	14515271	14515671	401	*	5.13559553400581	3.51319833206448	4.7932745502857	5.32566559341451	-0.363317462631383	0.0035995136167191	1	0.0679587527598751	0.18455132990742	0.748462376726667	-1.12855496565105	5.03318683048797e-06	0.000642137223050965	Promoter (<=1kb)	5	14514918	14863459	348542	1	26875	353	Pclo
chr5	20699167	20699567	401	*	5.78911043720662	5.20195778912091	5.38773607232733	6.0056073843878	-0.0828464569807012	0.534252017502043	0.718243352936869	0.132724750084076	0.0583218546284042	0.561429794884944	-0.607095428086121	0.00493008353838824	0.0445954948957202	Intron (ENSMUST00000197354.4/50791, intron 21 of 21)	5	20758663	20882124	123462	2	68770	182557	Phtf2
chr5	22746322	22746722	401	*	6.23946065763794	5.53617191386807	6.19782514442313	6.26656475849333	-0.33949630309124	0.0142941260411236	0.161097105987663	0.00739964242163284	0.81513008412135	0.979684400761257	-0.575900060113362	0.0028826778939713	0.0323891791780014	Promoter (<=1kb)	5	22738910	22746887	7978	2	330052	165	A930003O13Rik
chr5	23831160	23831560	401	*	6.16767807058314	5.47786540405377	5.85565866004639	6.34356375250925	-0.172700760100753	0.204443177845956	0.450857223816958	0.0925182894355003	0.110262508962842	0.675477420923233	-0.658582022401298	0.00141953575072987	0.0213067513933891	Exon (ENSMUST00000122963.1/ENSMUST00000122963.1, exon 1 of 5)	5	23838944	23844161	5218	2	66169	12601	Tomm7
chr1	181532708	181533108	401	*	4.9979238865456	4.16516137667391	4.6265157827181	5.2012063824244	-0.135652159944396	0.282860728299637	1	0.0769831403856754	0.152143596141316	0.719254031483269	-0.647133855466698	0.00542822173127953	0.0468951877396473	Distal Intergenic	1	181509633	181511451	1819	2	403180	-21257	Ccdc121
chr5	24387039	24387439	401	*	5.81449970653124	5.03516375308589	5.41038560545565	6.03218523386102	-0.155178942584242	0.245895328080305	0.495270777525837	0.12833418171587	0.0623219189912321	0.573402172090378	-0.730827164112382	0.000768158440763942	0.0151600131398273	Promoter (4-5kb)	5	24384181	24392143	7963	2	213948	4704	Atg9b
chr5	24621897	24622297	401	*	5.5457132920878	4.57470442273733	5.31214670138645	5.68275364970852	-0.297739787941771	0.028867934257132	1	0.0578689848891653	0.222028223057787	0.782941951038379	-0.807716388124032	0.000177526696981011	0.00623550698543426	Promoter (2-3kb)	5	24590818	24624411	33594	2	66993	2114	Smarcd3
chr5	24730359	24730759	401	*	6.2944485356948	5.55919064490974	6.11764396425091	6.40132365744915	-0.255468400733193	0.0628158866401519	0.283883169889842	0.0387157360240864	0.344521881879944	0.860651871421916	-0.637477125227206	0.00182452630335978	0.0247123340061231	Promoter (<=1kb)	5	24711738	24730727	18990	2	269633	0	Wdr86
chr5	28167637	28168037	401	*	6.41989988195173	5.66386983961694	6.32160914086748	6.48189346444749	-0.310161241064169	0.0248886260613737	0.19892949754629	0.0185171433006883	0.596582866976175	0.940528813898741	-0.61727253615814	0.00206956359085271	0.0266944439540364	Promoter (1-2kb)	5	28165694	28172166	6473	1	13799	1943	En2
chr5	28209566	28209966	401	*	6.39898442048144	5.76100221264406	6.1828322476776	6.52696242523358	-0.199313171152359	0.144437077518744	0.38742452474129	0.0499225057397112	0.262685052829475	0.816888963626808	-0.589419773160225	0.00407595941654371	0.0397838585696702	5' UTR	5	28200819	28245806	44988	2	269637	35840	Cnpy1
chr5	28458893	28459293	401	*	6.26719444232106	5.5989341874862	5.8502102990162	6.49042033626997	-0.0991809120861128	0.459915378440063	0.665427423304179	0.143950624452064	0.0497134123291524	0.537791427138397	-0.644544298450329	0.00254619671493842	0.0300890886611285	Promoter (<=1kb)	5	28458274	28933995	475722	1	654796	619	9530036O11Rik
chr5	30105698	30106098	401	*	6.66302700274574	5.99154017524913	6.50804318250907	6.75781036357212	-0.235716287994736	0.0856308467206367	0.31758112425024	0.0328491271419842	0.404099206009902	0.891366065426106	-0.579664726242044	0.00446774957694109	0.0421717173670693	Promoter (<=1kb)	5	30103584	30106086	2503	2	433868	0	3110082J24Rik
chr5	30711952	30712352	401	*	5.99510958486474	5.08233364596957	5.75811826157273	6.13391269312324	-0.270484532875142	0.0449765409498394	0.244840875629949	0.0486567175465025	0.281758295273131	0.830571054425654	-0.749066513423713	0.000643566895630615	0.013848243047982	Promoter (<=1kb)	5	30711564	30799375	87812	1	65254	388	Dpysl5
chr5	30793963	30794363	401	*	5.69703334703681	4.57307955516015	5.36561466323252	5.8820502407307	-0.329936258230688	0.0155692384188327	0.165460157340826	0.100997393838855	0.096020392641624	0.651552733939517	-0.972588312489082	7.65983601639964e-06	0.000836595501883229	Exon (ENSMUST00000114729.7/65254, exon 12 of 13)	5	30814641	30866106	51466	1	100732	-20278	Mapre3
chr5	33457202	33457602	401	*	5.67903035169073	4.86610384522607	5.47631545064233	5.79990080896312	-0.260102496784926	0.0543904324636855	0.269606990402178	0.0419077938232183	0.330477147261002	0.855613847870371	-0.697222920275871	0.00134848462514602	0.0209047536341654	Distal Intergenic	5	33430734	33433976	3243	2	672284	-23226	Nkx1-1
chr5	33467701	33468101	401	*	5.19125174995711	3.90427256535855	5.25561520190601	5.14669005626159	-0.412781208859025	0.00135145969462461	1	-0.0117074841153967	0.7629655135265	0.968709022792073	-0.765688206446981	0.0013581953367391	0.0209503219844117	Distal Intergenic	5	33430734	33433976	3243	2	672284	-33725	Nkx1-1
chr5	35078660	35079060	401	*	5.2477782872624	4.4440029955188	4.63006950950546	5.54901073587195	-0.0505326020648116	0.695724713140742	1	0.249260163086113	0.013145874839678	0.359060324522973	-0.725502181754829	0.0012678007209496	0.0201509154876413	Exon (ENSMUST00000101298.8/231134, exon 5 of 5)	5	35056766	35087839	31074	1	231134	21894	Dok7
chr5	35678479	35678879	401	*	5.75134764375782	4.98608884163106	5.64624485966194	5.81738979305415	-0.294834142607247	0.032141315255399	0.214403284340908	0.0210902669576789	0.560981211747682	0.931804769451578	-0.624665362384222	0.0025523206224898	0.0300890886611285	Promoter (<=1kb)	5	35652023	35679782	27760	2	78558	903	Htra3
chr5	35981305	35981705	401	*	5.09816791669451	4.13367369070936	4.47857564068943	5.40006389711557	-0.102249673352606	0.411172252395246	1	0.184316259964701	0.0261006597320536	0.430520557012998	-0.796574596238145	0.000699246265702707	0.0144665101578447	Intron (ENSMUST00000064571.10/70292, intron 11 of 16)	5	35893319	36003923	110605	1	70292	87986	Afap1
chr5	39644612	39645012	401	*	5.97127295887597	4.88817960706259	5.69052406943542	6.13205238937431	-0.306575209001406	0.0228291851561079	0.194247725011055	0.0614869662167676	0.21005059107882	0.773942693978695	-0.867181699948658	9.77353236611407e-05	0.00433920245241695	5' UTR	5	39461749	39603574	141826	2	75095	-41038	4930513D17Rik
chr5	41761271	41761671	401	*	6.5934050589717	5.90995901992545	6.53869390182218	6.62875946779073	-0.323573571425482	0.0191396191462283	0.17893547444509	0.0114509388994353	0.717883931490615	0.960759447370473	-0.568192394660665	0.00263958766669204	0.030650526194266	Promoter (2-3kb)	5	41761483	41764501	3019	2	12020	2830	Nkx3-2
chr5	43807989	43808389	401	*	5.42506020421047	4.54733653796433	4.65876559930802	5.7752363974016	-0.0321616759324232	0.804316731654972	1	0.484793665485988	0.0015036169038586	0.146265556210914	-0.861345410370083	0.000114125547957047	0.00480177172521406	Exon (ENSMUST00000199304.1/ENSMUST00000199304.1, exon 1 of 1)	5	43818885	43843986	25102	1	12182	-10496	Bst1
chr5	43887945	43888345	401	*	5.29558069797556	4.45999222758296	5.01456295443594	5.45649209136039	-0.195152783018894	0.135145711004227	1	0.0610549759000049	0.214887026594291	0.777321795912669	-0.687826856720897	0.00247856816882156	0.0296308506002622	Intron (ENSMUST00000030964.5/12494, intron 1 of 7)	5	43868553	43912375	43823	1	12494	19392	Cd38
chr5	52585123	52585523	401	*	5.04542519555201	4.34768236161681	4.53067651731999	5.30852784772117	-0.070457469251328	0.578044561726775	1	0.139499539338842	0.0502440043119804	0.538920143458654	-0.647695756868203	0.00493307383493954	0.0445954948957202	Distal Intergenic	5	52533517	52566462	32946	2	246316	-18661	Lgi2
chr5	52903620	52904020	401	*	5.19442344455523	4.5213400978972	4.78599295531381	5.41397500127587	-0.0937003362185631	0.474348468916469	1	0.119154662742029	0.0713661787364056	0.598701480693353	-0.624898403278149	0.00492997265318412	0.0445954948957202	Distal Intergenic	5	52834012	52867797	33786	1	52206	69608	Anapc4
chr5	53319973	53320373	401	*	5.29059795013313	4.55208470026751	5.01377027769502	5.44944853721542	-0.171419718277633	0.196162857099637	1	0.0607345811243732	0.214258314039103	0.776773570120106	-0.62192463244807	0.00491951455124499	0.0445845097391704	Distal Intergenic	5	53267083	53278540	11458	1	66278	52890	Smim20
chr1	181997526	181997926	401	*	5.37236262636251	4.76049073069218	4.84846369484066	5.63900749816319	-0.0311745668533144	0.812040832498835	1	0.19727508480242	0.0243039997418672	0.424307831951528	-0.617011707242321	0.00511888761127166	0.0455562567564793	Intron (ENSMUST00000193703.5/13800, intron 1 of 13)	1	181896384	182019990	123607	2	13800	22064	Enah
chr5	53347551	53347951	401	*	5.75150239860063	4.94434410444677	5.54341296275789	5.87522783039189	-0.216205402927884	0.103214198384062	0.33747246844918	0.0387896631768835	0.366297161499917	0.872499246707459	-0.628296125460274	0.00493425753890446	0.0445954948957202	Distal Intergenic	5	53267083	53278540	11458	1	66278	80468	Smim20
chr5	53379862	53380262	401	*	5.47149966029165	4.74991221848319	5.06804792641944	5.68889812930865	-0.118813566923758	0.370312604335823	1	0.117792410382171	0.0732709860073829	0.601787162822599	-0.655615230740514	0.00274897590450863	0.0314771271057662	Distal Intergenic	5	53466152	53657362	191211	1	19664	-85890	Rbpj
chr5	53665076	53665476	401	*	5.28218493282394	4.29121801413178	4.63817985401269	5.59257628051936	-0.106121456610078	0.399006223834219	1	0.219991601278266	0.0171824358609355	0.389058869091013	-0.838237423823238	0.000329810274404213	0.00918728671642919	Distal Intergenic	5	53697776	53707705	9930	2	12425	42229	Cckar
chr1	182018996	182019396	401	*	5.98774091470653	5.14799729899145	5.81935082271947	6.08998686152008	-0.320846557570583	0.0202909895937617	0.183548743265483	0.0409641129398602	0.31997918069815	0.851013620691871	-0.746717159661363	0.000247268640020247	0.00759275987018694	Promoter (<=1kb)	1	181896384	182019990	123607	2	13800	594	Enah
chr1	182028153	182028553	401	*	5.30641897380399	4.59875241376192	4.9024759165844	5.52403039182208	-0.126067513046074	0.34028141088608	1	0.123908886910115	0.0665086211604274	0.588196772561473	-0.683401815413268	0.00190942567112052	0.0252399015016098	Distal Intergenic	1	181896384	182019990	123607	2	13800	-8163	Enah
chr5	64159381	64159781	401	*	6.08536542404567	5.43125988627283	5.53963894970252	6.36033562231149	-0.0446194290454885	0.742427388568279	0.857275004739573	0.374026429902033	0.00410567249243972	0.219443380623506	-0.713693051191211	0.000325567074828145	0.00909334591063074	Promoter (3-4kb)	5	64156305	64351486	195182	1	57915	3076	Tbc1d1
chr5	66260102	66260502	401	*	5.78080435832148	4.94026676400691	5.18162191918824	6.07544730814838	-0.0853997988263626	0.524094184078512	0.71088172741035	0.355603673098654	0.00491815731989831	0.240734061883636	-0.818409948353994	0.000112892148227721	0.00477017570769912	Promoter (<=1kb)	5	66259897	66298026	38130	1	70918	205	Nsun7
chr5	66676337	66676737	401	*	6.41818659625827	5.69553145783053	6.28852060449161	6.49857771305565	-0.2651839160875	0.0538408029529832	0.269204014764916	0.0287690838215729	0.449490091327433	0.902288912110908	-0.606843557562421	0.00283959316488461	0.0320647308023872	Promoter (<=1kb)	5	66626495	66676498	50004	2	101202684	0	Uchl1os
chr5	73011444	73011844	401	*	5.37892239515663	4.47585808646982	5.0472679951833	5.56404913466252	-0.218900884029986	0.0990085026751213	1	0.0809003321790843	0.140448543011958	0.707513980052133	-0.769814526221875	0.000562645767881117	0.0128341324878811	Promoter (4-5kb)	5	73006883	73012955	6073	1	231290	4561	Slc10a4
chr5	73396857	73397257	401	*	5.2036798373376	4.25444457008447	4.90919401769371	5.37115519873387	-0.209800012480693	0.107325152145358	1	0.0614807311774751	0.212946461327042	0.775732317581931	-0.720619212275913	0.00161473604310999	0.0228244497873481	Exon (ENSMUST00000202712.1/ENSMUST00000202712.1, exon 2 of 2)	5	73406075	73453435	47361	1	231293	-8818	Cwh43
chr5	73650334	73650734	401	*	5.45412354943439	4.76645152628203	5.01727937038059	5.68576172394035	-0.0893523348268012	0.498860402579709	1	0.137219714864501	0.0543511970858704	0.550725842716351	-0.637311530573435	0.00366877193280656	0.0373583753713954	Promoter (<=1kb)	5	73651379	73679512	28134	1	73472	-645	Spata18
chr1	182585398	182585798	401	*	5.32654464910145	4.22410878127618	4.59352854225291	5.66633211080098	-0.106880254202414	0.405875131759636	1	0.378747997125965	0.00373547638258535	0.212549856816087	-0.948934769271404	3.25202022390426e-05	0.00215156834085802	Intron (ENSMUST00000168514.6/170725, intron 2 of 9)	1	182565007	182632352	67346	1	170725	20391	Capn8
chr5	75082495	75082895	401	*	6.41773875579298	5.75439266430541	6.33507485456493	6.47032864755408	-0.292883030481326	0.0339325416220868	0.218277224013193	0.0160358070752123	0.63684149639987	0.945093319492833	-0.567699789227217	0.00393804014447377	0.0389763482767612	Distal Intergenic	5	75075601	75077893	2293	1	14843	6894	Gsx2
chr5	75150461	75150861	401	*	6.32392329982252	5.57333093752695	6.20739589146307	6.39668747695829	-0.308786359520392	0.02556385376833	0.200423481858296	0.0253429041963286	0.482798526656764	0.911474526246925	-0.643477999220487	0.00112571529854729	0.0190097423612223	Promoter (1-2kb)	5	75152292	75198215	45924	1	18595	-1431	Pdgfra
chr1	182592675	182593075	401	*	5.19605644723796	3.36376615389558	5.1372593637066	5.2339640725394	-0.545668198671455	5.5595301277628e-05	1	0.0081568457892315	0.831082568825241	0.982251940056698	-1.14045226942245	4.32712542464767e-06	0.0005983839529539	Intron (ENSMUST00000168514.6/170725, intron 2 of 9)	1	182565007	182632352	67346	1	170725	27668	Capn8
chr5	75834670	75835070	401	*	5.61482426168373	4.86877506089346	5.3247642331119	5.78015265837193	-0.168674926747021	0.209788552707897	0.455677547652167	0.07788024589455	0.147469288467032	0.714892836785618	-0.64474538179533	0.00266788626875732	0.0308862918848984	Exon (ENSMUST00000201551.1/ENSMUST00000201551.1, exon 3 of 4)	5	75932827	75978458	45632	2	16542	143388	Kdr
chr5	75977894	75978294	401	*	6.50201730504446	5.59967542578999	6.36225787178713	6.58819371176291	-0.335830161806501	0.0151996742196641	0.163317333012262	0.0294467536453132	0.442427733755257	0.901811406774234	-0.729068060703266	0.000392424316949272	0.0102920303284773	Promoter (<=1kb)	5	75932827	75978458	45632	2	16542	164	Kdr
chr1	182604738	182605138	401	*	5.16407817771502	3.82058453251863	4.68931772984958	5.41132821365784	-0.240178562769149	0.0477366707167529	1	0.105708574024356	0.0842146474022082	0.624892700456118	-0.987177891504319	5.18577445213894e-05	0.00281735065579987	Intron (ENSMUST00000168514.6/170725, intron 9 of 9)	1	182565007	182632352	67346	1	170725	39731	Capn8
chr5	76856666	76857066	401	*	6.18360112430234	5.31166492242867	5.95778266668882	6.31662993020391	-0.291041229861565	0.0345950312990325	0.219757073819991	0.0555812236232432	0.227167172827035	0.786317318861301	-0.753885286559571	0.00023488796814074	0.00737287233330656	Exon (ENSMUST00000238963.1/320827, exon 9 of 12)	5	76873659	76905514	31856	2	231326	48448	Aasdh
chr5	77060078	77060478	401	*	5.5400699554753	4.75940327437977	5.49206292277059	5.57120951474508	-0.317234257151277	0.0207264574451103	1	0.00772772109342246	0.824669531856855	0.98133590037726	-0.597581547842006	0.00501428427831123	0.0450102004555627	Intron (ENSMUST00000031161.10/71868, intron 7 of 8)	5	77006449	77018863	12415	2	68246	-41215	1700112J05Rik
chr5	77433950	77434350	401	*	5.31269737550683	4.21928648614032	4.78187282532932	5.58200265033312	-0.184797166954559	0.151600491943238	1	0.16843236801591	0.0342209210224541	0.466380918827725	-0.903741439302592	8.97470482266511e-05	0.00415631821705393	Exon (ENSMUST00000201510.1/ENSMUST00000201510.1, exon 1 of 5)	5	77349240	77408041	58802	2	29817	-25909	Igfbp7
chr1	182763031	182763431	401	*	5.51320670188651	4.28731859400517	5.26121131828282	5.65965844668722	-0.32126490326275	0.0147801536751529	1	0.0530292029843875	0.258640650593069	0.813619801592799	-0.903522383374978	9.06778211674107e-05	0.00417960211982385	Promoter (<=1kb)	1	182763860	182896591	132732	1	96935	-429	Susd4
chr5	81022209	81022609	401	*	6.37948693210348	5.9766910296839	5.87078740177255	6.64023066993182	0.0455708600761198	0.737612437635437	0.855053976043292	0.359116971696245	0.00468133006600323	0.235319072464894	-0.537651079460193	0.00491885315111061	0.0445845097391704	Promoter (2-3kb)	5	81020138	81825133	804996	1	319387	2071	Adgrl3
chr5	88490310	88490710	401	*	5.37128596885164	4.26202249486858	5.05637532558542	5.54854403603012	-0.289587379018979	0.0299570507859795	1	0.0773528222577971	0.150386209087754	0.716712827761573	-0.889924774044389	7.63615786173938e-05	0.00367408811960818	Promoter (2-3kb)	5	88487975	88506049	18075	1	13801	2335	Enam
chr5	89882437	89882837	401	*	5.74655903027303	4.8413484572389	5.43124252052266	5.92400942626366	-0.242845573495722	0.0734269383577437	0.299388731454516	0.0867883257811675	0.123632740757629	0.689537359071226	-0.788486003630953	0.000231552920959209	0.00730296493136899	Promoter (<=1kb)	5	89677087	89883334	206248	2	330119	497	Adamts3
chr5	90759405	90759805	401	*	5.96135925631795	4.76965323914797	5.56085508845781	6.17747800792603	-0.32349955357922	0.0179131702823475	0.172685850757921	0.147216264621273	0.047603033895206	0.525837873357846	-1.03096256451723	1.80043317654522e-06	0.000320827045308799	Promoter (<=1kb)	5	90759360	90761624	2265	1	20311	45	Cxcl5
chr5	90777114	90777514	401	*	5.21987929334151	4.37316311244668	4.66966969647028	5.49653801180148	-0.0806588825559104	0.527037120642364	1	0.167810591700691	0.0338236614344132	0.464156521791575	-0.706319612576364	0.00208765291850204	0.0268073613398558	Promoter (4-5kb)	5	90772435	90773383	949	1	56744	4679	Pf4
chr5	90904417	90904817	401	*	5.1451844343756	4.00519279675473	4.33446200870586	5.50875078494534	-0.0948987134920309	0.450006247110856	1	0.4260017772338	0.0023843084333513	0.179321921425674	-0.985963427205787	2.37723927695899e-05	0.00178172190166622	Promoter (<=1kb)	5	90903871	90905938	2068	1	20310	546	Cxcl2
chr5	91518368	91518768	401	*	6.06841684697391	5.15439455748887	5.9306043049552	6.15348229671478	-0.365894137021838	0.00834365340819474	0.137179478093555	0.0281511919597351	0.455962800740454	0.903432512813849	-0.771915261438714	0.000185488934482191	0.00640147238985223	Promoter (<=1kb)	5	91517615	91626894	109280	1	231440	753	Parm1
chr5	92392464	92392864	401	*	5.99191392043949	5.25806866106021	5.50707720228311	6.24321657622868	-0.0906493613012851	0.500699314807205	0.694346110089873	0.222814204872215	0.0188401286877032	0.40081760919023	-0.711041282472798	0.000726953129087702	0.0147337641234272	Exon (ENSMUST00000154245.7/109979, exon 4 of 4)	5	92359544	92365485	5942	2	56066	-26979	Cxcl11
chr5	96374095	96374495	401	*	5.24732259465779	3.77575601478793	5.13439530272817	5.31797764716749	-0.463307332993233	0.000529731448804828	1	0.0189518765636966	0.623722448113501	0.943960218471071	-1.01445107276722	1.72268843385913e-05	0.00140189974401499	Promoter (<=1kb)	5	96373955	96784728	410774	1	231470	140	Fras1
chr5	96793688	96794088	401	*	5.91686647973057	5.04976993960097	5.61064078870025	6.0899898022556	-0.233224575153191	0.0872176872258536	0.319270676086534	0.0932627549327642	0.108996684455293	0.673144733011684	-0.7687683382664	0.000242356408870648	0.00753553142361172	Promoter (<=1kb)	5	96793339	96845966	52628	1	11745	349	Anxa3
chr5	96979813	96980213	401	*	5.32201323160319	4.60613607394562	4.87316289949757	5.55865773961166	-0.0826844629399342	0.529117897411202	1	0.155031202250343	0.0420283196778801	0.501272630657466	-0.657750621759523	0.00291325432356245	0.0326215273908558	Distal Intergenic	5	96997689	97091867	94179	1	140780	-17476	Bmp2k
chr5	98855032	98855432	401	*	6.51019601525034	5.72405105529867	6.18577779321855	6.69193859988538	-0.221270936134193	0.10684486879813	0.341293038046599	0.118621285143147	0.0703918173702619	0.596400252140929	-0.75521704798909	0.000142128204184987	0.00544803483394685	Promoter (<=1kb)	5	98854415	98884396	29982	1	110075	617	Bmp3
chr5	99237715	99238115	401	*	5.00053418005777	3.64702704146857	3.66671665720445	5.4882145930708	-0.00434308981655655	0.960648374353974	1	0.163875685818409	0.0130333700841031	0.357965129740471	-0.672648380964961	0.00437767012246257	0.0417177286513275	Intron (ENSMUST00000031276.14/320292, intron 4 of 13)	5	98929773	99037351	107579	2	19092	-200364	Prkg2
chr5	99258180	99258580	401	*	5.0860261953058	3.69192982188525	4.1232493828976	5.49160587489949	-0.122944946573595	0.308806960845038	1	0.513592544766652	0.00111672678448849	0.124040275488349	-1.1515703036146	2.37108166147876e-06	0.000391916831206664	Intron (ENSMUST00000209346.1/320292, intron 4 of 16)	5	98929773	99037351	107579	2	19092	-220829	Prkg2
chr5	99419474	99419874	401	*	5.22987550176556	4.22911583352813	4.77500118604876	5.46900976601639	-0.190638149261438	0.145420150030807	1	0.153570212055744	0.0428249686680517	0.507235161327244	-0.868014935609409	0.000123782749812952	0.00502629132967376	Intron (ENSMUST00000209346.1/320292, intron 3 of 16)	5	99217426	99728812	511387	2	320292	308938	Rasgef1b
chr5	99728582	99728982	401	*	5.86908735092662	4.66185769932328	5.6482540861364	5.99951774182014	-0.415987312447449	0.0025610879284474	0.0905993196369985	0.0500535390830596	0.26606331514134	0.818640432070949	-0.986371634091581	6.10371547874561e-06	0.000718458176144014	Promoter (<=1kb)	5	99217426	99728812	511387	2	320292	0	Rasgef1b
chr5	100185820	100186220	401	*	5.04290026524218	4.01884439359346	4.80321129790962	5.18308742954882	-0.251376100221379	0.0522376144814742	1	0.0438594316314345	0.325368805819209	0.851823962179274	-0.744747283098708	0.00130508289028966	0.0205631394536635	Distal Intergenic	5	100210692	100218049	7358	1	69571	-24472	2310034O05Rik
chr5	100338364	100338764	401	*	5.26591178513359	4.46011645406853	4.95778266668882	5.43994444136843	-0.163073043929956	0.21063627047291	1	0.0659290713912198	0.192906516383143	0.758056389347827	-0.642554763670035	0.00460688372491232	0.0430055622770814	Intron (ENSMUST00000150506.1/ENSMUST00000150506.1, intron 1 of 4)	5	100361649	100416234	54586	2	69162	77470	Sec31a
chr5	100719250	100719650	401	*	5.67792990104768	4.86087934546546	5.52714676481929	5.77035262588977	-0.258599221104001	0.0547558229119897	0.269606990402178	0.0283927040421107	0.475807293522356	0.910090950236594	-0.640901960952393	0.00352227612099527	0.0364484616916178	Promoter (<=1kb)	5	100679484	100719716	40233	2	15442	66	Hpse
chr5	103425190	103425590	401	*	5.81971271836762	3.40454485108943	5.6015825802167	5.94872844275096	-1.39825800300999	5.72057943393116e-08	1	0.0426025666896056	0.328974854353347	0.854782633316199	-2.17958294248152	1.30445659827246e-11	2.5795629230838e-08	Promoter (<=1kb)	5	103425192	103598303	173112	1	19249	0	Ptpn13
chr5	103939917	103940317	401	*	4.91855873251383	3.60494949200578	4.35858111844745	5.19887157657195	-0.203103127762894	0.103411308755911	1	0.173907569209164	0.0306677169254753	0.454126564197874	-0.985355261830883	3.53701448674919e-05	0.00226968977045687	Distal Intergenic	5	103861973	103911259	49287	2	246293	-28658	Klhl8
chr5	105519921	105520321	401	*	5.92331987958004	5.15459326720265	5.62421638344942	6.09302489556071	-0.217859062148365	0.109968451329752	0.343367888143595	0.0854780104755984	0.125320396223204	0.69150350973799	-0.724408987258531	0.000513749225789045	0.0121363891757114	Promoter (<=1kb)	5	105519388	105613018	93631	1	100604	533	Lrrc8c
chr5	106560772	106561172	401	*	6.40016908021535	5.68103697443311	6.17623918823374	6.5322151221296	-0.246822159639569	0.0727312360672154	0.298130135988658	0.0624785703811431	0.18894328134153	0.755029585921882	-0.67675928088143	0.000553008486161526	0.012701211165905	Intron (ENSMUST00000131029.1/ENSMUST00000131029.1, intron 1 of 2)	5	106452523	106458166	5644	2	104382	-102606	Barhl2
chr5	106573593	106573993	401	*	5.98138732864617	5.13222888906458	5.52058089016937	6.22295907801998	-0.159696027323329	0.23800667326945	0.486931484269005	0.206387227662735	0.022768752031828	0.421189963918988	-0.807547167359033	0.000119966404867925	0.00496351748840148	Intron (ENSMUST00000131029.1/ENSMUST00000131029.1, intron 1 of 2)	5	106452523	106458166	5644	2	104382	-115427	Barhl2
chr5	107080828	107081228	401	*	5.27535587894269	4.39101978842065	4.82469078906894	5.51275198673185	-0.143229787534575	0.271928264918324	1	0.134790489216677	0.0557989997937369	0.55566360801256	-0.754255081456896	0.000830730544131798	0.0159024692498905	Distal Intergenic	5	106964322	106984432	20111	1	12545	116506	Cdc7
chr5	107090833	107091233	401	*	5.16651626494376	4.2140978335361	4.89996332851831	5.32027541095722	-0.222402347637012	0.0867590981624786	1	0.0567581146474573	0.237629987839634	0.795207960104237	-0.733501715823126	0.0014200909398982	0.0213067513933891	Distal Intergenic	5	106964322	106984432	20111	1	12545	126511	Cdc7
chr5	107097112	107097512	401	*	5.20999326874543	4.0843271669373	4.81711215947507	5.42278493015813	-0.254432712088282	0.0518010157131817	1	0.10304635920143	0.0933764603594756	0.647310146525669	-0.91041108288598	7.27439340219086e-05	0.00353442578693671	Distal Intergenic	5	106964322	106984432	20111	1	12545	132790	Cdc7
chr5	107319865	107320265	401	*	5.455060469762	4.91006712059252	4.93862665976978	5.7188178091544	-0.0110693848389825	0.934163715714729	1	0.250451528614789	0.0139278074386612	0.365766788976794	-0.599927241164709	0.00413247149706559	0.0401441225296805	Distal Intergenic	5	107331159	107387058	55900	1	114642	-10894	Brdt
chr5	107531299	107531699	401	*	5.12856847975041	4.14286776222094	4.88256610367314	5.27197955684111	-0.246285931882954	0.0576425261736111	1	0.0475516929725874	0.296631546717864	0.839673777546565	-0.74820207440406	0.00120455375060452	0.0196049797680694	Intron (ENSMUST00000143074.1/76421, intron 1 of 3)	5	107507621	107580596	72976	1	76421	23678	1700028K03Rik
chr5	107680912	107681312	401	*	5.27259950091817	4.29605664697202	5.19542852840892	5.32184492054411	-0.320591003139586	0.0168188236668189	1	0.0145647726483825	0.696921739859408	0.959372783365083	-0.689057996414193	0.00217757334072194	0.0273590373992276	Intron (ENSMUST00000180428.2/ENSMUST00000180428.2, intron 1 of 1)	5	107698212	107703480	5269	2	654809	22168	4930428O21Rik
chr5	108368893	108369293	401	*	6.43820615046541	5.6129254676027	6.16242563746723	6.59654031561559	-0.278869101738146	0.0431610367495812	0.242643829816213	0.0961722484129548	0.0987458035097475	0.655428868264621	-0.792376692374106	4.64838300526987e-05	0.00267214459096545	Intron (ENSMUST00000197854.1/ENSMUST00000197854.1, intron 2 of 2)	5	108360187	108363885	3699	1	77560	8706	9330198I05Rik
chr5	110516588	110516988	401	*	5.53348553455724	4.86447812811663	5.16803818966011	5.73409187445937	-0.103584742742202	0.437917948274091	1	0.110361263433583	0.0826638902136625	0.623504522688971	-0.603377274731388	0.0050608824057544	0.0452436480894183	Promoter (1-2kb)	5	110514923	110525980	11058	1	231603	1665	A630023P12Rik
chr5	110544339	110544739	401	*	5.4939104133757	4.06868698323155	5.72900338898254	5.31277996326777	-0.714172139865425	2.89876536903141e-06	1	-0.0672991978971859	0.183267896105228	0.746626008545713	-0.852369633516239	0.00018875833143938	0.00645795156438363	Promoter (<=1kb)	5	110544355	110621380	77026	1	231605	0	Galnt9
chr5	110973833	110974233	401	*	5.58651272923308	4.74280406144725	5.29429468907021	5.75288920585065	-0.2083264681788	0.120708373007718	1	0.070536617875024	0.171801188357328	0.737895863550907	-0.704395008710815	0.00122444692508322	0.0197660717906291	Intron (ENSMUST00000040111.9/209683, intron 2 of 23)	5	111004144	111004252	109	1	735278	-29911	Mir701
chr5	110980288	110980688	401	*	5.65723308105301	4.76458765387808	5.34377967927232	5.83379994444245	-0.221548748985017	0.0993200793940327	0.33387815318975	0.0787438958462614	0.145483573180643	0.713526205269647	-0.749041478654507	0.00059126407570301	0.0132618310772505	Intron (ENSMUST00000040111.9/209683, intron 2 of 23)	5	111004144	111004252	109	1	735278	-23456	Mir701
chr5	111177946	111178346	401	*	5.18943916477716	4.41365365577408	4.87572255747704	5.36613094889748	-0.163559738785679	0.214031905547501	1	0.0738379727308591	0.16229204939157	0.728068347712863	-0.653949193108995	0.00341437260506459	0.0359266469547126	Intron (ENSMUST00000040111.9/209683, intron 6 of 23)	5	111330763	111388359	57597	1	56305	-152417	Pitpnb
chr5	111191620	111192020	401	*	4.89860587141469	4.0501495457492	4.46951355703559	5.12698012104006	-0.122856720561811	0.326603828053061	1	0.0942217670846175	0.107409490315339	0.669026906786064	-0.672536055422268	0.00402783808081495	0.0395428576428054	Intron (ENSMUST00000040111.9/209683, intron 7 of 23)	5	111330763	111388359	57597	1	56305	-138743	Pitpnb
chr5	111398628	111399028	401	*	5.65731611661596	5.04553429511668	5.1372593637066	5.9224774096499	-0.0335645507214145	0.803030907881396	0.892753696973727	0.278533103578495	0.0104819521995659	0.326426149206954	-0.655224104000386	0.00157609659460398	0.0225197327733337	Distal Intergenic	5	111417362	111457033	39672	1	433938	-18334	Mn1
chr5	111408636	111409036	401	*	5.54433191167606	4.78630372115396	5.16523464289327	5.75104299975443	-0.150016864143416	0.264447441134836	1	0.127289037370492	0.0633495217561362	0.577410496989765	-0.705616855335423	0.000947281789294603	0.0171605820209958	Distal Intergenic	5	111417362	111457033	39672	1	433938	-8326	Mn1
chr5	111573615	111574015	401	*	5.06567838427166	4.21773479239411	4.54799863652491	5.32991909831639	-0.101768396149678	0.424474353580744	1	0.153226966810521	0.0415387041073979	0.498516508765784	-0.726664884415145	0.00157844257217391	0.0225207084161177	Distal Intergenic	5	111581422	111604932	23511	1	330164	-7407	C130026L21Rik
chr5	112394089	112394489	401	*	5.6431811376255	4.59365879673507	5.44719340035169	5.7604550457671	-0.311802922675359	0.0194540842623	1	0.0353816617335409	0.399582035260714	0.889459687670317	-0.792999279906605	0.000456222855359079	0.0112631797312432	Promoter (<=1kb)	5	112384354	112394866	10513	2	72898	377	Asphd2
chr5	112576706	112577106	401	*	6.36898693482998	5.45084796269964	6.48238910696327	6.28810956260896	-0.456518144739711	0.00107661688528662	0.0682611912428525	-0.0258458643599581	0.498152684166556	0.91503312864639	-0.611983492442417	0.00391988967577244	0.0388745327675025	Promoter (<=1kb)	5	112419151	112577185	158035	2	56747	79	Sez6l
chr5	113013618	113014018	401	*	4.9140034583854	3.62722248128446	4.05901421484562	5.29039057482428	-0.0908513082374361	0.431061907433246	1	0.257705462450225	0.00916583647500921	0.307969103234146	-0.921528762230585	0.000165007954822056	0.00606511581153559	Promoter (1-2kb)	5	112910482	113015791	105310	2	320129	1773	Grk3
chr1	185000055	185000455	401	*	5.83941907251997	5.01503924020374	5.78552862918074	5.87425921395212	-0.336027986130872	0.0150477323074085	0.163317333012262	0.0102253981800874	0.765302065253285	0.969573821777198	-0.626558037454122	0.00249549974353213	0.0297303609908097	Promoter (<=1kb)	1	184896789	184999570	102782	2	226778	-485	Mark1
chr5	113797083	113797483	401	*	5.81396750117032	4.84058747819757	5.56298673573547	5.95990579752687	-0.281529482332467	0.0372462491175931	0.227881925688576	0.0552942276236717	0.239748576317402	0.798421707085993	-0.789086082109696	0.000318188090770003	0.00894137714280979	Promoter (3-4kb)	5	113793729	113800516	6788	2	231633	3033	Tmem119
chr5	114624513	114624913	401	*	5.41234561274319	4.76999172635385	4.82067985723962	5.70428207568112	-0.0212954114405467	0.871865981610671	1	0.271988418725492	0.0108273497610083	0.331540524048083	-0.662858817013102	0.00226121897747018	0.0280700598113452	Intron (ENSMUST00000071968.8/63873, intron 14 of 15)	5	114622152	114658421	36270	2	63873	33508	Trpv4
chr5	114683222	114683622	401	*	5.0839373535204	3.64009271487061	4.11238698218654	5.49177391363278	-0.115883370317362	0.339422021330011	1	0.576528833002738	0.000701044807387825	0.0962165751487437	-1.16836405231875	1.57610257330189e-06	0.000292444289565391	Intron (ENSMUST00000012028.13/56356, intron 1 of 4)	5	114669398	114690984	21587	2	56356	7362	Gltp
chr5	114873992	114874392	401	*	5.25649907059666	4.53758121751564	5.04460751285126	5.38223439958382	-0.192174219486073	0.151081793727733	1	0.0464770512499505	0.29644347437234	0.839673777546565	-0.59985231228017	0.00597776040769687	0.0495848204958916	Exon (ENSMUST00000031547.11/67593, exon 9 of 12)	5	114853664	114883880	30217	1	67593	20328	4930519G04Rik
chr5	115184145	115184545	401	*	5.60507534729223	4.58936373846792	5.40148963022139	5.72640949207167	-0.308122468293675	0.022529894887844	1	0.0418920419615884	0.332279206277673	0.855613847870371	-0.792058127006265	0.000341069177889261	0.00934161079329658	Intron (ENSMUST00000031519.13/29867, intron 1 of 6)	5	115168689	115194381	25693	2	29867	9836	Cabp1
chr5	115231832	115232232	401	*	5.63757725520978	4.53779307352177	5.72520131393141	5.57605753822587	-0.502024540873565	0.000321418738040057	1	-0.0171972973138548	0.638415018765443	0.945093319492833	-0.760405403715718	0.000543163434172905	0.0125333219495557	Promoter (3-4kb)	5	115235836	115245351	9516	1	117109	-3604	Pop5
chr5	115317692	115318092	401	*	5.67780939678417	4.86020286194965	5.65600913761767	5.69216201682785	-0.3358353644861	0.0143768846659457	0.161251179869719	0.00426248830499514	0.90287060030298	0.991041995636391	-0.610378683548541	0.00441406096066067	0.0418848634822768	Exon (ENSMUST00000149609.1/102639268, exon 2 of 2)	5	115327177	115333080	5904	1	108014	-9085	Srsf9
chr5	115732036	115732436	401	*	4.05462528197447	2.51505673467476	3.85587982611053	4.17337666505454	-0.194691176496198	0.0382590641612609	1	0.0180833101278425	0.63879198996345	0.945163606548987	-0.653332008696235	0.00573218649553804	0.0484687020297569	Promoter (<=1kb)	5	115648175	115731621	83447	2	75665	-415	Bicdl1
chr1	185486207	185486607	401	*	5.15319645923972	4.36424263299495	4.86237767729937	5.31889362466185	-0.175108034547703	0.184538724024855	1	0.0688962672234538	0.179725683523208	0.743989694158239	-0.65898071528	0.00311517827170816	0.034072262346808	Distal Intergenic	1	185497388	185498017	630	1	114668	-10781	5033404E19Rik
chr5	116476799	116477199	401	*	5.91581672797739	5.01233877606337	5.54772485263979	6.11761233983238	-0.212860787318008	0.116120687046356	0.350429157875522	0.118093285354994	0.0728254012705822	0.601248770927279	-0.794899324015579	0.00019095099229902	0.00650825739692936	Exon (ENSMUST00000076124.6/68955, exon 3 of 13)	5	116438720	116465487	26768	1	76798	38079	Srrm4os
chr5	117935333	117935733	401	*	5.39739048031798	4.30391649932313	4.99930273772718	5.61245731318222	-0.218793830119529	0.0936214846141792	1	0.110222531812859	0.0823853869728801	0.623504522688971	-0.860631849381085	0.000168726685690413	0.00615603359691497	Exon (ENSMUST00000182216.1/ENSMUST00000182216.1, exon 5 of 5)	5	117976730	118010201	33472	1	231670	-40997	Fbxo21
chr5	118274896	118275296	401	*	5.99737662307692	5.2717082163671	5.77683897309288	6.12765250212562	-0.228713364333372	0.095189782676484	0.328058498866551	0.0566585500110156	0.220944689823053	0.781953118102519	-0.651705884355602	0.00132062317088451	0.0206707629282659	Distal Intergenic	5	118245227	118266093	20867	1	76792	29669	Spring1
chr5	118380903	118381303	401	*	5.46477751819522	4.90069861783565	4.94148973850513	5.73118677229427	-0.0273087346723197	0.837086238112599	1	0.216120870265993	0.0199526715671698	0.408618882831757	-0.61251360261786	0.00437470636582017	0.0417177286513275	Distal Intergenic	5	118245227	118266093	20867	1	76792	135676	Spring1
chr5	118444857	118445257	401	*	5.5485207432122	4.89185731229892	5.04688059490788	5.80649416187763	-0.0608707042875592	0.644714426467196	1	0.177311344250673	0.0314330816134764	0.457723997722015	-0.641028386431909	0.00342068334588894	0.0359426212353634	Distal Intergenic	5	118560679	118765438	204760	1	76199	-115422	Med13l
chr5	118462764	118463164	401	*	5.30302422701137	4.17777732666982	4.98625010393626	5.48116468833099	-0.26600039704351	0.0410616961831639	1	0.0690630065428367	0.180269791872998	0.744379856815313	-0.859104993661412	0.000204224846412805	0.00671971104461433	Distal Intergenic	5	118560679	118765438	204760	1	76199	-97515	Med13l
chr5	118539378	118539778	401	*	5.36091502782647	4.77133041382524	4.55603795116115	5.72275011276621	0.0744618657033445	0.56958022671288	1	0.533821995355548	0.000991803492301784	0.11744259916328	-0.681007464758034	0.00178984574203522	0.0243929700542705	Distal Intergenic	5	118560679	118765438	204760	1	76199	-20901	Med13l
chr5	118545188	118545588	401	*	5.47534146420379	4.84499622872941	4.87914838843896	5.768910348273	0.00160503184251156	0.990278505409305	1	0.273531392375464	0.010567277846127	0.327023348055026	-0.626012645235491	0.00407001839501836	0.0397454882772781	Distal Intergenic	5	118560679	118765438	204760	1	76199	-15091	Med13l
chr5	118557078	118557478	401	*	5.62384930997084	4.80633595350593	5.47009156793874	5.71794476718227	-0.28240022002315	0.0391473847776913	0.233049926418844	0.0347878526629117	0.387029030661873	0.881355012243802	-0.681946887302343	0.00120998161164395	0.0196609583979122	Promoter (3-4kb)	5	118560679	118765438	204760	1	76199	-3201	Med13l
chr5	118971134	118971534	401	*	5.35422365418078	4.61337043936025	5.14865908621092	5.47660989409059	-0.197127509911579	0.142214173902034	1	0.0449924386277662	0.306348072287543	0.846212198559319	-0.5989685932587	0.00574815237139538	0.0485353173118461	Distal Intergenic	5	118952339	118961261	8923	1	74627	18795	4930413E15Rik
chr5	118998310	118998710	401	*	5.3568499048304	4.47923543988159	5.10618145060276	5.50263004631335	-0.238167881088247	0.0766869381118996	1	0.0618824127988743	0.205954797292914	0.772690352369541	-0.731208928080402	0.000808348888941321	0.0156869113206038	Distal Intergenic	5	118952339	118961261	8923	1	74627	45971	4930413E15Rik
chr5	119069836	119070236	401	*	5.42241595670088	4.5762370527962	5.0472679951833	5.62736935237579	-0.173421870279055	0.193233575526454	1	0.109289756298028	0.0841563675352649	0.624892700456118	-0.73529032133071	0.000786855339550036	0.0154060042966356	Distal Intergenic	5	119108234	119114543	6310	1	73477	-37998	1700081H04Rik
chr5	120230459	120230859	401	*	5.42660802153007	4.66682417280884	4.95778266668882	5.67145233717854	-0.115714974621173	0.386619108712155	1	0.190905494153006	0.0270833583290186	0.433924094665176	-0.735599576875839	0.000603628143284083	0.0133670173946727	Distal Intergenic	5	120121096	120139263	18168	2	100503427	-91196	Gm10390
chr5	120469811	120470211	401	*	5.22830392005324	3.79489396122205	4.31940973141922	5.61963674107492	-0.0794660780450596	0.420348128188292	1	0.126125367800034	0.0382270630545453	0.482283690047252	-0.780531715901578	0.00139113429697171	0.0211106164597045	Promoter (2-3kb)	5	120458186	120472810	14625	2	257635	2599	Sdsl
chr5	120649171	120649571	401	*	5.77440534210261	5.20485807665542	5.14545577157702	6.0795804788909	0.0178153285491095	0.89258712494549	0.940564483326886	0.299463711783003	0.00813136293838928	0.301860274535548	-0.617976751258119	0.00459589262186053	0.0429507450837864	Promoter (<=1kb)	5	120648812	120679597	30786	1	19415	359	Rasal1
chr5	120711167	120711567	401	*	6.4165426787948	5.62758869453224	6.26612030807244	6.50876216495012	-0.289426316818042	0.0355327800369286	0.222927318076802	0.0305783323780597	0.430107867681376	0.898187274250261	-0.660435066682832	0.00132125635101533	0.0206707629282659	Promoter (<=1kb)	5	120680202	120711927	31726	2	14357	360	Dtx1
chr5	121895174	121895574	401	*	5.36118504326593	4.2140978335361	5.31656432255317	5.39018347649509	-0.393223363420033	0.0033174337477639	1	0.00780251522450062	0.833275726062799	0.982882641389314	-0.794596230590549	0.000537451544406713	0.0124641490870333	Exon (ENSMUST00000144069.1/13048, exon 1 of 6)	5	121848984	121854632	5649	1	231717	46190	Pheta1
chr5	122133497	122133897	401	*	4.90415879255507	4.30562710862081	3.89615657050058	5.32118993120783	0.116111213725652	0.351412284326469	1	0.643029174140119	0.000431309969423934	0.0704001645371687	-0.692919836985044	0.00240664771798462	0.0290368875064954	Intron (ENSMUST00000058960.13/330188, intron 2 of 12)	5	122108040	122138957	30918	2	330188	5060	Ccdc63
chr5	131538026	131538426	401	*	5.78046384588004	4.79816753622322	5.67584281838615	5.8462206752422	-0.352420602567064	0.00961227164751709	0.143587662631947	0.0182382893115687	0.626574062232444	0.944327244501798	-0.748973260993387	0.000680799526024846	0.0142917310266893	5' UTR	5	131391600	131414718	23119	2	545809	-123308	Gm29681
chr5	134222235	134222635	401	*	5.83521232670168	5.1237787192299	5.76230669356773	5.88184653314237	-0.292811739022647	0.0332472053292601	0.215605426671188	0.0137995285251821	0.693789380698501	0.959284366054597	-0.580942400006379	0.00513406558939835	0.0455887503504052	3' UTR	5	134220053	134229625	9573	2	17969	6990	Ncf1
chr5	135023556	135023956	401	*	6.21831745042004	5.4919746266257	5.74011025456929	6.46695821831187	-0.106495086346621	0.431344619033794	0.643677634916954	0.231971236913254	0.0171305711019317	0.389058869091013	-0.73397011189973	0.000396454559681281	0.0103324170734321	Promoter (<=1kb)	5	135023482	135051100	27619	1	20907	74	Stx1a
chr5	135488017	135488417	401	*	5.66451113103948	4.95311760080119	5.12035734556954	5.93888727877963	-0.0620210246760491	0.643608686657882	0.79089306626018	0.290806134356749	0.00921228436718399	0.307969103234146	-0.725739738391815	0.000580737578495872	0.0131096867748355	Intron (ENSMUST00000060311.11/215114, intron 1 of 30)	5	135406531	135545120	138590	2	215114	56703	Hip1
chr1	189728456	189728856	401	*	5.37533362833762	4.69519438147969	4.80366996857435	5.65997374711839	-0.039782050921645	0.763000979930802	1	0.269718037233655	0.0110857844993362	0.334178945845083	-0.6958269790237	0.0013923354216446	0.0211106164597045	Promoter (<=1kb)	1	189728268	189876695	148428	1	19250	188	Ptpn14
chr5	135868457	135868857	401	*	6.05741957656111	5.21289110879742	5.96606554764246	6.11525901421974	-0.359456257323004	0.00945914161257417	0.143101161234289	0.018504994541328	0.604294165556307	0.940528813898741	-0.715204589473054	0.000571129373095681	0.0129519304506503	3' UTR	5	135887919	135889563	1645	1	15507	-19062	Hspb1
chr5	136084660	136085060	401	*	5.80207676359306	4.81313860197646	5.21655914521127	6.09178518880929	-0.168680915302176	0.21040677062733	0.455677547652167	0.345736213340916	0.00541601544717563	0.254398350280043	-0.95432110508354	7.61936733051436e-06	0.000836595501883229	Promoter (<=1kb)	5	136083916	136111860	27945	1	54153	744	Rasa4
chr5	136598653	136599053	401	*	5.40360169302597	4.84867060929228	4.92253709088799	5.65339187012383	-0.0363437411183733	0.785651011684773	1	0.209742786256481	0.0217024616425679	0.417231293426204	-0.610935185526986	0.00387749726685519	0.038609017347463	Distal Intergenic	5	136248135	136567490	319356	2	13047	-31163	Cux1
chr1	189778473	189778873	401	*	5.54978135449457	4.50568314363199	5.04155328199694	5.81034066518975	-0.188592504246091	0.157665668723817	1	0.230538149301624	0.0171079427026395	0.389058869091013	-0.919617054872493	2.68816586945077e-05	0.00188750651464338	Intron (ENSMUST00000097442.8/19250, intron 1 of 18)	1	189728268	189876695	148428	1	19250	50205	Ptpn14
chr5	137189036	137189436	401	*	6.30268464569383	5.64439322490509	6.17380641337953	6.38262155341111	-0.25561893138341	0.0630276314453106	0.283903674278232	0.0275889496530266	0.462006475629	0.905265594956031	-0.582139785776064	0.0039178206286635	0.0388745327675025	Exon (ENSMUST00000199527.1/ENSMUST00000199527.1, exon 1 of 1)	5	137134922	137166070	31149	2	666339	-22966	Muc3
chr5	137288422	137288822	401	*	6.29514774551618	5.28882289495033	6.1678600572346	6.37416637889841	-0.39732322222117	0.00418635495138498	0.103130334884311	0.0248907084602209	0.508079603999854	0.917905487311277	-0.822516005625482	9.70257325004278e-05	0.00433520602741834	Promoter (<=1kb)	5	137287519	137294466	6948	1	11423	903	Ache
chr5	137409323	137409723	401	*	5.33240866209885	4.59185111391719	4.9834745740655	5.5255167797539	-0.142128857250059	0.282552492011076	1	0.0916434185221159	0.114577904868928	0.678830419503909	-0.651193156463535	0.00318941413877422	0.0345025517474072	3' UTR	5	137350109	137378669	28561	1	13846	59214	Ephb4
chr5	137426296	137426696	401	*	5.40796804698754	4.71515432010673	4.979882182818	5.63591669875777	-0.0949788586887306	0.473357192995507	1	0.13552211592564	0.0558436786332352	0.55566360801256	-0.641172390678306	0.00332010624029419	0.0353364375144336	Exon (ENSMUST00000164178.1/22635, exon 38 of 87)	5	137378637	137477064	98428	2	22635	50368	Zan
chr5	137739770	137740170	401	*	4.88980033343097	3.29888506253442	4.13475990452507	5.23649836565026	-0.21333593711034	0.0749427553085476	1	0.282527094596553	0.00818513706152894	0.302123275898488	-1.19237752458046	1.85774788812982e-06	0.000322881364947229	Promoter (1-2kb)	5	137729899	137741607	11709	2	243300	1437	Nyap1
chr5	139546666	139547066	401	*	6.31320138052355	5.63960047188527	6.19542852840892	6.38669325943732	-0.260696064874632	0.0580057196002766	0.27713843809021	0.0238623813694759	0.515288129268857	0.919950877334083	-0.573670752259469	0.00463604670964032	0.0431425052626528	Promoter (3-4kb)	5	139543494	139548179	4686	1	22255	3172	Uncx
chr5	139911782	139912182	401	*	5.62709124352603	4.60234829626524	5.62012747044201	5.63171515453919	-0.43024528892605	0.00180395579267403	1	-0.000114114450232987	0.997410871048487	0.999537597635632	-0.755895908686793	0.000582231605482359	0.013128426452011	Promoter (3-4kb)	5	139907943	139974722	66780	1	243312	3839	Elfn1
chr5	140503954	140504354	401	*	5.16185004017283	2.93642787800628	4.60546127247407	5.44082427835465	-0.220740120254127	0.0205647044751449	1	0.0568506403926323	0.201510227266606	0.768636378359705	-1.00033519876145	9.38388415177433e-05	0.00425610800691141	Promoter (1-2kb)	5	140505550	140525724	20175	1	59031	-1196	Chst12
chr1	191098695	191099095	401	*	6.1376842470908	5.38770132299932	6.03523007016351	6.20215588310742	-0.283573701323137	0.0380781787836942	0.230115696649568	0.017941796690364	0.625097544317572	0.944122357375668	-0.604226143144464	0.00442439163017834	0.0419480814424654	Promoter (<=1kb)	1	191097847	191108945	11099	1	381319	848	Batf3
chr1	191111262	191111662	401	*	5.09327547810351	4.25355940764601	4.72353892773435	5.29580912502587	-0.155794564181158	0.232090780808486	1	0.0972359018155375	0.103462977175825	0.664255491925759	-0.706646788916028	0.00175793669794514	0.0240742369819011	Distal Intergenic	1	191097847	191108945	11099	1	381319	13415	Batf3
chr5	142608321	142608721	401	*	5.55571649555936	4.66978322735899	5.50928974631049	5.58585788061678	-0.335927353016676	0.0140636448864336	1	0.00782898199530288	0.824973074555322	0.981341126794521	-0.640730150868847	0.00306885370451356	0.0338086807837079	Promoter (<=1kb)	5	142562358	142608800	46443	2	75104	79	Mmd2
chr5	143387462	143387862	401	*	5.68261593007641	4.70517916322309	5.74738813818839	5.6377602897012	-0.389702414886204	0.00386480231525708	0.100480196073049	-0.0127318827998402	0.734675840019367	0.963506883489434	-0.640356464201899	0.00467964337670936	0.0433848794066703	Exon (ENSMUST00000110733.8/170935, exon 16 of 22)	5	143403838	143421901	18064	1	66913	-15976	Kdelr2
chr5	144761210	144761610	401	*	6.2739601245896	5.72413322173155	6.01708161474823	6.42287539186714	-0.15166190106419	0.266774002434645	0.513459582208722	0.0737054273925941	0.152202850324139	0.719267997671478	-0.559138583225868	0.00458198106844441	0.0428815312960191	Promoter (<=1kb)	5	144735915	144761818	25904	2	243339	208	Tmem130
chr5	146853243	146853643	401	*	5.47126372382293	4.53912894243879	5.51149890233432	5.44380303446959	-0.392093157678682	0.00407185699489849	1	-0.0101498809789955	0.780072906633003	0.973709413883177	-0.637563090065851	0.00408294240729567	0.0398241141560684	Distal Intergenic	5	146845071	146847726	2656	1	68895	8172	Rasl11a
chr5	146879911	146880311	401	*	4.84256089416902	3.86929894743472	4.53502658450177	5.01630957990488	-0.170504171261665	0.168001460300496	1	0.0549838240479257	0.249314571782166	0.805982615169583	-0.662530762661269	0.00518619024264123	0.0458457362754717	Distal Intergenic	5	146845071	146847726	2656	1	68895	34840	Rasl11a
chr5	146919242	146919642	401	*	5.70988166111383	4.74774195091974	5.66198792421291	5.74094971728168	-0.412564891647805	0.00302325038940643	0.095406827557919	0.00947744023484665	0.78096273214134	0.973857359802117	-0.751453837992722	0.000349137278910453	0.00950990315489559	Distal Intergenic	5	146948657	146955614	6958	1	66596	-29015	Gtf3a
chr5	147134770	147135170	401	*	5.56561709352143	4.93804490826043	5.14581758917897	5.79004557226245	-0.0862705931134563	0.521249316124573	0.709467659395268	0.164701548901656	0.0377092645173009	0.481862388172846	-0.638353855020558	0.00234921608332366	0.0285642757370726	Distal Intergenic	5	147188696	147190947	2252	1	14842	-53526	Gsx1
chr1	38454252	38454652	401	*	5.21380360192944	4.61414954462791	4.46554091696435	5.55838972145059	0.0465747333780588	0.720845727763085	1	0.456006427459842	0.00192486003536348	0.161288589827596	-0.688285992348165	0.00170541201232774	0.0236663316096709	Intron (ENSMUST00000095027.8/16764, intron 4 of 21)	1	38177326	38664955	487630	2	16764	210303	Aff3
chr5	147304266	147304666	401	*	6.63030593368934	5.92240795842301	6.60003546045539	6.65013905896121	-0.356675025730782	0.0101397356211545	0.146268550842341	0.00520470471516684	0.868379795100801	0.985738337060926	-0.584188864332759	0.00234428430946884	0.0285642757370726	Promoter (2-3kb)	5	147300805	147307270	6466	2	12591	2604	Cdx2
chr5	147318567	147318967	401	*	5.27615452960881	4.26304643637748	5.12576884627095	5.36835334332848	-0.319278723644323	0.0167382957424303	1	0.0281572469756447	0.482810057185173	0.911474526246925	-0.770223430568273	0.000671807302437992	0.0141714081230614	Promoter (3-4kb)	5	147314984	147322440	7457	2	231903	3473	Urad
chr5	147321373	147321773	401	*	4.92529945137511	3.58550632728669	4.46496107961275	5.16667938735938	-0.215202352953029	0.0692275659005726	1	0.0902849636640289	0.111407078177113	0.677035946820041	-0.910687326969511	0.000196026217123771	0.00653696196226404	Promoter (<=1kb)	5	147314984	147322440	7457	2	231903	667	Urad
chr5	147353362	147353762	401	*	5.37348356925597	4.68264055703221	5.05939837103069	5.55035023490609	-0.148803371020537	0.267499742492095	1	0.0863061211309156	0.125432267480666	0.69150350973799	-0.629535772564342	0.00331444855018154	0.0353142349568103	Intron (ENSMUST00000049324.12/14255, intron 15 of 23)	5	147314984	147322440	7457	2	231903	-30922	Urad
chr5	147956673	147957073	401	*	6.21243524942504	5.4829574263148	6.00027591037333	6.33831182943833	-0.240221069391829	0.0794778249154269	0.308974653852794	0.0516281469406883	0.251480263056617	0.808034410992849	-0.663261419145525	0.00127356570834563	0.020203996526817	Promoter (<=1kb)	5	147957320	148316065	358746	1	77521	-247	Mtus2
chr5	148265306	148265706	401	*	6.14515615859389	5.37191150993417	6.14723903726276	6.14376590030404	-0.346699772673739	0.0122281441804883	0.152580928198343	-0.000673164857127883	0.984133581987845	0.997370322214418	-0.572242750244841	0.00575448968660127	0.0485411051839793	5' UTR	5	148327410	148399904	72495	2	11987	134198	Slc7a1
chr5	148400251	148400651	401	*	5.48835302371262	4.79373249885304	4.89953427712452	5.77925936047126	-0.0395146928989233	0.76676168460898	1	0.326044197915068	0.00647087531326481	0.273422135298743	-0.724388462887808	0.000677426224017663	0.0142360293091916	Promoter (<=1kb)	5	148327410	148399904	72495	2	11987	-347	Slc7a1
chr5	148827534	148827934	401	*	5.37025927335306	4.66099587256224	5.1596111520839	5.4953381813035	-0.204737616808961	0.127640460033177	1	0.0442725229019952	0.311841120596832	0.849396255821858	-0.609863621750957	0.00495951548938664	0.0447215772013775	Intron (ENSMUST00000136919.2/ENSMUST00000136919.2, intron 2 of 3)	5	148777963	148783080	5118	1	78015	49571	4930505K14Rik
chr5	150952360	150952760	401	*	5.48654773888587	4.58872764194094	5.44488346705566	5.51367011977311	-0.335524986308833	0.0126701231114453	1	0.0057862737664026	0.874189228635446	0.986687576985017	-0.657430981402103	0.00337290654979294	0.0356576574745272	Promoter (<=1kb)	5	150952607	150993817	41211	1	16591	0	Kl
chr6	3915033	3915433	401	*	5.09490996796845	3.88377350566614	4.65426503054766	5.32813937735045	-0.232578205349042	0.0713565044873982	1	0.128121806386069	0.0614208781652793	0.573402172090378	-0.93330699724254	5.84822209635957e-05	0.00305948655966959	Distal Intergenic	6	3962595	3988919	26325	2	21789	73486	Tfpi2
chr6	4902528	4902928	401	*	5.24122152878764	3.97364949340758	4.64624485966194	5.53435249616876	-0.223899636364045	0.0788166925742858	1	0.227512931177247	0.0163760441413013	0.383360216533749	-1.07208832460898	5.56028779813653e-06	0.000670455434196036	Promoter (<=1kb)	6	4902917	5165661	262745	1	243725	0	Ppp1r9a
chr6	5115551	5115951	401	*	4.66222559676101	3.60893333270784	3.6265157827181	5.08605413018509	-0.00537733393084025	0.961651821962025	1	0.360863243707932	0.00303185841443624	0.192163462004733	-0.834219590322648	0.000628700557881844	0.0136922395728122	Intron (ENSMUST00000175889.7/243725, intron 11 of 15)	6	5168090	5193946	25857	2	18979	77995	Pon1
chr6	5140008	5140408	401	*	4.96440326046938	3.7145713473086	4.22700951597368	5.30557535727785	-0.154623389740899	0.21058927175029	1	0.304299551374619	0.00693805707848817	0.278813502765843	-1.03664085957139	1.4221675224071e-05	0.00122533963921512	Intron (ENSMUST00000175889.7/243725, intron 12 of 15)	6	5168090	5193946	25857	2	18979	53538	Pon1
chr6	5143788	5144188	401	*	5.0176894377404	3.17609294315564	4.53613108365666	5.26767790637973	-0.296884134927117	0.0114638972695311	1	0.0988231927694103	0.0937462570027462	0.647310146525669	-1.15149453185005	6.23230630227889e-06	0.000729253592470799	Intron (ENSMUST00000175889.7/243725, intron 12 of 15)	6	5168090	5193946	25857	2	18979	49758	Pon1
chr6	5389552	5389952	401	*	5.3071225456059	3.01210158145262	5.10580955343189	5.42724562000806	-0.821313125925593	1.8785133021957e-06	1	0.039540798518916	0.35833424306875	0.86925856669503	-1.74184938603036	2.34296390189477e-09	1.44787847374903e-06	Intron (ENSMUST00000043294.11/65255, intron 1 of 5)	6	5383386	5433022	49637	1	65255	6166	Asb4
chr6	5860625	5861025	401	*	5.41004306974096	4.45142219161131	5.13152554465882	5.5697258530926	-0.244978182920315	0.0677111983401911	1	0.06779919959662	0.182176970934885	0.746072177578658	-0.768156185844882	0.000489318193350677	0.0118003259433044	Intron (ENSMUST00000115556.7/13426, intron 6 of 16)	6	5963909	5977393	13485	2	72249	116368	1700019G24Rik
chr6	6018446	6018846	401	*	5.30678187099628	4.42428078784972	5.24039050356079	5.34940395904963	-0.31282802540408	0.0205454898899054	1	0.0133528631038577	0.71665277490446	0.960561802752284	-0.65509356881839	0.00309944697612877	0.0340004297082179	Intron (ENSMUST00000115556.7/13426, intron 16 of 16)	6	5963909	5977393	13485	2	72249	-41053	1700019G24Rik
chr6	6022823	6023223	401	*	5.65641664268285	4.97874197947192	5.29462104390436	5.85537554914427	-0.117207374202545	0.384004857354876	0.608931791462631	0.127463806874101	0.0631603851046281	0.576300801341757	-0.642425897867042	0.00233457309195077	0.0285642757370726	Intron (ENSMUST00000115556.7/13426, intron 16 of 16)	6	5963909	5977393	13485	2	72249	-45430	1700019G24Rik
chr6	6799111	6799511	401	*	5.35192111199314	4.43649212161246	5.30229723930644	5.38408009208431	-0.323262375915989	0.0156689136658921	1	0.00885375611271146	0.810752904369582	0.979585461904758	-0.662458623735148	0.00335275675578018	0.0355965051657419	Distal Intergenic	6	6863334	6868568	5235	1	13396	-63823	Dlx6
chr6	8951168	8951568	401	*	6.07134735593303	5.31709174349245	6.0472679951833	6.08717984598004	-0.33285794132508	0.0160511834134092	0.167322264614199	0.00365961918646206	0.913699191949123	0.991623188905961	-0.576705313518352	0.00520655983245765	0.0458784488977052	Promoter (2-3kb)	6	8948431	9249032	300602	1	18231	2737	Nxph1
chr6	13837242	13837642	401	*	5.8921149755757	5.23691543258339	5.66769009534109	6.02441878661643	-0.192629415720187	0.158208684523524	0.402342746389623	0.0572110079033414	0.220318143566049	0.780507217667257	-0.599389537521851	0.00336805686599803	0.0356548846494171	Promoter (2-3kb)	6	13834458	13839942	5485	2	64450	2300	Gpr85
chr6	14898298	14898698	401	*	6.64098188288704	5.8381407228293	6.34145589727427	6.81089037103116	-0.25769823107013	0.0609601987144494	0.281266916947427	0.120060051727923	0.0669502701854802	0.589204091196204	-0.784712925084251	3.85586823304201e-05	0.00236800603442254	Promoter (2-3kb)	6	14901349	15441977	540629	1	114142	-2651	Foxp2
chr6	18514951	18515351	401	*	5.97762565531427	5.29192996214127	5.72114641546532	6.1263399625751	-0.180145680771078	0.185542177058486	0.432519086637589	0.0644140089045797	0.190379351168336	0.756124305110809	-0.606853754583317	0.00338897831422659	0.0357424246207097	Promoter (<=1kb)	6	18366478	18514843	148366	2	30785	-108	Cttnbp2
chr6	21214296	21214696	401	*	6.06424199049893	5.26701588783309	5.85239822625204	6.18995210484842	-0.254034418324369	0.0644071339086349	0.286881178126907	0.0570441735225795	0.218837662299017	0.779886199484463	-0.694059061128967	0.000638254346319918	0.013778907967769	Promoter (<=1kb)	6	21215503	21729805	514303	1	16508	-807	Kcnd2
chr1	192834823	192835223	401	*	5.56332038878417	4.56102746191454	5.3313280767994	5.69954831667375	-0.31927962453948	0.0187454058342534	1	0.052356978122618	0.25464006094935	0.810260850117776	-0.840079100243296	0.000124927132039633	0.00506236482804045	Promoter (<=1kb)	1	192833118	192835214	2097	2	320952	0	A730013G03Rik
chr6	29173484	29173884	401	*	6.01038647787813	5.21434658440744	5.84167940961183	6.11280756732207	-0.30428949104085	0.0276669560793873	0.203097840376311	0.0382507241874989	0.338943215094466	0.857793582981418	-0.69969647025445	0.000472394995609132	0.0115186325994705	Intron (ENSMUST00000159200.1/101359, intron 4 of 4)	6	29169232	29179584	10353	2	101359	5700	Prrt4
chr6	29214294	29214694	401	*	5.7594529503457	5.01786872204018	5.54207706280948	5.8880732205698	-0.228207450525256	0.0941136620760284	0.327062121774335	0.0549911204767229	0.234893579880191	0.792936248229903	-0.664547519192469	0.00150731165797411	0.0219625897634338	Promoter (1-2kb)	6	29200434	29216364	15931	2	23917	1670	Impdh1
chr1	193035188	193035588	401	*	6.45791233153635	5.60968997536819	6.41393283501241	6.48650440121709	-0.332217374384589	0.0149631548332586	0.163317333012262	0.00680889456931745	0.84999543889582	0.983979857111341	-0.632822633449586	0.00355740281993603	0.0367323076851521	Promoter (<=1kb)	1	192891233	193035775	144543	2	329324	187	Syt14
chr6	29527413	29527813	401	*	5.5621449850273	3.39902390742958	5.24537073000793	5.74028550876568	-0.733241507906335	3.49933823659505e-06	1	0.0782574248372779	0.147822847515367	0.714892836785618	-1.8719359783246	1.63795957864345e-10	2.31361790483387e-07	Promoter (<=1kb)	6	29526625	29541871	15247	1	27056	788	Irf5
chr6	29692685	29693085	401	*	5.95330806366239	5.11683606881727	5.9941706816918	5.92540882387482	-0.408882276275418	0.00336227996939357	0.095406827557919	-0.00763158246181979	0.82043698433997	0.980192204284854	-0.618896512030639	0.00269095376054017	0.0310283443817387	Promoter (1-2kb)	6	29694222	29718559	24338	1	232670	-1137	Tspan33
chr6	29736134	29736534	401	*	4.81315974547923	3.55456991868419	4.37261408380305	5.04634766741624	-0.206086168567521	0.0873372015971941	1	0.0922407844031121	0.109048743961958	0.673255982468846	-0.876701392680198	0.000294280444684473	0.00846231053541111	Promoter (<=1kb)	6	29735694	29761365	25672	1	319757	440	Smo
chr1	193390280	193390680	401	*	5.54898919553172	5.0651581978223	4.93204453702825	5.84995212066875	0.0456362224302404	0.732767288449766	0.85194865691227	0.366096471254081	0.00443180309034105	0.227043798216307	-0.597629598788514	0.00445093286109021	0.0420933511851071	Distal Intergenic	1	193346346	193370298	23953	2	215303	-19982	Camk1g
chr6	34599644	34600044	401	*	5.23784617059523	4.41150423820977	4.79597980901183	5.47158568341003	-0.140837158027308	0.284101053546408	1	0.138237536366914	0.053442320292295	0.548666970614693	-0.742254052696178	0.000855152560588358	0.016120726297078	Promoter (1-2kb)	6	34598500	34775473	176974	1	109624	1144	Cald1
chr6	34987311	34987711	401	*	5.32431469885569	4.67951577611731	4.91921287408269	5.54242793759705	-0.0950469260407144	0.475178142478766	1	0.133944647048296	0.0573282483728742	0.557357970291832	-0.630529681462919	0.00348890281612031	0.0362168258208814	Promoter (<=1kb)	6	34945278	34988404	43127	2	243753	693	Slc23a4
chr6	34994636	34995036	401	*	4.97128924798499	4.11985041388724	4.53123054027046	5.20427361267877	-0.116696833446195	0.360705191323757	1	0.118223811396094	0.0712253541965949	0.598701480693353	-0.69439192956645	0.00251504715232854	0.029830020027708	Distal Intergenic	6	34945278	34988404	43127	2	243753	-6232	Slc23a4
chr6	37051609	37052009	401	*	5.45963642824174	4.98072890805118	4.81399101765796	5.7705916819633	0.0617711637775585	0.643900166916406	1	0.402037330267973	0.0031780380035163	0.198251424351845	-0.594257960451652	0.00455722598182815	0.0426902623356948	Intron (ENSMUST00000101532.9/320127, intron 10 of 33)	6	36714929	36810220	95292	2	19242	-241389	Ptn
chr6	37299403	37299803	401	*	5.966956021426	4.87287261913591	5.86108652264189	6.03345194415688	-0.429981367147706	0.00185320725212204	0.0809330354637672	0.0215593599252771	0.56592136190699	0.933377569039243	-0.886538757936768	4.91766263903513e-05	0.00273165108671123	Promoter (<=1kb)	6	36846022	37300184	454163	2	320127	381	Dgki
chr6	38638308	38638708	401	*	6.3074691598004	5.5049615568513	6.39072891426756	6.24916739319679	-0.47361403340511	0.000739816369723073	0.0523490317310377	-0.0194086491459553	0.564313624033707	0.932818015152266	-0.604963953765426	0.00187356393798253	0.0250064427670674	Promoter (1-2kb)	6	38625693	38637242	11550	2	74253	-1066	Klrg2
chr6	38677857	38678257	401	*	5.64769718222961	4.96260688851544	5.38952830964666	5.79726134174697	-0.174077515015188	0.199149458387366	0.445833188780688	0.0669041801468851	0.18175197666041	0.746072177578658	-0.610225054632745	0.00359188624318245	0.036860171488808	Intron (ENSMUST00000114874.4/665180, intron 4 of 4)	6	38663067	38680865	17799	1	665180	14790	Clec2l
chr6	38982441	38982841	401	*	5.32579232678933	4.56236643508747	4.54368756606731	5.68079521109947	0.00854216242557969	0.948045230712892	1	0.539870739376669	0.000935246200494331	0.113463151010892	-0.804299861502147	0.000225310984033387	0.00718633017622618	Intron (ENSMUST00000003017.12/21391, intron 4 of 12)	6	39063878	39067598	3721	2	69986	84757	1700025N23Rik
chr6	39256193	39256593	401	*	5.77729400518273	5.0708630233751	5.38471587476863	5.98995290851117	-0.137782311208838	0.309709661317387	0.549611748179109	0.150007399900529	0.0457581970441879	0.517067626599323	-0.692212990412615	0.000785082844182769	0.015399046323868	Distal Intergenic	6	39136623	39206789	70167	2	338523	-49404	Kdm7a
chr6	49754165	49754565	401	*	5.140415774438	4.10319882558914	5.16803818966011	5.12170256901169	-0.358084717203167	0.00684884179365813	1	-0.00461322773148334	0.901413692398913	0.990798497425852	-0.657417414294381	0.00437630343180063	0.0417177286513275	Distal Intergenic	6	49822710	49829507	6798	1	109648	-68145	Npy
chr6	50537070	50537470	401	*	5.28694104532643	4.69660426983895	4.79281256217744	5.54194583210292	-0.0344729938771402	0.795100883810783	1	0.209633423195629	0.0215261601258655	0.415702945790029	-0.618108023936546	0.0039894090750936	0.039327300329001	Distal Intergenic	6	50562563	50566538	3976	2	13063	29068	Cycs
chr6	50802837	50803237	401	*	5.60478723710069	4.46592579225107	5.58333056897732	5.61891642131284	-0.464157911038274	0.000778161254705256	1	0.00197524199852999	0.955382901404008	0.994661801295435	-0.83466707509854	0.000170437772141456	0.00617707390464219	Exon (ENSMUST00000204514.1/ENSMUST00000204514.1, exon 1 of 2)	6	50776115	50815033	38919	1	319981	26722	C530044C16Rik
chr6	50810510	50810910	401	*	5.35576804625423	4.3001021671357	5.17884467070635	5.46270822836124	-0.340069437527501	0.0119223118473415	1	0.0377385351673956	0.36848772242721	0.87340639519652	-0.832943650962965	0.000181782604203793	0.00631319119206511	Intron (ENSMUST00000205217.2/319981, intron 4 of 4)	6	50776115	50815033	38919	1	319981	34395	C530044C16Rik
chr6	51433163	51433563	401	*	6.45389119535205	5.68502604894404	6.49192062554789	6.42796965102442	-0.433361063519386	0.00193775296623613	0.0820609021307574	-0.00886570810963377	0.780478233566483	0.973709413883177	-0.608086725645584	0.00172329128107923	0.0238141754600572	Promoter (<=1kb)	6	51432670	51458768	26099	1	18025	493	Nfe2l3
chr6	52843498	52843898	401	*	5.46320604163416	4.84488100165593	5.15149499769885	5.63894511123245	-0.129903230263602	0.333857235036736	1	0.0871087128800661	0.123358071656139	0.689237635215421	-0.593780917190448	0.00521567863171515	0.0459012216031006	Exon (ENSMUST00000119248.1/ENSMUST00000119248.1, exon 1 of 1)	6	52713729	52766780	53052	1	52440	129769	Tax1bp1
chr1	194224300	194224700	401	*	4.97894771125224	4.23222392718836	4.50098490063424	5.22749002539376	-0.0843979873067879	0.510162169625038	1	0.137085861047856	0.0530472253686113	0.54807151602105	-0.65971530948278	0.00378322347072728	0.0379881510293569	Promoter (1-2kb)	1	194212187	194222759	10573	2	74942	-1541	4930503O07Rik
chr6	52884102	52884502	401	*	5.20689234387587	4.34199596607372	4.62295328057257	5.49602662193154	-0.0779973521833894	0.544237546833721	1	0.234171299450728	0.0153893521474803	0.379732823283016	-0.769324061845724	0.000704266187531296	0.0145231703051576	Intron (ENSMUST00000136250.5/231986, intron 2 of 4)	6	52713729	52766780	53052	1	52440	170373	Tax1bp1
chr1	194305114	194305514	401	*	5.24675794285387	4.09894013384272	4.44256982933854	5.60838837207496	-0.119563675341994	0.351145818611584	1	0.483830717530979	0.00151060257291288	0.146265556210914	-1.04577406113747	5.16826386851775e-06	0.000650590796939945	Distal Intergenic	1	194212187	194222759	10573	2	74942	-82355	4930503O07Rik
chr6	52978860	52979260	401	*	5.37365594110875	4.51078601701345	4.81802056274175	5.65234859094968	-0.0960697341255842	0.462386902426239	1	0.240643484529354	0.014800969211883	0.374266354813601	-0.790059792319522	0.000398092034649858	0.0103582499805275	Intron (ENSMUST00000074541.5/231986, intron 1 of 4)	6	52768797	53068631	299835	2	231986	89371	Jazf1
chr6	52989089	52989489	401	*	5.08697835603846	4.01971732931759	4.74151429223422	5.2784948799715	-0.246118752687388	0.0574202303415241	1	0.0787738178619608	0.147170998163609	0.714892836785618	-0.850217922961553	0.000241188214609911	0.00752286584213088	Intron (ENSMUST00000074541.5/231986, intron 1 of 4)	6	52768797	53068631	299835	2	231986	79142	Jazf1
chr6	53086389	53086789	401	*	5.32909344021797	4.50311219233705	5.10580955343189	5.46080286732225	-0.218595947130267	0.100957323417173	1	0.0442735172444058	0.315632491282515	0.849476540132556	-0.648234342001932	0.00343887348648042	0.0359781689737319	Distal Intergenic	6	52768797	53068631	299835	2	231986	-17758	Jazf1
chr6	53148809	53149209	401	*	5.08771645110663	4.151516579197	4.72353892773435	5.28775061512823	-0.166368228941915	0.193073395792034	1	0.0854615289420859	0.128495980891271	0.696435981234543	-0.7225228782765	0.00179988964128454	0.0244960892335868	Distal Intergenic	6	53221164	53224975	3812	1	231989	-71955	Gm4872
chr1	194311278	194311678	401	*	5.17728970569472	3.60651639641428	4.18474601561684	5.59045709055097	-0.171332869454613	0.160975440339524	1	0.651306320558497	0.000403778144824379	0.0670984270075806	-1.35491704339068	7.46114886227145e-08	2.50074947036301e-05	Distal Intergenic	1	194212187	194222759	10573	2	74942	-88519	4930503O07Rik
chr1	194323121	194323521	401	*	4.64807330025484	3.26656221594136	4.07778410506497	4.93220695070815	-0.179397079042909	0.120682805851622	1	0.123101899247991	0.0590251795746538	0.5632804533882	-0.920708745612479	0.000179335969122787	0.00628788792447361	Distal Intergenic	1	194212187	194222759	10573	2	74942	-100362	4930503O07Rik
chr1	194559549	194559949	401	*	5.27994167594529	4.52818477298424	4.62243339074191	5.59494957635595	-0.0168695829660221	0.896651439796067	1	0.311998882568426	0.00702671828722202	0.279863158905943	-0.709803910270318	0.00142685139925321	0.0213467741741263	Distal Intergenic	1	194619825	194816869	197045	1	18845	-59876	Plxna2
chr6	53883860	53884260	401	*	5.21157125661347	4.17286140132985	5.05031016446092	5.30986229547324	-0.289630209170327	0.0280146567927475	1	0.0303272143541446	0.459266584154579	0.903919760865172	-0.739429608694877	0.00122947564929189	0.0197987630006084	Intron (ENSMUST00000203101.2/71287, intron 11 of 11)	6	53815468	53820830	5363	2	66873	-63030	Tril
chr6	55115488	55115888	401	*	5.67813871864323	4.87868704048694	5.5265911710955	5.77099181524093	-0.27235007576228	0.0460875018590797	0.247244851624046	0.0304899648474048	0.438168124909969	0.901054532187204	-0.650501948975803	0.00216556253669136	0.0273142613260901	Intron (ENSMUST00000003568.14/12922, intron 3 of 12)	6	55090049	55133016	42968	2	12922	17128	Crhr2
chr6	55486257	55486657	401	*	5.32004611446716	4.67025452551434	4.88640884358471	5.5503370409108	-0.0774876674377382	0.557732753416326	1	0.152398107325823	0.043869097803466	0.511504368551616	-0.63559448188643	0.00360513713367606	0.0369386460199192	Intron (ENSMUST00000070736.11/11517, intron 13 of 16)	6	55451978	55501451	49474	1	11517	34279	Adcyap1r1
chr6	55519933	55520333	401	*	4.51861865731588	3.4334939584823	3.6427308026606	4.90088497031461	-0.0386745605996364	0.729883013319597	1	0.254388198863702	0.00879052075462746	0.306393296233757	-0.812766611196908	0.000864064595358388	0.0162422788718746	Distal Intergenic	6	55451978	55501451	49474	1	11517	67955	Adcyap1r1
chr10	3366631	3367031	401	*	5.98375182146096	5.14226668448643	6.01708161474823	5.96109634608776	-0.418617517410959	0.00274281673936432	0.0929233065033124	-0.00782493082624288	0.81157198522455	0.979585461904758	-0.617697117869961	0.00223122991865743	0.0278200325608138	Promoter (<=1kb)	10	3366057	3464975	98919	1	76142	574	Ppp1r14c
chr6	65672540	65672940	401	*	6.39777328454469	5.82651622595211	6.07142760287207	6.58041972325112	-0.111690261006238	0.412441772367907	0.630267578945609	0.123116815085089	0.0659895037320956	0.58543850888389	-0.585027009669199	0.00298334772567387	0.0332139434230447	Promoter (<=1kb)	6	65671590	65712326	40737	1	68169	950	Ndnf
chr6	72189060	72189460	401	*	5.69146073196434	4.78543493231678	5.58359767919294	5.7591347277564	-0.335538845870813	0.0143337027665833	0.161218105563784	0.0187342125591315	0.610689758303911	0.940528813898741	-0.703140123552852	0.00108441513058249	0.0184842753923613	Distal Intergenic	6	72206177	72235577	29401	2	71093	46117	Atoh8
chr6	72794619	72795019	401	*	5.0765712556208	4.37405547448305	4.66570777415968	5.29717110871707	-0.114758972416924	0.374035306509774	1	0.104790113370166	0.0901013770654007	0.641270858324121	-0.653340666696163	0.00403327149762521	0.0395428576428054	Distal Intergenic	6	72626378	72789254	162877	2	21415	-5365	Tcf7l1
chr6	72825251	72825651	401	*	5.33566710199953	4.32615694687225	5.27654947305734	5.37377453350373	-0.324044011285211	0.0132257759142355	1	0.0106697339307704	0.779416615146648	0.973470824513671	-0.70666378579663	0.0023436380471655	0.0285642757370726	Distal Intergenic	6	72626378	72789254	162877	2	21415	-35997	Tcf7l1
chr6	82939089	82939489	401	*	6.14085702861326	5.31226898246973	6.17309659606828	6.11895664670467	-0.393938145841262	0.00451390041503579	0.106435751945336	-0.00793172534779617	0.819314684915056	0.980155968371852	-0.611447219888803	0.0037298248658211	0.0376889559129342	Promoter (<=1kb)	6	82911885	82939769	27885	2	20355	280	Sema4f
chr6	83033110	83033510	401	*	5.58533810532976	4.27421823428217	5.1596111520839	5.81228758638579	-0.301264242049656	0.0227755625713763	1	0.125384807096142	0.0647858622541341	0.581016066247393	-1.03401536267065	6.45877407305526e-06	0.000751307395850987	Promoter (<=1kb)	6	83030934	83033471	2538	2	13448	0	Dok1
chr6	83087372	83087772	401	*	5.79153555799799	4.58603001070654	5.65200947027745	5.87757893461572	-0.424579573428571	0.00197857343135043	0.0831595900845782	0.0263631595067804	0.498446318299479	0.915114892809606	-0.918310978376953	3.47248137738391e-05	0.00223895552590529	Promoter (1-2kb)	6	83086367	83088243	1877	1	16815	1005	Lbx2
chr6	84105152	84105552	401	*	5.51288974912549	4.69089528002729	5.36561466323252	5.60333282425153	-0.271694495029446	0.044191403918759	1	0.0260656191545945	0.504725558547202	0.916696744651594	-0.648993596532904	0.00303937286839508	0.0335774293142529	Exon (ENSMUST00000127459.7/26903, exon 1 of 5)	6	84008590	84211060	202471	1	26903	96562	Dysf
chr6	84137382	84137782	401	*	4.99086235564087	4.05769710075706	4.15113460132992	5.3628865237791	-0.0313257574415435	0.799943922797832	1	0.391232687732887	0.00307107854354196	0.193713975909863	-0.848052446575519	0.000288555472370539	0.00836683939314869	Exon (ENSMUST00000113821.7/26903, exon 33 of 55)	6	84008590	84211060	202471	1	26903	128792	Dysf
chr6	84393706	84394106	401	*	5.48599120874788	4.60333460098558	5.22431836070346	5.63731304112597	-0.217706291326947	0.0949521363339252	1	0.0483069419241783	0.291141767719028	0.838273655914337	-0.690452509678393	0.00255471958847205	0.0300890886611285	Distal Intergenic	6	84412942	84423838	10897	2	100038556	29732	Gm10445
chr6	85126265	85126665	401	*	5.65792804022321	4.67629986086017	5.67534164596072	5.64620109276559	-0.442417640912359	0.0014467018497972	0.0737034425011324	-0.00362005642814234	0.916516652935062	0.991623188905961	-0.734219125900719	0.000669465656153433	0.0141714081230614	Distal Intergenic	6	85130176	85137766	7591	2	20751	11101	Spr
chr6	85188578	85188978	401	*	6.25151946825434	5.70446692821212	5.93554863518659	6.42927976197253	-0.106602715626129	0.433136953312075	0.644459826727308	0.108018691392837	0.0842405318383798	0.624892700456118	-0.56494728292125	0.00503955008761048	0.045134557510189	Promoter (1-2kb)	6	85187438	85204462	17025	1	13796	1140	Emx1
chr6	85484335	85484735	401	*	5.85510586656477	4.9843146493316	5.82469078906894	5.87503209648607	-0.383562710851332	0.00578888886277571	0.121541439163285	0.0061230347908475	0.854853189240175	0.984185698029246	-0.672583789430568	0.0011332374195604	0.0190422827457804	5' UTR	6	85469574	85502994	33421	2	330369	18259	Fbxo41
chr6	86101020	86101420	401	*	5.26939155749543	4.59334172898462	4.72305405612564	5.54459231799778	-0.0592034888797305	0.651766342938519	1	0.226623402354372	0.0173987443965124	0.389058869091013	-0.699452580167451	0.00150309735355807	0.0219525481289593	Exon (ENSMUST00000204059.2/11519, exon 9 of 16)	6	86028681	86124409	95729	1	11519	72339	Add2
chr6	86304945	86305345	401	*	5.14875866954498	4.54763919176021	4.67756104909545	5.39456622422697	-0.051768320480912	0.692621693552477	1	0.160526254194269	0.038885424423821	0.485074112181618	-0.609443100217711	0.00575620185367542	0.0485411051839793	Distal Intergenic	6	86365646	86370058	4413	1	66488	-60301	Fam136a
chr6	87334406	87334806	401	*	6.20390653610277	5.43086842215202	6.13601017540273	6.24745814805006	-0.355003801937057	0.0105757873339584	0.147668435724546	0.0131656293729887	0.6878554729399	0.957494725038451	-0.641245747737293	0.00103986746244954	0.0180856456199997	Promoter (1-2kb)	6	87133853	87335821	201969	2	69538	1015	Antxr1
chr6	87419249	87419649	401	*	5.15254441327022	4.38924952818597	4.57782072388381	5.43830973633992	-0.0696043444611014	0.584572467656196	1	0.1938897418144	0.0241090078667443	0.424307831951528	-0.719175802918933	0.00171622618884928	0.0237743103512053	Distal Intergenic	6	87428994	87437677	8684	1	12154	-9345	Bmp10
chr10	7591392	7591792	401	*	5.49268513941284	4.67433833074339	5.13475990452507	5.68989136410183	-0.174116414860824	0.195379524018753	1	0.116204242156327	0.0751191099267858	0.60607115414206	-0.731838747926464	0.000647515646465054	0.0139180672922244	Promoter (1-2kb)	10	7589800	7625483	35684	1	237253	1592	Lrp11
chr6	87428706	87429106	401	*	4.72751171580242	3.5806855762316	4.35366415904862	4.93188482497651	-0.189010732408809	0.11952648066124	1	0.0698956570953137	0.1754786289319	0.741232157672099	-0.767342592124384	0.00139351508000149	0.0211106164597045	Promoter (<=1kb)	6	87428994	87437677	8684	1	12154	0	Bmp10
chr6	87448338	87448738	401	*	5.73162803404106	4.85937746693136	5.61243840622011	5.80594651365884	-0.331519072576045	0.0160952525640484	0.167322264614199	0.0237517444020447	0.522842892455555	0.921579147673989	-0.707776557820094	0.000767778930607972	0.0151600131398273	Distal Intergenic	6	87428994	87437677	8684	1	12154	19344	Bmp10
chr6	88221910	88222310	401	*	5.08443580059602	4.2264408683044	4.81399101765796	5.24012985757335	-0.1786758763174	0.168579791765987	1	0.0546720664934429	0.249527978029417	0.806134415265374	-0.638771771879357	0.00512540199998717	0.0455887503504052	Promoter (<=1kb)	6	88222268	88223257	990	1	56691	0	Dnajb8
chr6	89200991	89201391	401	*	4.48369176311144	3.35153678077288	3.80727102176527	4.80506904986366	-0.0843428507005773	0.436949964577805	1	0.118620857945811	0.0564662573440767	0.555978394471566	-0.727835701651391	0.00291269894937128	0.0326215273908558	Exon (ENSMUST00000203134.1/ENSMUST00000203134.1, exon 1 of 1)	6	89211165	89216237	5073	2	330379	14846	Gm839
chr6	89235599	89235999	401	*	5.02876663589892	3.80651180374509	4.56882327630623	5.26998462791048	-0.226033937556289	0.0707027636505275	1	0.111545189674904	0.0784842908844283	0.613416901748024	-0.929369771587067	9.63239441811965e-05	0.00431928797320445	Distal Intergenic	6	89211165	89216237	5073	2	330379	-19362	Gm839
chr6	91229187	91229587	401	*	5.17045658958592	4.44274921047772	4.66224086240367	5.43101106985488	-0.0853695036181558	0.503755556081538	1	0.15171365729693	0.0424311638703087	0.503900010871331	-0.690482349267661	0.0025941001631987	0.0303900063550084	Intron (ENSMUST00000113498.8/14115, intron 1 of 16)	6	91212455	91272540	60086	1	14115	16732	Fbln2
chr6	91285784	91286184	401	*	5.95762827818955	4.95989518483328	5.8344142119589	6.03428777324913	-0.356674453541103	0.00898250228586752	0.139967278425455	0.0210677224842514	0.578421436850233	0.936173712128066	-0.767555443464955	0.000461544877255892	0.011366189225075	Distal Intergenic	6	91212455	91272540	60086	1	14115	73329	Fbln2
chr6	95076946	95077346	401	*	5.18660623359589	4.35385460040227	5.02657737672097	5.28421058638535	-0.246426803987006	0.0638323431373508	1	0.0312282613408088	0.444275470087052	0.901868417243044	-0.64725803508539	0.00383456812815448	0.0383249926172646	Distal Intergenic	6	95117240	95129790	12551	1	243574	-39894	Kbtbd8
chr6	96117188	96117588	401	*	5.43885359122502	4.20885923195327	4.9058388776018	5.70899652357297	-0.259629522388262	0.048427347940854	1	0.210936294352831	0.0208401900285065	0.411214944629599	-1.07151614776008	2.84213650876954e-06	0.000439087886413419	Promoter (4-5kb)	6	96113154	96657198	544045	1	320265	4034	Tafa1
chr10	13473545	13473945	401	*	6.144111714013	5.43258484045742	5.93183474503232	6.27005032956846	-0.238931544793513	0.081407253192653	0.311903046845052	0.0508123731310151	0.254459042672924	0.810260850117776	-0.653480117767909	0.00136950258738265	0.0209997551630151	Promoter (<=1kb)	10	13207717	13474412	266696	2	215789	467	Phactr2
chr6	97479634	97480034	401	*	4.92842526502493	4.01149335023896	4.45639632534674	5.17456984357133	-0.145686355148871	0.247730645760309	1	0.120147871319621	0.0682912885216694	0.594039240286241	-0.769255984974617	0.000985456013129146	0.0175989829956805	Intron (ENSMUST00000113355.8/232288, intron 2 of 23)	6	97286867	97617541	330675	2	232288	137507	Frmd4b
chr6	97486738	97487138	401	*	5.61126287798902	4.67166633336273	4.95128755898938	5.92710797991677	-0.121043285655752	0.364040572663568	1	0.434033764944163	0.0023723405347062	0.179321921425674	-0.948923074796357	1.09038711743186e-05	0.00101709458713278	Intron (ENSMUST00000113355.8/232288, intron 2 of 23)	6	97286867	97617541	330675	2	232288	130403	Frmd4b
chr6	97616744	97617144	401	*	5.74922957933326	4.88941304398817	5.66198792421291	5.80459112916217	-0.297576962812268	0.0278181827621625	0.203097840376311	0.0137918311600245	0.708952865661512	0.960350580783681	-0.626674204315915	0.00435201849821231	0.0415754424164968	Promoter (<=1kb)	6	97286867	97617541	330675	2	232288	397	Frmd4b
chr6	99731839	99732239	401	*	5.15894854282261	4.52357111877743	4.66570777415968	5.41360107465076	-0.0469269302146697	0.718197268527554	1	0.164535567736851	0.0364559368829878	0.478695983971503	-0.614059427943781	0.00590376192627109	0.0493018969983154	Exon (ENSMUST00000180406.1/ENSMUST00000180406.1, exon 3 of 3)	6	99711299	99726392	15094	2	50501	-5447	Prok2
chr6	99797955	99798355	401	*	5.2168763490945	4.294446075572	5.19267775668997	5.23278615277163	-0.339630541000011	0.0115711506928435	1	0.0037115657684254	0.918565912910548	0.991623188905961	-0.652009633168786	0.00373392524352529	0.0377111193517429	Distal Intergenic	6	99711299	99726392	15094	2	50501	-71563	Prok2
chr6	100000612	100001012	401	*	5.57931841750799	4.29974285596266	5.33663860724653	5.7210354987483	-0.396509137019452	0.00359641550399681	1	0.0544951048940189	0.243132140444146	0.799963599983201	-0.995232037065981	8.55698084513893e-06	0.000876668549772192	Distal Intergenic	6	99711299	99726392	15094	2	50501	-274220	Prok2
chr6	100526059	100526459	401	*	5.55526561347059	4.76777230819219	5.52905141571029	5.57248080803033	-0.331702748381789	0.0157595346363256	1	0.00651578577909793	0.851187396379332	0.983979857111341	-0.613523202144196	0.00397701895042723	0.0392343270942418	Promoter (<=1kb)	6	100527400	100533426	6027	1	73395	-941	1700049E22Rik
chr10	18571518	18571918	401	*	5.67567780255939	4.98026225931617	5.24039050356079	5.90666245030931	-0.119574983557231	0.376653666167266	0.602430327288988	0.194349765084651	0.0262300645492009	0.431146311057363	-0.718042431229481	0.000527297599752289	0.0123325024752649	Distal Intergenic	10	18539498	18546076	6579	2	56016	-25442	Hebp2
chr6	112408993	112409393	401	*	5.13418887355361	4.16263982387839	4.9770943630702	5.23015432356706	-0.247319572517781	0.0558964034206306	1	0.0275027835210361	0.500546249385641	0.916170129729828	-0.661009192220226	0.00432474683040662	0.0414350138426797	Distal Intergenic	6	112359324	112388023	28700	2	243612	-20970	Ssu2
chr6	112866951	112867351	401	*	4.84264609721592	3.81288682548266	4.73114181678355	4.91246517455138	-0.255838479680533	0.0401752639272804	1	0.0191709770966942	0.631147974765072	0.945025456271621	-0.663606310429631	0.00531990865588735	0.0465286128572191	Intron (ENSMUST00000088373.10/259302, intron 1 of 21)	6	112717971	112947266	229296	2	259302	79915	Srgap3
chr6	112871258	112871658	401	*	5.29122449708892	4.16099368318291	5.31182428752255	5.27732605716552	-0.426435881811571	0.00170740332093157	1	-0.0043085302121789	0.905159078048295	0.991119838084752	-0.752908042065058	0.000885474703499894	0.0164415608091177	Intron (ENSMUST00000088373.10/259302, intron 1 of 21)	6	112717971	112947266	229296	2	259302	75608	Srgap3
chr6	112881167	112881567	401	*	5.74659983433824	4.59307243511045	5.63058665534451	5.8190632613342	-0.441331077115716	0.00152127438217862	0.0737034425011324	0.0244453874237425	0.511014274359843	0.91937468149931	-0.896504980754864	2.68787057582645e-05	0.00188750651464338	Intron (ENSMUST00000088373.10/259302, intron 1 of 21)	6	112717971	112947266	229296	2	259302	65699	Srgap3
chr6	112885401	112885801	401	*	5.64856938994559	4.370924564827	5.51810614574793	5.72941979144348	-0.446417881912788	0.00112456294758778	1	0.0225770664310624	0.555098602513398	0.930024482975019	-0.946267424294275	2.51912334856536e-05	0.00183574694616255	Intron (ENSMUST00000088373.10/259302, intron 1 of 21)	6	112717971	112947266	229296	2	259302	61465	Srgap3
chr10	18579362	18579762	401	*	5.24888717075564	4.63873742539818	4.75323816607365	5.50449461449349	-0.0463549235879917	0.72173039246178	1	0.177057964476347	0.0309340430008448	0.455827645560139	-0.629171561500697	0.00477479016093476	0.043946625135022	Distal Intergenic	10	18539498	18546076	6579	2	56016	-33286	Hebp2
chr6	113282456	113282856	401	*	6.2382233521608	5.37155641822924	6.20858479807428	6.25764943100117	-0.403942531401344	0.00373860582378781	0.0999942897367171	0.00508189481532309	0.879796081246593	0.986687576985017	-0.697827102789583	0.000723013918753883	0.0147337641234272	Promoter (<=1kb)	6	113282307	113305627	23321	1	211232	149	Cpne9
chr6	113981354	113981754	401	*	5.2108960585827	4.42866694838684	5.0859474013554	5.28856138560934	-0.251810477409681	0.0601347041646366	1	0.0240504459862049	0.536360212059316	0.926333903360085	-0.611195097458589	0.00575061912761915	0.0485354217877373	Intron (ENSMUST00000101045.9/11941, intron 1 of 21)	6	113743831	114042613	298783	2	11941	60859	Atp2b2
chr10	18621672	18622072	401	*	5.09560774359855	4.25241554875141	4.67756104909545	5.31928790109298	-0.138090867299833	0.284859777875529	1	0.119147848760631	0.0707555026075167	0.597838200061227	-0.727696667050244	0.0014134434419718	0.0212715708257171	Intron (ENSMUST00000215836.1/215821, intron 19 of 33)	10	18539498	18546076	6579	2	56016	-75596	Hebp2
chr6	114398050	114398450	401	*	6.34208835874299	5.56818052436574	6.39088155013813	6.30861796449649	-0.413647691734549	0.00306945711630927	0.095406827557919	-0.0108965736563359	0.742537806510237	0.964635732738138	-0.584382265603985	0.00343617846007144	0.0359781689737319	Promoter (<=1kb)	6	114397936	114483296	85361	1	15465	114	Hrh1
chr6	115993577	115993977	401	*	5.62719874364849	4.99386089939999	4.80366996857435	5.99452645988257	0.0646577270520431	0.618020209557975	0.774777522186382	0.508385201441147	0.00122728688791944	0.129354873047432	-0.694168737659587	0.00184892666963594	0.0248893974758684	Promoter (1-2kb)	6	115954811	115995005	40195	2	67784	1028	Plxnd1
chr6	116460685	116461085	401	*	6.24360798599906	5.45802207168758	6.3080165568468	6.19901385321505	-0.409476718803229	0.0033464989277703	0.095406827557919	-0.0149702338155806	0.664814580387484	0.953870788462976	-0.566903760941549	0.00542266027461028	0.0468851970371109	Promoter (<=1kb)	6	116410077	116461178	51102	2	11689	93	Alox5
chr6	119085849	119086249	401	*	4.99717964991819	3.92290321387981	4.71972240524622	5.15634045045722	-0.240856399187256	0.0599520107160683	1	0.0558335366292957	0.243691746959383	0.800513052414727	-0.781883998640063	0.000824055279587883	0.0158774423524945	Intron (ENSMUST00000186889.6/12288, intron 1 of 46)	6	119175253	119221616	46364	1	319618	-89004	Dcp1b
chr6	119330275	119330675	401	*	6.07341693416474	5.16329266360712	5.88959339742141	6.184121653753	-0.331823757136156	0.016598837862154	0.168566284030222	0.048165864715073	0.264196375702158	0.817936766791021	-0.78098702068599	0.000104292341458638	0.0045227654656679	Promoter (<=1kb)	6	119315133	119330766	15634	2	211187	91	Lrtm2
chr6	120493242	120493642	401	*	5.36812451966113	3.98298686733193	5.56511523805396	5.22006494343462	-0.627761454617611	1.41307631869517e-05	1	-0.0441935494200391	0.318059365855627	0.850147298939523	-0.866114565748683	0.000206568159827053	0.00676217180760347	Promoter (<=1kb)	6	120488939	120493807	4869	2	94047	165	Tmem121b
chr6	122271513	122271913	401	*	5.4732789529068	4.70590910913876	5.15679116532028	5.65128393794318	-0.177507635653941	0.186957844797197	1	0.0901394297105938	0.116774198306668	0.681383821633034	-0.688113663309567	0.00135267555507729	0.0209385267624812	Intron (ENSMUST00000032207.8/50928, intron 4 of 4)	6	122270596	122282882	12287	2	50928	10969	Klrg1
chr6	124779443	124779843	401	*	5.6178120289084	4.42699599361762	5.07104663689652	5.89317416772617	-0.229417059833588	0.083950144746207	1	0.23846047621043	0.0155002857339047	0.379732823283016	-1.02216080220232	5.02749860056527e-06	0.000642137223050965	Promoter (<=1kb)	6	124769863	124779727	9865	2	16977	0	Lrrc23
chr6	126164025	126164425	401	*	6.09977287491475	5.57068357457812	5.79802129909483	6.27075175793861	-0.111637986117221	0.412734650293726	0.630267578945609	0.101822779089418	0.0915190665761941	0.643900260243408	-0.547781467952617	0.00510885431364137	0.0455161590081272	Promoter (2-3kb)	6	126101412	126166910	65499	2	18205	2485	Ntf3
chr6	127045045	127045445	401	*	5.38240664098004	4.21527246763092	5.39223352248642	5.37581800210473	-0.419637806470565	0.00183057770495043	1	-0.00228579520767393	0.950337168615807	0.994014545686279	-0.771795934509441	0.000764763098669697	0.0151600131398273	Distal Intergenic	6	127072902	127081408	8507	1	64654	-27457	Fgf23
chr6	128827601	128828001	401	*	5.72407196746278	5.11279308875937	5.41305202576803	5.89948228578837	-0.125926756446753	0.351558907087637	0.581720605297849	0.0888907473086009	0.118573280784483	0.682193540289696	-0.580487003825942	0.00544493556235548	0.0470190396268906	Promoter (1-2kb)	6	128780285	128826331	46047	2	80782	-1270	Klrb1b
chr6	140733909	140734309	401	*	5.62091175708781	4.66997653401244	5.65825845819254	5.59546580413365	-0.38482518674954	0.00482156401892491	1	-0.00628457547231151	0.861480577139794	0.985254798319281	-0.647962834166101	0.00340568685044133	0.0358803715862958	Intron (ENSMUST00000111844.1/ENSMUST00000111844.1, intron 1 of 1)	6	140622663	140678472	55810	1	11569	111246	Aebp2
chr6	145864007	145864407	401	*	5.64981406456043	4.40029031996433	5.61833941403828	5.6704220415864	-0.500279123628268	0.00029176458561238	1	0.00559521765546033	0.876394278334902	0.986687576985017	-0.938426250278001	3.39715139982349e-05	0.0022244592361427	Promoter (1-2kb)	6	145858243	145865558	7316	2	79362	1151	Bhlhe41
chr6	145868364	145868764	401	*	5.13697456987595	4.20061121038525	5.0472679951833	5.19382270189469	-0.300558525805828	0.0237162417409107	1	0.0158805441034494	0.675324766580591	0.956013988864187	-0.670222998802365	0.00313208733267676	0.0342004566558161	Promoter (2-3kb)	6	145858243	145865558	7316	2	79362	-2806	Bhlhe41
chr7	3331369	3331769	401	*	5.24260738810946	4.06683576107361	4.9058388776018	5.43011088535861	-0.293032302519758	0.0258587531959519	1	0.0827659797702984	0.13576332332285	0.701931009535421	-0.934426338714392	4.84072682982322e-05	0.00273165108671123	Promoter (1-2kb)	7	3332955	3368221	35267	1	81904	-1186	Cacng7
chr7	4119068	4119468	401	*	6.24309279699364	5.46395064765067	5.87272580205934	6.4459090280208	-0.20073130161629	0.142418458369881	0.386579318559102	0.153524289480806	0.0433541607971881	0.508896436223559	-0.77986661782806	0.000106404993464211	0.00456678338719019	Promoter (<=1kb)	7	4119408	4136708	17301	1	57776	0	Ttyh1
chr7	4777699	4778099	401	*	5.98605712965156	5.37145150408304	5.76207070604581	6.11813261766896	-0.182956843584799	0.180692237632816	0.426864421689206	0.0568438409066258	0.219607854537722	0.779886199484463	-0.574499453140481	0.00428941130905438	0.0411762663284225	Promoter (4-5kb)	7	4772373	4782859	10487	2	16156	4760	Il11
chr7	4842816	4843216	401	*	6.08190570841547	5.34067804218333	6.0840866929155	6.08044988487647	-0.366182886693294	0.00845445937049489	0.138349795371281	-0.00174218041113483	0.956863395172968	0.994661801295435	-0.570463364953391	0.00418541817651725	0.0404732330797457	Promoter (1-2kb)	7	4825552	4844696	19145	2	232813	1480	Shisa7
chr7	6343698	6344098	401	*	5.60198319855831	4.70134766555258	5.35643739858392	5.74516184119981	-0.267592413104805	0.0481558774929496	1	0.0584155229153322	0.221484358519157	0.782116641020775	-0.7659669639266	0.000415043633099019	0.0106314609385144	5' UTR	7	6315660	6331285	15626	2	213011	-12413	Zfp583
chr7	16672276	16672676	401	*	5.09887525740074	4.38163390709644	4.6736207683591	5.32562433567523	-0.0947175623628733	0.466047841311267	1	0.11758511019034	0.0728704361984233	0.601248770927279	-0.632361511475002	0.00488216444187158	0.0444701989120269	Promoter (3-4kb)	7	16671331	16675705	4375	2	101434	3029	Ceacam15
chr7	16876123	16876523	401	*	6.07897825214096	5.05021464202792	5.9272986457734	6.17190566317116	-0.410559460971764	0.00327293846545118	0.095406827557919	0.0339824137087963	0.379407407040313	0.878133317657789	-0.852969101754903	2.58484018363574e-05	0.00185200053012307	Promoter (<=1kb)	7	16875317	16887462	12146	1	629378	806	Dact3
chr7	19279164	19279564	401	*	6.34961729912653	5.41664279830423	6.17362899178988	6.45604518820818	-0.3529907398512	0.0107304078925931	0.147668435724546	0.039213023517026	0.341854582850112	0.858781277429802	-0.806836634455177	0.000106462055195685	0.00456678338719019	Promoter (<=1kb)	7	19276805	19280064	3260	2	232941	500	Ppm1n
chr7	19419120	19419520	401	*	6.12674068190689	5.28342965695586	5.81555243260528	6.30223108409294	-0.259219809828134	0.0596491466039539	0.279347287150223	0.114326583099217	0.0747559636307291	0.605356545524824	-0.807110846939888	4.93178330368868e-05	0.00273182114370991	Promoter (1-2kb)	7	19417466	19421417	3952	2	100503495	1897	A930016O22Rik
chr7	24483265	24483665	401	*	5.69276999064695	4.16665053647748	5.59197275666342	5.75625678988017	-0.60641796663878	2.29934285094859e-05	1	0.0197165599258848	0.589578050362537	0.940199305094538	-1.16106425678592	2.25654300095934e-07	6.19765803388485e-05	Promoter (1-2kb)	7	24482023	24504539	22517	1	260299	1242	Cadm4
chr7	24944538	24944938	401	*	6.53656968229931	5.5498636583073	6.37898548435225	6.6328089958187	-0.423360752371363	0.00245700386845828	0.0905993196369985	0.0393704039653675	0.32068769386433	0.851013620691871	-0.869698596867869	8.87917262758491e-06	0.000876668549772192	Promoter (<=1kb)	7	24927445	24944494	17050	2	232974	-44	Erfl
chr7	25110382	25110782	401	*	5.25179759770718	4.27759572499175	4.95819474272547	5.41884541083851	-0.233101721521417	0.0782973157308001	1	0.0711972214599789	0.171060376610239	0.737499919950695	-0.77436497923761	0.000565331416575068	0.0128795262243917	Intron (ENSMUST00000108415.9/18987, intron 5 of 13)	7	25097066	25097175	110	2	102465968	-13207	Mir6537
chr7	27121542	27121942	401	*	5.49191214494865	4.40639816507788	5.07702542349175	5.71423994239436	-0.224851596577957	0.0889963252339934	1	0.123505653675	0.0668196653485851	0.588986823729883	-0.876375742112868	9.80846268637358e-05	0.00433920245241695	Promoter (1-2kb)	7	27119909	27133660	13752	1	13107	1633	Cyp2f2
chr7	27259296	27259696	401	*	5.10353942916348	4.31307912828706	4.36410345978428	5.44535558747354	-0.00418386627520881	0.973571305946375	1	0.35743380436302	0.00430849070088035	0.223081686506403	-0.749654699119814	0.00107413422370384	0.0184118691925683	Promoter (<=1kb)	7	27258433	27282144	23712	1	18223	863	Numbl
chr10	22006322	22006722	401	*	4.87708077158797	4.03632589276735	4.05373160058429	5.24435603409886	-0.0113701806279681	0.926202797670556	1	0.377211091780877	0.00340418513578617	0.201550182814884	-0.801943763824195	0.000617117341417496	0.0135293740870632	Distal Intergenic	10	22066307	22068079	1773	2	114671	61357	Semp2l2b
chr7	28467125	28467525	401	*	6.15182775497759	4.86279105117067	5.94639696626231	6.27414293814173	-0.436323252929646	0.00158279960936105	0.0749304655316876	0.0430918363570103	0.318249840139636	0.850147298939523	-1.00196020409555	4.88999756906539e-06	0.000640395377008399	3' UTR	7	28451980	28468242	16263	1	80749	15145	Lrfn1
chr7	28520431	28520831	401	*	5.07717908219199	4.16327737967331	4.86928466774979	5.2008012022405	-0.217399123199429	0.0826398930332736	1	0.0356961007539306	0.406693970840542	0.891366065426106	-0.669936496336576	0.00462611331326858	0.0431134755752154	Promoter (2-3kb)	7	28522836	28524322	1487	1	338374	-2005	Ifnl3
chr7	28888249	28888649	401	*	5.54673526362238	4.76591014247682	5.25100664762589	5.7148117530922	-0.190822544797083	0.155276673399505	1	0.0759715479795721	0.153539255895235	0.719876471256481	-0.684500683632623	0.00158409707032392	0.0225411163709336	Exon (ENSMUST00000066880.5/60594, exon 11 of 21)	7	28881422	28893563	12142	1	60594	6827	Capn12
chr7	29304827	29305227	401	*	6.44074479436616	5.66558955143984	6.42569433609588	6.45069190766321	-0.368647762123039	0.00803840289301722	0.134724781917337	0.00196821565594643	0.951350593489543	0.994027157680213	-0.597076380614414	0.00258899176827579	0.03036614010537	Promoter (<=1kb)	7	29303951	29317588	13638	1	29861	876	Dpf1
chr7	29577715	29578115	401	*	5.07366293879029	4.18432991366544	4.88597574154074	5.18646345416996	-0.219385965018943	0.0918018864392721	1	0.0345594771328915	0.413020124868513	0.893191770859426	-0.634049107410672	0.00565273750842238	0.0481615184097599	Exon (ENSMUST00000063585.8/ENSMUST00000063585.8, exon 4 of 4)	7	29320372	29518641	198270	2	74206	-59074	Sipa1l3
chr7	30818183	30818583	401	*	5.17446492871564	4.39514433206451	4.85891174200092	5.35202744251813	-0.175016364386088	0.182000063928026	1	0.0762678987605661	0.154610064584993	0.719936237217973	-0.687433944597904	0.00225707308857846	0.0280484104829763	3' UTR	7	30818348	30823775	5428	2	233079	5192	Ffar2
chr7	30855076	30855476	401	*	5.48161075662681	4.56135171084642	5.36072165765455	5.55691907858681	-0.3145629079996	0.0202592808078753	1	0.0215592056587989	0.570853787162464	0.935736423268916	-0.7013276855556	0.00143554882518164	0.0214171149778214	Promoter (<=1kb)	7	30854330	30856178	1849	2	233080	702	Ffar3
chr7	31181751	31182151	401	*	5.58448767759942	4.82632296983095	5.35612473348023	5.71883748505936	-0.232332485053485	0.0863772635364924	1	0.053679810601719	0.245745127521396	0.802180570606735	-0.682073377673567	0.00145448741297285	0.0215127065007764	Exon (ENSMUST00000187492.1/ENSMUST00000187492.1, exon 1 of 1)	7	31130127	31155896	25770	2	52857	-25855	Gramd1a
chr7	34617975	34618375	401	*	5.15693889769485	4.1376758994491	5.04460751285126	5.2272440325448	-0.285931466395394	0.0252435028080432	1	0.0174115541980831	0.6583492189458	0.951141801725015	-0.695526876685121	0.00313936135766633	0.0342420688625768	Distal Intergenic	7	34639014	34655509	16496	2	233107	37134	Kctd15
chr7	34811256	34811656	401	*	6.27266511030372	5.637324739691	6.01727937038059	6.42082861039096	-0.196580418461982	0.151267500113317	0.396802123713487	0.0839637385462397	0.122348353517761	0.68702613691686	-0.639477228651856	0.000911782142799514	0.0167725505803352	Promoter (1-2kb)	7	34674468	34812711	138244	2	68947	1055	Chst8
chr7	38139873	38140273	401	*	5.29991715907968	4.49273781479082	5.01999068126141	5.46029269381814	-0.181959793805709	0.170582092206037	1	0.0637348967387579	0.200269249205439	0.766464951236223	-0.649825643128175	0.00329531003080485	0.0352051625387174	Distal Intergenic	7	38097984	38107534	9551	2	12447	-32339	Ccne1
chr7	38173738	38174138	401	*	6.08817212856456	5.31762423584859	6.04421939741341	6.11674722978635	-0.330607201955668	0.016526098809135	0.168566284030222	0.006867947152862	0.842061052055051	0.983708499395352	-0.602631674611394	0.00395252945092757	0.0390806349460463	Distal Intergenic	7	38183217	38197568	14352	1	72244	-9079	1600014C10Rik
chr7	43607427	43607827	401	*	5.51153388998465	4.62399981239892	5.59379377117803	5.45396698719944	-0.411475133701123	0.00288103152473357	1	-0.0184669794180684	0.616059702539152	0.942098984822659	-0.597518048806171	0.00595276144835018	0.0495482646010067	Promoter (<=1kb)	7	43607169	43618285	11117	1	74400	258	Zfp819
chr10	22645175	22645575	401	*	5.54672570187036	4.80892497573655	5.35088557834834	5.66392040210308	-0.227071259832813	0.0932687788137226	1	0.0408495456948978	0.337326214137436	0.857793582981418	-0.628183676896296	0.00346251101281138	0.0360564272134518	Promoter (<=1kb)	10	22645011	22704285	59275	1	353169	164	Slc2a12
chr7	44591805	44592205	401	*	5.70252127757248	4.67676903531439	5.74011025456929	5.6769065981264	-0.445692873598097	0.0012013020644431	0.0699986045301636	-0.00792380503356506	0.825844429573355	0.981392060403218	-0.74118409316706	0.000846083867328939	0.0160108215085452	Promoter (1-2kb)	7	44590664	44604754	14091	1	16504	1141	Kcnc3
chr7	45699595	45699995	401	*	6.18962769539481	5.27957556394241	5.91921287408269	6.34530688616112	-0.301981589281682	0.0284959196394647	0.204745746509778	0.0813072769732571	0.133225097636672	0.700485590471997	-0.837188903014737	4.45707813609116e-05	0.00260765444204742	Promoter (<=1kb)	7	45699843	45704682	4840	1	12348	0	Car11
chr7	46666388	46666788	401	*	5.88056485914723	4.68123945291089	5.5048612598444	6.08576596947055	-0.341588837573199	0.0128771656704721	0.153379404611025	0.13788564328244	0.054095267667598	0.549846715745683	-1.03342125799361	1.32495670249065e-06	0.000256872733252476	Intron (ENSMUST00000049298.14/21990, intron 1 of 10)	7	46644641	46672537	27897	2	21990	5749	Tph1
chr7	49635869	49636269	401	*	6.63701126458802	5.90211189602455	6.57227119753022	6.67861165864473	-0.305505028397224	0.0266305948332448	0.202110427549588	0.0121981702904306	0.727658815975313	0.962440845823812	-0.589939428702099	0.00431801709056493	0.0413905903858078	Promoter (<=1kb)	7	49631499	49636849	5351	2	13172	580	Dbx1
chr7	49722122	49722522	401	*	5.29717254419642	4.63882400195667	4.96706139292765	5.48157963813682	-0.131989766666338	0.318644059130653	1	0.0849967491208701	0.129761581085958	0.697039210985002	-0.615526660489907	0.00517636379267885	0.0458300083133285	Distal Intergenic	7	49759115	49773975	14861	1	53415	-36593	Htatip2
chr7	57387133	57387533	401	*	5.50717431070948	4.67830382655019	5.34625715544921	5.60527377620329	-0.259186325297268	0.0535760469043674	1	0.0287050304267834	0.472522901948159	0.908946636100869	-0.647101855478004	0.0033809255686374	0.0356955702721861	Promoter (<=1kb)	7	56716465	57387188	670724	2	14407	0	Gabrg3
chr7	63211472	63211872	401	*	5.86359678032577	4.9127308255884	5.58779129525414	6.02194326733373	-0.28347986460259	0.0381904922181681	0.23029649568453	0.0748805162541121	0.153869783798537	0.719936237217973	-0.817649416614298	0.000111856680714294	0.00473654359983975	Promoter (<=1kb)	7	63098692	63212569	113878	2	11441	697	Chrna7
chr7	66100611	66101011	401	*	5.30767050625122	4.628788730346	4.82469078906894	5.55822926584226	-0.0751743071304954	0.568605736992928	1	0.177719970941002	0.0313303511839809	0.456610710958704	-0.667820999207851	0.00230477838172745	0.0283801728549699	Distal Intergenic	7	66109515	66173798	64284	1	269941	-8504	Chsy1
chr7	67443332	67443732	401	*	5.25039814395763	4.32373501937178	5.1482979806239	5.3146595164518	-0.313972535858166	0.0194998880255434	1	0.0190119156890342	0.616092241300967	0.942098984822659	-0.698718607635842	0.00177309908224671	0.0242148027288872	Intron (ENSMUST00000208755.1/ENSMUST00000208755.1, intron 1 of 2)	7	67231163	67372858	141696	2	17258	-70474	Mef2a
chr7	67459631	67460031	401	*	5.04785726927081	3.85964114582661	4.80005990444254	5.19218106687612	-0.293359523327998	0.0233739544072627	1	0.0489626163500184	0.286571348204638	0.835074929212907	-0.851618149245838	0.000270285544945019	0.0080946868620475	Distal Intergenic	7	67231163	67372858	141696	2	17258	-86773	Mef2a
chr7	67784267	67784667	401	*	5.07597167366248	3.6329045144089	4.58569601096981	5.32944542096722	-0.287648428003769	0.02380505193231	1	0.14442325250569	0.0475241770922953	0.525837873357846	-1.0957105934771	4.58923723507355e-06	0.000621590180298489	Exon (ENSMUST00000181235.2/73904, exon 3 of 3)	7	67784538	67804139	19602	2	73904	19472	4833412C05Rik
chr7	67887579	67887979	401	*	5.50643834408321	4.58995160906797	5.57755254184008	5.45700361038707	-0.397745460387929	0.00366770342594527	1	-0.0157654460803357	0.670042594834316	0.9555134315404	-0.607661830943804	0.00596480317733185	0.0495482646010067	Distal Intergenic	7	67952827	68233668	280842	1	16001	-64848	Igf1r
chr7	68202578	68202978	401	*	5.38698256630097	4.390317451177	5.10288230822538	5.54940434832387	-0.261912498967676	0.0488467801952178	1	0.0646957193180861	0.196396146179178	0.761524603939045	-0.806972812793692	0.000329859598921099	0.00918728671642919	Intron (ENSMUST00000005671.9/16001, intron 15 of 20)	7	68236610	68264233	27624	2	78444	61255	Pgpep1l
chr7	73375323	73375723	401	*	5.48649639483169	4.45502888017536	5.1372593637066	5.67974319840306	-0.259699771509086	0.0510454753463591	1	0.0924482263822929	0.112848688884781	0.677093853571988	-0.87264819320378	0.000100015636324776	0.00441475269714831	Promoter (<=1kb)	7	73375509	73419899	44391	1	244058	0	Rgma
chr7	74554260	74554660	401	*	4.75872826321054	3.8796293960886	4.40624652807656	4.95345781851161	-0.159891897883891	0.193797052573134	1	0.0678631101030254	0.184353361925253	0.748124258097068	-0.688475712718584	0.00373652313599402	0.037718093422298	Promoter (<=1kb)	7	74275419	74554780	279362	2	108116	120	Slco3a1
chr7	79380355	79380755	401	*	5.32946450845889	4.4636560828328	5.0859474013554	5.47160903725798	-0.220679970700088	0.0973117829848578	1	0.0546927109898233	0.245566877297187	0.8018634409762	-0.692352415027309	0.00182970809180186	0.0247419704235257	Intron (ENSMUST00000179243.2/19771, intron 5 of 8)	7	79374870	79387048	12179	2	19771	6293	Rlbp1
chr7	79499423	79499823	401	*	6.17159142757256	5.28449386112421	6.13993613655754	6.19231554965964	-0.375602728619511	0.00654803903453437	0.124501830622609	0.00472660226352362	0.891963172665112	0.988585929528028	-0.673350592429798	0.00154642159842317	0.0222403542609587	Promoter (<=1kb)	7	79500026	79534403	34378	1	101694	-203	Mir9-3hg
chr7	79721186	79721586	401	*	5.49026798931973	4.63202521175748	5.39462924070812	5.55067715909464	-0.30495350480642	0.0248971633896048	1	0.018089317367959	0.625697671281572	0.944300652491268	-0.656701944288754	0.00254671395537051	0.0300890886611285	3' UTR	7	79698098	79715720	17623	2	16576	-5466	Kif7
chr7	81476775	81477175	401	*	6.02729505406196	5.2788723625961	5.86432740220694	6.12653559843367	-0.275093668385048	0.0452760677101261	0.245483238117949	0.0354500691401063	0.376235370496535	0.876815064101319	-0.660125050183183	0.00136849947242733	0.0209997551630151	Exon (ENSMUST00000082090.14/11775, exon 8 of 26)	7	81460399	81493925	33527	2	11775	16750	Ap3b2
chr7	81859123	81859523	401	*	5.56233860074416	4.81708891317971	5.3704911299019	5.67738615469998	-0.221191922959562	0.100710250433895	1	0.0390049850339199	0.356365172423696	0.86883507393399	-0.616319880769517	0.00447457698468649	0.0422006287135079	Promoter (<=1kb)	7	81859001	81884434	25434	1	107769	122	Tm6sf1
chr7	81876512	81876912	401	*	5.1194919066756	4.28107626933096	4.43852219406615	5.44238464537995	-0.037107976578329	0.770163042059099	1	0.282454368197164	0.00895817691297087	0.307548521621526	-0.748255672531921	0.00107506707658293	0.0184118691925683	Exon (ENSMUST00000208201.1/ENSMUST00000208201.1, exon 1 of 1)	7	81859001	81884434	25434	1	107769	17511	Tm6sf1
chr10	24276223	24276623	401	*	5.15981926969969	4.20652979902304	4.89615657050058	5.31213640724907	-0.21242523524995	0.096267187237444	1	0.0482973948730065	0.293001294474577	0.838873693098995	-0.699002760306844	0.00272461229819973	0.0313069193474141	Intron (ENSMUST00000095784.2/59012, intron 4 of 11)	10	24223517	24302790	79274	1	59012	52706	Moxd1
chr7	84528767	84529167	401	*	5.90349684931126	4.90102704068421	5.63843700057194	6.05651159886361	-0.330656733664043	0.0167004989191601	0.168566284030222	0.0776644264863568	0.14217741432128	0.709810241909446	-0.876141829661871	2.13615316816525e-05	0.00164705779642705	Promoter (<=1kb)	7	84528954	84583531	54578	1	100039239	0	Gm2115
chr7	84752330	84752730	401	*	5.55685609026775	4.84514734315546	5.39432474491766	5.6558540462106	-0.229784858575225	0.0909978726102288	1	0.0325917253221029	0.414788598877662	0.893999405210437	-0.588619405380985	0.00545949854784571	0.047102683687467	Intron (ENSMUST00000129059.2/72495, intron 2 of 4)	7	84613766	84689959	76194	2	65098	-62371	Zfand6
chr10	24278670	24279070	401	*	5.10484503384366	3.84742188243336	4.70821188361875	5.31927743253088	-0.275623651259595	0.0331901736392559	1	0.105229493663004	0.0896381690171087	0.640122269156114	-0.972891489649816	3.09109449721478e-05	0.0020933696466583	Intron (ENSMUST00000095784.2/59012, intron 4 of 11)	10	24223517	24302790	79274	1	59012	55153	Moxd1
chr10	24283885	24284285	401	*	5.33573083706924	4.29960402265809	5.17884467070635	5.43157972420654	-0.328656897102094	0.0133910663535583	1	0.0283228097502935	0.482956216029026	0.911474526246925	-0.796730079274411	0.000486363387665953	0.0117577457103841	Intron (ENSMUST00000095784.2/59012, intron 8 of 11)	10	24223517	24302790	79274	1	59012	60368	Moxd1
chr7	89517196	89517596	401	*	5.87976412272647	5.08758432750602	5.72305405612564	5.97551446635629	-0.262427893544207	0.0522103350998308	0.266049018421198	0.0290936066879489	0.46522165896777	0.906343860384336	-0.645709912203029	0.00304824322263052	0.0336378402497313	5' UTR	7	89507783	89527187	19405	2	76453	9591	Prss23
chr10	24292670	24293070	401	*	5.46086814923781	4.70693294436026	5.25067027488084	5.58570915460601	-0.21465144398894	0.108912844827471	1	0.0445347890463151	0.312162758639367	0.849476540132556	-0.635710496977252	0.00377615261889774	0.0379438099790156	Intron (ENSMUST00000095784.2/59012, intron 10 of 11)	10	24223517	24302790	79274	1	59012	69153	Moxd1
chr10	24595481	24595881	401	*	5.74382803242444	4.84901109080807	5.45839664308492	5.90690056538956	-0.260421234742612	0.0565188836987306	0.273068763937687	0.0775767434653749	0.145584458698924	0.713591990350559	-0.782264730903039	0.000203285360403402	0.00669994666996214	Promoter (<=1kb)	10	24549447	24595817	46371	2	102638890	0	Gm15270
chr7	90408669	90409069	401	*	5.30094783315178	4.64648503057413	4.88980942235949	5.52166598528942	-0.0856288792348857	0.516507311125462	1	0.138523245551648	0.0533335667719709	0.548666970614693	-0.632552179800651	0.00391606171262583	0.0388745327675025	Intron (ENSMUST00000107210.2/83671, intron 17 of 17)	7	90426577	90428669	2093	1	70054	-17508	Ccdc89
chr10	24939604	24940004	401	*	5.07223560337407	4.1768438372723	4.23840294532818	5.44255851575375	-0.0215801706990446	0.863431457925792	1	0.462264377162348	0.00174772075620047	0.156581493827049	-0.862181033828629	0.000187650919004347	0.0064423557696371	Distal Intergenic	10	24915221	24927484	12264	2	11846	-12120	Arg1
chr10	24947977	24948377	401	*	4.49312137265969	3.38709100765716	3.90204761188417	4.78484386351149	-0.119230852470899	0.294632105165131	1	0.114027291493685	0.0671776567390941	0.590154669931402	-0.773770418081344	0.00150621830241147	0.0219625897634338	Distal Intergenic	10	24915221	24927484	12264	2	11846	-20493	Arg1
chr10	24958175	24958575	401	*	5.02588450972105	4.0403080265565	4.50098490063424	5.29291487485722	-0.146917740062541	0.242958349923091	1	0.149189289369024	0.0433880855359252	0.508896436223559	-0.825119529979125	0.000424689651026638	0.0107214661109559	Distal Intergenic	10	24915221	24927484	12264	2	11846	-30691	Arg1
chr7	98193332	98193732	401	*	6.06721232377666	5.31439347670299	5.77108405589424	6.23548195765285	-0.214171869111981	0.117748960725031	0.352362291724959	0.0981184658264952	0.0985803171305953	0.655428868264621	-0.722997319061479	0.000355502223980452	0.00959080010806744	3' UTR	7	98192417	98199481	7065	2	272411	5749	B3gnt6
chr7	98490174	98490574	401	*	5.86838895356268	4.65399699586798	5.72876189007919	5.95448990052724	-0.420089369244957	0.00205413637776758	0.0850564618645985	0.0248550016159391	0.524931306675137	0.922302673434103	-0.919425515192466	4.34961588380068e-05	0.0025733820334592	Promoter (<=1kb)	7	98489283	98502181	12899	1	434215	891	Lrrc32
chr7	98729739	98730139	401	*	5.660119469625	4.86164955701971	5.3777750628986	5.82168149871336	-0.199268541595488	0.139633786777663	0.383564062942083	0.0738782403364219	0.159405820943777	0.725258809227361	-0.687004453251426	0.00137753519864657	0.0210191038219413	Distal Intergenic	7	98703103	98718062	14960	1	72981	26636	Thap12
chr7	98738955	98739355	401	*	5.46164501311389	4.75833633018606	5.29205320897645	5.56455464013601	-0.220178379718223	0.104690935845083	1	0.036560760903844	0.373702390512675	0.875438352929284	-0.591417892733583	0.00535090492875247	0.0466347047007845	Distal Intergenic	7	98703103	98718062	14960	1	72981	35852	Thap12
chr7	98750802	98751202	401	*	5.58846732179359	4.87322713664944	5.3613449314133	5.7221735226238	-0.1997592955112	0.140062064589652	0.384551542758426	0.0548452794659264	0.238697703058602	0.797163765992721	-0.625801028624963	0.00323000630011144	0.0347894197084443	Distal Intergenic	7	98703103	98718062	14960	1	72981	47699	Thap12
chr7	98786417	98786817	401	*	5.56648670802713	4.71032968583396	5.59795789637488	5.54511792783352	-0.377875156472179	0.00586137798144324	1	-0.00579782663424042	0.870179774937591	0.985795297886687	-0.626957984422247	0.0040949123813179	0.039909754726743	Distal Intergenic	7	98835112	98855195	20084	1	22411	-48295	Wnt11
chr7	99382171	99382571	401	*	5.77159056605445	5.11222501162387	5.16803818966011	6.06779818527442	-0.0193131742090823	0.886160094903476	0.937715373909651	0.413430992383521	0.00285294463239134	0.188056600351796	-0.721553497014662	0.000421285170982257	0.0106806593027874	Promoter (<=1kb)	7	99381414	99461877	80464	1	233552	757	Gdpd5
chr7	99625226	99625626	401	*	5.87901029926406	5.12032029582404	5.75997766744238	5.95323724476636	-0.265131288465517	0.0499954097169335	0.259493352198383	0.0215132471446326	0.572850136753965	0.935856531206332	-0.609819225164843	0.00509910947047708	0.0454910867475468	Promoter (1-2kb)	7	99624082	99627103	3022	2	100503386	1477	Tpbgl
chr7	99641747	99642147	401	*	5.42335874721232	4.47217997836391	5.16768190281201	5.57166894094638	-0.243203005425818	0.0637832224363439	1	0.0507968344087652	0.272976759854051	0.824626456099214	-0.743143731806457	0.00112664566611138	0.0190097423612223	Distal Intergenic	7	99624082	99627103	3022	2	100503386	-14644	Tpbgl
chr7	100042334	100042734	401	*	5.32904645924531	4.45803520604	5.08632445331499	5.47078509072146	-0.210555218218417	0.108839299770585	1	0.0505855585030022	0.273855639289699	0.824904077220684	-0.67565122145243	0.00284082975301048	0.0320647308023872	Distal Intergenic	7	100006404	100034728	28325	1	69121	35930	Chrdl2
chr7	100214704	100215104	401	*	5.69158105020788	4.81366255301	5.31688567896888	5.89633256994292	-0.211676997682448	0.118858521096652	0.353849138094255	0.131769416177971	0.0591437767928748	0.563647318592337	-0.805193464722145	0.000136124438499505	0.00527094879992103	Intron (ENSMUST00000209114.1/ENSMUST00000209114.1, intron 1 of 1)	7	100227394	100278868	51475	1	70974	-12290	Pgm2l1
chr7	100284778	100285178	401	*	6.1548046168168	5.51268546631886	5.98327212963882	6.2587842323598	-0.21333087118842	0.118941418690359	0.353849138094255	0.0378548109853451	0.352919954139725	0.866244770965473	-0.564985954527539	0.00563783760390176	0.0480759976788086	Promoter (<=1kb)	7	100285520	100319699	34180	1	320452	-342	P4ha3
chr7	100307439	100307839	401	*	5.15459302428915	4.15607634607447	4.75276317559261	5.37128779846921	-0.196378656044541	0.123529894154694	1	0.093529116659777	0.109865144899523	0.675134630325688	-0.807009306753585	0.000540888825049651	0.0124954164899029	Intron (ENSMUST00000057023.11/320452, intron 7 of 12)	7	100285520	100319699	34180	1	320452	21919	P4ha3
chr7	101457800	101458200	401	*	5.45848665471586	4.78042455349814	5.0114443818679	5.6943810060708	-0.0817130467321315	0.539586766054024	1	0.168750810908318	0.0355315336826628	0.474528425603168	-0.65370201215562	0.00238018201066506	0.0287878282941294	Intron (ENSMUST00000084894.14/207728, intron 2 of 31)	7	101475376	101475443	68	1	387157	-17176	Mir139
chr7	102687194	102687594	401	*	5.14858800231314	2.81129299172705	3.79188814190245	5.64054404738467	-0.119703561740216	0.175374093118098	1	0.19204194216263	0.00917524366569433	0.307969103234146	-1.24119169097449	1.6576614670195e-05	0.00136584397959627	Promoter (<=1kb)	7	102677582	102687327	9746	2	101700	0	Trim68
chr7	105775344	105775744	401	*	5.17129073702088	4.32000170124871	4.77453330816811	5.38577737690462	-0.152485757777884	0.237746046119966	1	0.0986252699684196	0.100543630305704	0.657490175031513	-0.71535899938481	0.0017515159070593	0.0240195749390413	Intron (ENSMUST00000131504.1/ENSMUST00000131504.1, intron 4 of 4)	7	105752990	105787654	34665	2	233651	11910	Dchs1
chr7	107371325	107371725	401	*	5.83532671979613	4.73825442232973	5.73987060790711	5.89562660328156	-0.372900558173799	0.0058880465844682	0.121541439163285	0.0154343975109651	0.680827859416043	0.957000019373164	-0.78348876859818	0.000473959803303725	0.011542555554595	Promoter (<=1kb)	7	107370728	107548656	177929	1	60510	597	Syt9
chr7	108951313	108951713	401	*	6.2143747611055	5.2581972385621	5.94639696626231	6.36884321159229	-0.30117820241059	0.0287612578452705	0.205595180760949	0.0750066155065144	0.151280090977172	0.716843964647564	-0.827523791045282	6.15669703082203e-05	0.00317881680899492	Promoter (<=1kb)	7	108950338	109034460	84123	1	22141	975	Tub
chr7	113680957	113681357	401	*	5.53545221592663	4.77804180651147	5.40148963022139	5.6183138114784	-0.25610121228478	0.06010966895704	1	0.0283817828829143	0.465024458405086	0.906343860384336	-0.614358218432637	0.00383928244626049	0.0383249926172646	Distal Intergenic	7	113765998	114043370	277373	1	233744	-84641	Spon1
chr10	34206472	34206872	401	*	5.89569413515507	5.23727542897854	5.45439323028756	6.12919757236074	-0.0989452399727188	0.462455066589906	0.667645615247307	0.181952714011463	0.0303363805005752	0.453000486185076	-0.681973461311747	0.00119123972938123	0.0195361658149948	Promoter (<=1kb)	10	34151393	34207715	56323	2	212898	843	Dse
chr7	114636336	114636736	401	*	6.34361322603572	5.77914461120201	6.13170822006253	6.46935564973676	-0.185300692107611	0.175646024498121	0.421399689675749	0.0599823003131371	0.196339090689852	0.761524603939045	-0.563871064945639	0.00319698273512059	0.0345466303754151	Promoter (<=1kb)	7	114631478	114636357	4880	2	12310	0	Calca
chr7	114878310	114878710	401	*	4.79204441116559	3.974273886956	4.24835992632015	5.06624311742343	-0.0762735923402663	0.537729006856313	1	0.145087504379019	0.0449073014136453	0.514307436631803	-0.686071279812117	0.0034181989307128	0.0359356107681263	Distal Intergenic	7	114948650	114983960	35311	1	101786	-69940	A730082K24Rik
chr7	116503036	116503436	401	*	5.28960460022114	4.43606559228928	5.12865006678847	5.38772488885747	-0.261465459166399	0.0488746434584718	1	0.0285625585332306	0.479030101376366	0.910102095918988	-0.666005490090173	0.00310832779049693	0.0340197303431642	Promoter (<=1kb)	7	116504369	116540584	36216	1	53322	-933	Nucb2
chr10	37139754	37140154	401	*	5.92516664136642	4.99194162241548	5.46980259143443	6.16450267148927	-0.174059746197198	0.18927517666903	0.436917477402488	0.147753381657748	0.0466517029389829	0.522224965465513	-0.814799273104544	0.000245075005361327	0.00757243473596913	Promoter (<=1kb)	10	37133375	37138920	5546	2	17118	-834	Marcks
chr7	119459367	119459767	401	*	5.33270110075955	4.37697058463026	4.61833941403828	5.66652573253136	-0.0872541446645038	0.498421543330411	1	0.36622032059638	0.00419348877321257	0.22074045790473	-0.897874540812699	7.63440275793957e-05	0.00367408811960818	Promoter (<=1kb)	7	119442537	119459285	16749	2	67133	-82	Gp2
chr7	119465997	119466397	401	*	5.18604020452628	4.24159173109247	4.82823981745204	5.38318977845019	-0.197092210618674	0.132946013292136	1	0.0934323652217292	0.110938733976746	0.676647055130599	-0.772003663846637	0.000631711218040873	0.0137107802763649	Exon (ENSMUST00000209095.1/22242, exon 8 of 11)	7	119442537	119459285	16749	2	67133	-6712	Gp2
chr7	120103299	120103699	401	*	5.53812939475278	4.16303495155984	4.96101928782335	5.82476996613763	-0.27373155650683	0.0389963206507906	1	0.275332469791646	0.0105246547299103	0.326683869954473	-1.14623290712186	4.62839663537262e-07	0.000108960170791064	Promoter (<=1kb)	7	120102353	120120992	18640	1	233806	946	Tmem159
chr7	120777101	120777501	401	*	5.46961844117733	4.4351840966628	5.62855265488555	5.35301815696203	-0.482568287744575	0.000523238550114265	1	-0.037760212610986	0.363892918883972	0.871664034935232	-0.62595479708891	0.00439463959072984	0.0418198040264874	Intron (ENSMUST00000168600.8/233813, intron 14 of 22)	7	120812365	120831193	18829	1	436008	-34864	Gm5737
chr7	120829655	120830055	401	*	5.59460496596405	4.52492021550391	5.05939837103069	5.86558445512807	-0.205520276359764	0.126376160105209	1	0.286718403285122	0.00961271772130507	0.31265048180725	-0.98202855653251	5.53184181232928e-06	0.000670455434196036	Intron (ENSMUST00000208668.1/436008, intron 11 of 11)	7	120842831	120907450	64620	1	13631	-12776	Eef2k
chr7	121140633	121141033	401	*	5.59846635015067	4.96873110059571	5.18992173008198	5.81806713866798	-0.0769596762470025	0.566952919556499	0.742043273313236	0.155934822209933	0.042293253613767	0.503218465831674	-0.612152946827578	0.00356920722798267	0.0367609754861236	Intron (ENSMUST00000047025.14/246190, intron 21 of 28)	7	121083249	121163097	79849	1	246190	57384	Otoa
chr7	123209882	123210282	401	*	5.56538180303449	4.80995516859966	5.42482068058082	5.65201499481348	-0.258289184402426	0.0573519147234702	1	0.0277880473719745	0.475639271612201	0.910090950236594	-0.62059298217753	0.00379427917561569	0.0380486159725153	Promoter (4-5kb)	7	123214780	123273253	58474	1	233836	-4498	Slc5a11
chr7	123500399	123500799	401	*	5.81949292315531	5.08390988057131	5.71205893724806	5.88691358434509	-0.27692940277444	0.0438009144762389	0.242877223214532	0.0201784050308341	0.577131246425346	0.935856531206332	-0.590606266724182	0.00431212718696796	0.0413541780418484	Promoter (<=1kb)	7	123475384	123500449	25066	2	210162	0	Zkscan2
chr7	126703768	126704168	401	*	6.0351430003144	5.2053908313624	5.51370468071463	6.3008383878268	-0.143326306148001	0.291499935615268	0.53478327538213	0.318152063171017	0.00710328383209669	0.28049615606457	-0.854247107831497	2.9821483974693e-05	0.00204055309896039	Promoter (3-4kb)	7	126699773	126707787	8015	2	12721	3619	Coro1a
chr7	126848462	126848862	401	*	6.32166997096555	5.59641066029253	6.17309659606828	6.41284656956226	-0.264918658001931	0.0537636025469779	0.26905867344459	0.0301182677749162	0.43594461774754	0.900909689200292	-0.618416051990333	0.00261890204597906	0.0305634573126622	Promoter (1-2kb)	7	126847416	126852705	5290	1	13446	1046	Doc2a
chr7	128303437	128303837	401	*	5.97040203443398	5.26637834595151	5.62447603072182	6.16213075842278	-0.153799708140482	0.257634498951761	0.504366552005492	0.120114285268999	0.070149413048974	0.595474800411735	-0.675807655765827	0.00104713491861463	0.0181508736348602	Distal Intergenic	7	128271379	128298170	26792	2	233913	-5267	Rusf1
chr7	128417059	128417459	401	*	6.34778278243137	5.63591066932726	6.15643208971385	6.46256254187195	-0.239906332944724	0.079895971181924	0.309506915389435	0.0414399329276535	0.323536740701782	0.851013620691871	-0.626856768684249	0.00232795891333979	0.028527331947102	Promoter (1-2kb)	7	128373621	128418758	45138	2	67865	1299	Rgs10
chr7	130247555	130247955	401	*	5.05209318746092	4.14234494109778	4.80321129790962	5.1969676175872	-0.223615419145432	0.0853222970680874	1	0.0493718077138995	0.283185986960728	0.831724772337503	-0.707048785470302	0.0020752946751104	0.0266944439540364	Intron (ENSMUST00000120187.8/14183, intron 2 of 15)	7	130391493	130520369	128877	2	11907	272414	Ate1
chr10	39926680	39927080	401	*	5.9645609739961	5.02909806564011	5.73065949411489	6.10177398283901	-0.300723922731484	0.0288655067556656	0.205814008627769	0.0591508575821682	0.210777792957047	0.774343069145087	-0.787819676013039	0.000146130440052878	0.00556787948371034	Exon (ENSMUST00000045526.4/72045, exon 1 of 4)	10	39920380	39937313	16934	2	72045	10233	Mfsd4b2
chr7	130265261	130265661	401	*	5.98389570902228	4.93093164887725	5.56031232802123	6.20993521118341	-0.258157155763336	0.0581122731159029	0.277173725868513	0.171818729823776	0.0344825891479933	0.46822481890416	-0.940052595670381	9.56566941997639e-06	0.000931828141773562	Exon (ENSMUST00000208844.1/ENSMUST00000208844.1, exon 1 of 1)	7	130391493	130520369	128877	2	11907	254708	Ate1
chr7	130269936	130270336	401	*	5.02928284404146	3.75494852872903	4.22700951597368	5.39034382214162	-0.116247245761587	0.34408498568216	1	0.342104107867089	0.00474732145982866	0.235319072464894	-0.994789713188093	2.97510668060927e-05	0.00204055309896039	Intron (ENSMUST00000124096.7/14183, intron 2 of 6)	7	130391493	130520369	128877	2	11907	250033	Ate1
chr7	130935640	130936040	401	*	6.01842827044598	5.15271080610857	5.71157019131151	6.19185390353103	-0.248646233718964	0.068473021884592	0.291741000255236	0.0863181633233713	0.1237622812975	0.689876410641962	-0.783060547727814	0.000196969697947053	0.00655196254062409	Promoter (<=1kb)	7	130936111	130985660	49550	1	56213	-71	Htra1
chr7	131260380	131260780	401	*	5.39335804686526	4.65851556388419	5.18992173008198	5.51461267024677	-0.199790028080521	0.137782217183382	1	0.0467623442273565	0.292260320454295	0.838337397000817	-0.607344706087076	0.00489820907453942	0.0445135657392408	Intron (ENSMUST00000208921.3/71395, intron 31 of 70)	7	131308554	131322292	13739	2	16433	61512	Cuzd1
chr7	131582478	131582878	401	*	5.30426586869706	4.43205655589096	5.0533459323004	5.4501733651797	-0.21724034714899	0.100108015442696	1	0.0517667087797192	0.264919119081009	0.818114245872778	-0.685423983131174	0.0022851386031056	0.0282511844647184	Intron (ENSMUST00000124096.7/14183, intron 2 of 6)	7	131560222	131571895	11674	1	12237	22256	Bub3
chr7	132300706	132301106	401	*	5.26715281590958	4.31453163930656	4.97389364527924	5.43403410550447	-0.235959391976915	0.0749693899609816	1	0.0676246651357057	0.184430126838089	0.748124258097068	-0.768583607718445	0.000616395492252084	0.0135293740870632	Intron (ENSMUST00000124096.7/14183, intron 2 of 6)	7	132315664	132318291	2628	1	100043682	-14558	Gm10584
chr7	132315815	132316215	401	*	5.70754610254006	4.76091092553353	5.43124252052266	5.86613829675848	-0.237748308425382	0.0729760146469638	0.298416914320795	0.0590127930984001	0.223921380799629	0.784894289548248	-0.748458360983841	0.000868632888483796	0.0162755577751917	Promoter (<=1kb)	7	132315664	132318291	2628	1	100043682	151	Gm10584
chr7	133122997	133123397	401	*	5.22957626511447	4.01685672545208	5.07702542349175	5.32299368649021	-0.349483477252484	0.00643992223904523	1	0.0244825381396896	0.545345145064732	0.926452082607725	-0.867063346751811	0.00026699920438245	0.00802617477457693	Promoter (<=1kb)	7	130162451	133123350	2960900	2	14183	0	Fgfr2
chr7	135539215	135539615	401	*	5.28343969855607	4.628788730346	4.64573329727492	5.59165768642068	-0.0132397048851807	0.916886950496566	1	0.21682640335366	0.0179596626667076	0.391456699495018	-0.63791636402141	0.00538594369796603	0.0467136125558238	Promoter (1-2kb)	7	135537481	135686293	148813	1	19267	1734	Ptpre
chr7	135605600	135606000	401	*	4.88276082461235	3.84893625216009	4.26939897467974	5.18245742645994	-0.108458003722776	0.371950408675052	1	0.166844911266322	0.0317768581841361	0.458290558186911	-0.804330708399059	0.000742725929803765	0.0148644818610239	5' UTR	7	135566162	135566282	121	1	100316818	39438	Mir1962
chr7	135668619	135669019	401	*	5.20237632561233	4.21656216221449	4.79644078416041	5.42085026010844	-0.182993933339143	0.155713484222793	1	0.0998551885211262	0.098255148512898	0.655428868264621	-0.78165866826802	0.000687979744171658	0.0143510542626525	Exon (ENSMUST00000211140.1/19267, exon 12 of 21)	7	135635931	135652314	16384	2	67765	-16305	5830432E09Rik
chr7	137315086	137315486	401	*	6.65452554320935	5.85124219142046	6.64712203813372	6.65944019009314	-0.399643072143025	0.00417200444772883	0.103130334884311	5.53741661559555e-05	0.998622799843636	0.999684411608176	-0.628401382113222	0.00144379805288531	0.0214475582567943	Promoter (<=1kb)	7	137193673	137314445	120773	2	13593	-641	Ebf3
chr7	137475462	137475862	401	*	5.90287480246018	5.17302557812048	5.74551242480347	5.99899007831604	-0.262994590370033	0.0551412445049945	0.269912046219719	0.0317531573063417	0.417317355754773	0.894406775495583	-0.626878198776149	0.00247365925164375	0.029592626558533	Distal Intergenic	7	137437689	137442169	4481	1	620016	37773	Gm12669
chr10	41135858	41136258	401	*	5.3062508473728	4.55073614599833	5.00752293771082	5.475774905672	-0.180552278635361	0.172121096559385	1	0.0681951625927001	0.182417468169739	0.746072177578658	-0.666019972705202	0.00277952566749495	0.0316507935280894	Intron (ENSMUST00000214352.1/ENSMUST00000214352.1, intron 1 of 4)	10	41069977	41072285	2309	2	140741	-63573	Gpr6
chr7	138447752	138448152	401	*	5.06656300784929	4.22279489786404	4.56936284483757	5.32278433838097	-0.109161234695137	0.391510197344653	1	0.155085335386363	0.0404554825585747	0.493601776157636	-0.744649391794169	0.00122237523189301	0.0197498904093538	Distal Intergenic	7	138208974	138397730	188757	2	70571	-50022	Tcerg1l
chr7	139187515	139187915	401	*	6.33329618813163	5.72184150355322	6.10160298298151	6.46936960551429	-0.184311545596691	0.177839790097541	0.42331106595348	0.059865377585478	0.204653166595023	0.772025935766501	-0.581982594277856	0.00357251313365448	0.0367724004097025	Intron (ENSMUST00000016125.11/57740, intron 1 of 11)	7	139212988	139242979	29992	1	76612	-25073	Lrrc27
chr7	139231588	139231988	401	*	4.93982134205761	3.75045963791149	4.80005990444254	5.02599889131246	-0.310250578139575	0.0151733785364169	1	0.0228831902444885	0.568505137784782	0.934730131859974	-0.777094250800971	0.0010242011225859	0.0179552989354045	Intron (ENSMUST00000016124.14/76612, intron 8 of 10)	7	139248482	139267975	19494	1	101631	-16494	Pwwp2b
chr7	139583341	139583741	401	*	6.33377454905018	5.69202443244895	6.10891645567005	6.46630384900114	-0.211689456476036	0.122705998004599	0.360534335654007	0.061779003363092	0.190689373725127	0.756365144135127	-0.615576026164633	0.00150701648367051	0.0219625897634338	Promoter (<=1kb)	7	139579376	139582797	3422	2	14912	-544	Nkx6-2
chr7	139894970	139895370	401	*	5.97837122420918	5.00795574507165	5.91754788892369	6.01754066613506	-0.4225462783666	0.00244379476450199	0.0905993196369985	0.0118977244085899	0.72892411799829	0.963030205527359	-0.777360621292074	0.000193387338557339	0.00652599764500235	Promoter (<=1kb)	7	139894696	139941537	46842	1	76484	274	Kndc1
chr7	140048903	140049303	401	*	5.88277406074635	4.89567058360737	5.87422495787281	5.8884454472178	-0.414129794116365	0.00280923619777731	0.093251527718199	-0.0002794623204956	0.993542179694799	0.99876964500378	-0.706161354979969	0.000977533366860021	0.0175733839360517	Promoter (<=1kb)	7	140046157	140049089	2933	2	17703	0	Msx3
chr7	141060759	141061159	401	*	5.79021996356792	5.00607402936137	5.65051552074952	5.87636502332439	-0.259959857283564	0.0537172296393558	0.26905867344459	0.0253575036030559	0.517047360526658	0.920423426325244	-0.626717128935358	0.00426814679693631	0.0410095478726382	Promoter (<=1kb)	7	141061104	141072400	11297	1	330671	0	B4galnt4
chr7	141948806	141949206	401	*	6.25645211860518	5.6669096639159	6.06523425988961	6.37116024814915	-0.205276781957201	0.134280045194625	0.376535579179012	0.0483779594219495	0.262408907299072	0.81667907123777	-0.573171611340416	0.00356778614771679	0.0367609754861236	Promoter (<=1kb)	7	141949751	142004247	54497	1	75770	-545	Brsk2
chr7	142619482	142619882	401	*	5.41769404396729	4.53476123218915	5.32192937565047	5.47817854878567	-0.319315071873702	0.0192665511984513	1	0.0184540645271434	0.616563857665229	0.942483497429137	-0.679027922312415	0.00171938661472521	0.0237934711729818	Exon (ENSMUST00000210835.1/ENSMUST00000210835.1, exon 4 of 4)	7	142654924	142654996	73	2	723874	35114	Mir483
chr7	142726915	142727315	401	*	5.38611984153981	4.7510655047085	4.93862665976978	5.62220139775353	-0.0708755538415682	0.594073965296881	1	0.160428097138134	0.0395720267756082	0.488474924773815	-0.62524187212036	0.00370990775150579	0.0375644781290461	Intron (ENSMUST00000210288.1/16334, intron 2 of 4)	7	142678656	142743381	64726	2	16334	16066	Ins2
chr7	142917567	142917967	401	*	5.04577047362208	3.90928898744388	4.90626605840192	5.1318014930503	-0.305139579998275	0.0182096546944704	1	0.0238715918316586	0.551803822841382	0.929063909623904	-0.760101765177374	0.00117697613453262	0.0194767389626632	Intron (ENSMUST00000105929.10/21823, intron 1 of 11)	7	142892752	142931128	38377	2	21823	13161	Th
chr7	142969317	142969717	401	*	6.67395504172821	5.80707668902057	6.42305120082103	6.81985438817314	-0.271913209901498	0.0471990982625011	0.250801292098271	0.064429039400779	0.19134630383196	0.757077462640458	-0.766079344728295	0.000255540918595227	0.00773862429589679	Promoter (<=1kb)	7	142966829	142969264	2436	2	17173	-53	Ascl2
chr7	143445315	143445715	401	*	6.14860023747139	5.24029368069464	6.16119806015394	6.14014015649282	-0.441313889296815	0.00159376848454021	0.0749304655316876	-0.00280672753086577	0.933461018135179	0.992661705733037	-0.709028025835765	0.000662011197980584	0.0140732232210404	Distal Intergenic	7	143458339	143461050	2712	2	12577	15335	Cdkn1c
chr7	143765278	143765678	401	*	5.36206760967106	4.45229382426744	5.20056612845958	5.46049250338719	-0.288544162787509	0.0318014414940293	1	0.0296086810532946	0.460406359199882	0.90493348108316	-0.706370467277572	0.00146585438078576	0.0216000524441418	Promoter (1-2kb)	7	143763710	143766993	3284	2	381974	1315	Mrgprg
chr7	144678624	144679024	401	*	5.77961498598915	4.80424898686148	5.38952830964666	5.9911806714646	-0.247953571877723	0.0684397320163572	0.291741000255236	0.143290445419374	0.0502200305180402	0.538920143458654	-0.884801679060959	3.01826003223187e-05	0.00205106845832939	5' UTR	7	144588549	144751974	163426	2	101772	72950	Ano1
chr7	144792989	144793389	401	*	5.23712982166076	4.33182608752543	4.83486307043292	5.45401426841121	-0.166673729624602	0.204502641742893	1	0.116549209224733	0.0745427844513305	0.604672431883912	-0.757469377140815	0.000724891601476527	0.0147337641234272	Distal Intergenic	7	144588549	144751974	163426	2	101772	-41015	Ano1
chr7	144800592	144800992	401	*	5.27025470465754	4.53715868939126	4.79644078416041	5.51712200823975	-0.100918573907473	0.439964247342781	1	0.155419813954369	0.0415777631264825	0.498605376486471	-0.699948689681093	0.00172166498749446	0.023808339250142	Distal Intergenic	7	144838083	144844436	6354	1	14174	-37091	Fgf3
chr7	144862236	144862636	401	*	6.13164369355935	5.24026638459619	5.83155524476665	6.30182292865332	-0.232227921643459	0.0873342445801858	0.319292627340247	0.0821836292775524	0.134895218435098	0.701891876118813	-0.757180403943383	0.000377091232981868	0.00999595057937862	5' UTR	7	144847367	144865243	17877	1	14175	14869	Fgf4
chr7	144896508	144896908	401	*	6.72801426435633	5.93265431455147	6.47674694167526	6.87409762837998	-0.255439423268033	0.0629710129370302	0.283883169889842	0.0685028680450579	0.172452266005191	0.738726034895322	-0.730787675405818	0.0003376924396685	0.00931362342321421	Promoter (<=1kb)	7	144896531	144900953	4423	1	14170	0	Fgf15
chr8	8659901	8660301	401	*	5.98350703800716	5.27545708417664	5.73633737630006	6.12751185426375	-0.226296101814135	0.0992120467592747	0.33387815318975	0.0720481585338139	0.156373939091409	0.721694618793804	-0.675704242170797	0.00066647199665041	0.0141410769675556	Promoter (<=1kb)	8	8617434	8661242	43809	2	13642	941	Efnb2
chr10	42957085	42957485	401	*	5.98907282345594	5.16125176009226	5.94026750892564	6.02071593381817	-0.373822515122354	0.00722032941100919	0.130198843250134	0.00935550474307745	0.775427366260629	0.972385629724509	-0.658951301043222	0.00100201508610263	0.0176765420260036	Intron (ENSMUST00000063063.13/268297, intron 8 of 8)	10	42860370	42960780	100411	1	268297	96715	Scml4
chr8	9234533	9234933	401	*	5.05317142628161	4.12025743464813	4.46097586657241	5.34529928167825	-0.0999757363914691	0.432628847438191	1	0.220651906807595	0.01767811868806	0.389058869091013	-0.808278178795995	0.000436555131466939	0.0109276933224794	Intron (ENSMUST00000110969.4/270028, intron 1 of 2)	8	9144669	9149050	4382	1	74688	89864	4930453L07Rik
chr8	10688401	10688801	401	*	5.48623299481588	4.21212759885587	5.21182391816575	5.6438899689024	-0.369294334801303	0.00606770905793241	1	0.066862456205587	0.186387844682007	0.750676095435171	-1.00516415080775	9.37294678683221e-06	0.000917574369849539	Exon (ENSMUST00000207379.1/ENSMUST00000207379.1, exon 2 of 3)	8	10870422	10882454	12033	2	320014	193653	B930025P03Rik
chr8	11312972	11313372	401	*	5.52562713055285	4.10794712096258	5.04116434392526	5.77678010088534	-0.348219692902203	0.00954659139631215	1	0.19850445982281	0.0246690309269785	0.4248967609071	-1.19014106385792	1.63302334202882e-07	4.9681594751723e-05	Promoter (<=1kb)	8	11198423	11312826	114404	2	12826	-146	Col4a1
chr8	11989801	11990201	401	*	5.62645163231433	4.73182825233097	5.59223827173627	5.64881793587931	-0.342313932697408	0.0124470202758907	0.152580928198343	0.0060266879739121	0.864189593958665	0.98551785049983	-0.63866437116416	0.00312741627814897	0.0341683187295005	Intron (ENSMUST00000209977.1/ENSMUST00000209977.1, intron 1 of 2)	8	11840474	11855761	15288	1	75528	149327	Tex29
chr10	43021654	43022054	401	*	5.97342003748476	5.09229161145913	5.80727102176527	6.07442598969343	-0.330563389247797	0.016801541017886	0.168566284030222	0.0380086015322484	0.347668342323893	0.862732927015808	-0.756184829365615	0.000233718751713592	0.00734783515919918	Exon (ENSMUST00000040275.8/109205, exon 6 of 7)	10	43002500	43174530	172031	2	109205	152476	Sobp
chr8	12688603	12689003	401	*	5.82333108404565	4.97120159595907	5.64423283105559	5.93146082440725	-0.292210903991124	0.0331805439858664	0.215605426671188	0.0415477468797252	0.323697896671546	0.851045569925454	-0.723214484746894	0.000567824841388135	0.0129214456138669	Distal Intergenic	8	12614277	12672248	57972	2	259279	-16355	Tubgcp3
chr8	12996368	12996768	401	*	5.35315409090789	3.85813797707304	4.95778266668882	5.5670354312313	-0.338276470007168	0.00879595319224225	1	0.092428940009088	0.112580070021369	0.677093853571988	-1.08755960609549	5.00674559457632e-06	0.000642137223050965	Exon (ENSMUST00000095456.9/17207, exon 7 of 30)	8	13026034	13035809	9776	1	14068	-29266	F7
chr8	12999323	12999723	401	*	5.21265877587058	3.78385238034322	4.82823981745204	5.42172739139263	-0.341078359341365	0.00912527542238032	1	0.105167672146341	0.090000856905196	0.641270858324121	-1.09235035640461	3.33179062454894e-06	0.000488012851068826	Intron (ENSMUST00000095456.9/17207, intron 9 of 29)	8	13026034	13035809	9776	1	14068	-26311	F7
chr8	13245603	13246003	401	*	5.34965676530424	4.71561102942859	4.9058388776018	5.58421002490831	-0.0784819472617848	0.552507316544204	1	0.146011538741427	0.0479227598906845	0.527377370251653	-0.629253235572174	0.00401271218849569	0.0394783002624389	Exon (ENSMUST00000204916.2/234072, exon 4 of 8)	8	13221663	13254162	32500	2	234072	8159	Adprhl1
chr8	14911402	14911802	401	*	5.06518315419563	3.6759386591994	5.24570834050011	4.93092108613611	-0.485654706779477	0.000228036157422737	1	-0.0376981059635137	0.384573115331232	0.879966680161353	-0.749462800923558	0.00176445070563767	0.0241467215944533	Promoter (<=1kb)	8	14911663	15001085	89423	1	234094	0	Arhgef10
chr8	18813786	18814186	401	*	5.39688030666731	4.81213123225641	4.81040671977986	5.68693601756769	0.0109866807456699	0.933974987313808	1	0.296718668781391	0.00850838865290445	0.305360046481281	-0.61802332145091	0.003924233934143	0.0388981082945754	Distal Intergenic	8	18846277	18891361	45085	1	52123	-32091	Agpat5
chr8	22617039	22617439	401	*	5.69251948485419	4.74443226195205	5.63641404569807	5.72874647464907	-0.357287925718209	0.00909115134989659	0.140922802167477	0.0103837699144285	0.771688879845828	0.971766124847739	-0.696308404966864	0.00135619711409137	0.0209503219844117	Distal Intergenic	8	22624043	22627547	3505	1	234130	-6604	Dkk4
chr8	23098652	23099052	401	*	5.52512778212949	4.82609383765066	5.17083629894191	5.72068224125047	-0.136708170587249	0.309273527469636	1	0.115694925833867	0.0757043328735117	0.606273643635572	-0.661373087881139	0.00187203686065386	0.0250064427670674	Exon (ENSMUST00000110688.8/11733, exon 15 of 43)	8	23142555	23142682	128	1	723876	-43503	Mir486
chr8	23128159	23128559	401	*	5.52604889347848	4.73899055887257	5.2817359191745	5.66859937245886	-0.22152735521961	0.102697762938121	1	0.0596338745848656	0.212987642102238	0.775732317581931	-0.675341792844915	0.0014421418158706	0.0214423717359707	Intron (ENSMUST00000110688.8/11733, intron 37 of 42)	8	23142555	23142682	128	1	723876	-13996	Mir486
chr10	43158878	43159278	401	*	5.3846156600504	4.73389813266481	5.0740391273372	5.55981493018465	-0.145052565164	0.276277440482498	1	0.0815044522630301	0.138361182257254	0.704452208840681	-0.623275884958784	0.00425000044334885	0.0408574422786697	Intron (ENSMUST00000040275.8/109205, intron 2 of 6)	10	43002500	43174530	172031	2	109205	15252	Sobp
chr8	23152787	23153187	401	*	5.69258104432227	4.86771216826795	5.64196151903433	5.72536685947197	-0.313755499901523	0.0216797035739825	0.189952261721885	0.00764784497825285	0.829069288015411	0.98195873421121	-0.599244638289218	0.00537089956092369	0.0466945867061087	Promoter (<=1kb)	8	23153269	23158948	5680	1	74561	-82	Nkx6-3
chr8	23161911	23162311	401	*	4.95316681746295	3.94111834149012	4.7494995079847	5.07454438616449	-0.252043504314979	0.0486945466022201	1	0.0389200768952042	0.371188846382153	0.874637626761826	-0.737635604895665	0.00164481509703824	0.0231529467030697	Distal Intergenic	8	23153269	23158948	5680	1	74561	8642	Nkx6-3
chr8	25101710	25102110	401	*	5.58018301659157	4.60573315693597	5.26645309818548	5.75688111744156	-0.270743814878635	0.0458551419106573	1	0.092224477375649	0.112068410515833	0.677093853571988	-0.853645998692989	7.89131806333686e-05	0.0037684938411372	Promoter (<=1kb)	8	25039144	25102376	63233	2	83436	266	Plekha2
chr8	25527320	25527720	401	*	5.04625747956975	3.92907029016416	4.19507894286205	5.42156074426711	-0.0942672125818578	0.44289146926885	1	0.412453293591222	0.0025589473056151	0.184402939458348	-1.0005895132032	2.55287185939167e-05	0.00183574694616255	Intron (ENSMUST00000155564.7/14182, intron 2 of 3)	8	25513654	25575718	62065	1	14182	13666	Fgfr1
chr8	27087115	27087515	401	*	5.79118049068275	4.77847903835909	5.45150953738049	5.98002740790574	-0.281996745554479	0.0375712881327522	0.228534821177459	0.0977259857826648	0.101968688142488	0.660615139657546	-0.889523655674502	4.24385888551849e-05	0.00253541720426369	Promoter (1-2kb)	8	27085583	27123436	37854	1	78560	1532	Adgra2
chr8	27104422	27104822	401	*	4.98953815643293	4.13659178557234	4.23772421631476	5.33523245295232	-0.0224570864738013	0.857610157068481	1	0.320945054222825	0.00594102669754811	0.263379610146114	-0.765157101056702	0.000935991864400077	0.0170749438362652	Intron (ENSMUST00000178514.7/78560, intron 2 of 15)	8	27085583	27123436	37854	1	78560	18839	Adgra2
chr8	27227482	27227882	401	*	5.69449676329584	4.75456371756522	5.0346440603988	6.01030030003613	-0.101011099358357	0.434590824334748	0.644906479434893	0.279492224957713	0.00952155022339178	0.311220918458798	-0.8571869605616	0.00016713482278708	0.00612471232756164	Promoter (3-4kb)	8	27197459	27223828	26370	2	76615	-3654	Got1l1
chr10	43579562	43579962	401	*	6.30493845080853	5.61819531560607	6.12595225200302	6.4130069704182	-0.257989417748624	0.0609333428599495	0.281266916947427	0.0430401822483367	0.296217816614641	0.839673777546565	-0.634012453219436	0.00118579615148197	0.0195096275420366	Promoter (<=1kb)	10	43579169	43584265	5097	1	12484	393	Cd24a
chr8	32285770	32286170	401	*	5.38079019297573	4.46639582001221	5.28399347386391	5.44189175569311	-0.275903586025182	0.0371224378556192	1	0.0161345176858651	0.673065720467443	0.956013988864187	-0.629006895387269	0.00556137209113402	0.0477326966589302	Intron (ENSMUST00000209107.3/211323, intron 1 of 12)	8	31814551	32884797	1070247	2	211323	598627	Nrg1
chr10	44078842	44079242	401	*	5.40970693905988	4.52017564951633	5.07104663689652	5.59808651650781	-0.204826560706481	0.125017099780264	1	0.0927274009776598	0.112044848278179	0.677093853571988	-0.759392607541107	0.000553683896626207	0.0127019710623936	Intron (ENSMUST00000200401.1/11630, intron 1 of 21)	10	43950636	44148853	198218	2	11630	69611	Crybg1
chr8	35826054	35826454	401	*	5.66723605834726	4.60752353984378	5.26383458886906	5.88461273594563	-0.252326837949385	0.0595452193987969	0.279347287150223	0.127875174277787	0.062740231633586	0.574427153077947	-0.914078424099233	3.69699791901008e-05	0.00232089313804522	Promoter (<=1kb)	8	35824712	35826559	1848	2	71908	105	Cldn23
chr8	36202895	36203295	401	*	5.51588011056183	4.57815468877695	5.50542528362761	5.52280814027064	-0.36729907923048	0.00740266137322502	1	0.0033334981892367	0.924326828615352	0.991978848360892	-0.666444664632298	0.00217961348017769	0.0273662581400087	Distal Intergenic	8	36216064	36249516	33453	2	244421	46221	Lonrf1
chr8	36951993	36952393	401	*	5.54847284125806	4.37956757433972	5.56724060467954	5.53582397482874	-0.417755876805521	0.00205062996580871	1	-0.00139122258402842	0.969548568568269	0.99567097278598	-0.762207255172437	0.000779742195770317	0.0153426884789632	Promoter (<=1kb)	8	36567751	36953143	385393	2	50768	750	Dlc1
chr8	38660199	38660599	401	*	6.28621450768433	5.4043777530264	6.2930110524431	6.28166562432424	-0.441372880952882	0.00163010829685043	0.0749304655316876	-0.00288671213270972	0.929315830613095	0.992170282636831	-0.685096884853881	0.000687561291533957	0.0143510542626525	Promoter (<=1kb)	8	37522298	38661508	1139211	2	244431	909	Sgcz
chr10	44148899	44149299	401	*	5.47120063461794	4.50044136504659	5.38019489111331	5.52883065318913	-0.361085396523075	0.00844638770614626	1	0.0177289973847948	0.627777510680333	0.944742603384176	-0.745088611050696	0.000596018993184402	0.0132854736105625	Promoter (<=1kb)	10	43950636	44148853	198218	2	11630	-46	Crybg1
chr8	40422803	40423203	401	*	5.86876679318991	4.95700137577249	5.60831592728531	6.01947637964606	-0.260952588592396	0.0519077826724265	0.265475302048366	0.0611598436067884	0.211511635705338	0.774433937488791	-0.781560627442119	0.000411099911189406	0.010560131088772	Promoter (<=1kb)	8	40423815	40510266	86452	1	70546	-612	Zdhhc2
chr8	40634463	40634863	401	*	5.40563120974159	4.62986876366452	5.25067027488084	5.50040173885152	-0.254486449615511	0.0581754771287588	1	0.0294331723946577	0.462319095188863	0.905367544933856	-0.640625057701197	0.0036333699713557	0.0371317267098495	Promoter (<=1kb)	8	40551095	40634797	83703	2	54384	0	Mtmr7
chr8	45381839	45382239	401	*	6.19309985427054	5.47758319998249	6.10580955343189	6.2484907815278	-0.298780114767465	0.0302389938702431	0.211559418942001	0.017045858499874	0.629518355152958	0.944895407613113	-0.602505552625218	0.00325973348791866	0.0350111921756631	Promoter (<=1kb)	8	45336717	45382291	45575	2	212326	52	Fam149a
chr8	46219481	46219881	401	*	5.26985109753641	4.60913375135788	4.72686178680139	5.54378681382823	-0.0276641884721763	0.83163495021998	1	0.194517236152098	0.0248152442146496	0.4248967609071	-0.615219671477342	0.00571019098112507	0.0484506581110877	Distal Intergenic	8	46206797	46211284	4488	2	11739	-8197	Slc25a4
chr8	46276945	46277345	401	*	5.53423768991451	4.86213633481506	5.21182391816575	5.71503843281105	-0.130742817691363	0.327846343672298	1	0.089638953245618	0.118450083246693	0.68211498622137	-0.61153794359216	0.00466810412906331	0.0433185167302801	Distal Intergenic	8	46292039	46294671	2633	2	234219	17326	Helt
chr8	47015370	47015770	401	*	5.47431425882826	4.76999172635385	4.89277093726658	5.76257552628557	-0.044514030701112	0.736639638787167	1	0.289619467131218	0.00911659833357689	0.307969103234146	-0.717061699677471	0.00093585032675413	0.0170749438362652	Intron (ENSMUST00000039840.14/320981, intron 1 of 7)	8	46986887	47096762	109876	1	320981	28483	Enpp6
chr8	48018031	48018431	401	*	5.42020518367478	4.50503447856275	5.36317023481576	5.4570131257962	-0.327285500657304	0.0157326937431935	1	0.00985270528182053	0.785981191653574	0.975876063599512	-0.655606689262268	0.00299506191557765	0.0332737917868248	Distal Intergenic	8	47823959	47990551	166593	2	52357	-27480	Wwc2
chr8	48110195	48110595	401	*	4.96581177311082	3.749364591262	4.54046475971205	5.1926001043399	-0.209396554318974	0.0878117404399883	1	0.0924033949202555	0.109904486924946	0.675166582460643	-0.869973265387055	0.000292831081749979	0.00844230883421374	5' UTR	8	48099092	48153233	54142	1	320685	11103	Dctd
chr8	57323646	57324046	401	*	6.02632292179197	5.19422277422217	6.01572385992273	6.03334594861988	-0.358875754178735	0.00947181210316403	0.143101161234289	0.000625878424097611	0.985357906294619	0.997446377420647	-0.60743993778182	0.00373957604744918	0.0377256276219065	Promoter (2-3kb)	8	57281117	57321228	40112	2	102636514	-2418	Hand2os1
chr10	44465015	44465415	401	*	6.05582066424569	5.38967999155481	5.83816332922939	6.18458853445233	-0.205982217991846	0.132383587208658	0.375265848121905	0.0534310030230644	0.23765517395789	0.795207960104237	-0.602759840448385	0.00282290635342707	0.0319616654313706	Intron (ENSMUST00000167340.1/12142, intron 1 of 3)	10	44437177	44528501	91325	2	12142	63086	Prdm1
chr8	60632573	60632973	401	*	4.05555180833603	2.54320470546754	3.29462104390436	4.40407470861311	-0.113677149413512	0.252545856640859	1	0.117500284142715	0.0514810179750815	0.544696163968559	-0.827003334164969	0.000775946343478399	0.015298443611451	Promoter (<=1kb)	8	60632827	60676729	43903	1	71306	0	Mfap3l
chr8	71507789	71508189	401	*	5.82093708975139	4.72047797544541	5.49429859528658	6.00372068362538	-0.297985973460648	0.0275579562723557	0.203097840376311	0.08691167085886	0.124343132929541	0.691086411939761	-0.906097419082921	3.80811196063171e-05	0.00236800603442254	Promoter (3-4kb)	8	71497765	71511752	13988	2	84094	3563	Plvap
chr8	71558970	71559370	401	*	5.91816729765075	5.08817916110205	5.83531178929928	5.97087348375753	-0.298888644605385	0.0276298355838546	0.203097840376311	0.0141709502395297	0.700556224234317	0.959553427000024	-0.626229339056127	0.00411274845134071	0.0400244097565268	Promoter (<=1kb)	8	71554238	71558871	4634	2	434325	-99	Tmem221
chr8	71693366	71693766	401	*	6.51414210330961	5.78881134065485	6.30197261650275	6.64002403533931	-0.225466519484511	0.0992595652431523	0.33387815318975	0.0496152045864497	0.26532907151101	0.818418716133243	-0.63408694482143	0.00211326122345281	0.0269611230282447	Promoter (4-5kb)	8	71689214	71690575	1362	1	16336	4152	Insl3
chr10	44526788	44527188	401	*	6.15976627184842	5.4387083190506	5.84343424154498	6.33769754551441	-0.184670328799425	0.177116074612429	0.422847924384113	0.115808186334811	0.0734632114487889	0.601856343106068	-0.69252571717925	0.000477121351695281	0.0115910008965285	Promoter (1-2kb)	10	44437177	44528501	91325	2	12142	1313	Prdm1
chr8	77517059	77517459	401	*	5.31041438736886	4.66607300789801	4.57782072388381	5.65006793847942	0.0469224921340834	0.71751758549281	1	0.403555433058492	0.00300230840816291	0.191518221843296	-0.658682796442941	0.00298217249576931	0.0332139434230447	Promoter (<=1kb)	8	77517056	77518579	1524	1	70345	3	0610038B21Rik
chr8	81342085	81342485	401	*	4.9920369086946	3.88033503227784	4.53991427223128	5.23003570656759	-0.151284518609988	0.205570590844777	1	0.0869876795998848	0.119454344484402	0.683707572266007	-0.751824656223356	0.00181402305011533	0.0246320102852106	Promoter (<=1kb)	8	81342556	82127914	785359	1	234515	-71	Inpp4b
chr8	82863854	82864254	401	*	5.91523281296733	5.26542862420039	5.31182428752255	6.21138902828193	-0.0231385415772618	0.864374977079293	0.92564293522476	0.446304546083853	0.00205181625537303	0.164269904655878	-0.735213342429012	0.000244905229247195	0.00757243473596913	Promoter (<=1kb)	8	82863356	83091268	227913	1	330812	498	Rnf150
chr8	84184044	84184444	401	*	5.91992039416478	5.17302557812048	5.81623452552503	5.98512294318853	-0.286534660887095	0.0368708375609378	0.227241435463773	0.0215772856891517	0.557577681353347	0.931415665548441	-0.619106072294254	0.00302694084521135	0.0335149805229869	Promoter (<=1kb)	8	84173731	84185217	11487	2	244551	773	Nanos3
chr8	84414248	84414648	401	*	6.14809714526643	5.51507139964111	5.82113300854483	6.33103322381709	-0.122461310510778	0.367620251880197	0.595007654976384	0.108873452975489	0.0833889443881675	0.624168173018246	-0.597863031396021	0.00330284742312219	0.0352285910422013	Intron (ENSMUST00000238701.1/12286, intron 2 of 48)	8	84338639	84640246	301608	1	12286	75609	Cacna1a
chr8	84591595	84591995	401	*	5.01575156751669	4.20374992465726	4.74199300013804	5.17308699516585	-0.185095287117115	0.152499771193672	1	0.0552280626221891	0.246478672071672	0.802587805074478	-0.65621069666883	0.00419392260810779	0.0404991132099558	Intron (ENSMUST00000238701.1/12286, intron 32 of 48)	8	84661331	84662854	1524	2	15936	70859	Ier2
chr8	84945968	84946368	401	*	6.29685858063079	5.60437704285609	6.21249112550827	6.35048156030449	-0.304125541748022	0.0277462297400785	0.203097840376311	0.0174868223287479	0.615005362981671	0.941737988243688	-0.602498125358706	0.00267076323842165	0.0308862918848984	Promoter (<=1kb)	8	84946991	84956603	9613	1	234542	-623	Rtbdn
chr8	85702440	85702840	401	*	5.06648130127536	3.99141078574677	4.70048686354328	5.26733393369354	-0.223281417306151	0.0806627999044489	1	0.0885554157593152	0.121026644627324	0.685956405131936	-0.846002559740015	0.00029494945714766	0.0084653490785123	Promoter (1-2kb)	8	85636588	85700924	64337	2	74513	-1516	Neto2
chr10	50898357	50898757	401	*	6.3214024458598	5.52044964468538	6.10471894766931	6.449659418261	-0.263320167871093	0.0553844394463531	0.270280331108217	0.0557191575056137	0.226743231452476	0.785990758440452	-0.707771020913188	0.000523348266854174	0.012276645287119	Promoter (2-3kb)	10	50895651	50989152	93502	1	20464	2706	Sim1
chr8	92460839	92461239	401	*	5.78275004503715	4.84639803944423	5.8690655472943	5.72219694747524	-0.414496401046698	0.00250948079745178	0.0905993196369985	-0.0200935184909283	0.596425892163409	0.940528813898741	-0.612014594251314	0.00563128669793141	0.0480627972078796	Distal Intergenic	8	92357625	92376286	18662	1	54352	103214	Irx5
chr10	51677505	51677905	401	*	6.167921008134	5.45417274489202	6.05788764012492	6.23687459266082	-0.309825465983537	0.0249551312280305	0.19892949754629	0.0242225584871464	0.487403854215595	0.913027041631221	-0.625907265658309	0.00112625274787031	0.0190097423612223	Promoter (<=1kb)	10	51677756	51730432	52677	1	320995	0	Rfx6
chr8	93812667	93813067	401	*	6.28215082194276	5.46671593726455	5.92211470156195	6.48031380110246	-0.175948666327784	0.190975593299754	0.438701554451798	0.106317061013082	0.0883644174839983	0.63750687914851	-0.723145093338359	0.000802427507033031	0.0156181141255691	Promoter (2-3kb)	8	93809966	93969388	159423	1	14681	2701	Gnao1
chr8	94187036	94187436	401	*	4.82403916749934	4.13987275459448	4.11164628563048	5.1572285153352	0.00456144274645036	0.970801589196379	1	0.265648829713279	0.0101449978447448	0.321626892793725	-0.664320996434905	0.00402199082743746	0.0395126943843243	Distal Intergenic	8	94179082	94180327	1246	1	17748	7954	Mt1
chr8	95242666	95243066	401	*	5.11094380946598	4.22914661884641	4.70435454410062	5.32970035960781	-0.145226976949944	0.261040556374038	1	0.108933574819654	0.083925288999252	0.624168173018246	-0.721439659707726	0.00156138000032283	0.022399837827599	Intron (ENSMUST00000119870.8/333329, intron 31 of 32)	8	95099828	95202812	102985	2	16582	-39854	Kifc3
chr10	52691113	52691513	401	*	6.40619328878892	5.68824498723882	6.23237681319958	6.51142931720655	-0.249638140783322	0.0693727059749351	0.292548804286885	0.0381551614599978	0.345311381288001	0.860775565986413	-0.61687608789242	0.00215131792320887	0.0272291732771524	Promoter (<=1kb)	10	52690533	53111622	421090	1	215085	580	Slc35f1
chr10	53634502	53634902	401	*	5.03349817862731	3.84286921219721	4.58935159418306	5.26818834470906	-0.220527067328507	0.0791209065493084	1	0.10154322828967	0.0940440986583185	0.647310146525669	-0.891070171746195	0.000171734776068861	0.00618589289027637	Promoter (4-5kb)	10	53536315	53630439	94125	2	71567	-4063	Mcm9
chr10	53644729	53645129	401	*	5.28001921663746	4.62163145905124	4.78552862918074	5.53516760351061	-0.0703966894461717	0.594848715559338	1	0.198330078100048	0.0244903731323401	0.424307831951528	-0.676502235476249	0.00183251047048811	0.0247419704235257	Intron (ENSMUST00000020003.14/75906, intron 14 of 17)	10	53536315	53630439	94125	2	71567	-14290	Mcm9
chr8	105428974	105429374	401	*	5.71141829525264	4.93788438231111	5.63210137403751	5.76197275497505	-0.304253826140157	0.0269710664797989	0.20217503882601	0.0144639923652143	0.681288544091357	0.957056349499905	-0.60668012629004	0.00366742193155463	0.0373583753713954	Intron (ENSMUST00000139900.8/270091, intron 4 of 5)	8	105413571	105464086	50516	1	270091	15403	Lrrc36
chr10	53654745	53655145	401	*	5.36853467081704	4.0873127290535	5.04155328199694	5.55147882639588	-0.35814965111168	0.00762992582620122	1	0.0922996646694834	0.112876264853351	0.677093853571988	-1.04889904355422	3.88891985859441e-06	0.000549309930026461	Exon (ENSMUST00000020003.14/75906, exon 10 of 18)	10	53536315	53630439	94125	2	71567	-24306	Mcm9
chr8	105688716	105689116	401	*	4.92024638682844	3.98026225931617	4.2162146432058	5.25072498407798	-0.074093862744122	0.545968635102956	1	0.230929063159728	0.0144354977184354	0.371482546693121	-0.804592142542156	0.000656765345963217	0.0140186317542077	Promoter (2-3kb)	8	105686274	105698187	11914	1	234695	2442	Carmil2
chr8	106168816	106169216	401	*	5.16211968527132	4.28365191548801	4.56511523805396	5.45598039090623	-0.0875405972402966	0.481591694920538	1	0.180623927121203	0.0272469222982386	0.434171409411589	-0.762246951943011	0.00116494074630619	0.0193585741665588	Promoter (<=1kb)	8	106168857	106198706	29850	1	330836	0	Slc7a6
chr10	53750234	53750634	401	*	5.79872553033569	4.70275155627688	5.76530609033355	5.82058267919946	-0.443064340925899	0.00134792385799434	0.0737034425011324	0.00387819717227188	0.912346135557692	0.991623188905961	-0.802080192009004	0.000254983910919975	0.00773862429589679	Promoter (<=1kb)	10	53633145	53751123	117979	2	75906	489	Fam184a
chr8	106869936	106870336	401	*	6.10685418082697	5.2533021905507	5.93183474503232	6.2127507146209	-0.321015970935753	0.020108385022353	0.183370101590462	0.0386913239035994	0.342914698199123	0.859459842444569	-0.744604460751494	0.000292762906100772	0.00844230883421374	Promoter (<=1kb)	8	106870242	106884566	14325	1	15118	0	Has3
chr10	56377922	56378322	401	*	5.82932140979985	5.05646900461167	5.29653269203267	6.09937798830122	-0.0819037507466285	0.532199775305114	0.716866685290503	0.191698848325283	0.0258814334779398	0.429006996669119	-0.710758359425081	0.00142815586510084	0.0213467741741263	Promoter (<=1kb)	10	56377330	56402513	25184	1	14609	592	Gja1
chr8	116864045	116864445	401	*	5.45853587630239	4.59785204097466	4.770849499879	5.7836546089991	-0.076063856661683	0.561889520686758	1	0.395598382736832	0.0033133718335571	0.201061863156012	-0.871390939873318	8.16606964263531e-05	0.00386325423883046	Distal Intergenic	8	116888685	116921455	32771	2	66531	57010	Cmc2
chr8	117498282	117498682	401	*	5.98994388465972	5.34026120770526	5.79779108229973	6.10515596102074	-0.209162652954184	0.125561472664774	0.365566995935463	0.0427881947374408	0.312977442142591	0.849476540132556	-0.582507145958246	0.00472752798259531	0.0436672937405141	Promoter (<=1kb)	8	117498291	117635142	136852	1	234779	0	Plcg2
chr8	119632909	119633309	401	*	5.88718902115399	5.19934935259001	5.73420664142141	5.98084898210523	-0.230558850220196	0.0920077114202253	0.323967005042318	0.0322967832213118	0.410807881240576	0.892100194055505	-0.573604978416716	0.00534615158032145	0.0466138216494077	Promoter (2-3kb)	8	119623854	119635680	11827	2	66733	2371	Kcng4
chr8	119682009	119682409	401	*	5.04994366641956	4.16421968570953	4.66966969647028	5.25717711858675	-0.169863784702516	0.185838107265354	1	0.0900772650828642	0.1176904724413	0.682046069979021	-0.735787600311364	0.0014134360918725	0.0212715708257171	Intron (ENSMUST00000212901.1/67866, intron 4 of 4)	8	119666365	119688222	21858	1	67866	15644	Wfdc1
chr8	119724574	119724974	401	*	5.04862665617934	4.26506057166462	4.60651316253974	5.28246930432593	-0.103822174648808	0.419481288687229	1	0.128116355660417	0.0610945734659345	0.572899040136729	-0.680012312192338	0.00282858750382862	0.0319996097758644	Intron (ENSMUST00000095171.4/69047, intron 3 of 26)	8	119700009	119757717	57709	1	69047	24565	Atp2c2
chr8	120005173	120005573	401	*	5.01369421533082	3.84488100165593	4.95128755898938	5.05384764683243	-0.363965114914404	0.00529991592948493	1	0.0112010183828353	0.768388482165238	0.970877729985572	-0.792958699955294	0.000730151052657985	0.0147515331874142	Intron (ENSMUST00000127664.1/108148, intron 1 of 15)	8	119992438	120052793	60356	1	78892	12735	Crispld2
chr8	120935826	120936226	401	*	5.63627958243647	5.01515570040639	5.35151311508609	5.7990271663334	-0.153653720870453	0.255688907022361	0.502743929037988	0.0823385447629504	0.134083685748409	0.701891876118813	-0.616866313882334	0.00336535931173515	0.0356548846494171	Intron (ENSMUST00000127664.1/108148, intron 1 of 15)	8	121054882	121083110	28229	2	68790	146884	Fendrr
chr8	121078766	121079166	401	*	6.05095277423249	5.15786594194153	5.95636791345673	6.1107310133578	-0.377993682082246	0.00653311530067343	0.124501830622609	0.0180172971304145	0.608367897627573	0.940528813898741	-0.734285268415703	0.000352310077718766	0.00955132031551491	Promoter (3-4kb)	8	121054882	121083110	28229	2	68790	3944	Fendrr
chr8	121220446	121220846	401	*	5.43269160876115	4.61031689823968	5.26350119411951	5.53537965228883	-0.233111565509153	0.0801324737118489	1	0.0309548768297533	0.447790520784655	0.9021111755295	-0.618667134447851	0.00545410308868495	0.0470776466952182	Intron (ENSMUST00000127664.1/108148, intron 1 of 15)	8	121127940	121130644	2705	1	14241	92506	Foxl1
chr8	121394100	121394500	401	*	5.61705444624896	4.63766401345332	5.65026051827311	5.59448470916322	-0.442942109289322	0.00145792439169594	1	-0.00699570253965107	0.839126651815952	0.983464795928122	-0.705898279699089	0.000990310979109532	0.0176043788038642	Intron (ENSMUST00000127664.1/108148, intron 1 of 15)	8	121530780	121544320	13541	2	76405	149820	1700018B08Rik
chr8	122231006	122231406	401	*	6.02660633816761	5.47248514365694	5.78917519259858	6.16563536938329	-0.15134386586686	0.26782845629224	0.514261914799602	0.0665825830664896	0.174717652588317	0.739837597416269	-0.538986794511133	0.00598721021634164	0.0496423824017425	Intron (ENSMUST00000127664.1/108148, intron 1 of 15)	8	122258620	122272650	14031	1	195209	-27214	Zfp469
chr8	122255069	122255469	401	*	5.60620236256116	4.71938184111488	5.46554091696435	5.69289268823986	-0.306538734737532	0.0252661830181265	1	0.0288034424489631	0.457130806778171	0.903432512813849	-0.699438721413369	0.000995691330798342	0.0176386922135274	Promoter (3-4kb)	8	122258620	122272650	14031	1	195209	-3151	Zfp469
chr8	122349345	122349745	401	*	5.11395458325565	4.32411722930766	4.69710262630685	5.33712393127418	-0.114447750840246	0.377355066004373	1	0.117816289487196	0.072495154122371	0.601086655249429	-0.673974356223266	0.00286545372104009	0.0322139552777532	Intron (ENSMUST00000127664.1/108148, intron 1 of 15)	8	122356967	122360746	3780	2	170732	11001	Trhr2
chr8	124169597	124169997	401	*	5.44193677303909	4.79522657859336	4.98584596503167	5.68157204245552	-0.077862514505104	0.555477278538898	1	0.153182671555534	0.0433065168007045	0.508896436223559	-0.639800204361306	0.00350162732990775	0.0362917612415754	Intron (ENSMUST00000127664.1/108148, intron 1 of 15)	8	124022641	124022722	82	1	100316819	146956	Mir1967
chr8	124172371	124172771	401	*	5.66883043602197	4.91294660388757	5.51782662935631	5.76137743727939	-0.262475834653736	0.0533342711522794	0.268593311478596	0.0310337055364235	0.436376535579116	0.901054532187204	-0.645431164784796	0.00268066214197577	0.0309638398700765	Intron (ENSMUST00000127664.1/108148, intron 1 of 15)	8	124022641	124022722	82	1	100316819	149730	Mir1967
chr8	124189034	124189434	401	*	5.29029706876918	4.70663982159351	4.74902328479445	5.56358303948458	-0.0297170331818019	0.820850561392762	1	0.221411431437728	0.0184113781187645	0.396175192925537	-0.638543305365063	0.00363904642133545	0.0371705283997461	Intron (ENSMUST00000127664.1/108148, intron 1 of 15)	8	124022641	124022722	82	1	100316819	166393	Mir1967
chr8	124197025	124197425	401	*	5.8109107942964	5.2533021905507	5.54827236846323	5.96271585697659	-0.142579165647909	0.295613769759153	0.538263098292434	0.079480731948987	0.137366360706825	0.702639347864418	-0.564755293717635	0.00477112485069169	0.043944570993213	Intron (ENSMUST00000127664.1/108148, intron 1 of 15)	8	124022641	124022722	82	1	100316819	174384	Mir1967
chr8	124432819	124433219	401	*	5.87877349479101	5.14274566567754	5.42920416978552	6.11571594071453	-0.133563649580101	0.324604761483529	0.561250971569902	0.214538115138123	0.0208091128483401	0.411214944629599	-0.757488950282249	0.000237934241355857	0.00743309577063519	Intron (ENSMUST00000052580.9/209966, intron 1 of 6)	8	124369049	124439658	70610	2	209966	6439	Pgbd5
chr8	124453862	124454262	401	*	5.39130491886834	4.59094642241977	5.27881515181398	5.46170307840811	-0.263735325125433	0.0489972468874936	1	0.021424665688028	0.578007416637037	0.936066574367193	-0.6202770539621	0.00520767477243864	0.0458784488977052	Distal Intergenic	8	124369049	124439658	70610	2	209966	-14204	Pgbd5
chr8	124605332	124605732	401	*	5.72907015886711	4.98448832892377	5.10069583640011	6.03404453382359	-0.0370714912067875	0.782346371281817	0.882008636431154	0.43115200474455	0.00243029437534507	0.181354985933769	-0.779110676692125	0.00019539782203217	0.00653696196226404	Exon (ENSMUST00000093033.5/73647, exon 10 of 20)	8	124576111	124618731	42621	1	73647	29221	Capn9
chr8	124793221	124793621	401	*	5.8796639453588	5.0680541838374	5.94375171551139	5.83530042044784	-0.405715617923467	0.00362285367104187	0.0987890342493855	-0.0137765331968413	0.687685785653203	0.957494725038451	-0.571384883579249	0.00536141120238898	0.0466851195628542	Promoter (<=1kb)	8	124793092	124834713	41622	1	330863	129	Trim67
chr8	125115492	125115892	401	*	5.3727035891015	4.3617789582227	4.97389364527924	5.58808507577069	-0.216093980674649	0.10516065829059	1	0.132053643449403	0.0589513307860346	0.562898390291567	-0.853996404893398	0.000109753738350907	0.00466025063382921	Intron (ENSMUST00000074562.10/244667, intron 3 of 12)	8	125054195	125261858	207664	1	244667	61297	Disc1
chr8	125121401	125121801	401	*	4.75026602005267	3.8832548499388	4.25297692953723	5.00652251664296	-0.103535642212698	0.395626225639463	1	0.112610347373599	0.0747938718366187	0.605356545524824	-0.69383773487303	0.00346236698090393	0.0360564272134518	Intron (ENSMUST00000074562.10/244667, intron 3 of 12)	8	125054195	125261858	207664	1	244667	67206	Disc1
chr8	125129455	125129855	401	*	5.03456290619276	4.08962147859224	4.32444462703357	5.36701686733405	-0.0522990334121566	0.67637998145309	1	0.302051099749442	0.00716575455277022	0.280599596596101	-0.809271033671799	0.000487717770865494	0.0117760914760258	Intron (ENSMUST00000074562.10/244667, intron 4 of 12)	8	125054195	125261858	207664	1	244667	75260	Disc1
chr8	125181136	125181536	401	*	5.32620568804979	4.26469242520932	5.26087731669567	5.36817029534374	-0.358240127098325	0.00771943271390986	1	0.00968860335559232	0.792523569384654	0.97689763008993	-0.728757869417011	0.00126320042965885	0.0201125511243992	Intron (ENSMUST00000074562.10/244667, intron 9 of 12)	8	125054195	125261858	207664	1	244667	126941	Disc1
chr8	125838436	125838836	401	*	5.19285966439713	4.44452760537339	4.7782077340946	5.41508681033678	-0.129280740775309	0.322246745789781	1	0.117133467959153	0.0736286884301926	0.602153562327154	-0.693462035402654	0.00200549236659659	0.0261773013527707	Intron (ENSMUST00000047239.12/270109, intron 16 of 33)	8	125897914	125908144	10231	1	102632990	-59078	A730098A19Rik
chr8	125951425	125951825	401	*	5.32347640753285	4.74926293399341	4.79281256217744	5.5927201493687	-0.0321686990480796	0.806925003096992	1	0.219159740193235	0.0189958805349182	0.402274742954402	-0.636861831229915	0.00356825504208888	0.0367609754861236	Distal Intergenic	8	125910450	125947440	36991	1	234878	40975	Map3k21
chr8	128088324	128088724	401	*	5.27091930484376	4.47453334695152	4.7782077340946	5.52536170097715	-0.122887466799375	0.345148120757454	1	0.158570949211949	0.039635318448774	0.488646148581363	-0.752376680047548	0.000841283146517524	0.0159876735044124	Distal Intergenic	8	128278148	128278225	78	2	102465212	189501	Mir21c
chr8	128529253	128529653	401	*	5.63028698608774	4.85721707118637	5.50098490063424	5.71046832911254	-0.259029005740163	0.0541468763423606	0.269606990402178	0.0239814426408027	0.537404097856306	0.926375407370451	-0.619958902266407	0.00484293124273077	0.0442717904695451	Distal Intergenic	8	128685654	128733200	47547	1	16412	-156001	Itgb1
chr9	3531621	3532021	401	*	6.08513992286061	5.20020973175417	5.95028076197981	6.16851557692071	-0.290195433050577	0.033133089878954	0.215605426671188	0.0270518525226827	0.48823762311732	0.913408613592256	-0.674794538895302	0.00173939670161419	0.0239197286331158	Promoter (<=1kb)	9	3532778	3894736	361959	1	234889	-757	Gucy1a2
chr9	8134615	8135015	401	*	5.33883331759496	4.24504638146276	5.00518693998128	5.52488728655435	-0.256661581564294	0.0511218874631283	1	0.0807352416838894	0.141311889886142	0.708567814100975	-0.856802354800878	0.000170474707192132	0.00617707390464219	Promoter (<=1kb)	9	8076461	8134294	57834	2	234915	-321	Cep126
chr9	13295295	13295695	401	*	5.12956917745942	4.59216850940024	4.22700951597368	5.51918239544919	0.122980998891924	0.340357472752918	1	0.58804177196063	0.000643111827858229	0.0903797259283767	-0.632709580269901	0.00422766481032707	0.0406996791398852	Promoter (2-3kb)	9	13297957	13709388	411432	1	270118	-2262	Maml2
chr9	15238875	15239275	401	*	5.79809905116141	5.11705665540106	5.65000547071596	5.88900468985383	-0.233162782005688	0.088251024272752	0.319924270872039	0.0305094564743876	0.432257067649805	0.899578381937647	-0.571670003906263	0.00569216593495454	0.0483724028206816	Promoter (<=1kb)	9	15239045	15259416	20372	1	69137	0	Vstm5
chr9	21321145	21321545	401	*	5.2268133817579	4.52964922925258	4.53936357462145	5.55185394631835	-0.00378329320230059	0.97655029419118	1	0.303763562976125	0.00743718706768868	0.286686889402619	-0.688114739584396	0.00221657187099655	0.0276721646142404	Promoter (<=1kb)	9	21320698	21355028	34331	1	68682	447	Slc44a2
chr9	32543419	32543819	401	*	5.92173778987831	5.13705540455087	5.60805335500198	6.09841430635457	-0.208071929799566	0.128134720008777	0.369814342420119	0.102423065446363	0.091888067479489	0.643900260243408	-0.723543825232773	0.000371624047713197	0.00990413146028097	Promoter (<=1kb)	9	32422204	32542861	120658	2	14247	-558	Fli1
chr9	34984631	34985031	401	*	5.40765967908724	4.39306979501656	5.32663637990646	5.45925280415048	-0.360247939796602	0.00750795523885277	1	0.0120984079073955	0.743842375907942	0.964928320487603	-0.744723318854918	0.000951214607987576	0.0171783277378578	Intron (ENSMUST00000115148.8/67703, intron 5 of 16)	9	35116728	35130922	14195	1	78934	-131697	4930581F22Rik
chr9	35424201	35424601	401	*	5.58068490855956	4.57653370467741	5.10399997684727	5.82871203142135	-0.17526960046689	0.180944020223316	1	0.170650764880447	0.0338448356099734	0.464156521791575	-0.866094982082122	0.000127228801535348	0.00510227870654131	Promoter (3-4kb)	9	35421128	35507652	86525	1	57810	3073	Cdon
chr9	37148283	37148683	401	*	5.64829949168503	4.81160672468876	5.62829374032873	5.66148418149707	-0.352720543041386	0.0106712523729556	0.147668435724546	0.0033785121427344	0.920849145186015	0.99195664511277	-0.617488752677326	0.00331641017458488	0.035316107271091	Promoter (<=1kb)	9	36890982	37147407	256426	2	208076	-876	Pknox2
chr9	37401706	37402106	401	*	5.02432783357852	4.23300758118215	4.69660878635164	5.20761721092087	-0.151084296915901	0.244510722839148	1	0.0749992555692734	0.158978309601075	0.724790821670098	-0.647331267147294	0.0043384230656341	0.0415057165568043	Promoter (<=1kb)	9	37401897	37415115	13219	1	74144	0	Robo4
chr9	40268911	40269311	401	*	5.98641744937601	5.15658313837225	5.85347567559514	6.06869314191138	-0.309294403595584	0.0240384555588768	0.197610244961943	0.0252733793691985	0.50721385754143	0.917905487311277	-0.687510904324594	0.00122002329112342	0.0197430119328688	Promoter (<=1kb)	9	40269217	40291618	22402	1	235281	0	Scn3b
chr9	40637399	40637799	401	*	5.45540046171154	4.62793026535885	4.80727102176527	5.76720802595591	-0.0541586432433722	0.680771447651051	1	0.3567473093138	0.0047480308426545	0.235319072464894	-0.795878033457654	0.000278895301835776	0.00817059939822588	Distal Intergenic	9	40685962	40785319	99358	1	71566	-48163	Clmp
chr9	41156389	41156789	401	*	5.40386770611925	4.41659230333655	4.74527367389413	5.7192442970228	-0.13115979451664	0.314059698399414	1	0.322374984762711	0.00644241930170844	0.272891941574204	-0.934560369663347	3.40843177511384e-05	0.00222447981362628	Promoter (4-5kb)	9	41011098	41161688	150591	2	72828	4899	Ubash3b
chr9	41187463	41187863	401	*	5.35567932340077	4.4765200003475	4.86928466774979	5.60760504006787	-0.144766336010152	0.271598359125494	1	0.173726500056309	0.0329091978551523	0.461173241139106	-0.798011584851714	0.000332285872217049	0.00924184686792145	Promoter (4-5kb)	9	41192446	41217990	25545	1	78500	-4583	1700063D05Rik
chr9	42755111	42755511	401	*	5.80561745958142	4.96700532931954	5.52030185288491	5.96863342530417	-0.240914661355471	0.0764690138145121	0.304459962409631	0.0749119052153011	0.154707112239142	0.719936237217973	-0.751104845491598	0.000405606336770278	0.0104612790114331	Intron (ENSMUST00000114865.7/110637, intron 3 of 20)	9	42518135	42944493	426359	2	110637	188982	Grik4
chr9	42808358	42808758	401	*	5.5340447673242	4.8318659064923	5.25297692953723	5.69498074464581	-0.166625604186627	0.21374941580529	1	0.0662937561734401	0.187892363947649	0.75378294277597	-0.615995287039927	0.00443637914645381	0.042015995029274	5' UTR	9	42518135	42944493	426359	2	110637	135735	Grik4
chr9	43310779	43311179	401	*	5.79194272906541	4.89209567852168	5.52905141571029	5.94387427094858	-0.279592470360871	0.0413300943535633	0.23910963915025	0.0711185141008597	0.164569324422331	0.731448122588133	-0.792627967507297	0.000152378646803468	0.00573469129111453	Promoter (<=1kb)	9	43310848	43336115	25268	1	72169	0	Trim29
chr9	44058118	44058518	401	*	5.65093518291459	5.0671755770333	5.2817359191745	5.85322786070125	-0.0918462445254985	0.495180903600786	0.691151373565141	0.120157080294186	0.0705448861006631	0.597121960657496	-0.583993619554037	0.00537283958097742	0.0466945867061087	Distal Intergenic	9	44067021	44095627	28607	1	53376	-8503	Usp2
chr9	44287187	44287587	401	*	6.65587959840158	5.78079256715954	6.46311503057655	6.77142115242859	-0.284485873183819	0.0373621292927904	0.228006880727837	0.0414392702158983	0.331664719104241	0.855613847870371	-0.722507704808508	0.000692900051811016	0.0144080951888148	Promoter (1-2kb)	9	44273188	44288615	15428	2	192663	1028	Abcg4
chr9	44976800	44977200	401	*	5.33887342209818	4.30904075834567	5.37746698861679	5.31255861025828	-0.418813978785483	0.00220781912691845	1	-0.0076195878910927	0.832069551103401	0.982573472654351	-0.701456536830053	0.00165841793263974	0.0232260726756027	Promoter (3-4kb)	9	44969572	44980431	10860	2	12502	3231	Cd3g
chr9	45446288	45446688	401	*	5.32041169231366	4.26051611546164	5.05031016446092	5.47593540701223	-0.286907103881238	0.031989016240337	1	0.0623282537046499	0.205691166760435	0.772416031653551	-0.837160809963654	0.000182197388812433	0.00631319119206511	Intron (ENSMUST00000217335.1/114873, intron 3 of 5)	9	45416626	45431730	15105	2	74602	-14558	4833428L15Rik
chr9	45501489	45501889	401	*	5.33758557208798	4.29372453976579	5.47886286543003	5.23507785324466	-0.449340358088068	0.00103176852719639	1	-0.0310055555359187	0.443883680621185	0.901868417243044	-0.629358522541968	0.00518896505235618	0.0458497693969363	Intron (ENSMUST00000217335.1/114873, intron 5 of 5)	9	45416626	45431730	15105	2	74602	-69759	4833428L15Rik
chr10	61594843	61595243	401	*	6.32960781962989	5.55871513476416	6.16768190281201	6.42826896533495	-0.245312349590557	0.0704167614808032	0.294412637754443	0.0309930446800581	0.440367540468043	0.901054532187204	-0.617708927642633	0.004108036110106	0.040017937969136	Promoter (<=1kb)	10	61595492	61628565	33074	1	237362	-249	Npffr1
chr9	47115982	47116382	401	*	5.33361803354845	4.37489755710884	5.27881515181398	5.36902988834275	-0.318289020379774	0.0168250523131047	1	0.00841786186960164	0.820821293490002	0.98035520195475	-0.656586461639697	0.00383897433813823	0.0383249926172646	Intron (ENSMUST00000214227.1/ENSMUST00000214227.1, intron 2 of 2)	9	46998741	47003860	5120	1	215467	117241	Gm4791
chr10	61783995	61784395	401	*	6.27351393578087	5.54232764974674	6.15255082291405	6.34886532458683	-0.271694208227741	0.0481439184302113	0.252699064812095	0.0229509644238201	0.532409489195769	0.925464650535577	-0.592480766715799	0.00385183448268381	0.0384115112935312	Promoter (<=1kb)	10	61738665	61784147	45483	2	404634	0	Macroh2a2
chr9	48235189	48235589	401	*	5.40059634168073	4.31538018262511	4.89615657050058	5.65967067784158	-0.199333442518864	0.132171344483523	1	0.20632264299025	0.0222614559191277	0.418687944042231	-0.93150007296742	2.91693387277464e-05	0.00200983858307033	Intron (ENSMUST00000216998.1/244853, intron 2 of 8)	9	48162023	48400025	238003	1	244853	73166	Nxpe4
chr10	61978106	61978506	401	*	5.96143962005246	5.25414612532245	5.83332242704131	6.04093735352831	-0.258242536748639	0.0603903394492049	0.279734700112257	0.0267714645413196	0.471411446295588	0.908463623587995	-0.582782482365859	0.00391917473449357	0.0388745327675025	Promoter (<=1kb)	10	61838236	61979108	140873	2	12817	602	Col13a1
chr9	50727616	50728016	401	*	5.59606679193827	5.05208819516031	5.16206796167579	5.82650982522684	-0.0610579124444493	0.647199297162984	0.792130192492543	0.157425447390552	0.0412498702870928	0.496782085826589	-0.599685800508424	0.00511785278543675	0.0455562567564793	5' UTR	9	50662752	50739517	76766	2	330938	11501	Dixdc1
chr9	51076624	51077024	401	*	5.90209815653088	5.18119296747104	5.59795789637488	6.07422315786809	-0.182196706433063	0.181141215931722	0.42706849306551	0.0913423105939836	0.112063418531249	0.677093853571988	-0.668632846465884	0.00114036681314476	0.019094626358965	Promoter (<=1kb)	9	51054640	51077094	22455	2	244864	70	Layn
chr9	51116673	51117073	401	*	5.32686827597645	4.51660894762022	4.86884639355315	5.56729762342863	-0.122173635415119	0.354535565953046	1	0.155927778521278	0.0417405621060167	0.500254312513018	-0.727623390939476	0.000974841898913816	0.0175409449963792	Exon (ENSMUST00000213680.1/56057, exon 4 of 7)	9	51103562	51103645	84	2	723849	-13028	Mir34b
chr9	51303188	51303588	401	*	5.28994980879148	4.06943620950557	4.88597574154074	5.50757466366711	-0.262404495285601	0.0413079893055867	1	0.0964951420906939	0.104284372021569	0.665374988630106	-0.940687472858177	6.02347887626643e-05	0.00313458670468865	Intron (ENSMUST00000181366.2/69809, intron 1 of 3)	9	51270258	51278569	8312	2	100502940	-24619	Colca2
chr9	51308964	51309364	401	*	5.14731169389352	4.30380729975337	4.69272025648103	5.38632937088127	-0.114150604907268	0.366266253762201	1	0.105131210338116	0.0881246340410967	0.637171714136266	-0.674267902747335	0.00370705969139108	0.0375548695682677	Intron (ENSMUST00000181366.2/69809, intron 1 of 3)	9	51289686	51328924	39239	2	69809	19560	1810046K07Rik
chr9	51315989	51316389	401	*	4.8825531741275	3.07173938805878	4.5048612598444	5.08863958694614	-0.365561002097253	0.00289004066717366	1	0.0764647909005079	0.15316242186182	0.719876471256481	-1.18545412855524	2.72835959287974e-06	0.000435107346364492	Intron (ENSMUST00000039959.10/69809, intron 2 of 4)	9	51289686	51328924	39239	2	69809	12535	1810046K07Rik
chr9	51333869	51334269	401	*	5.43205805790415	4.48128634939988	5.28915327561467	5.52002433407034	-0.296247558398364	0.0273207937014949	1	0.0282033359733785	0.47987220819016	0.910102095918988	-0.716799284962288	0.00130925666370019	0.0205935071176083	Promoter (4-5kb)	9	51289686	51328924	39239	2	69809	-4945	1810046K07Rik
chr9	51765497	51765897	401	*	6.19070741823493	5.59860636228732	6.00164827479918	6.30425004965101	-0.197201780099763	0.149427120976298	0.394380361783526	0.0434374936168708	0.30357460771724	0.843964300476302	-0.555420919112686	0.00595867971141049	0.0495482646010067	Promoter (<=1kb)	9	51765337	51853856	88520	1	244867	160	Arhgap20
chr9	51911412	51911812	401	*	5.67031796762576	4.94166800589683	5.42482068058082	5.81347190670722	-0.204367807213811	0.133295044777526	0.376196178821775	0.0647407943594285	0.188832579938553	0.755029585921882	-0.650792390103645	0.0017851553636199	0.0243626275469865	Promoter (2-3kb)	9	51914427	51927003	12577	1	74072	-2615	4933407I05Rik
chr9	52228946	52229346	401	*	5.1065593565585	4.19466824096021	4.75974129861323	5.29869758054255	-0.183199885639796	0.154636317461371	1	0.0762955294284498	0.154829490894808	0.719936237217973	-0.724944688986533	0.00166112134134759	0.0232474695860924	Distal Intergenic	9	52111344	52168572	57229	2	244871	-60374	Zc3h12c
chr9	52282780	52283180	401	*	5.66311869660815	4.82045125655531	5.62243339074191	5.6896184754359	-0.329887363159722	0.0161012534136653	0.167322264614199	0.00565378768475574	0.871799249660244	0.986316732194709	-0.610261246599773	0.00444844775249043	0.042089978136602	Distal Intergenic	9	52111344	52168572	57229	2	244871	-114208	Zc3h12c
chr9	54301520	54301920	401	*	5.32727777449784	4.64144792052982	4.78917519259858	5.59935986208159	-0.0636024792594092	0.631055717209006	1	0.243818452428329	0.0146850387390444	0.373540421375223	-0.709427654008701	0.00105349977362672	0.0182343535218149	Promoter (<=1kb)	9	54268578	54301570	32993	2	73567	0	Gldnos
chr9	54319321	54319721	401	*	4.94248407651368	3.94161661018257	4.80727102176527	5.02606250013772	-0.242251226664004	0.0537659131040104	1	0.0227018580567021	0.574274374459767	0.935856531206332	-0.649962157127082	0.00603656547909848	0.0499436870764066	Intron (ENSMUST00000056740.5/235379, intron 2 of 9)	9	54268578	54301570	32993	2	73567	-17751	Gldnos
chr9	54346454	54346854	401	*	5.25928929674561	4.42912247098169	4.92253709088799	5.44678523607609	-0.164475692742056	0.211226752509856	1	0.0828820100151528	0.135410284409839	0.701931009535421	-0.680356282778266	0.00234962784028043	0.0285642757370726	Distal Intergenic	9	54268578	54301570	32993	2	73567	-44884	Gldnos
chr9	54700643	54701043	401	*	5.34540230141667	4.10655653306646	4.79644078416041	5.62159166927807	-0.237226408269754	0.068869683520876	1	0.215426784821989	0.0195697715843533	0.40438059883029	-1.04621704663436	5.52105247345042e-06	0.000670455434196036	Promoter (1-2kb)	9	54698873	54716315	17443	1	58233	1770	Dnaja4
chr9	55136800	55137200	401	*	5.39580077968278	3.80651180374509	5.17048070252811	5.52857043035393	-0.453603545460509	0.000635748158350642	1	0.0422679661855457	0.337061194930282	0.857793582981418	-1.13037513954956	2.20205605832657e-06	0.000369031004689897	Distal Intergenic	9	55148854	55207529	58676	1	109161	-11654	Ube2q2
chr9	55393022	55393422	401	*	5.35604757706116	4.31063512787048	5.34873038445863	5.36090516867727	-0.370050335057154	0.00608747215233782	1	0.000726393076685423	0.984037695428495	0.997370322214418	-0.687893813887286	0.00228581012103916	0.0282511844647184	Intron (ENSMUST00000085754.9/244886, intron 3 of 10)	9	55326913	55438345	111433	1	244886	66109	Tmem266
chr9	58832305	58832705	401	*	5.2941710778407	4.43417559271216	5.22196538936649	5.34037559215293	-0.289654878966824	0.0312502581406451	1	0.0127539549513917	0.729748686230624	0.963184220354434	-0.613270792309759	0.00572312251108067	0.0484538558210674	Intron (ENSMUST00000034889.9/330953, intron 1 of 7)	9	58823412	58863175	39764	1	330953	8893	Hcn4
chr10	62810742	62811142	401	*	5.68313872058202	4.98331533598067	5.24039050356079	5.91724614238847	-0.119520075071397	0.376980189556844	0.602435465872715	0.206945705499023	0.0226662331085364	0.419812424883841	-0.730048316582321	0.000417593744417064	0.0106589703703086	3' UTR	10	62743928	62792286	48359	2	67500	-18456	Ccar1
chr9	60099790	60100190	401	*	5.196860324659	4.48182341712502	4.87615874805915	5.37685502421816	-0.14808049193963	0.262510938506991	1	0.0850527386506253	0.12964472319982	0.697039210985002	-0.647543645378988	0.00341552952085258	0.0359266469547126	Intron (ENSMUST00000171654.7/207596, intron 6 of 16)	9	59942771	59960659	17889	2	23958	-139131	Nr2e3
chr9	60425855	60426255	401	*	5.28983487304576	4.49261636583846	4.98625010393626	5.46169359388181	-0.191703885934256	0.151164523889702	1	0.0775717996450049	0.149181707756035	0.715688566442407	-0.697585566101388	0.00144465980268268	0.0214475582567943	Intron (ENSMUST00000171654.7/207596, intron 3 of 16)	9	59966931	60522046	555116	2	207596	95791	Thsd4
chr10	62885548	62885948	401	*	6.07301500621987	5.53617191386807	5.75252562169482	6.25290971492196	-0.10492293554847	0.441052774742023	0.650009230373823	0.111740766105114	0.0785647490014052	0.613416901748024	-0.558435067527063	0.00470495984204396	0.0435379414489562	Intron (ENSMUST00000174189.1/52463, intron 1 of 12)	10	62804570	62908996	104427	2	52463	23048	Tet1
chr9	60554767	60555167	401	*	5.68925054327259	5.06075552347509	5.43852219406615	5.83506101966175	-0.161103557318471	0.235009475177104	0.484403748613573	0.0640143684776078	0.192712227907794	0.758056389347827	-0.576917939771318	0.00558245239221887	0.0477750158174586	Distal Intergenic	9	60523967	60545882	21916	2	100504561	-8885	9230112J17Rik
chr9	60624049	60624449	401	*	5.3690283074415	4.42565246199954	4.85891174200092	5.63032586346492	-0.146874475901435	0.265728450394703	1	0.20231984615351	0.0232382269931925	0.422554909815169	-0.831749053441933	0.000174084943876451	0.00621979614147395	Intron (ENSMUST00000150060.7/102747, intron 8 of 16)	9	60568859	60688158	119300	2	102747	63709	Lrrc49
chr9	60649553	60649953	401	*	5.16419775775047	4.20179687216523	4.82423875406264	5.35317778601419	-0.21228849064626	0.104177996866078	1	0.0808373394490981	0.141124968174223	0.708567814100975	-0.77744396132509	0.000643215639070007	0.013848243047982	5' UTR	9	60568859	60688158	119300	2	102747	38205	Lrrc49
chr9	60688023	60688423	401	*	5.26998278045255	4.53089936105996	4.69611477729526	5.55543378759503	-0.0639022797257064	0.622084633842667	1	0.209664609211929	0.0206194125796657	0.411214944629599	-0.706589590531809	0.00165630307447755	0.0232128939034681	Promoter (<=1kb)	9	60568859	60688158	119300	2	102747	0	Lrrc49
chr9	60712452	60712852	401	*	5.93330144036979	5.24734489445188	5.78552862918074	6.02402584863945	-0.24958374019995	0.0693952977610751	0.292548804286885	0.0328272614409011	0.396564607729027	0.888251527945091	-0.594724443350762	0.0031072961143746	0.0340197303431642	Promoter (<=1kb)	9	60712989	60738801	25813	1	67557	-137	Larp6
chr9	61073576	61073976	401	*	5.20255569478034	4.54112130713485	4.60184633272619	5.49774609578654	-0.0151450933861266	0.906331787093113	1	0.217364546652314	0.0185029319409649	0.397712477318022	-0.628120396170564	0.00530811944077055	0.0464460451067423	Distal Intergenic	9	61103012	61105385	2374	2	66785	31409	4933433G08Rik
chr9	61210898	61211298	401	*	5.59943657450821	4.87940857629315	5.3143572028477	5.76233710331112	-0.182943207349524	0.174496723261782	0.419903866996711	0.0724127885066142	0.164276496199122	0.730684314500421	-0.654489310868041	0.00227396994440311	0.0281752854953456	Intron (ENSMUST00000214812.1/ENSMUST00000214812.1, intron 2 of 3)	9	61138515	61145259	6745	1	619328	72383	I730028E13Rik
chr9	61281492	61281892	401	*	5.33433822272949	4.70728646981078	4.77453330816811	5.61458675614125	-0.0298377546121562	0.818683192859962	1	0.205298921795214	0.0217941025629962	0.417231293426204	-0.631921589751424	0.00454693674800656	0.0426342694129112	Intron (ENSMUST00000213377.1/622037, intron 3 of 4)	9	61259227	61293809	34583	2	622037	11917	B930092H01Rik
chr9	61311862	61312262	401	*	5.59740758177963	5.0871045322843	4.84846369484066	5.94220654941337	0.0839825621662932	0.530165115489263	0.715159989282089	0.549221599307757	0.000829486026692202	0.104478255909798	-0.649222329950798	0.00188886433780927	0.0251023469624855	Distal Intergenic	9	61259227	61293809	34583	2	622037	-18053	B930092H01Rik
chr9	61329617	61330017	401	*	5.34458634036645	4.66652278565416	4.9024759165844	5.57842770752656	-0.0998105362053453	0.451241349821358	1	0.147840128293472	0.0468347153817252	0.522661679838384	-0.667667479510592	0.00221323911803569	0.0276480123557522	Distal Intergenic	9	61259227	61293809	34583	2	622037	-35808	B930092H01Rik
chr9	61341748	61342148	401	*	5.03916935556009	3.99459474028066	4.63766542335161	5.25572258590168	-0.201073099656554	0.109274482435465	1	0.0826151921386867	0.135226350523076	0.701891876118813	-0.804431246093493	0.000660504744434025	0.0140653057484063	Distal Intergenic	9	61372366	61418497	46132	1	21887	-30218	Tle3
chr9	61426588	61426988	401	*	5.07809066930613	4.36034515964964	4.47462791004943	5.37426626542616	-0.0342138086571905	0.789074845572411	1	0.227279851915662	0.016388053252011	0.383360216533749	-0.681476555868893	0.00268052237263577	0.0309638398700765	Distal Intergenic	9	61372366	61418497	46132	1	21887	54222	Tle3
chr9	61447593	61447993	401	*	5.42157514254919	4.77292675381665	5.02348469478731	5.63664315444374	-0.0885964294129457	0.50509075170906	1	0.122322019376074	0.0682842193987038	0.594039240286241	-0.602697120251502	0.00539710467308361	0.046769388654789	Intron (ENSMUST00000214224.1/ENSMUST00000214224.1, intron 2 of 2)	9	61372366	61418497	46132	1	21887	75227	Tle3
chr9	61455887	61456287	401	*	5.53641224722225	4.66521369632144	4.82469078906894	5.86938468109182	-0.0409025032382243	0.755644697354471	1	0.433452392059791	0.00236751772171435	0.179321921425674	-0.827593832050798	0.000162269747380334	0.00599791449429179	Exon (ENSMUST00000214224.1/ENSMUST00000214224.1, exon 3 of 3)	9	61372366	61418497	46132	1	21887	83521	Tle3
chr9	61531891	61532291	401	*	5.21663064830821	4.51405741025074	4.68149059746433	5.48758476598828	-0.0492221795244652	0.701648936567604	1	0.168947284424841	0.0336771414901139	0.464156521791575	-0.637605840785775	0.00492454936037827	0.0445954948957202	Intron (ENSMUST00000214104.1/ENSMUST00000214104.1, intron 4 of 4)	9	61372366	61418497	46132	1	21887	159525	Tle3
chr9	61550867	61551267	401	*	5.36681666264954	4.63766401345332	5.14581758917897	5.49733369726688	-0.204770230817992	0.128396492282278	1	0.0511545365283192	0.262498113764503	0.816692920027226	-0.631543509343036	0.00343130480570253	0.0359777585009372	Distal Intergenic	9	61372366	61418497	46132	1	21887	178501	Tle3
chr9	61578012	61578412	401	*	5.34681594223342	4.62486061866318	5.0533459323004	5.51379939564755	-0.174891131605747	0.186923777553442	1	0.0719815612194254	0.168210628170764	0.734793981848582	-0.663112005032911	0.00277151816226959	0.0316071347513732	Distal Intergenic	9	61372366	61418497	46132	1	21887	205646	Tle3
chr9	61634211	61634611	401	*	5.40914970639757	4.56667585213722	5.09443970320049	5.58631266637963	-0.197251267342536	0.141403187353069	1	0.0864440339814101	0.125379371725355	0.69150350973799	-0.722532368095394	0.000885110433795582	0.0164415608091177	Distal Intergenic	9	61372366	61418497	46132	1	21887	261845	Tle3
chr9	61699457	61699857	401	*	5.37999576537722	4.78671754006643	4.88640884358471	5.63478569061655	-0.0505433965399141	0.698986304641832	1	0.17046776307447	0.0338709165058913	0.464170044285517	-0.624580840469095	0.0049069562330765	0.0445135657392408	Distal Intergenic	9	61913284	61914542	1259	2	56040	214685	Rplp1
chr9	61866502	61866902	401	*	5.32670695175108	4.33109432661447	4.979882182818	5.51884825503307	-0.233119609257569	0.0798545490080223	1	0.0934934773416301	0.110629437043175	0.675908290712607	-0.820601995364025	0.00022791522261936	0.00723438768426619	Distal Intergenic	9	61913284	61914542	1259	2	56040	47640	Rplp1
chr9	61973737	61974137	401	*	5.31238930963957	4.56132725746075	4.94844387760546	5.51231881535107	-0.147437975176614	0.261209786331026	1	0.0937296286943075	0.110329964830809	0.675681342375117	-0.67647456570376	0.00251607859047809	0.029830020027708	Intron (ENSMUST00000135050.1/74090, intron 2 of 4)	9	61915905	61946774	30870	2	71819	-26963	Kif23
chr9	62016428	62016828	401	*	5.37641890675488	4.47303782800376	5.2141934744384	5.47524670554355	-0.274684934217509	0.0416435838678282	1	0.0342545387625244	0.404073044637695	0.891366065426106	-0.696084404688838	0.00153152971375569	0.0221875458531273	Intron (ENSMUST00000135050.1/74090, intron 1 of 4)	9	61953481	62026856	73376	2	74090	10028	Paqr5
chr9	62536144	62536544	401	*	5.86861446974168	5.2473144950273	5.63464607344692	6.00586196988283	-0.178218789264308	0.189617495559648	0.436917477402488	0.0584264360374335	0.217911997574168	0.779317566566412	-0.589711360567463	0.0046543468940049	0.0432314278200784	Promoter (<=1kb)	9	62419492	62537044	117553	2	235431	500	Coro2b
chr9	62763817	62764217	401	*	5.1465298152413	4.45341455129584	4.56457407827663	5.43494150825677	-0.0280802470655469	0.827438834029472	1	0.208872917285017	0.02052307608335	0.411214944629599	-0.64259801342168	0.00432872085428542	0.0414530047910383	Intron (ENSMUST00000034774.8/319480, intron 18 of 29)	9	62791821	62811934	20114	2	14155	47717	Fem1b
chr9	63850403	63850803	401	*	5.03472901038945	4.17606100465169	4.51370468071463	5.30026442955852	-0.106905453259419	0.402050590223507	1	0.161376403004067	0.0371832260940133	0.481216162309629	-0.747165989433164	0.00114620414176725	0.0191537109281915	Distal Intergenic	9	63646767	63757994	111228	2	17127	-92409	Smad3
chr10	66815672	66816072	401	*	5.28887994766482	4.58362252352109	4.7782077340946	5.55039446061569	-0.061113032858212	0.63904712288616	1	0.178420252129667	0.0304611982909528	0.453592015213548	-0.658251312882748	0.00317324906973676	0.0343760632945791	Intron (ENSMUST00000220426.1/ENSMUST00000220426.1, intron 2 of 2)	10	66912489	66920258	7770	2	68488	104186	1110002J07Rik
chr9	66680196	66680596	401	*	5.2232361950019	4.04265814092715	5.22397570677154	5.22274297647887	-0.395146518324803	0.00273569062738848	1	-0.00107133635317423	0.977155180668131	0.996598191607811	-0.763601260233625	0.00108522092189793	0.0184842753923613	Distal Intergenic	9	66713686	66766845	53160	1	76459	-33090	Car12
chr9	66907997	66908397	401	*	5.34666253713236	4.54348346949558	4.97027728756556	5.55216735270498	-0.171106614490107	0.193017205911053	1	0.0967533647161863	0.104443212507531	0.665374988630106	-0.727286407541443	0.00118685622923236	0.0195096275420366	Intron (ENSMUST00000041139.8/235442, intron 1 of 7)	9	66843664	66919687	76024	2	235442	11290	Rab8b
chr9	66918551	66918951	401	*	5.90905301692151	5.2923462625887	5.47689074334583	6.13872285531453	-0.0687403913061096	0.610317134910622	0.771178854073318	0.182554932988092	0.0301643982720615	0.452580406547812	-0.623167623826203	0.00271263952298422	0.0312056117318283	Promoter (<=1kb)	9	66843664	66919687	76024	2	235442	736	Rab8b
chr9	67497543	67497943	401	*	4.8608340219936	4.0233103218576	4.0829795351469	5.21454611419041	-0.0172926439678375	0.886893886243202	1	0.284109931894644	0.00788769043607159	0.295414921161583	-0.745958029516362	0.00156534293587575	0.022399837827599	Intron (ENSMUST00000040025.13/70549, intron 1 of 57)	9	67217087	67559703	342617	2	70549	61760	Tln2
chr9	67807924	67808324	401	*	5.43230589421223	4.20782732930368	5.09406476650257	5.62049149877553	-0.319201892562922	0.0169052841386425	1	0.0880624048368395	0.122278026604409	0.68702613691686	-0.972625559468671	1.72256200933297e-05	0.00140189974401499	Distal Intergenic	9	67830489	67832330	1842	2	244911	24006	C2cd4a
chr9	68654929	68655329	401	*	5.28529388886199	4.04209770639322	4.52631329397661	5.63321369290861	-0.143857511748936	0.248870515077532	1	0.320046148548283	0.00598102000423482	0.263379610146114	-1.02274326279012	1.62121808249906e-05	0.0013500596802971	Promoter (1-2kb)	9	68653786	69388246	734461	1	19883	1143	Rora
chr9	69631549	69631949	401	*	5.22794415425153	4.15894952252377	5.36561466323252	5.1282772644587	-0.460101545771286	0.00077601191697794	1	-0.0306469688197742	0.448210416797476	0.902288912110908	-0.654051552412833	0.00386103039758356	0.0384838085243019	Distal Intergenic	9	69758740	69830845	72106	1	319970	-126791	B230323A14Rik
chr9	71216569	71216969	401	*	6.61212621836484	5.78455460799098	6.25364852223322	6.80958304155348	-0.231342226263931	0.092090084259793	0.323967005042318	0.171261421143913	0.0339956326841234	0.464847962340638	-0.816145144467503	2.35710006518765e-05	0.00177907075530862	Promoter (<=1kb)	9	71215789	71296243	80455	1	19378	780	Aldh1a2
chr9	75232016	75232416	401	*	6.35773884640984	5.54888617096999	6.14705831796116	6.48283487336909	-0.2912474301202	0.034850179205359	0.220625709805161	0.052115822014737	0.241524252171936	0.799693419092472	-0.727898241643962	0.000273656500064984	0.00811327929353083	Promoter (<=1kb)	9	75232020	75305451	73432	1	208943	0	Myo5c
chr9	75610419	75610819	401	*	5.89611130592546	5.12129107188507	5.84518694156925	5.92908889833522	-0.319413940558017	0.0203484621948564	0.183760749061789	0.00903784314415028	0.794415713695404	0.97689763008993	-0.599910455542402	0.00421006993326033	0.0405721895371458	Promoter (<=1kb)	9	75565621	75611325	45705	2	50876	506	Tmod2
chr9	77574251	77574651	401	*	5.3880117352458	4.56421141816611	4.93904424301357	5.62470480665828	-0.131545786450092	0.321507584205552	1	0.164401928549249	0.0374713226143769	0.481862388172846	-0.747710773563072	0.000631406438505708	0.0137107802763649	Distal Intergenic	9	77430823	77544870	114048	2	214345	-29381	Lrrc1
chr10	69398759	69399159	401	*	6.16869498976983	5.3310120607885	5.99100766687044	6.27605333218163	-0.298281690851327	0.029771078073313	0.210057066570278	0.0377004365555367	0.359689833103084	0.869391877365193	-0.719806623042905	0.00061819733771364	0.0135380424731863	Promoter (<=1kb)	10	69398996	70027438	628443	1	11735	0	Ank3
chr9	78396149	78396549	401	*	6.51368343151355	5.7103929323114	6.40846833753922	6.57979207443753	-0.333284887998833	0.0161590726307074	0.167322264614199	0.0212512983109432	0.551118582974999	0.92891801775842	-0.67011306264531	0.000861344903545767	0.0162065608635752	Promoter (<=1kb)	9	78395777	78423587	27811	1	100048658	372	Ddx43
chr9	78427862	78428262	401	*	5.46640461790184	4.67555361474049	5.1372593637066	5.65036072129907	-0.177011033493459	0.18738596516008	1	0.0942384642969715	0.108636825523557	0.671791462035206	-0.699386112909811	0.00118537625679071	0.0195096275420366	Exon (ENSMUST00000128935.1/ENSMUST00000128935.1, exon 1 of 1)	9	78430526	78443237	12712	2	214763	14975	Cgas
chr9	83805609	83806009	401	*	6.19603514374614	5.3453112626026	6.06241509518333	6.27870021015179	-0.353925080831586	0.010776265548409	0.147668435724546	0.0283656461242215	0.447597532069073	0.902083285432726	-0.740762638663588	0.000250399503330611	0.00766509315536042	Promoter (<=1kb)	9	83778692	83806277	27586	2	83603	268	Elovl4
chr10	70245858	70246258	401	*	6.19471471170123	5.5410162640258	6.08149330937337	6.26554238181279	-0.278030165506543	0.0436459457342388	0.242643829816213	0.0255575866379999	0.470290924402298	0.907937423611777	-0.5847267077706	0.00234508558006006	0.0285642757370726	Promoter (<=1kb)	10	70245100	70285968	40869	1	66859	758	Slc16a9
chr10	70294855	70295255	401	*	5.15155207973611	4.34995723625289	4.89615657050058	5.29972050350654	-0.180220962681342	0.168150069444292	1	0.0570314248111278	0.235319225546236	0.793157052385717	-0.642665786334487	0.00449814290830898	0.0422970879751831	Distal Intergenic	10	70245100	70285968	40869	1	66859	49755	Slc16a9
chr9	96381261	96381661	401	*	5.56842591562957	4.69912526641466	5.3388119268924	5.70342392195584	-0.240885713799234	0.0713423862663085	1	0.0444581586402968	0.314499926122485	0.849476540132556	-0.690020578684906	0.00188104814209266	0.0250321177724645	Distal Intergenic	9	96332655	96364442	31788	2	11933	-16819	Atp1b3
chr9	96526322	96526722	401	*	5.82800471021556	5.01636974058447	5.85913240996546	5.80687341712868	-0.399582199897233	0.00416342938461683	0.103130334884311	-0.00664008545205864	0.840079637271603	0.983464795928122	-0.600793008191423	0.00314194004453041	0.0342513034071604	Promoter (1-2kb)	9	96486001	96525264	39264	2	102635744	-1058	Gm28729
chr9	99707598	99707998	401	*	5.10409338897467	4.31827912098743	4.71923624903789	5.31335556206177	-0.13759463982281	0.28826449056132	1	0.0957559785204374	0.106092978803413	0.666733647889808	-0.675167515756309	0.00294464697008527	0.0328863297397899	Intron (ENSMUST00000035048.11/56492, intron 1 of 4)	9	99689461	99717267	27807	2	56492	9269	Cldn18
chr9	103009732	103010132	401	*	4.99373929082178	3.06654211420844	4.41571352703455	5.28071516590864	-0.329021687293831	0.00658160898165149	1	0.167547936667783	0.0323033921383991	0.458983829414456	-1.35787444471433	2.74021698823567e-07	7.32267445167032e-05	Exon (ENSMUST00000190892.1/ENSMUST00000190892.1, exon 1 of 1)	9	102988712	103096002	107291	1	24059	21020	Slco2a1
chr9	103119808	103120208	401	*	5.33051516315845	4.33647348851835	5.39671699587716	5.28463031721844	-0.426773710377606	0.00184187132043008	1	-0.0131354645204356	0.719329184851721	0.961094301109379	-0.679445092461791	0.0023143296412134	0.028443672252949	Intron (ENSMUST00000189134.1/270192, intron 1 of 3)	9	103111787	103185276	73490	1	270192	8021	Rab6b
chr9	104408993	104409393	401	*	6.19597668588327	5.49380260473718	6.06241509518333	6.27860820501646	-0.276459094338664	0.0449708859341743	0.244840875629949	0.0294289805402632	0.426810606186425	0.897144786285613	-0.608871884337554	0.00188012083217238	0.0250321177724645	Distal Intergenic	9	104426113	104426187	75	1	100316725	-16720	Mir2136
chr9	105387710	105388110	401	*	5.43908546434562	4.53059317469416	5.26383458886906	5.54510897614024	-0.283132554620492	0.0360452362420109	1	0.0345082501403781	0.400966231667384	0.889911024828567	-0.711038038792325	0.00119674378651111	0.0195929877331943	Intron (ENSMUST00000038648.10/208583, intron 2 of 15)	9	105395392	105412229	16838	1	66595	-7282	Aste1
chr9	105793939	105794339	401	*	5.09363157966669	4.21811511701948	4.81353561713265	5.25409037837726	-0.204582144272807	0.11556677640236	1	0.0572952280795549	0.234459925301248	0.792600211004232	-0.697841015877187	0.00228734201281401	0.0282524599021843	Intron (ENSMUST00000098441.9/245026, intron 1 of 36)	9	105687809	105828160	140352	2	245026	33821	Col6a6
chr9	106148676	106149076	401	*	6.28279297107478	5.63099091392802	6.18162191918824	6.34650211393487	-0.293847457604665	0.0330962482063239	0.215605426671188	0.0222953276631483	0.514959482240648	0.919950877334083	-0.588544099724541	0.0020020110609792	0.0261491206940976	Exon (ENSMUST00000143956.1/ENSMUST00000143956.1, exon 1 of 7)	9	106154124	106154213	90	1	387153	-5048	Mir135a-1
chr9	106466060	106466460	401	*	5.68749511356149	4.47050661259308	5.40801593104487	5.84765083226184	-0.386073608551612	0.00449172373202864	1	0.0683256792964439	0.179708137000877	0.743989694158239	-1.02372430456163	4.8860474681696e-06	0.000640395377008399	Promoter (<=1kb)	9	106463962	106465938	1977	2	436090	-122	Gpr62
chr10	74965765	74966165	401	*	5.46405961408036	4.67318393065882	4.99890223924199	5.70741018379122	-0.120140939546902	0.363733460249651	1	0.162319259611943	0.0383506335681636	0.482443134744376	-0.729839590005832	0.000903367468078005	0.016665332727926	Promoter (1-2kb)	10	74967177	75016907	49731	1	14687	-1012	Gnaz
chr9	107401977	107402377	401	*	6.22037536293123	5.3913570733551	6.13850747130979	6.27248185744317	-0.343661585408144	0.0130003218865194	0.153379404611025	0.0150137257421367	0.668903276083561	0.955058648704145	-0.667498668753826	0.00124389863461483	0.019949016812725	Promoter (2-3kb)	9	107399612	107529343	129732	1	56808	2365	Cacna2d2
chr9	107735666	107736066	401	*	6.0240542990563	5.32760999574774	5.83309777546633	6.13862147564715	-0.225790535795894	0.0994246452267942	0.33387815318975	0.0445987602133571	0.294680636318849	0.839237541114612	-0.608005778013739	0.00274443262642931	0.0314671943156875	Distal Intergenic	9	107681500	107710475	28976	2	20350	-25191	Sema3f
chr9	108953556	108953956	401	*	5.31040241212026	4.28999338825292	4.96747082756707	5.50075383402543	-0.242044269728596	0.066122915941084	1	0.0826201819972531	0.136113123846364	0.701931009535421	-0.830500439411432	0.000251173893290472	0.0076769145901377	Promoter (<=1kb)	9	108953586	108984875	31290	1	12836	0	Col7a1
chr9	110247871	110248271	401	*	5.21716989099431	4.08262322133909	5.18680883344735	5.23706134151992	-0.395162693798343	0.00326870484436496	1	0.00559943017012187	0.878509894235704	0.986687576985017	-0.777419089438692	0.000673869306638271	0.0141763463178423	Promoter (4-5kb)	9	110243783	110262576	18794	1	29873	4088	Cspg5
chr10	75548800	75549200	401	*	5.25692895002544	3.91569558962888	4.74151429223422	5.52029046750625	-0.260094331452886	0.0439301639065725	1	0.166510776598592	0.0352945319290119	0.474063492220413	-1.05101598339441	7.14093851375521e-06	0.000806926052054339	Distal Intergenic	10	75550125	75560330	10206	2	192734	11130	Lrrc75b
chr9	111439466	111439866	401	*	5.19880748126331	4.07688379474623	4.31500082779716	5.58327319045781	-0.0775273602041241	0.536188670626514	1	0.56115997780849	0.000797510343688005	0.101746884170518	-1.03801892617309	8.91076503181848e-06	0.000876668549772192	Promoter (<=1kb)	9	111439081	111489118	50038	1	245038	385	Dclk3
chr9	111492078	111492478	401	*	5.10271134654107	3.67785770728707	4.58622930700852	5.36648740787344	-0.236380763477953	0.0582868535218284	1	0.150126452065334	0.0424524610928767	0.503900010871331	-1.02568668462208	1.92137129217393e-05	0.00152590832541122	Distal Intergenic	9	111439081	111489118	50038	1	245038	52997	Dclk3
chr10	75552021	75552421	401	*	5.08151598647047	4.13947123112552	4.41038560545565	5.40112279807124	-0.0821715157796061	0.515799961435903	1	0.260340287474843	0.0112156355381807	0.334523669332614	-0.822214668063354	0.000373162044403647	0.00990507305782835	3' UTR	10	75550125	75560330	10206	2	192734	7909	Lrrc75b
chr9	114057606	114058006	401	*	6.18149142674415	5.23033576407872	6.25199212493214	6.13250117343976	-0.447685835844177	0.00130642854785473	0.0737034425011324	-0.0151908183278643	0.673265634240858	0.956013988864187	-0.662737413638729	0.00192763227833767	0.0254126188694183	Promoter (<=1kb)	9	114057140	114098728	41589	1	382111	466	Susd5
chr10	75560666	75561066	401	*	5.86170203540314	5.1749296813847	5.12035734556954	6.20411906858432	0.0346988256054505	0.795906385217321	0.888047244184595	0.58044764511072	0.000602629918481333	0.0876250488085908	-0.750064054520756	0.000318317547840106	0.00894137714280979	Promoter (<=1kb)	10	75550125	75560330	10206	2	192734	-336	Lrrc75b
chr9	116233285	116233685	401	*	5.6326674592277	4.60394054940397	5.11164628563048	5.89820165862384	-0.193082566472681	0.146005475582692	1	0.210396526600611	0.021241432532469	0.413535893393361	-0.921396737878617	3.25896597221719e-05	0.00215156834085802	Intron (ENSMUST00000217302.1/ENSMUST00000217302.1, intron 3 of 3)	9	116189180	116194886	5707	1	100043817	44105	Gm4668
chr9	117251553	117251953	401	*	5.94231706574033	5.26895358399324	5.66596006107074	6.10093560540178	-0.151883221418776	0.259786468717164	0.506106243199096	0.0716971198944699	0.166789632973525	0.732930464472342	-0.595314154589772	0.00518586321923999	0.0458457362754717	5' UTR	9	116572746	117629913	1057168	2	207181	377960	Rbms3
chr9	118611585	118611985	401	*	5.24116449707458	4.32745870157208	4.73492828892006	5.50094369445751	-0.132477271529802	0.304457183114897	1	0.170762946582605	0.0332389528603222	0.461587284278702	-0.799864621380362	0.00045779091707523	0.011287799732123	Promoter (4-5kb)	9	118606690	118901003	294314	1	104099	4895	Itga9
chr9	120222001	120222401	401	*	5.47257522820443	4.63534123465038	5.35366415904862	5.54673128762137	-0.29001184032299	0.0333744681680792	1	0.0246326451931613	0.517626189373095	0.920757209215881	-0.658592700269979	0.00217024730955358	0.0273287672196513	Intron (ENSMUST00000216004.1/17433, intron 1 of 2)	9	120149707	120279171	129465	1	17433	72294	Mobp
chr9	120454357	120454757	401	*	5.23143775644224	4.32661723482821	4.87572255747704	5.42764010384307	-0.20356022450615	0.11957738142346	1	0.0847528069580249	0.130679807046658	0.697039210985002	-0.769328694148084	0.000709130311299532	0.0145921455837131	Intron (ENSMUST00000048121.12/245049, intron 12 of 16)	9	120492232	120495330	3099	1	68969	-37475	Eif1b
chr9	121493532	121493932	401	*	6.36418156091848	5.70141130701346	6.3610333281923	6.36627657251464	-0.338560405769073	0.0144231824570411	0.161251179869719	0.00140559441450787	0.963615920105721	0.994776776882721	-0.527477272282397	0.00558227148266097	0.0477750158174586	Promoter (1-2kb)	9	121489824	121495694	5871	2	12424	1762	Cck
chr9	121521086	121521486	401	*	5.42766796477208	4.60723319288069	5.12865006678847	5.59733174567951	-0.200929893166727	0.132629955496872	1	0.070981948692398	0.170779566504289	0.737499919950695	-0.698459638900069	0.00146365274557118	0.0215836935448695	Intron (ENSMUST00000215630.1/ENSMUST00000215630.1, intron 1 of 3)	9	121489824	121495694	5871	2	12424	-25392	Cck
chr9	121760553	121760953	401	*	5.33758650783096	4.26944899229693	4.58988354088509	5.68199763932072	-0.118100606976385	0.356333598681072	1	0.408726013167202	0.00284748185445269	0.188056600351796	-0.999016512915571	1.41909764024947e-05	0.00122533963921512	Promoter (<=1kb)	9	121754662	121759943	5282	2	320301	-610	E530011L22Rik
chr9	121797256	121797656	401	*	5.0872959700039	3.96253771667395	4.74902328479445	5.27549618066296	-0.256000896769459	0.0487355902998315	1	0.0770545580504066	0.152379665054183	0.71928752098084	-0.861598691636116	0.000195519170136074	0.00653696196226404	Promoter (4-5kb)	9	121784016	121792507	8492	2	74770	-4749	Hhatl
chr9	121828932	121829332	401	*	5.37586100376985	4.27196217299656	4.93204453702825	5.61041367142929	-0.225815259252664	0.0869170946156108	1	0.140358894213527	0.0518557283773853	0.545436756434428	-0.907486290907169	5.77459611945566e-05	0.00304085923932144	Intron (ENSMUST00000152043.2/ENSMUST00000152043.2, intron 1 of 1)	9	121797627	121839461	41835	2	100502861	10129	Ccdc13
chr9	122630168	122630568	401	*	5.47701386989594	4.77133041382524	5.20295423207898	5.63449814345791	-0.171479697340499	0.202500930460482	1	0.0670824579018895	0.183595533861674	0.747169542840442	-0.620326079109853	0.00381672447776973	0.0382230527123948	Intron (ENSMUST00000181682.8/319626, intron 2 of 3)	9	122682876	122682974	99	1	387156	-52308	Mir138-1
chr9	122902924	122903324	401	*	5.53123747539027	4.9114263225472	5.26383458886906	5.6854198587617	-0.160588088741821	0.234433363966755	1	0.0699538624449415	0.1716305519543	0.737824818455715	-0.600905686950288	0.00447508057710372	0.0422006287135079	Promoter (<=1kb)	9	122903246	122914154	10909	1	666257	0	Zfp660
chr9	123951428	123951828	401	*	5.31764860233115	4.65955073488113	4.97348602963112	5.50856673030241	-0.129919970390415	0.326327943145674	1	0.0933390394578502	0.111059932862349	0.67684772313696	-0.63062947662953	0.00415606113078385	0.0403005560481023	Distal Intergenic	9	123962124	123968692	6569	2	12768	16864	Ccr1
chrX	133688761	133689161	401	*	4.79507076174778	3.70795491887332	4.26873467581863	5.06265385722256	-0.134071405445326	0.264030685516637	1	0.110007979379092	0.0771461464306038	0.610244500517313	-0.765401067349163	0.00143736752982962	0.0214197007553736	Promoter (<=1kb)	20	133582860	133688987	106128	2	279653	0	Pcdh19
chrX	137121557	137121957	401	*	5.30899833411819	4.2830654071796	4.91588098001863	5.52189348454425	-0.180090887102732	0.157874978205218	1	0.0900738344177365	0.11717850411086	0.681931994935919	-0.767055163630113	0.000984813223577117	0.0175989829956805	Promoter (<=1kb)	20	137115397	137122083	6687	2	13984	126	Esx1
chrX	153139711	153140111	401	*	5.19392865416047	4.09342556032803	4.86281792072947	5.37880200061856	-0.219933205013543	0.0794660354954766	1	0.062457467723361	0.20908662805085	0.773439275199928	-0.785587796920113	0.000917535101653027	0.0168314068972065	Promoter (<=1kb)	20	153139981	153171943	31963	1	245670	0	Rragb
chrX	159415914	159416314	401	*	5.33005508502023	4.54868827226256	5.0740391273372	5.47853610892394	-0.180069796507747	0.173387935291807	1	0.0522376848619885	0.261579973014461	0.815832034332462	-0.613494813239995	0.0058592425591918	0.0491157850349115	Promoter (1-2kb)	20	159414572	159498757	84186	1	78283	1342	Map7d2
chrX	163910059	163910459	401	*	5.21115757439961	4.0682995640948	4.95819474272547	5.35809839102545	-0.272154221344532	0.0365098605319351	1	0.0522964406804144	0.264003870962875	0.817829264337894	-0.81558801562517	0.000427848315581121	0.0107642499244487	Promoter (1-2kb)	20	163909017	163933666	24650	1	108012	1042	Ap1s2
chr10	78124641	78125041	401	*	4.99429298092886	4.03056622328818	4.72353892773435	5.15014046309989	-0.219703059982939	0.086703316089425	1	0.053360830460413	0.258382629293871	0.813619801592799	-0.727846665558612	0.00174773201044483	0.0240009725739906	Intron (ENSMUST00000218616.1/ENSMUST00000218616.1, intron 2 of 3)	10	78162066	78169782	7717	2	28295	44741	Gatd3a
chr10	78154361	78154761	401	*	5.21186788374012	4.30939776155641	5.03581584199296	5.31833070712751	-0.251695166763306	0.0555644907083122	1	0.0367865867916194	0.387397493818508	0.881355012243802	-0.698123121984338	0.00217765486049984	0.0273590373992276	Distal Intergenic	10	78162066	78169782	7717	2	28295	15021	Gatd3a
chr10	78752392	78752792	401	*	6.03313609729015	5.33720252678966	5.95940188490755	6.08027852929954	-0.291746517237966	0.0342040477852246	0.219266774219502	0.0143536967431588	0.680262008110072	0.95686920242435	-0.575783729156259	0.00497014734615986	0.0447228034046529	Promoter (<=1kb)	10	78746926	78753065	6140	2	70976	273	Ccdc105
chr1	40325924	40326324	401	*	6.08869999803874	5.35923039663208	5.63641404569807	6.32676627281749	-0.119674811239501	0.376283912969987	0.602183530919619	0.202933074978355	0.0237011337465577	0.42338746146177	-0.731311542176162	0.000444754331899848	0.0110629143563767	Promoter (1-2kb)	1	40324610	40367562	42953	1	107527	1314	Il1rl2
chr10	79930929	79931329	401	*	4.93001034262415	3.53236106577904	4.22769330338176	5.25993044199401	-0.189236946428498	0.117386057143053	1	0.249871741820021	0.0115909177548928	0.338246749292645	-1.08873592283343	8.51801439661188e-06	0.000876668549772192	Promoter (3-4kb)	10	79927043	79955018	27976	1	13496	3886	Arid3a
chr10	79940090	79940490	401	*	5.68013459524527	4.37232001654291	5.20056612845958	5.92932334087639	-0.323336003593049	0.0165172491935739	1	0.200115020926843	0.0242657196539406	0.424307831951528	-1.13218520175667	3.99974298828543e-07	9.52950814377644e-05	Intron (ENSMUST00000019708.11/13496, intron 3 of 8)	10	79927043	79955018	27976	1	13496	13047	Arid3a
chr10	79988618	79989018	401	*	5.52796494888459	4.77236666924375	5.03849257151969	5.78111876486814	-0.105943407219724	0.421656750231465	1	0.17333226066492	0.0330429601147919	0.461173241139106	-0.723113901254783	0.00105918761533847	0.0182962883905627	Promoter (<=1kb)	10	79988584	79996062	7479	1	12798	34	Cnn2
chr10	80019786	80020186	401	*	5.73847312810465	5.01817152875631	5.41541344940156	5.91957757681816	-0.156608321976359	0.24537296696289	0.494996349809656	0.0911718853863529	0.114442055785248	0.678830419503909	-0.648247593803112	0.00229668996448567	0.028314865366399	Promoter (3-4kb)	10	80016653	80031472	14820	1	70719	3133	Arhgap45
chr10	80179950	80180350	401	*	5.55965828189824	4.5896577037112	5.3704911299019	5.67325929137514	-0.316908704583574	0.0199500630851713	1	0.0433271444059081	0.315868131068405	0.849476540132556	-0.797084447777138	0.000246486351320044	0.00758050948266544	Promoter (<=1kb)	10	80179482	80190010	10529	1	13637	468	Efna2
chr10	80190604	80191004	401	*	6.07674410389646	5.29432068857066	5.96747082756707	6.14524989667551	-0.325924705198616	0.0185989252501744	0.17562160835891	0.0220192668654522	0.53461229735145	0.925543836559283	-0.659632160957072	0.00098250803423953	0.0175984960207347	Distal Intergenic	10	80179482	80190010	10529	1	13637	11122	Efna2
chr10	80299084	80299484	401	*	6.39204753030905	5.39699605189046	6.25989789209644	6.47386812049873	-0.415148316664393	0.00296587020558481	0.0942804727720517	0.0273536725828138	0.456755304415423	0.903432512813849	-0.825014457830917	4.02210183206643e-05	0.0024397872309544	Promoter (3-4kb)	10	80295977	80318263	22287	1	23805	3107	Apc2
chr10	80312360	80312760	401	*	6.18951720185856	5.31568146746687	6.03274292217179	6.28530348060451	-0.339814451820801	0.014264154042266	0.161084083022762	0.0372505803586622	0.347727850888267	0.862732927015808	-0.750951629449917	0.000176931420550295	0.00623446794363406	Exon (ENSMUST00000105359.7/23805, exon 15 of 15)	10	80318254	80320537	2284	2	66374	7777	2310011J03Rik
chr1	40380926	40381326	401	*	5.44196017689189	4.80053801875223	5.10032252227535	5.63171515453919	-0.115777429885898	0.387301851166137	1	0.0982969295019271	0.101215823596643	0.659007127569746	-0.597531315780697	0.00523971707663608	0.0460717675368957	Distal Intergenic	1	40429570	40465415	35846	1	17082	-48244	Il1rl1
chr10	80471686	80472086	401	*	6.06661266248429	5.33306997037719	6.02887902217257	6.09123105207778	-0.320027221264903	0.0204395688798472	0.183786443047189	0.0054177046935897	0.873135791816174	0.986687576985017	-0.568145613864416	0.00592359369484176	0.0494049199981003	Distal Intergenic	10	80494835	80517276	22442	1	246086	-22749	Onecut3
chr10	80808748	80809148	401	*	6.06844693076408	5.15957599731712	5.7175669712105	6.26244512036737	-0.25264794586284	0.0660978483329571	0.288436356113372	0.144709396600458	0.048492380736058	0.529150003087915	-0.84558506069619	2.4742711284699e-05	0.00181479431236479	Promoter (3-4kb)	10	80805243	80807648	2406	1	11705	3505	Amh
chr10	81342993	81343393	401	*	6.02934484056772	5.32039553180637	5.7492614160393	6.18979748014196	-0.210303760000884	0.124379102129097	0.363341828922412	0.0868841623280016	0.120086983982733	0.684412756117383	-0.695560364262377	0.000596586627872543	0.0132854736105625	Promoter (<=1kb)	10	81335265	81343266	8002	2	209047	0	Gipc3
chr10	84755823	84756223	401	*	6.54147301248812	5.81078118297598	6.36576997928627	6.64774450692797	-0.295119141888535	0.0320573984375252	0.214403284340908	0.0467660108729557	0.258071317107444	0.813619801592799	-0.680119775391725	0.000277338219737875	0.00816491025643856	Promoter (<=1kb)	10	84756062	84906538	150477	1	71137	0	Rfx4
chr10	85388580	85388980	401	*	5.95638249466508	5.17565345513935	5.83133031782198	6.03410778890931	-0.266286209599082	0.0494570669023771	0.257416204827084	0.024611282134274	0.524671226386765	0.922238832932552	-0.625575497182039	0.00389816876170327	0.0387904501171688	Promoter (1-2kb)	10	85386814	85660292	273479	1	74007	1766	Btbd11
chr10	85656218	85656618	401	*	5.10843505240493	4.42326463046266	4.52742448146538	5.3965019160019	-0.0260296574818368	0.837363371810333	1	0.197829124817707	0.0226730553616153	0.419812424883841	-0.640501752278503	0.00517745833486604	0.0458300083133285	Intron (ENSMUST00000105307.7/74007, intron 16 of 16)	10	85829494	85889096	59603	1	103136	-172876	Pwp1
chr10	86300553	86300953	401	*	6.03987009882362	5.18671210529742	5.97529132445348	6.08137059619822	-0.373714665263498	0.00707854189509418	0.128889411053995	0.0113085000563768	0.742181000790092	0.96461521403906	-0.693831876368153	0.000821795012482385	0.0158546306066724	Promoter (<=1kb)	10	86300372	86349506	49135	1	21859	181	Timp3
chr1	40681092	40681492	401	*	5.33324873338348	3.75740783852856	5.2690668634843	5.37450333080726	-0.525776827133414	0.000106596734414797	1	0.0097477592509692	0.795882720678827	0.977215159278793	-1.07790532206688	7.01357553029005e-06	0.000803515583896755	Promoter (<=1kb)	1	40680574	40769273	88700	1	226999	518	Slc9a2
chr10	88325566	88325966	401	*	5.21346826599028	4.46165162368982	4.8697228088442	5.40419444690403	-0.145616608333584	0.267378025108338	1	0.0894556786817941	0.119432456569664	0.683707572266007	-0.661743088402419	0.00306597869617349	0.0337958354051454	Intron (ENSMUST00000156097.1/71712, intron 5 of 6)	10	88322804	88379080	56277	2	71712	53114	Dram1
chr10	91240284	91240684	401	*	5.06814799381634	4.38997992307521	4.35366415904862	5.4020120019359	0.0155185213413615	0.904035697191084	1	0.364679266495607	0.0042157241377287	0.22074045790473	-0.697145485563154	0.00182250213688516	0.0247117678755499	Distal Intergenic	10	91208258	91220642	12385	2	102633753	-19642	4930534H03Rik
chr10	93303383	93303783	401	*	5.42783434617265	4.53226657691547	5.10580955343189	5.6084520944441	-0.197445615513592	0.134828281309372	1	0.0781094867534944	0.148777756911218	0.715110253152916	-0.72906117031781	0.00114010115832679	0.019094626358965	Intron (ENSMUST00000008542.11/13713, intron 1 of 4)	10	93247414	93311135	63722	2	13713	7352	Elk3
chr10	93310070	93310470	401	*	5.7845337733824	4.80746564059879	5.26873467581863	6.04804464653541	-0.177606799135224	0.188214823890357	0.436745896864713	0.259344200278052	0.0127608224919236	0.354417506710379	-0.897165549504524	2.42323675081634e-05	0.00179473808042671	Promoter (<=1kb)	10	93247414	93311135	63722	2	13713	665	Elk3
chr10	93490377	93490777	401	*	4.66788688259515	2.71295310413568	3.65775113874238	5.08544723033779	-0.176671096272067	0.106555525511347	1	0.348005354983445	0.00358802776601362	0.207229080233721	-1.31232222260026	1.34784568748022e-06	0.000258773286115741	Promoter (1-2kb)	10	93488768	93519304	30537	1	15109	1609	Hal
chr10	93554514	93554914	401	*	5.2418678768776	4.643477751838	4.79960008442321	5.475774905672	-0.0714534821822229	0.586955875702581	1	0.140093187408049	0.0519853357034911	0.545652873427036	-0.612437190587077	0.00538223651824056	0.0467024512546104	5' UTR	10	93540632	93584327	43696	1	237465	13882	Ccdc38
chr10	93563467	93563867	401	*	5.26505313459971	4.35992362676235	4.91254137315252	5.4597963885315	-0.166917468369249	0.195338622795528	1	0.0789299535058704	0.146653436801966	0.71470979417114	-0.699214087995057	0.00233996771420422	0.0285642757370726	Intron (ENSMUST00000092215.5/237465, intron 7 of 15)	10	93540632	93584327	43696	1	237465	22835	Ccdc38
chr10	93595161	93595561	401	*	5.07206607161256	3.98639839189997	4.46097586657241	5.37095756509585	-0.136570870578554	0.283095249821835	1	0.229214136786047	0.0160574611605532	0.383360216533749	-0.892091944769424	0.000116444767732713	0.00487859169897117	Intron (ENSMUST00000181835.1/74454, intron 1 of 3)	10	93583029	93589706	6678	2	69878	-5455	Snrpf
chr10	93642046	93642446	401	*	6.08961809269309	4.94157903511007	5.79439705475359	6.25744916458263	-0.402901031527338	0.00377023882077575	0.100360166705412	0.0949618456482244	0.103981245152163	0.664538826331612	-1.03373147271776	7.13013393401369e-07	0.000153259128853392	Promoter (1-2kb)	10	93640681	93747207	106527	1	57764	1365	Ntn4
chr10	93650808	93651208	401	*	5.09624508641921	4.15366003683179	4.68099138350325	5.31873015653969	-0.16994095483697	0.187647109543408	1	0.105240091264768	0.0894019627506801	0.639568396721439	-0.764994643994904	0.000856525175006261	0.0161312241292846	Intron (ENSMUST00000020204.4/57764, intron 2 of 9)	10	93640681	93747207	106527	1	57764	10127	Ntn4
chr10	94423419	94423819	401	*	5.34401616368769	4.38510807305564	4.70870176839066	5.65140543846335	-0.107189433445065	0.412019103443589	1	0.334580376499229	0.0057819210062326	0.259857927041477	-0.891127398649101	6.58213967031552e-05	0.00332258960723469	Intron (ENSMUST00000147869.1/319880, intron 1 of 1)	10	94311949	94590956	279008	1	319880	111470	Tmcc3
chr10	94435323	94435723	401	*	5.21463020869465	4.4740195373796	4.51426525839359	5.54391341911981	-0.000383136873828524	0.997644763177857	1	0.394197717704221	0.00329293259859996	0.201061863156012	-0.739939766016121	0.000853097642437279	0.0161127085761196	Intron (ENSMUST00000132743.2/319880, intron 2 of 2)	10	94311949	94590956	279008	1	319880	123374	Tmcc3
chr10	94448012	94448412	401	*	5.14014490587789	4.27182064026577	4.83178013664901	5.31429001745154	-0.203120328634352	0.120830981064207	1	0.0730685655462863	0.16520120429503	0.732229792758783	-0.735341053422737	0.00118021833073158	0.0194977589726124	Intron (ENSMUST00000132743.2/319880, intron 2 of 2)	10	94311949	94590956	279008	1	319880	136063	Tmcc3
chr10	94468131	94468531	401	*	5.20905441159688	4.4338481722633	4.46612052136562	5.55197093645912	0.00665402439868493	0.958048404935578	1	0.342817359337113	0.00491148287425346	0.240734061883636	-0.716174123639551	0.0017671630506637	0.0241671157170641	Intron (ENSMUST00000132743.2/319880, intron 2 of 2)	10	94586137	94586199	63	2	102466817	117668	Mir7211
chr10	94472461	94472861	401	*	5.48089051269001	4.68958575683827	5.05939837103069	5.70604039348848	-0.13257311379045	0.318636642533299	1	0.138030255641658	0.0539330802980853	0.549472778410426	-0.710769177263082	0.00113338896545049	0.0190422827457804	Intron (ENSMUST00000132743.2/319880, intron 2 of 2)	10	94586137	94586199	63	2	102466817	113338	Mir7211
chr10	94943529	94943929	401	*	6.34223185260391	5.76844283769947	5.88575914175197	6.58202428348943	-0.055492557149357	0.681101628883229	0.817907219217454	0.193723786783828	0.0263701477749285	0.431678042314837	-0.611423427961182	0.00320440756241612	0.0346079516913047	Promoter (<=1kb)	10	94790866	94944835	153970	2	54712	906	Plxnc1
chr10	95059143	95059543	401	*	5.52965775840605	4.63542801524923	5.51177964727071	5.54145459105288	-0.343086388628554	0.0119729895043998	1	0.0030278469219319	0.931812642381348	0.992661705733037	-0.627441246843594	0.00403298412954792	0.0395428576428054	Distal Intergenic	10	95120582	95145825	25244	2	628062	86282	Gm29684
chr10	110454576	110454976	401	*	6.3162317831662	5.7862255577917	5.79053230495396	6.58357001752229	-0.00636956682025336	0.962299523940606	0.978420065863207	0.272006929089829	0.011176599263616	0.334343256220831	-0.603653596454324	0.0036915255502923	0.0375128046027905	Promoter (1-2kb)	10	109681259	110456204	774946	2	260315	1228	Nav3
chr10	114801590	114801990	401	*	5.20565901748209	2.7848796836227	5.06164828602308	5.29425318403289	-0.817352486936328	2.92402099065145e-06	1	0.0206232261841354	0.606582060696344	0.940528813898741	-1.72527981484144	3.75058159162758e-08	1.42630290335453e-05	Promoter (<=1kb)	10	114801726	114816831	15106	1	102633245	0	Gm15723
chr10	116331505	116331905	401	*	5.20215553732665	4.16841019269949	4.86627449572174	5.38924747205939	-0.224937259299562	0.0855498914528326	1	0.0851417534571033	0.129692934527997	0.697039210985002	-0.811696673202666	0.000371037534392041	0.00990184513171741	Intron (ENSMUST00000218553.1/19263, intron 11 of 33)	10	116275523	116389535	114013	1	19263	55982	Ptprb
chr10	118128885	118129285	401	*	5.72021072201711	4.81255825537218	5.85217652577083	5.62501125113009	-0.44058701778417	0.00149750733053668	0.0737034425011324	-0.0271595372892498	0.482990948049025	0.911474526246925	-0.59511316553175	0.00596429282577613	0.0495482646010067	Distal Intergenic	10	118141811	118168997	27187	1	17245	-12526	Mdm1
chr10	119455112	119455512	401	*	5.71608661353403	4.90347101836437	5.64397671556678	5.76223229640841	-0.302555184941614	0.0268268098586244	0.202110427549588	0.0143686997323985	0.690870362773445	0.958108317712093	-0.620054979890516	0.00380993174917313	0.0381862140597561	Promoter (1-2kb)	10	119453830	120087261	633432	1	74053	1282	Grip1
chr10	120465811	120466211	401	*	5.29621642188501	4.3974479857658	5.21384840700199	5.34862667912979	-0.282504392415323	0.0335115798757575	1	0.0157961923969468	0.677505455790763	0.956522731782891	-0.634746140773824	0.00496426238127533	0.0447228034046529	Intron (ENSMUST00000072777.13/15364, intron 2 of 4)	10	120361275	120476469	115195	2	15364	10258	Hmga2
chr10	120675628	120676028	401	*	5.16034168427049	4.20691308862613	5.04155328199694	5.23442620412122	-0.28610591447419	0.0292805648329059	1	0.0203644652362129	0.602571601548875	0.940528813898741	-0.683759628981355	0.00291779839441437	0.032635443014448	Intron (ENSMUST00000219150.1/ENSMUST00000219150.1, intron 1 of 2)	10	120765732	120778886	13155	1	70874	-89704	4921513I03Rik
chr10	121255418	121255818	401	*	5.53056010290331	4.5697322528225	5.41098779287549	5.60510163348015	-0.323051274285512	0.0172032109060424	1	0.0250577070971407	0.518177405652233	0.921219703910692	-0.735466083564224	0.000838757674081333	0.0159638431231553	Distal Intergenic	10	121199141	121202649	3509	2	74647	-52769	4930432O09Rik
chr10	121310924	121311324	401	*	4.86571709175617	2.48128767707594	3.92211470156195	5.26630384446446	-0.292222933367505	0.00770364244324626	1	0.341149364927415	0.00404894774072923	0.218168778127849	-2.15222615444623	1.42773183059276e-08	6.72223736904093e-06	5' UTR	10	121263820	121351278	87459	2	74694	39954	Tbc1d30
chr10	121533153	121533553	401	*	4.89421728963056	3.67841060865694	4.84540971867027	4.92586182269059	-0.340750343106609	0.00789642971601254	1	0.0067682867563214	0.859041957307137	0.985178115878428	-0.736962487884466	0.00186662048679002	0.0249823604156344	Distal Intergenic	10	121546455	121586787	40333	2	56480	53234	Tbk1
[truncated: 1,123 more rows]

## Sheet: Tumour-specific Regions
seqnames	start	end	width	strand	Conc	Conc_RD	Conc_FL	Conc_HCC	FoldChange_FLvsRD	p.value_FLvsRD	FDR_FLvsRD	FoldChange_HCCvsFL	p.value_HCCvsFL	FDR_HCCvsFL	FoldChange_HCCvsRD	p.value_HCCvsRD	FDR_HCCvsRD	annotation	geneChr	geneStart	geneEnd	geneLength	geneStrand	geneId	distanceToTSS	geneName
[truncated: 83 more rows]

[truncated: 6 more sheets: Fatty liver-specific Regions, GO Early Regions, GO Gradual Regions, KEGG Gradual Regions, GO Tumour-specific Regions, GO Fatty liver-specific Regions]
