# Supplementary material for: Diet-induced rewiring of the Wnt gene regulatory network connects aberrant splicing to fatty liver and liver cancer in DIAMOND mice
Source: Sci Rep. 2023 Oct 31;13:18666. doi: 10.1038/s41598-023-45614-1 (PMC10618177; doi:10.1038/s41598-023-45614-1)
Supplement: Supplementary file 6 — Supplementary Table S5. [file 41598_2023_45614_MOESM6_ESM.xlsx]

## Sheet: Early Wnt Regions
seqnames	start	end	width	strand	Conc	Conc_RD	Conc_FL	Conc_HCC	FoldChange_FLvsRD	p.value_FLvsRD	FDR_FLvsRD	FoldChange_HCCvsFL	p.value_HCCvsFL	FDR_HCCvsFL	FoldChange_HCCvsRD	p.value_HCCvsRD	FDR_HCCvsRD	annotation	geneChr	geneStart	geneEnd	geneLength	geneStrand	geneId	distanceToTSS	geneName
chr13	118828304	118828704	401	*	3.78754	5.87312	4.18332	3.44667	1.04996	3.85586e-05	0.0188876	-0.288986	0.15615	0.412122	1.99187	2.39312e-09	3.14657e-07	Distal Intergenic	13	118669791	118792115	122325	1	14165	158513	Fgf10

## Sheet: Gradual Wnt Regions
seqnames	start	end	width	strand	Conc	Conc_RD	Conc_FL	Conc_HCC	FoldChange_FLvsRD	p.value_FLvsRD	FDR_FLvsRD	FoldChange_HCCvsFL	p.value_HCCvsFL	FDR_HCCvsFL	FoldChange_HCCvsRD	p.value_HCCvsRD	FDR_HCCvsRD	annotation	geneChr	geneStart	geneEnd	geneLength	geneStrand	geneId	distanceToTSS	geneName
chr12	73698687	73699087	401	*	5.55646	4.52646	5.03483	5.82223	-0.0325111	0.215364	0.899101	0.439016	0.0396574	0.190714	-0.96143	0.000211296	0.00390574	Intron (ENSMUST00000221153.1/18755	intron 7 of 14)	12	73584796	73778185	193390	1	18755	113891	Prkch
chr13	56678452	56678852	401	*	6.90065	5.91688	6.77118	6.98092	-0.149467	0.0250952	0.465772	0.0994192	0.573233	0.80382	-0.742419	0.0017984	0.0207518	Distal Intergenic	13	56703010	56742377	39368	1	17129	-24158	Smad5
chr15	5979799	5980199	401	*	5.74765	4.35206	4.34963	6.24712	-0.000117112	0.995807	0.999919	0.582909	0.00941775	0.0834454	-0.891202	0.00323672	0.03193	Distal Intergenic	15	6299788	6440712	140925	1	13132	-319589	Dab2
chr15	16566065	16566465	401	*	5.82461	4.53095	5.38513	6.05734	-0.114739	0.0389039	0.55017	0.351017	0.0878995	0.299905	-1.1912	2.77569e-05	0.000767484	Distal Intergenic	15	16728756	16857094	128339	1	12565	-162291	Cdh9
chr15	39018518	39018918	401	*	5.78421	4.47322	5.15418	6.08976	-0.0881539	0.0565539	0.629884	0.595238	0.00719288	0.0714199	-1.39646	2.96534e-07	1.81956e-05	Intron (ENSMUST00000179165.8/14368	intron 2 of 6)	15	39006034	39038188	32155	1	14368	12484	Fzd6
chr15	98789164	98789564	401	*	5.20799	4.40077	4.73981	5.45257	-0.0146119	0.467799	0.999919	0.385862	0.0658168	0.254863	-0.685429	0.00364573	0.0347366	Promoter (<=1kb)	15	98789857	98793837	3981	1	22408	-293	Wnt1
chr17	4928056	4928456	401	*	5.75552	4.74318	5.5487	5.87858	-0.220462	0.0123702	0.361443	0.181804	0.291762	0.575643	-0.913592	8.2006e-05	0.00183655	Distal Intergenic	17	4994332	5347656	353325	1	239985	-65876	Arid1b
chr17	4985639	4986039	401	*	5.5453	4.84535	5.08605	5.78623	-0.0135864	0.448593	0.999919	0.428097	0.0378154	0.185505	-0.713856	0.00128178	0.0161033	Distal Intergenic	17	4994332	5347656	353325	1	239985	-8293	Arid1b
chr17	5092190	5092590	401	*	5.64996	4.73208	5.37962	5.8056	-0.0836818	0.0578562	0.634251	0.247668	0.177721	0.442015	-0.83431	0.000297357	0.0051073	Intron (ENSMUST00000124362.1/239985	intron 2 of 2)	17	4994332	5347656	353325	1	239985	97858	Arid1b
chr18	35065656	35066056	401	*	6.03785	5.22186	5.80497	6.17454	-0.0814394	0.0560118	0.627717	0.214269	0.216614	0.490857	-0.747068	0.000445776	0.00701063	Intron (ENSMUST00000237091.1/ENSMUST00000237091.1	intron 3 of 3)	18	35118859	35254779	135921	1	12385	-52803	Ctnna1
chr18	53920196	53920596	401	*	6.32567	5.71522	6.08202	6.46789	-0.0271946	0.218197	0.901526	0.222911	0.208241	0.481046	-0.555898	0.00523816	0.0451942	Intron (ENSMUST00000069597.7/70425	intron 6 of 12)	18	53862122	53955548	93427	1	70425	58074	Csnk1g3
chr18	80662625	80663025	401	*	5.8427	4.65089	5.23686	6.13973	-0.0554394	0.106996	0.761481	0.572834	0.00933626	0.0830503	-1.25428	2.36734e-06	9.8404e-05	Intron (ENSMUST00000167977.7/18018	intron 6 of 9)	18	80606205	80713071	106867	2	18018	50046	Nfatc1
chr18	80669775	80670175	401	*	5.96075	5.21597	5.31831	6.2706	-0.00561548	0.734491	0.999919	0.589236	0.00842584	0.0782823	-0.803263	0.000715093	0.0101966	Intron (ENSMUST00000167977.7/18018	intron 3 of 9)	18	80606205	80713071	106867	2	18018	42896	Nfatc1
chr2	114058227	114058627	401	*	6.05888	5.00091	6.03877	6.07213	-0.589788	0.00108716	0.119646	0.0132114	0.933936	0.976431	-0.856069	0.00022199	0.00405243	Promoter (4-5kb)	2	114047282	114053548	6267	2	11464	-4679	Actc1
chr2	119511847	119512247	401	*	5.929	5.04507	5.40661	6.19506	-0.0190694	0.370978	0.994182	0.433672	0.0424394	0.198395	-0.817248	0.00099107	0.0131731	Distal Intergenic	2	119373042	119477687	104646	2	68142	-34160	Ino80
chr3	97337760	97338160	401	*	5.92362	4.15373	5.57214	6.1179	-0.811499	0.000270677	0.0585991	0.292308	0.135275	0.380826	-1.68185	2.01526e-08	1.96661e-06	Distal Intergenic	3	97203662	97297917	94256	2	77578	-39843	Bcl9
chr4	71839298	71839698	401	*	6.14926	5.15528	5.79879	6.34306	-0.0877984	0.0526585	0.612722	0.342213	0.075795	0.27599	-0.964067	3.36713e-05	0.000900135	Distal Intergenic	4	72117142	72200919	83778	2	21885	361221	Tle1
chr5	33258078	33258478	401	*	5.57802	4.54167	5.20022	5.78416	-0.0516416	0.127725	0.800128	0.268723	0.177195	0.441259	-0.840008	0.00134689	0.0166863	Intron (ENSMUST00000079746.9/13016	intron 4 of 8)	5	33247723	33274994	27272	2	13016	16516	Ctbp1
chr6	22270068	22270468	401	*	6.85475	5.70963	6.23172	7.15786	-0.0393236	0.164468	0.85073	0.572306	0.00993598	0.0861578	-1.1768	8.69239e-06	0.000289731	Distal Intergenic	6	22288227	22298522	10296	1	93735	-17759	Wnt16
chr6	22280208	22280608	401	*	6.75237	6.03759	6.45031	6.9235	-0.0345666	0.161482	0.84674	0.291215	0.111535	0.342579	-0.693332	0.000799342	0.0111187	Distal Intergenic	6	22288227	22298522	10296	1	93735	-7619	Wnt16
chr6	22288363	22288763	401	*	5.14303	4.40727	4.38787	5.48977	0.000745483	0.967617	0.999919	0.597381	0.00998122	0.0864611	-0.713693	0.00339257	0.0330229	Promoter (<=1kb)	6	22288227	22298522	10296	1	93735	136	Wnt16
chr7	98835967	98836367	401	*	5.38015	4.43113	4.79775	5.66872	-0.0194234	0.352889	0.98815	0.544413	0.0132475	0.101862	-0.96761	0.000110344	0.00234008	Promoter (<=1kb)	7	98835112	98855195	20084	1	22411	855	Wnt11
chr7	112127828	112128228	401	*	5.68341	4.90058	5.24256	5.91673	-0.0220237	0.285832	0.952445	0.43108	0.03412	0.175298	-0.806966	0.000313991	0.00533251	Intron (ENSMUST00000033036.6/50781	intron 4 of 7)	7	112116017	112159057	43041	2	50781	30829	Dkk3
chr8	44690968	44691368	401	*	5.46418	4.73293	4.83345	5.76998	-0.00347334	0.835728	0.999919	0.567534	0.0112605	0.0928723	-0.736228	0.00165946	0.0195136	Distal Intergenic	8	44935447	45052257	116811	1	14107	-244079	Fat1
chr8	44766022	44766422	401	*	5.96061	4.32661	5.34577	6.26083	-0.0400245	0.179199	0.869673	0.238521	0.206726	0.478988	-0.868606	0.00368517	0.0350049	Distal Intergenic	8	44935447	45052257	116811	1	14107	-169025	Fat1
chr8	44812458	44812858	401	*	5.21642	3.44824	4.55421	5.53303	-0.200457	0.0143438	0.384187	0.545396	0.0155684	0.111509	-1.71579	1.0386e-07	7.59772e-06	Distal Intergenic	8	44935447	45052257	116811	1	14107	-122589	Fat1
chr8	44936080	44936480	401	*	5.73544	4.77896	5.23418	5.99326	-0.025333	0.278477	0.947174	0.436109	0.0402463	0.192422	-0.885882	0.000417063	0.00665576	Promoter (<=1kb)	8	44935447	45052257	116811	1	14107	633	Fat1
chr8	88493748	88494148	401	*	4.43598	3.1718	3.27889	4.88775	-0.00352562	0.870345	0.999919	0.705454	0.00407578	0.0510637	-1.12802	0.000415199	0.00663841	Distal Intergenic	8	88521354	88594884	73531	1	93960	-27206	Nkd1
chr8	88521404	88521804	401	*	6.40744	5.6278	6.1584	6.55239	-0.0566481	0.0901599	0.72736	0.234215	0.184383	0.451484	-0.709167	0.000727047	0.0103229	Promoter (<=1kb)	8	88521354	88594884	73531	1	93960	50	Nkd1
chr8	123652830	123653230	401	*	5.56698	4.73241	5.43146	5.65074	-0.108608	0.0399694	0.555193	0.112549	0.506185	0.759047	-0.661559	0.00255085	0.0268152	Promoter (<=1kb)	8	123653929	123663884	9956	1	69581	-699	Rhou
chr9	108819776	108820176	401	*	6.29752	5.05698	6.21034	6.35285	-0.513784	0.00179178	0.152972	0.0617735	0.720797	0.884706	-1.00817	0.000118145	0.00247194	Distal Intergenic	9	108826320	108852969	26650	1	107934	-6144	Celsr3
chrX	77448096	77448496	401	*	5.55793	4.62048	4.92045	5.86607	-0.0163224	0.406305	0.999919	0.5973	0.00738901	0.0725287	-0.998028	6.63926e-05	0.00155959	Distal Intergenic	20	77511013	77662983	151971	1	21372	-62517	Tbl1x
chr11	5296575	5296975	401	*	7.01832	6.20035	6.54347	7.26561	-0.0211252	0.289282	0.953348	0.477259	0.0208487	0.131842	-0.851209	0.000152687	0.00303143	Intron (ENSMUST00000109867.7/407821	intron 2 of 8)	11	5191552	5261558	70007	2	84035	-35017	Kremen1
chr11	78665184	78665584	401	*	5.37864	4.69087	4.96482	5.60052	-0.0140204	0.445999	0.999919	0.37291	0.0651817	0.253462	-0.646375	0.00309412	0.0309996	Intron (ENSMUST00000142739.7/18099	intron 1 of 10)	11	78567168	78697373	130206	2	18099	31789	Nlk
chr11	108995345	108995745	401	*	5.23291	4.31076	4.48535	5.57727	-0.00878057	0.63923	0.999919	0.628068	0.00666656	0.0682417	-0.956023	0.000266186	0.00467312	Distal Intergenic	11	108920349	108950783	30435	1	12006	74996	Axin2
chr12	75584180	75584580	401	*	5.94833	6.55635	6.18174	5.7687	0.0297767	0.180173	0.870355	-0.245914	0.166166	0.42631	0.599882	0.00238985	0.0255509	Intron (ENSMUST00000021447.8/26932	intron 2 of 13)	12	75450881	75596245	145365	2	26932	11665	Ppp2r5e
chr14	28639112	28639512	401	*	4.01717	5.44721	4.09363	3.96384	0.387846	0.00323287	0.204874	-0.0664026	0.72184	0.885155	1.1099	0.000222677	0.00406349	Distal Intergenic	14	28504750	28527448	22699	1	22418	134362	Wnt5a
chr14	88464119	88464519	401	*	5.24071	6.29035	5.63534	4.90112	0.0774701	0.0657883	0.660432	-0.413216	0.0494238	0.216634	1.10285	2.67536e-05	0.000744689	Distal Intergenic	14	88464743	88471396	6654	2	219257	6877	Pcdh20
chr15	6209721	6210121	401	*	4.49492	5.80952	4.87907	4.16685	0.278453	0.00809109	0.302216	-0.387422	0.0653256	0.253838	1.3946	9.94783e-07	4.85859e-05	Distal Intergenic	15	6299788	6440712	140925	1	13132	-89667	Dab2
chr15	6238143	6238543	401	*	5.71127	6.20513	6.03615	5.44528	0.00810327	0.575548	0.999919	-0.382579	0.0537266	0.227387	0.558343	0.00553533	0.0469634	Distal Intergenic	15	6299788	6440712	140925	1	13132	-61245	Dab2
chr1	103761589	103761989	401	*	4.47276	5.62349	4.82284	4.18101	0.131498	0.0306887	0.503722	-0.319547	0.116401	0.350988	1.12138	4.22582e-05	0.00109229	Distal Intergenic	1	104768529	104995481	226953	1	23836	-1006540	Cdh20
chr1	120654754	120655154	401	*	4.36258	5.3806	4.71158	4.07196	0.0644781	0.090396	0.727543	-0.31297	0.126149	0.366746	0.961689	0.000394877	0.00639961	Intron (ENSMUST00000185443.1/ENSMUST00000185443.1	intron 1 of 3)	1	120602418	120607992	5575	1	13798	52336	En1
chr16	87624856	87625256	401	*	5.39347	6.14652	5.88832	4.93392	0.0144919	0.397749	0.999919	-0.622855	0.00495885	0.05726	0.978405	5.42448e-05	0.00133446	Distal Intergenic	16	87553330	87595336	42007	1	224419	71526	Map3k7cl
chr17	28223587	28223987	401	*	6.20984	6.63781	6.62591	5.8461	0.000454348	0.969323	0.999919	-0.56062	0.00626507	0.0656571	0.611458	0.00197121	0.0221974	Exon (ENSMUST00000002327.5/23853	exon 6 of 11)	17	28232700	28301474	68775	1	19015	-8713	Ppard
chr17	28246936	28247336	401	*	6.09151	6.78972	6.31561	5.92009	0.0411496	0.141259	0.82233	-0.214035	0.239798	0.517627	0.628341	0.00316446	0.0314889	Intron (ENSMUST00000002320.15/19015	intron 2 of 7)	17	28232700	28301474	68775	1	19015	14236	Ppard
chr18	34140492	34140892	401	*	4.17221	5.2983	4.64656	3.73874	0.0555633	0.113449	0.77481	-0.426077	0.0502738	0.219053	1.15457	0.000113379	0.00239227	Distal Intergenic	18	34220924	34322552	101629	1	11789	-80032	Apc
chr19	14740929	14741329	401	*	4.00451	5.16205	4.29289	3.77425	0.0834285	0.0645037	0.656517	-0.201978	0.301742	0.585872	0.886682	0.00146789	0.0178056	Distal Intergenic	19	14448150	14598051	149902	2	21888	-142878	Tle4
chr19	16435944	16436344	401	*	6.59768	7.21133	6.84936	6.40163	0.0296246	0.173351	0.861434	-0.284952	0.110375	0.340859	0.644826	0.000971209	0.0129736	Promoter (<=1kb)	19	16435762	16610820	175059	1	14675	182	Gna14
chr19	16449191	16449591	401	*	6.01485	6.92681	6.38496	5.70196	0.0545399	0.102086	0.752943	-0.41987	0.0431459	0.200483	1.00296	4.91558e-05	0.00123418	Intron (ENSMUST00000025602.3/14675	intron 1 of 6)	19	16435762	16610820	175059	1	14675	13429	Gna14
chr19	16479220	16479620	401	*	4.8284	6.12047	5.16141	4.55419	0.442953	0.00268988	0.18876	-0.333311	0.0947943	0.312483	1.33303	2.99176e-07	1.82834e-05	Intron (ENSMUST00000025602.3/14675	intron 1 of 6)	19	16435762	16610820	175059	1	14675	43458	Gna14
chr19	16518209	16518609	401	*	4.34684	5.32442	4.64311	4.10902	0.0570588	0.109327	0.764897	-0.238963	0.226601	0.502637	0.804062	0.00189434	0.021548	Intron (ENSMUST00000025602.3/14675	intron 1 of 6)	19	16435762	16610820	175059	1	14675	82447	Gna14
chr19	55595124	55595524	401	*	6.03494	6.66336	6.36819	5.76048	0.0187031	0.283476	0.951042	-0.410306	0.0351907	0.178215	0.723128	0.00040727	0.00654502	Intron (ENSMUST00000223690.1/53611	intron 8 of 8)	19	55741820	55933654	191835	1	21416	-146296	Tcf7l2
chr19	55720054	55720454	401	*	6.00819	6.70453	6.3271	5.74817	0.0326976	0.152336	0.834299	-0.392475	0.0398118	0.191165	0.788334	0.000107262	0.0022942	Distal Intergenic	19	55741820	55933654	191835	1	21416	-21366	Tcf7l2
chr19	55819358	55819758	401	*	5.27055	6.10543	5.34328	5.21994	0.173406	0.0187187	0.420532	-0.0528341	0.752746	0.900174	0.632694	0.00283639	0.0290491	Intron (ENSMUST00000111662.10/21416	intron 4 of 13)	19	55741820	55933654	191835	1	21416	77538	Tcf7l2
chr19	55915969	55916369	401	*	5.60067	6.39026	5.93625	5.32386	0.0489422	0.10128	0.751353	-0.395524	0.0445028	0.204313	0.882457	5.34895e-05	0.0013237	Intron (ENSMUST00000111662.10/21416	intron 7 of 13)	19	55741820	55933654	191835	1	21416	174149	Tcf7l2
chr1	172027213	172027613	401	*	6.30734	6.67752	6.77157	5.88641	-0.0042521	0.748532	0.999919	-0.611913	0.00417624	0.0517713	0.572415	0.00445056	0.0401169	Promoter (<=1kb)	1	172000960	172028444	27485	2	93840	831	Vangl2
chr3	32616071	32616471	401	*	4.54049	5.01432	5.18332	3.86413	-0.00716456	0.692748	0.999919	-0.690888	0.0041405	0.0515642	0.6806	0.00586068	0.0489098	Promoter (<=1kb)	3	32580332	32616585	36254	2	14696	114	Gnb4
chr3	132168936	132169336	401	*	4.6925	5.57555	5.06903	4.37271	0.0390532	0.162928	0.848606	-0.34901	0.0893269	0.302757	0.85334	0.000639314	0.00932361	Intron (ENSMUST00000029665.6/56811	intron 1 of 3)	3	132085292	132180304	95013	1	56811	83644	Dkk2
chr4	56840665	56841065	401	*	4.76868	5.4769	5.35	4.18916	0.0057132	0.726428	0.999919	-0.673737	0.00417681	0.0517713	0.937976	0.000392886	0.00637137	3' UTR	4	56810935	56865188	54254	2	54366	24123	Ctnnal1
chr4	56856581	56856981	401	*	4.43568	5.11295	4.99665	3.88596	0.00495041	0.773474	0.999919	-0.565099	0.0138175	0.104506	0.777052	0.00238725	0.0255356	Intron (ENSMUST00000045142.14/54366	intron 1 of 18)	4	56810935	56865188	54254	2	54366	8207	Ctnnal1
chr4	72088058	72088458	401	*	4.60902	5.69736	4.3734	4.74712	0.730591	0.000467203	0.0752971	0.171089	0.35969	0.642069	0.668661	0.00292831	0.0297379	Distal Intergenic	4	72117142	72200919	83778	2	21885	112461	Tle1
chr4	105138077	105138477	401	*	5.46866	6.27254	5.91689	5.0672	0.0256381	0.223855	0.906008	-0.561269	0.00890406	0.0807702	0.995072	2.34247e-05	0.000664107	Distal Intergenic	4	105157347	105232764	75418	1	67916	-18870	Plpp3
chr4	133805186	133805586	401	*	5.27546	5.87034	5.79337	4.78557	0.00359237	0.826654	0.999919	-0.57442	0.0115509	0.0943025	0.743957	0.00229804	0.0249033	Distal Intergenic	4	133679008	133756769	77762	2	93760	-48417	Arid1a
chr4	149503007	149503407	401	*	5.0437	5.75166	5.50002	4.63246	0.0128578	0.445702	0.999919	-0.54561	0.0127242	0.0997396	0.860921	0.000326564	0.0054993	Distal Intergenic	4	149518236	149566437	48202	1	67087	-14829	Ctnnbip1
chr4	149511400	149511800	401	*	5.19266	6.18727	5.57454	4.86706	0.0967934	0.0448339	0.577223	-0.417884	0.0426383	0.198952	1.0931	8.89411e-06	0.000294685	Distal Intergenic	4	149518236	149566437	48202	1	67087	-6436	Ctnnbip1
chr4	155317036	155317436	401	*	4.39666	5.75879	4.54132	4.29148	0.550575	0.00143442	0.138292	-0.130957	0.479575	0.739552	1.20915	1.50017e-05	0.000454822	Intron (ENSMUST00000103178.10/18762	intron 1 of 14)	4	155260129	155361361	101233	2	18762	43925	Prkcz
chr4	155514312	155514712	401	*	4.31728	5.22925	4.4815	4.19641	0.0884918	0.0576322	0.634251	-0.110677	0.548667	0.787362	0.650899	0.00537017	0.0460426	Intron (ENSMUST00000165335.7/14688	intron 1 of 11)	4	155491361	155559269	67909	1	14688	22951	Gnb1
chr5	4530443	4530843	401	*	4.99712	5.5042	5.52613	4.49222	-0.000380717	0.978999	0.999919	-0.657032	0.00403474	0.0507405	0.744585	0.00154801	0.0184991	Distal Intergenic	5	4753839	4758035	4197	2	14362	227192	Fzd1
chr6	18030920	18031320	401	*	4.7852	5.5528	5.07415	4.55441	0.0350656	0.193307	0.884102	-0.24998	0.202381	0.473797	0.671821	0.00426518	0.0389234	Promoter (<=1kb)	6	17988940	18030585	41646	2	22413	-335	Wnt2
chr6	22157220	22157620	401	*	5.17347	5.9627	5.56548	4.83678	0.0283828	0.214862	0.899101	-0.423703	0.0415294	0.195905	0.856884	0.000288841	0.00500058	Intron (ENSMUST00000115383.8/214642	intron 15 of 21)	6	22288227	22298522	10296	1	93735	-130607	Wnt16
chr6	72714710	72715110	401	*	4.56246	5.34619	5.12567	4.00952	0.00873923	0.63214	0.999919	-0.5948	0.0105453	0.0893176	0.913278	0.000825223	0.0113962	Intron (ENSMUST00000069536.11/21415	intron 3 of 11)	6	72626378	72789254	162877	2	21415	74144	Tcf7l1
chr6	72742609	72743009	401	*	5.2939	6.11186	5.74222	4.89233	0.0269209	0.212861	0.898363	-0.56427	0.00887072	0.0805542	1.01159	2.09701e-05	0.000603195	Intron (ENSMUST00000069536.11/21415	intron 3 of 11)	6	72626378	72789254	162877	2	21415	46245	Tcf7l1
chr6	72773784	72774184	401	*	5.05532	5.6335	5.53823	4.61105	0.00476245	0.739849	0.999919	-0.596219	0.00720708	0.0714615	0.777871	0.000822504	0.0113712	Intron (ENSMUST00000069536.11/21415	intron 3 of 11)	6	72626378	72789254	162877	2	21415	15070	Tcf7l1
chr6	72803219	72803619	401	*	4.17327	5.58205	4.7962	3.52941	0.0923129	0.0548286	0.622677	-0.640501	0.00723966	0.0716639	1.67705	7.82731e-07	3.99515e-05	Distal Intergenic	6	72626378	72789254	162877	2	21415	-13965	Tcf7l1
chr6	72809819	72810219	401	*	5.08273	5.81296	5.49812	4.71975	0.018037	0.336285	0.980711	-0.4664	0.0277781	0.154986	0.819415	0.000472874	0.00733976	Distal Intergenic	6	72626378	72789254	162877	2	21415	-20565	Tcf7l1
chr6	119683369	119683769	401	*	4.85089	5.56586	5.11658	4.64198	0.0313991	0.206066	0.892502	-0.2355	0.217594	0.492019	0.611273	0.00553121	0.0469444	Intron (ENSMUST00000183703.7/111173	intron 17 of 20)	6	119432531	119544347	111817	2	22419	-139022	Wnt5b
chr6	146315249	146315649	401	*	5.87216	6.7077	6.21034	5.59269	0.0527674	0.098995	0.744832	-0.382275	0.0550391	0.230548	0.905988	7.48727e-05	0.00170741	Intron (ENSMUST00000079573.12/16439	intron 31 of 55)	6	146108299	146502223	393925	2	16439	186574	Itpr2
chr7	99654587	99654987	401	*	4.3701	5.48274	4.89123	3.8759	0.0491829	0.129089	0.802189	-0.509526	0.0233499	0.140443	1.21799	3.72038e-05	0.000977828	Distal Intergenic	7	99624082	99627103	3022	2	100503386	-27484	Tpbgl
chr7	122311414	122311814	401	*	4.52505	5.28496	4.97444	4.1222	0.0164477	0.428588	0.999919	-0.394771	0.0648669	0.25271	0.732182	0.00355534	0.0341962	Intron (ENSMUST00000143692.7/18751	intron 2 of 17)	7	122288751	122634402	345652	1	18751	22663	Prkcb
chr7	122347105	122347505	401	*	4.66172	5.61347	5.23229	4.09809	0.0221785	0.305223	0.962504	-0.657097	0.00511235	0.0581834	1.19024	2.9231e-05	0.000798981	Intron (ENSMUST00000143692.7/18751	intron 2 of 17)	7	122288751	122634402	345652	1	18751	58354	Prkcb
chr8	22625129	22625529	401	*	3.81863	5.18889	4.29947	3.37698	0.126858	0.0330666	0.517426	-0.411743	0.0572428	0.235552	1.39883	1.40202e-05	0.000428444	Promoter (1-2kb)	8	22624043	22627547	3505	1	234130	1086	Dkk4
chr8	23436186	23436586	401	*	3.98998	4.90263	4.37132	3.66499	0.0316782	0.237916	0.919365	-0.295967	0.148103	0.40003	0.755844	0.00384644	0.0361315	Intron (ENSMUST00000033952.7/20377	intron 2 of 2)	8	23411502	23449632	38131	1	20377	24684	Sfrp1
chr8	35077620	35078020	401	*	4.88915	5.50643	5.38787	4.42459	0.00515401	0.749479	0.999919	-0.558045	0.0133266	0.102202	0.753462	0.00196321	0.0221422	Distal Intergenic	8	34826460	34965690	139231	2	21951	-111930	Tnks
chr8	35087741	35088141	401	*	5.79558	6.91994	6.13795	5.5118	0.298112	0.00649706	0.271421	-0.416661	0.0374902	0.184667	1.25595	1.13202e-07	8.10319e-06	Distal Intergenic	8	34826460	34965690	139231	2	21951	-122051	Tnks
chr8	101298154	101298554	401	*	4.13151	5.16107	4.50699	3.81285	0.0566397	0.110669	0.767037	-0.322442	0.118997	0.355095	0.968779	0.000542758	0.00822108	Distal Intergenic	8	102632095	102785642	153548	2	12552	1487088	Cdh11
chr8	101351762	101352162	401	*	4.96946	6.05078	5.4728	4.49887	0.0688629	0.0736505	0.684786	-0.618297	0.00614448	0.0650511	1.32909	7.83365e-07	3.99515e-05	Distal Intergenic	8	102632095	102785642	153548	2	12552	1433480	Cdh11
chr8	101359756	101360156	401	*	3.87677	5.06606	4.24217	3.56891	0.0751369	0.0758258	0.692067	-0.253627	0.205634	0.477632	0.98733	0.000841516	0.0115605	Distal Intergenic	8	102632095	102785642	153548	2	12552	1425486	Cdh11
chr8	106627677	106628077	401	*	4.82514	5.62057	5.23	4.47413	0.0229676	0.307984	0.965438	-0.370751	0.0772493	0.278527	0.769251	0.00204507	0.022808	Intron (ENSMUST00000000312.11/12550	intron 2 of 15)	8	106603351	106670246	66896	1	12550	24326	Cdh1
chr8	122870218	122870618	401	*	5.50488	6.1244	5.98694	5.06169	0.00720788	0.63961	0.999919	-0.577525	0.0090491	0.081656	0.806045	0.000635008	0.00927703	Exon (ENSMUST00000211940.1/ENSMUST00000211940.1	exon 1 of 4)	8	122847966	122867397	19432	1	12555	22252	Cdh15
chr9	86112608	86113008	401	*	4.71209	5.79244	5.15297	4.3194	0.0939671	0.0483561	0.591158	-0.488692	0.0241882	0.143174	1.22734	3.96762e-06	0.00015214	Distal Intergenic	9	85842380	85847040	4661	1	21983	270228	Tpbg
chr11	67238585	67238985	401	*	4.08102	5.19606	4.47764	3.73921	0.0751799	0.0737725	0.685482	-0.338862	0.103915	0.329545	1.07479	0.000190828	0.00360066	Promoter (<=1kb)	11	67238029	67260446	22418	1	17884	556	Myh4
chr1	59403680	59404080	401	*	5.22092	6.12017	5.39847	5.08913	0.155285	0.0224099	0.450217	-0.164684	0.35521	0.637598	0.818497	0.000356394	0.00590295	Distal Intergenic	1	59482424	59486955	4532	1	14369	-78344	Fzd7
chr1	59418486	59418886	401	*	4.36749	5.47313	4.48535	4.28321	0.234918	0.0111724	0.345045	-0.0742522	0.68415	0.866389	0.838645	0.000996244	0.0132243	Distal Intergenic	1	59482424	59486955	4532	1	14369	-63538	Fzd7

## Sheet: Tumour-specific Wnt Regions
seqnames	start	end	width	strand	Conc	Conc_RD	Conc_FL	Conc_HCC	FoldChange_FLvsRD	p.value_FLvsRD	FDR_FLvsRD	FoldChange_HCCvsFL	p.value_HCCvsFL	FDR_HCCvsFL	FoldChange_HCCvsRD	p.value_HCCvsRD	FDR_HCCvsRD	annotation	geneChr	geneStart	geneEnd	geneLength	geneStrand	geneId	distanceToTSS	geneName
chr15	16489042	16489442	401	*	5.14938	3.77162	4.08605	5.57982	-0.0125884	0.559828	0.999919	0.790109	0.0016313	0.0289337	-1.35956	2.02817e-05	0.000585078	Exon (ENSMUST00000227529.1/ENSMUST00000227529.1	exon 3 of 3)	15	16728756	16857094	128339	1	12565	-239314	Cdh9
chr15	18625094	18625494	401	*	6.83301	6.06902	6.2175	7.13347	-0.00707004	0.609707	0.999919	0.669714	0.00141026	0.0264778	-0.889996	2.69048e-05	0.000747232	Distal Intergenic	15	18818947	19014236	195290	1	320873	-193453	Cdh10
chr17	4974992	4975392	401	*	6.71555	6.25983	5.92683	7.07255	0.0226921	0.241825	0.921871	0.877935	3.79823e-05	0.00254507	-0.660512	0.000619437	0.00910281	Distal Intergenic	17	4994332	5347656	353325	1	239985	-18940	Arid1b
chr17	27068629	27069029	401	*	5.22069	2.99232	3.73658	5.73504	-0.0463652	0.154135	0.837984	1.32489	5.77669e-06	0.000651528	-2.29972	3.36187e-11	8.27714e-09	Intron (ENSMUST00000049308.8/16440	intron 1 of 57)	17	27057304	27122223	64920	1	16440	11325	Itpr3
chr19	14289596	14289996	401	*	5.04457	3.54707	3.77277	5.52024	-0.010014	0.636029	0.999919	0.992739	0.000213576	0.00801134	-1.58667	1.47081e-06	6.71733e-05	Distal Intergenic	19	14448150	14598051	149902	2	21888	308055	Tle4
chr19	41816889	41817289	401	*	5.60802	4.75748	4.85495	5.9541	-0.00381282	0.80896	0.999919	0.739656	0.00122821	0.0243807	-0.961197	6.08065e-05	0.00145904	Distal Intergenic	19	41829970	41832583	2614	1	14296	-12681	Frat1
chr2	168609202	168609602	401	*	6.06867	4.7611	5.08984	6.47836	-0.0187356	0.361451	0.991014	0.952006	7.77364e-05	0.00418027	-1.49853	3.27988e-08	2.91594e-06	Distal Intergenic	2	168476410	168601657	125248	2	18019	-7545	Nfatc2
chr3	83695619	83696019	401	*	5.39354	3.40991	3.95048	5.90093	-0.0302066	0.261221	0.936948	1.28265	8.7114e-06	0.000901151	-2.12353	3.2692e-10	5.7061e-08	Distal Intergenic	3	83766321	83774316	7996	1	20319	-70302	Sfrp2
chr3	131085009	131085409	401	*	6.15913	3.77574	4.29947	6.72763	-0.0343288	0.210519	0.896347	2.05776	8.21348e-11	1.13994e-07	-2.64833	1.74851e-18	6.35123e-15	Distal Intergenic	3	131110471	131224356	113886	1	16842	-25062	Lef1
chr3	131095230	131095630	401	*	5.27222	3.53334	3.74624	5.79344	-0.00601078	0.762193	0.999919	1.40021	2.54389e-06	0.000338942	-1.87269	4.40934e-09	5.3353e-07	Distal Intergenic	3	131110471	131224356	113886	1	16842	-14841	Lef1
chr3	131107068	131107468	401	*	5.39034	3.31967	3.68279	5.93882	-0.0129822	0.545006	0.999919	1.65521	2.0772e-07	5.49129e-05	-2.19412	1.72382e-11	4.78493e-09	Promoter (3-4kb)	3	131110471	131224356	113886	1	16842	-3003	Lef1
chr3	131138777	131139177	401	*	5.70885	4.43682	4.41101	6.18964	0.000895646	0.95785	0.999919	1.28949	1.4411e-06	0.000223612	-1.54211	2.10717e-08	2.04036e-06	Exon (ENSMUST00000200349.1/ENSMUST00000200349.1	exon 1 of 1)	3	131110471	131224356	113886	1	16842	28306	Lef1
chr7	98860632	98861032	401	*	6.67217	5.30175	5.34328	7.15892	-0.00295039	0.844477	0.999919	1.43718	2.26642e-08	9.76203e-06	-1.70237	2.69649e-11	6.98071e-09	Distal Intergenic	7	98835112	98855195	20084	1	22411	25520	Wnt11
chr7	98874687	98875087	401	*	6.01727	5.145	5.32584	6.34363	-0.0082215	0.59435	0.999919	0.726688	0.000952699	0.0210342	-1.006	1.14142e-05	0.000363016	Distal Intergenic	7	98835112	98855195	20084	1	22411	39575	Wnt11
chr7	98881980	98882380	401	*	5.8854	5.4649	5.1967	6.21086	0.0146822	0.397584	0.999919	0.718177	0.00106715	0.0224595	-0.555509	0.00445295	0.0401184	Distal Intergenic	7	98835112	98855195	20084	1	22411	46868	Wnt11
chr7	98904300	98904700	401	*	7.13727	6.19165	6.4017	7.47786	-0.0111028	0.499722	0.999919	0.751871	0.000770721	0.0185047	-1.09236	5.23862e-06	0.000190635	Exon (ENSMUST00000209090.1/ENSMUST00000209090.1	exon 1 of 2)	7	98835112	98855195	20084	1	22411	69188	Wnt11
chr7	144971214	144971614	401	*	5.59226	4.33072	4.45555	6.03954	-0.00588124	0.738151	0.999919	1.0942	1.85564e-05	0.00153756	-1.49132	8.53209e-08	6.45905e-06	Distal Intergenic	7	144929931	144939925	9995	2	12443	-31289	Ccnd1
chr8	44743805	44744205	401	*	5.42519	3.63278	4.43777	5.83707	-0.0658388	0.0925005	0.730988	0.806692	0.00115492	0.0235243	-1.81278	4.27219e-08	3.6302e-06	Distal Intergenic	8	44935447	45052257	116811	1	14107	-191242	Fat1
chr8	44792775	44793175	401	*	5.43336	4.6241	4.58026	5.80921	0.00188136	0.911461	0.999919	0.781566	0.00106118	0.0223812	-0.917873	0.000235689	0.00425998	Distal Intergenic	8	44935447	45052257	116811	1	14107	-142272	Fat1
chr8	80711445	80711845	401	*	5.67888	4.75625	4.3305	6.16929	0.026766	0.25662	0.933275	1.37771	2.47446e-07	6.09035e-05	-1.21186	8.63018e-07	4.33008e-05	Exon (ENSMUST00000043359.8/93762	exon 15 of 24)	8	80698507	80739497	40991	2	93762	27652	Smarca5
chr8	88451669	88452069	401	*	6.17805	4.07988	4.62168	6.70411	-0.0334292	0.212323	0.897853	1.64948	1.30094e-08	6.73177e-06	-2.31432	4.41424e-15	4.06126e-12	Distal Intergenic	8	88521354	88594884	73531	1	93960	-69285	Nkd1
chr8	88458476	88458876	401	*	4.74899	3.26064	3.16663	5.2791	0.00480388	0.823092	0.999919	1.14547	8.76529e-05	0.00455195	-1.51484	9.73745e-06	0.000318613	Distal Intergenic	8	88521354	88594884	73531	1	93960	-62478	Nkd1
chr8	88484243	88484643	401	*	5.07886	2.43924	3.47764	5.61186	-0.0715762	0.078116	0.699665	1.30541	1.50393e-05	0.00132017	-2.5539	4.70612e-11	1.08182e-08	Distal Intergenic	8	88521354	88594884	73531	1	93960	-36711	Nkd1
chr10	121067301	121067701	401	*	6.00732	4.94127	4.97032	6.43146	-0.000296536	0.984199	0.999919	1.06693	8.1555e-06	0.000857856	-1.28059	1.88952e-07	1.23632e-05	Intron (ENSMUST00000020439.10/24117	intron 2 of 9)	10	121033960	121100650	66691	1	24117	33341	Wif1
chr11	5452312	5452712	401	*	6.65596	6.18717	5.83522	7.02247	0.0231682	0.253304	0.932264	0.882112	6.88566e-05	0.00386122	-0.663584	0.00101684	0.0134263	Distal Intergenic	11	5276324	5444847	168524	2	407821	-7465	Znrf3
chr11	108726603	108727003	401	*	5.52939	3.36319	3.32406	6.13546	0.00277785	0.889052	0.999919	2.33719	3.19312e-10	3.32378e-07	-2.39598	4.87929e-14	2.93722e-11	Intron (ENSMUST00000150863.8/76380	intron 21 of 26)	11	108920349	108950783	30435	1	12006	-193346	Axin2
chr11	108752492	108752892	401	*	6.57328	5.7442	5.80574	6.92384	-0.00227317	0.88332	0.999919	0.740442	0.00128338	0.0249732	-0.922899	0.000131093	0.00269212	Exon (ENSMUST00000150863.8/76380	exon 22 of 27)	11	108920349	108950783	30435	1	12006	-167457	Axin2
chr11	108782043	108782443	401	*	6.35667	4.99599	5.33797	6.77634	-0.0196695	0.311035	0.967128	1.09972	1.74461e-06	0.000259427	-1.60367	3.99128e-11	9.40663e-09	Intron (ENSMUST00000150863.8/76380	intron 23 of 26)	11	108920349	108950783	30435	1	12006	-137906	Axin2
chr11	108796459	108796859	401	*	5.32678	3.99532	4.3454	5.73712	-0.0199491	0.365613	0.992354	0.900396	0.00025462	0.00905902	-1.50329	1.89401e-07	1.23702e-05	Intron (ENSMUST00000150863.8/76380	intron 23 of 26)	11	108920349	108950783	30435	1	12006	-123490	Axin2
chr11	108828191	108828591	401	*	5.65606	4.34135	4.94769	5.98795	-0.0567222	0.103634	0.754592	0.692217	0.00219334	0.0349611	-1.41351	1.4179e-07	9.70526e-06	Intron (ENSMUST00000150863.8/76380	intron 24 of 26)	11	108920349	108950783	30435	1	12006	-91758	Axin2
chr11	108835887	108836287	401	*	5.93232	4.92948	4.65683	6.40873	0.0160142	0.427452	0.999919	1.23972	3.25284e-06	0.000409881	-1.20186	5.18112e-06	0.000189127	Intron (ENSMUST00000150863.8/76380	intron 24 of 26)	11	108920349	108950783	30435	1	12006	-84062	Axin2
chr11	108858117	108858517	401	*	6.86093	6.32491	6.01986	7.23334	0.018949	0.303337	0.960621	0.906277	3.89619e-05	0.00259905	-0.726462	0.000377698	0.00617314	Intron (ENSMUST00000150863.8/76380	intron 25 of 26)	11	108920349	108950783	30435	1	12006	-61832	Axin2
chr11	108891308	108891708	401	*	6.76265	5.76755	5.90279	7.14042	-0.00557726	0.687514	0.999919	0.93633	2.15645e-05	0.00169677	-1.2029	1.13653e-07	8.11224e-06	Distal Intergenic	11	108920349	108950783	30435	1	12006	-28641	Axin2
chr11	108910163	108910563	401	*	6.3328	4.87104	5.52113	6.69665	-0.100319	0.0437678	0.573453	0.862657	0.000101036	0.00502807	-1.6554	3.96934e-11	9.39924e-09	Distal Intergenic	11	108920349	108950783	30435	1	12006	-9786	Axin2
chr11	108962080	108962480	401	*	5.23268	4.0519	4.04139	5.69183	0.000369671	0.984985	0.999919	0.921499	0.000422882	0.0125767	-1.24265	4.58968e-05	0.00116681	Distal Intergenic	11	108920349	108950783	30435	1	12006	41731	Axin2
chr11	108980655	108981055	401	*	5.50557	3.94528	4.27667	5.97257	-0.0156267	0.46239	0.999919	1.11164	2.9372e-05	0.00210249	-1.72705	1.85734e-08	1.82677e-06	Distal Intergenic	11	108920349	108950783	30435	1	12006	60306	Axin2
chr11	109030179	109030579	401	*	5.25402	4.28801	4.26775	5.6656	0.00348789	0.853712	0.999919	0.792807	0.00138604	0.0261823	-0.949244	0.000456452	0.00713362	Distal Intergenic	11	108920349	108950783	30435	1	12006	109830	Axin2
chr13	19622900	19623300	401	*	4.73858	5.61112	5.4526	3.93542	0.00803538	0.609625	0.999919	-0.993811	8.48132e-05	0.00443729	1.40266	1.36169e-06	6.29349e-05	Promoter (<=1kb)	13	19623104	19632994	9891	1	20379	0	Sfrp4
chr14	19976984	19977384	401	*	5.55522	5.97044	6.19297	4.88726	-0.010459	0.538596	0.999919	-0.833061	0.000519287	0.0142914	0.767287	0.0014269	0.0174354	Promoter (<=1kb)	14	19872559	19977627	105069	2	14702	243	Gng2
chr14	88423579	88423979	401	*	4.95473	5.75295	5.48535	4.44763	0.0146407	0.393654	0.999919	-0.682086	0.00268749	0.0397432	1.06769	2.36122e-05	0.000668519	Distal Intergenic	14	88464743	88471396	6654	2	219257	47417	Pcdh20
chr14	93654054	93654454	401	*	4.99993	5.65376	5.6906	4.24028	-0.0010777	0.941508	0.999919	-0.992291	7.72888e-05	0.00416127	1.18317	1.90264e-05	0.000557557	Intron (ENSMUST00000195826.5/211712	intron 2 of 4)	14	93013410	93890679	877270	2	211712	236225	Pcdh9
chr14	93701427	93701827	401	*	4.3585	5.60777	4.9953	3.69212	0.0631684	0.0880509	0.723267	-0.776462	0.00149136	0.0273647	1.61329	1.79875e-07	1.18722e-05	Intron (ENSMUST00000195826.5/211712	intron 2 of 4)	14	93013410	93890679	877270	2	211712	188852	Pcdh9
chr14	93704619	93705019	401	*	5.11369	5.63625	5.76433	4.42424	-0.00549872	0.734091	0.999919	-0.881459	0.000372345	0.0115912	0.947799	0.000349818	0.00582416	Intron (ENSMUST00000195826.5/211712	intron 2 of 4)	14	93013410	93890679	877270	2	211712	185660	Pcdh9
chr18	53823477	53823877	401	*	5.19042	5.97521	5.85446	4.47805	0.00553925	0.679908	0.999919	-0.992871	2.92286e-05	0.00209825	1.29798	4.97034e-07	2.78094e-05	Distal Intergenic	18	53862122	53955548	93427	1	70425	-38245	Csnk1g3
chr18	54125808	54126208	401	*	6.23145	7.60282	7.04965	5.20582	0.0732431	0.0636577	0.653286	-1.45035	2.06227e-08	9.19993e-06	2.16977	4.56556e-16	5.56375e-13	Distal Intergenic	18	53862122	53955548	93427	1	70425	263686	Csnk1g3
chr19	55714065	55714465	401	*	5.11784	5.51234	5.79802	4.37713	-0.0134956	0.46322	0.999919	-0.89969	0.000292513	0.00994904	0.814706	0.00124468	0.0157401	Distal Intergenic	19	55741820	55933654	191835	1	21416	-27355	Tcf7l2
chr2	135820966	135821366	401	*	4.77538	5.1938	5.63417	3.6477	-0.0308059	0.221945	0.904952	-1.30146	5.62848e-06	0.000636248	1.09275	0.000186832	0.00354284	Intron (ENSMUST00000146018.7/18798	intron 2 of 2)	2	135659011	136014593	355583	1	18798	161955	Plcb4
chr2	135855129	135855529	401	*	5.90527	6.30682	6.56092	5.20732	-0.0147534	0.395217	0.999919	-0.95216	5.73337e-05	0.00339951	0.832961	0.000388071	0.00631172	Intron (ENSMUST00000146018.7/18798	intron 2 of 2)	2	135659011	136014593	355583	1	18798	196118	Plcb4
chr2	168540939	168541339	401	*	5.15831	5.50735	5.76036	4.54733	-0.0136178	0.435579	0.999919	-0.794236	0.000744841	0.0180882	0.659184	0.00362465	0.0346341	Intron (ENSMUST00000074618.9/18019	intron 3 of 9)	2	168476410	168601657	125248	2	18019	60318	Nfatc2
chr2	179441994	179442394	401	*	4.87657	5.5961	5.48856	4.25008	0.00442276	0.782938	0.999919	-0.737892	0.00204693	0.0334183	0.998526	0.000211714	0.00391057	Promoter (<=1kb)	2	179442431	179899373	456943	1	12561	-37	Cdh4
chr3	21495834	21496234	401	*	5.4616	5.68612	6.10787	4.7795	-0.0314362	0.194207	0.884696	-0.930458	0.00010595	0.00517973	0.651911	0.00361298	0.0345854	Distal Intergenic	3	22076652	22216594	139943	1	81004	-580418	Tbl1xr1
chr3	108415704	108416104	401	*	4.94189	5.49928	5.59192	4.25348	-0.00391737	0.805275	0.999919	-0.828076	0.000712296	0.0175923	0.913696	0.000497373	0.00763736	Promoter (<=1kb)	3	108390851	108415552	24702	2	53883	-152	Celsr2
chr3	132083739	132084139	401	*	4.29301	5.19638	4.98989	3.52199	0.00871335	0.64048	0.999919	-0.760802	0.00218597	0.034892	1.19167	0.000115849	0.00243204	Promoter (1-2kb)	3	132085292	132180304	95013	1	56811	-1153	Dkk2
chr4	114406657	114407057	401	*	4.66086	4.96408	5.37651	3.85457	-0.0263102	0.25882	0.934578	-0.925241	0.000260731	0.00922598	0.69524	0.00433449	0.0393904	Promoter (<=1kb)	4	114406724	114615098	208375	1	666048	0	Trabd2b
chr4	149518615	149519015	401	*	5.82063	6.72166	6.40475	5.23692	0.0202828	0.272697	0.944314	-0.849718	0.000152036	0.00647597	1.30921	7.81531e-08	5.991e-06	Promoter (<=1kb)	4	149518236	149566437	48202	1	67087	379	Ctnnbip1
chr5	4959835	4960235	401	*	5.79221	6.77387	6.44932	5.09176	0.0207895	0.27456	0.944356	-0.981456	2.67747e-05	0.0019585	1.48893	6.52952e-09	7.46547e-07	Intron (ENSMUST00000115451.7/18647	intron 9 of 13)	5	4753839	4758035	4197	2	14362	-201800	Fzd1
chr6	17932323	17932723	401	*	4.39648	5.10014	5.11036	3.59357	-0.000470245	0.977839	0.999919	-0.847521	0.000830687	0.0193855	1.07089	0.000264604	0.00465353	Intron (ENSMUST00000115420.7/64213	intron 12 of 13)	6	17988940	18030585	41646	2	22413	97862	Wnt2
chr6	72788655	72789055	401	*	6.48252	6.95952	7.25446	5.5619	-0.0161016	0.389238	0.999919	-1.21099	2.56598e-06	0.000340975	1.12637	1.82578e-05	0.000537238	Promoter (<=1kb)	6	72626378	72789254	162877	2	21415	199	Tcf7l1
chr7	122289451	122289851	401	*	5.21854	5.95666	5.9463	4.38878	0.000987179	0.946916	0.999919	-1.02783	4.75399e-05	0.00298512	1.27782	5.27751e-06	0.000191493	Promoter (<=1kb)	7	122288751	122634402	345652	1	18751	700	Prkcb
chr8	22636924	22637324	401	*	5.22241	6.59968	5.93695	4.41826	0.0785964	0.0655218	0.660026	-0.986742	0.000108847	0.00524947	1.89615	6.14648e-10	9.93859e-08	3' UTR	8	22624043	22627547	3505	1	234130	12881	Dkk4
chr8	23476645	23477045	401	*	5.4774	6.49897	6.33264	4.35909	0.00745576	0.590097	0.999919	-1.57052	6.84504e-09	3.84276e-06	1.89231	6.8691e-12	2.06752e-09	Distal Intergenic	8	23411502	23449632	38131	1	20377	65143	Sfrp1
chr8	34995491	34995891	401	*	5.63733	6.13404	6.23324	5.0358	-0.00454033	0.734739	0.999919	-0.863136	0.000157142	0.00659786	0.888912	0.000128819	0.00265306	Distal Intergenic	8	34826460	34965690	139231	2	21951	-29801	Tnks
chr8	35123350	35123750	401	*	5.9025	6.32334	6.49669	5.30358	-0.00863704	0.517578	0.999919	-0.899325	3.81987e-05	0.00255497	0.833123	0.000106051	0.00227218	Distal Intergenic	8	34826460	34965690	139231	2	21951	-157660	Tnks
chr9	16215874	16216274	401	*	6.26895	6.49583	6.89497	5.62012	-0.0290256	0.208703	0.894232	-0.882841	0.000148997	0.00639775	0.60816	0.0043966	0.0398245	Intron (ENSMUST00000217308.2/270120	intron 3 of 25)	9	15910189	16501285	591097	2	270120	285011	Fat3
chr11	59307160	59307560	401	*	5.2872	5.87236	5.82284	4.7732	0.00213603	0.882331	0.999919	-0.655041	0.00388942	0.0497319	0.79938	0.000754901	0.0106278	Promoter (<=1kb)	11	59306928	59333552	26625	1	216795	232	Wnt9a

## Sheet: Fatty liver-specific Wnt Region
seqnames	start	end	width	strand	Conc	Conc_RD	Conc_FL	Conc_HCC	FoldChange_FLvsRD	p.value_FLvsRD	FDR_FLvsRD	FoldChange_HCCvsFL	p.value_HCCvsFL	FDR_HCCvsFL	FoldChange_HCCvsRD	p.value_HCCvsRD	FDR_HCCvsRD	annotation	geneChr	geneStart	geneEnd	geneLength	geneStrand	geneId	distanceToTSS	geneName
chr6	91358958	91359358	401	*	5.14833	4.16527	5.91021	4.24916	-1.21174	3.19153e-06	0.00404255	-1.10925	1.78281e-05	0.00149268	-0.0360702	0.785572	0.91742	Distal Intergenic	6	91363981	91411363	47383	2	22421	52005	Wnt7a
chr19	16579852	16580252	401	*	5.71632	5.76788	4.76907	6.11787	0.246875	0.0102008	0.332852	0.857977	0.000457147	0.0131496	-0.160545	0.256087	0.539086	Intron (ENSMUST00000025602.3/14675	intron 2 of 6)	19	16435762	16610820	175059	1	14675	144090	Gna14
chr4	133761763	133762163	401	*	5.31209	4.90635	4.43777	5.69392	0.0311213	0.222727	0.905747	0.803191	0.000801042	0.0189414	-0.525933	0.0105608	0.0739519	Promoter (4-5kb)	4	133679008	133756769	77762	2	93760	-4994	Arid1a
chr6	119694880	119695280	401	*	5.12952	4.84418	3.9953	5.57625	0.110744	0.0411812	0.560496	0.995867	0.0001075	0.00522482	-0.450225	0.0217448	0.120557	Intron (ENSMUST00000183703.7/111173	intron 16 of 20)	6	119432531	119544347	111817	2	22419	-150533	Wnt5b
chr7	145008726	145009126	401	*	6.63906	6.45143	5.95905	6.96163	0.0454276	0.125339	0.796645	0.691063	0.00179388	0.0307477	-0.296492	0.066468	0.246732	Distal Intergenic	7	144929931	144939925	9995	2	12443	-68801	Ccnd1
chr8	44687143	44687543	401	*	5.78729	5.37366	5.0453	6.12991	0.0205323	0.313728	0.967402	0.729995	0.00129006	0.0250537	-0.510884	0.00943188	0.0683473	Distal Intergenic	8	44935447	45052257	116811	1	14107	-247904	Fat1
chr8	86758419	86758819	401	*	5.65731	5.67348	4.76907	6.04299	0.282607	0.00783118	0.297553	0.873718	0.000206371	0.00782871	-0.178353	0.192632	0.459586	Distal Intergenic	8	86724007	86745934	21928	2	20437	-12485	Siah1a
chr11	5319704	5320104	401	*	5.4254	4.91913	4.6304	5.78428	0.0158501	0.426759	0.999919	0.719476	0.00218588	0.034892	-0.569204	0.00760072	0.0587958	Intron (ENSMUST00000109867.7/407821	intron 2 of 8)	11	5191552	5261558	70007	2	84035	-58146	Kremen1
chr11	108846106	108846506	401	*	6.48718	6.06438	5.88516	6.78283	0.00948051	0.529398	0.999919	0.63851	0.00274546	0.0402979	-0.518151	0.00657704	0.0531158	Intron (ENSMUST00000150863.8/76380	intron 24 of 26)	11	108920349	108950783	30435	1	12006	-73843	Axin2
chr13	41552200	41552600	401	*	5.69622	5.9993	6.22174	5.19607	-0.0104386	0.521671	0.999919	-0.656659	0.00353912	0.0469914	0.525641	0.0107438	0.0746703	Intron (ENSMUST00000225451.1/ENSMUST00000225451.1	intron 1 of 1)	13	41605907	41641355	35449	1	621976	-53307	Tmem170b
chr13	41661980	41662380	401	*	5.15355	5.06829	5.7433	4.56137	-0.0884717	0.0538678	0.618424	-0.764863	0.00109021	0.0227553	0.255605	0.118927	0.348896	Distal Intergenic	13	41605907	41641355	35449	1	621976	56073	Tmem170b
chr14	19986001	19986401	401	*	6.18341	6.45211	6.75851	5.61312	-0.0159038	0.419146	0.999919	-0.697639	0.00299923	0.0424393	0.513494	0.0155509	0.0962028	Distal Intergenic	14	19872559	19977627	105069	2	14702	-8374	Gng2
chr15	6335123	6335523	401	*	5.0064	5.10452	5.6362	4.35145	-0.0445886	0.138671	0.817926	-0.796518	0.000931699	0.0207693	0.410191	0.0365163	0.169737	Intron (ENSMUST00000159552.1/13132	intron 1 of 5)	15	6299788	6440712	140925	1	13132	35335	Dab2
chr15	85606095	85606495	401	*	5.43622	5.09287	6.00763	4.87134	-0.353198	0.00475892	0.238147	-0.79051	0.000561109	0.0150646	0.101616	0.431354	0.701591	Distal Intergenic	15	85535437	85582473	47037	2	22422	-23622	Wnt7b
chr16	37777042	37777442	401	*	5.33339	5.39102	6.05073	4.52385	-0.0901475	0.0532705	0.616182	-1.01599	5.25703e-05	0.00318765	0.511865	0.0155667	0.0962832	Promoter (<=1kb)	16	37776873	37836514	59642	1	14314	169	Fstl1
chr16	37794841	37795241	401	*	5.18289	4.46389	5.7225	4.66338	-0.776075	0.000328337	0.0635855	-0.675923	0.00315309	0.0437128	-0.0827845	0.5318	0.775814	Intron (ENSMUST00000114763.2/14314	intron 2 of 10)	16	37776873	37836514	59642	1	14314	17968	Fstl1
chr18	37825161	37825561	401	*	6.03223	6.03034	6.60718	5.46216	-0.0747734	0.0643432	0.656358	-0.790272	0.000491562	0.0137286	0.31591	0.0623426	0.237307	Intron (ENSMUST00000115661.4/100384868	intron 2 of 3)	18	37819513	37841873	22361	1	93708	5648	Pcdhgc5
chr18	37835285	37835685	401	*	5.43202	5.16986	6.05592	4.78659	-0.389243	0.00368415	0.21605	-0.898735	9.45123e-05	0.00478926	0.173154	0.221448	0.497033	Intron (ENSMUST00000115661.4/100384868	intron 3 of 3)	18	37819513	37841873	22361	1	93708	15772	Pcdhgc5
chr19	34262609	34263009	401	*	5.58351	5.4506	6.16021	5.01084	-0.117203	0.0353949	0.531298	-0.754465	0.00109651	0.0228221	0.20413	0.177315	0.438778	Distal Intergenic	19	34241090	34255590	14501	2	11475	-7019	Acta2
chr19	34265607	34266007	401	*	5.19939	5.37219	5.72848	4.69438	-0.0228618	0.267773	0.940594	-0.68022	0.00259354	0.0389607	0.40739	0.0307185	0.151504	Distal Intergenic	19	34241090	34255590	14501	2	11475	-10017	Acta2
chr2	50110576	50110976	401	*	5.50957	5.58143	6.02251	5.02633	-0.0364604	0.158467	0.842122	-0.663038	0.00282081	0.0408164	0.301059	0.0720073	0.259023	Intron (ENSMUST00000112712.9/320343	intron 1 of 4)	2	50066429	50193569	127141	1	320343	44147	Lypd6
chr2	80433641	80434041	401	*	5.2992	4.74806	5.82841	4.79402	-0.576113	0.0012063	0.127155	-0.689696	0.00228773	0.0359221	-0.0144957	0.90478	0.966569	Intron (ENSMUST00000028389.3/20378	intron 2 of 5)	2	80411970	80447625	35656	2	20378	13584	Frzb
chr2	80447238	80447638	401	*	5.26349	5.16623	5.87932	4.63094	-0.147118	0.024473	0.462053	-0.857522	0.000261837	0.00922598	0.271869	0.0997464	0.314848	Promoter (<=1kb)	2	80411970	80447625	35656	2	20378	0	Frzb
chr2	118728427	118728827	401	*	6.10076	5.87118	6.66974	5.53944	-0.180398	0.0176984	0.413991	-0.759107	0.000916197	0.0205277	0.151634	0.273233	0.558007	Promoter (<=1kb)	2	118707517	118728438	20922	2	18796	0	Plcb2
chr2	135797920	135798320	401	*	5.48347	5.19095	6.05398	4.91992	-0.323126	0.0057301	0.257749	-0.800921	0.000421405	0.0125552	0.123649	0.347175	0.631845	Intron (ENSMUST00000146018.7/18798	intron 2 of 2)	2	135659011	136014593	355583	1	18798	138909	Plcb4
chr2	168532130	168532530	401	*	5.33657	5.64578	5.89315	4.79316	-0.0139551	0.412455	0.999919	-0.734573	0.0012555	0.0246782	0.5703	0.00682016	0.0543221	Intron (ENSMUST00000074618.9/18019	intron 5 of 9)	2	168476410	168601657	125248	2	18019	69127	Nfatc2
chr2	168579477	168579877	401	*	4.72789	4.1668	5.3734	4.04705	-0.300788	0.00646308	0.27068	-0.723754	0.0029327	0.04177	0.0506971	0.717318	0.884391	Intron (ENSMUST00000074618.9/18019	intron 1 of 9)	2	168476410	168601657	125248	2	18019	21780	Nfatc2
chr2	168589662	168590062	401	*	5.23608	4.93517	5.78843	4.69869	-0.209231	0.0138249	0.379728	-0.689707	0.00256868	0.0387043	0.0902468	0.489507	0.747188	Exon (ENSMUST00000074618.9/18019	exon 1 of 10)	2	168476410	168601657	125248	2	18019	11595	Nfatc2
chr3	136700586	136700986	401	*	5.9288	5.82378	6.59044	5.22058	-0.239973	0.0102562	0.333366	-0.998765	1.78719e-05	0.00149323	0.349063	0.0461688	0.196572	Intron (ENSMUST00000124206.1/19055	intron 1 of 2)	3	136670124	136937727	267604	1	19055	30462	Ppp3ca
chr4	32950491	32950891	401	*	5.29552	5.19953	6.00472	4.5015	-0.140418	0.0275063	0.482051	-0.968362	0.000108593	0.00524947	0.362458	0.0534214	0.215373	Promoter (<=1kb)	4	32804035	32950841	146807	2	140577	0	Ankrd6
chr4	47325014	47325414	401	*	4.85129	5.09067	5.48343	4.19254	-0.0234879	0.289206	0.953258	-0.789558	0.00112576	0.0230874	0.546459	0.013003	0.0852935	Distal Intergenic	4	47353222	47414931	61710	1	21812	-27808	Tgfbr1
chr5	4496608	4497008	401	*	5.08418	4.39919	5.65798	4.5158	-0.500135	0.0019124	0.158197	-0.685905	0.00363814	0.0478483	-0.0188505	0.886504	0.959242	Distal Intergenic	5	4753839	4758035	4197	2	14362	261027	Fzd1
chr6	29735791	29736191	401	*	6.60422	6.70485	7.18312	6.0283	-0.0329342	0.205457	0.891872	-0.717988	0.00231058	0.0362012	0.378299	0.0454372	0.194669	Promoter (<=1kb)	6	29735694	29761365	25672	1	319757	97	Smo
chr6	146221499	146221899	401	*	5.86254	5.77684	6.43877	5.29058	-0.112817	0.0358805	0.534221	-0.805232	0.000392462	0.01203	0.266756	0.0957657	0.307351	Intron (ENSMUST00000079573.12/16439	intron 44 of 55)	6	146108299	146502223	393925	2	16439	280324	Itpr2
chr7	99540487	99540887	401	*	5.56237	5.53005	6.10537	5.03815	-0.0654838	0.079721	0.702841	-0.709488	0.00183782	0.0312969	0.250411	0.117264	0.346112	Intron (ENSMUST00000098266.8/109689	intron 1 of 15)	7	99535466	99606771	71306	1	109689	5021	Arrb1
chr8	27087874	27088274	401	*	5.96753	5.93705	6.48343	5.48034	-0.066026	0.0747388	0.688274	-0.683668	0.00190146	0.0320096	0.228363	0.129736	0.366703	Promoter (2-3kb)	8	27085583	27123436	37854	1	78560	2291	Adgra2
chr8	106499772	106500172	401	*	5.35077	5.05779	6.09826	4.48151	-0.572401	0.00120015	0.127155	-1.16628	3.14224e-06	0.000399488	0.295782	0.0833688	0.283421	Distal Intergenic	8	106510891	106557297	46407	1	12560	-10719	Cdh3
chr9	72871982	72872382	401	*	5.89762	5.73403	6.36227	5.47617	-0.119264	0.031694	0.509929	-0.626102	0.00334902	0.0455576	0.114917	0.353589	0.637855	Intron (ENSMUST00000055535.8/235472	intron 11 of 19)	9	72925645	72952181	26537	1	72135	-53263	Pygo1
chr10	80302056	80302456	401	*	5.55406	5.56725	6.10077	5.02463	-0.0677156	0.069056	0.671315	-0.772255	0.000478301	0.0135092	0.325694	0.0536997	0.21609	Exon (ENSMUST00000105359.7/23805	exon 3 of 15)	10	80295977	80318263	22287	1	23805	6079	Apc2
chr1	64802947	64803347	401	*	5.19598	4.8299	5.81138	4.56411	-0.303363	0.00678082	0.276203	-0.800592	0.000817313	0.019154	0.109853	0.425679	0.697457	Intron (ENSMUST00000139649.7/241075	intron 7 of 8)	1	64730558	64737751	7194	2	14367	-65196	Fzd5

## Sheet: Wnt KEGG Gradual
ID	Description	GeneRatio	BgRatio	pvalue	p.adjust	qvalue	geneID	Count
mmu04310	Wnt signaling pathway	36/992	171/8994	8.97813e-05	0.00729473	0.00623744	Fzd6/Wnt1/Bambi/Nfatc1/Tle1/Jun/Ctbp1/Wnt16/Rspo3/Wnt11/Nkd1/Tbl1x/Nlk/Axin2/Rock2/Psen1/Wnt5a/Ppard/Apc/Tle4/Tcf7l2/Vangl2/Dkk2/Invs/Ror1/Rspo1/Ctnnbip1/Fzd1/Wnt2/Cul1/Tcf7l1/Wnt5b/Prkcb/Dkk4/Sfrp1/Fzd7	36

## Sheet: Wnt GO Gradual
ONTOLOGY	ID	Description	GeneRatio	BgRatio	pvalue	p.adjust	qvalue	geneID	Count
BP	GO:0030111	regulation of Wnt signaling pathway	64/2521	318/28814	2.27791e-10	1.26362e-07	9.04843e-08	Depdc1b/Dab2/Fzd6/Prkn/Bambi/Mcc/Csnk1g3/Kank1/Bmp2/Sulf2/Wwtr1/Tlr2/Tle1/Mdfic/Rspo3/Wnt11/Dkk3/Snx3/Nkd1/Sall1/Wwox/Rbms3/Hmga2/Kremen1/Nlk/Axin2/Psen1/Sulf1/Cmah/Wnt5a/Sox7/Scel/Sox13/Apc/Tle4/Tcf7l2/Vangl2/Dkk2/Tmem64/Reck/Invs/Plpp3/Rspo1/Ptpru/Ctnnbip1/Fzd1/Cav1/Vgll4/Wnt5b/Tpbgl/Dkk4/Sfrp1/Zfp703/Tnks/Cyld/Amfr/Cdh1/Yap1/Tpbg/Nphp3/Egfr/Tax1bp3/Fzd7/Slc9a3r1	64
BP	GO:0016055	Wnt signaling pathway	79/2521	451/28814	1.98852e-09	7.1376e-07	5.11104e-07	Depdc1b/Dab2/Fzd6/Wnt1/Prkn/Bambi/Mcc/Csnk1g3/Kank1/Bmp2/Sulf2/Wwtr1/Tlr2/Bcl9/Klf4/Tle1/Mdfic/Wnt16/Enpp1/Rspo3/Wnt11/Dkk3/Snx3/Cpe/Nkd1/Sall1/Wwox/Celsr3/Rbms3/Hmga2/Kremen1/Nlk/Axin2/Psen1/Sulf1/Cmah/Wnt5a/Sox7/Scel/Sox13/Apc/Tle4/Pten/Tcf7l2/Vangl2/Tnik/Dkk2/Tmem64/Reck/Invs/Ror1/Plpp3/Rspo1/Ptpru/Ctnnbip1/Fzd1/Pkd2/Epm2a/Cav1/Wnt2/Tcf7l1/Vgll4/Wnt5b/Tpbgl/Dkk4/Sfrp1/Zfp703/Tnks/Cyld/Amfr/Cdh…	79
BP	GO:0030178	negative regulation of Wnt signaling pathway	40/2521	167/28814	3.20606e-09	9.3159e-07	6.67086e-07	Dab2/Fzd6/Prkn/Mcc/Bmp2/Wwtr1/Tle1/Wnt11/Dkk3/Nkd1/Wwox/Rbms3/Hmga2/Kremen1/Nlk/Axin2/Wnt5a/Sox13/Apc/Tle4/Tcf7l2/Dkk2/Tmem64/Invs/Ptpru/Ctnnbip1/Fzd1/Cav1/Vgll4/Wnt5b/Tpbgl/Dkk4/Sfrp1/Cyld/Amfr/Cdh1/Tpbg/Nphp3/Tax1bp3/Slc9a3r1	40
BP	GO:0090090	negative regulation of canonical Wnt signaling pathway	34/2521	134/28814	1.00184e-08	1.798e-06	1.2875e-06	Dab2/Fzd6/Prkn/Mcc/Wwtr1/Tle1/Wnt11/Dkk3/Nkd1/Rbms3/Kremen1/Axin2/Wnt5a/Sox13/Apc/Tle4/Tcf7l2/Dkk2/Tmem64/Invs/Ptpru/Ctnnbip1/Fzd1/Cav1/Wnt5b/Tpbgl/Dkk4/Sfrp1/Cyld/Amfr/Cdh1/Tpbg/Nphp3/Slc9a3r1	34
BP	GO:0060070	canonical Wnt signaling pathway	58/2521	304/28814	1.21919e-08	1.95776e-06	1.4019e-06	Dab2/Fzd6/Wnt1/Prkn/Bambi/Mcc/Csnk1g3/Kank1/Sulf2/Wwtr1/Bcl9/Klf4/Tle1/Wnt16/Rspo3/Wnt11/Dkk3/Nkd1/Rbms3/Kremen1/Axin2/Psen1/Wnt5a/Sox7/Scel/Sox13/Apc/Tle4/Pten/Tcf7l2/Dkk2/Tmem64/Reck/Invs/Plpp3/Rspo1/Ptpru/Ctnnbip1/Fzd1/Cav1/Wnt2/Tcf7l1/Wnt5b/Tpbgl/Dkk4/Sfrp1/Zfp703/Tnks/Cyld/Amfr/Cdh1/Yap1/Tpbg/Nphp3/Mir135a-2/Egfr/Fzd7/Slc9a3r1	58
BP	GO:0060828	regulation of canonical Wnt signaling pathway	49/2521	249/28814	5.90002e-08	6.54581e-06	4.68727e-06	Dab2/Fzd6/Prkn/Bambi/Mcc/Csnk1g3/Kank1/Sulf2/Wwtr1/Tle1/Rspo3/Wnt11/Dkk3/Nkd1/Rbms3/Kremen1/Axin2/Psen1/Wnt5a/Sox7/Scel/Sox13/Apc/Tle4/Tcf7l2/Dkk2/Tmem64/Reck/Invs/Rspo1/Ptpru/Ctnnbip1/Fzd1/Cav1/Wnt5b/Tpbgl/Dkk4/Sfrp1/Zfp703/Tnks/Cyld/Amfr/Cdh1/Yap1/Tpbg/Nphp3/Egfr/Fzd7/Slc9a3r1	49
BP	GO:2000052	positive regulation of non-canonical Wnt signaling pathway	2521-06-01	14/28814	0.000721871	0.00880971	0.00630839	Dab2/Rspo3/Nkd1/Wnt5a/Rspo1/Sfrp1	6

## Sheet: Wnt GO Tumour-specific
ONTOLOGY	ID	Description	GeneRatio	BgRatio	pvalue	p.adjust	qvalue	geneID	Count
BP	GO:0030111	regulation of Wnt signaling pathway	47/1522	318/28814	1.80805e-10	5.06977e-07	3.7988e-07	Sox17/Rspo2/Ccn4/Prkn/Mcc/Tle4/Kank1/Abl2/Frat1/Fermt1/Sulf2/Sfrp2/Lef1/Tsku/Wnt11/Nkd1/Sall1/Wwox/Disc1/Lgr5/Hmga2/Wif1/Znrf3/Axin2/Sfrp4/Isl1/Tiam1/Csnk1g3/Tcf7l2/Tbl1xr1/Dkk2/Reck/Trabd2b/Rnf220/Ptpru/Ctnnbip1/Fzd1/Cdk14/Dkk4/Sfrp1/Tnks/Foxl1/Yap1/Rbms3/Nxn/Hnf1b/Sox9	47
BP	GO:0016055	Wnt signaling pathway	57/1522	451/28814	1.06036e-09	1.75531e-06	1.31526e-06	Hbp1/Sox17/Rspo2/Ccn4/Prkn/Mcc/Tle4/Kank1/Abl2/Frat1/Fermt1/Sulf2/Sfrp2/Lef1/Klf4/Tsku/Wnt11/Ccnd1/Brd7/Nkd1/Sall1/Wwox/Disc1/Lgr5/Hmga2/Wif1/Znrf3/Axin2/Sfrp4/Isl1/Tiam1/Csnk1g3/Pten/Tcf7l2/Tbl1xr1/Celsr2/Dkk2/Reck/Trabd2b/Rnf220/Ptpru/Grhl3/Ctnnbip1/Fzd1/Cdk14/Wnt2/Tcf7l1/Dkk4/Sfrp1/Tnks/Foxl1/Yap1/Rbms3/Wnt9a/Nxn/Hnf1b/Sox9	57
BP	GO:0060070	canonical Wnt signaling pathway	40/1522	304/28814	1.07493e-07	2.74059e-05	2.05354e-05	Sox17/Rspo2/Prkn/Mcc/Tle4/Kank1/Frat1/Fermt1/Sulf2/Sfrp2/Lef1/Klf4/Wnt11/Nkd1/Disc1/Lgr5/Znrf3/Axin2/Sfrp4/Isl1/Csnk1g3/Pten/Tcf7l2/Tbl1xr1/Dkk2/Reck/Rnf220/Ptpru/Ctnnbip1/Fzd1/Cdk14/Wnt2/Tcf7l1/Dkk4/Sfrp1/Tnks/Yap1/Rbms3/Wnt9a/Sox9	40
BP	GO:0030178	negative regulation of Wnt signaling pathway	27/1522	167/28814	2.08089e-07	3.76439e-05	2.82068e-05	Sox17/Prkn/Mcc/Tle4/Fermt1/Sfrp2/Tsku/Wnt11/Nkd1/Wwox/Hmga2/Wif1/Znrf3/Axin2/Sfrp4/Isl1/Tcf7l2/Dkk2/Trabd2b/Ptpru/Ctnnbip1/Fzd1/Dkk4/Sfrp1/Rbms3/Nxn/Sox9	27
BP	GO:0060828	regulation of canonical Wnt signaling pathway	34/1522	249/28814	3.95623e-07	6.26647e-05	4.6955e-05	Sox17/Rspo2/Prkn/Mcc/Tle4/Kank1/Frat1/Fermt1/Sulf2/Sfrp2/Wnt11/Nkd1/Disc1/Lgr5/Znrf3/Axin2/Sfrp4/Isl1/Csnk1g3/Tcf7l2/Tbl1xr1/Dkk2/Reck/Rnf220/Ptpru/Ctnnbip1/Fzd1/Cdk14/Dkk4/Sfrp1/Tnks/Yap1/Rbms3/Sox9	34
BP	GO:0090090	negative regulation of canonical Wnt signaling pathway	21/1522	134/28814	7.47332e-06	0.000511102	0.000382972	Sox17/Prkn/Mcc/Tle4/Fermt1/Sfrp2/Wnt11/Nkd1/Znrf3/Axin2/Sfrp4/Isl1/Tcf7l2/Dkk2/Ptpru/Ctnnbip1/Fzd1/Dkk4/Sfrp1/Rbms3/Sox9	21
BP	GO:0030177	positive regulation of Wnt signaling pathway	21/1522	139/28814	1.33494e-05	0.000733956	0.000549958	Rspo2/Ccn4/Kank1/Abl2/Frat1/Sulf2/Sfrp2/Lef1/Nkd1/Sall1/Disc1/Lgr5/Sfrp4/Csnk1g3/Tbl1xr1/Dkk2/Reck/Rnf220/Sfrp1/Tnks/Yap1	21
BP	GO:0090263	positive regulation of canonical Wnt signaling pathway	16/1522	108/28814	0.000173587	0.00416017	0.00311723	Rspo2/Kank1/Frat1/Sulf2/Sfrp2/Disc1/Lgr5/Sfrp4/Csnk1g3/Tbl1xr1/Dkk2/Reck/Rnf220/Sfrp1/Tnks/Yap1	16
BP	GO:2000050	regulation of non-canonical Wnt signaling pathway	7/1522	26/28814	0.000306283	0.00624594	0.00468012	Abl2/Sfrp2/Nkd1/Znrf3/Sfrp4/Tiam1/Sfrp1	7
BP	GO:0060071	Wnt signaling pathway	planar cell polarity pathway	8/1522	37/28814	0.000581326	0.00970261	0.00727022	Abl2/Sfrp2/Wnt11/Nkd1/Znrf3/Grhl3/Fzd1/Sfrp1	8

## Sheet: Wnt KEGG Tumour-specific
ID	Description	GeneRatio	BgRatio	pvalue	p.adjust	qvalue	geneID	Count
mmu04310	Wnt signaling pathway	33/579	171/8994	9.12901e-09	2.81174e-06	2.25823e-06	Sox17/Rspo2/Ccn4/Tle4/Frat1/Cacybp/Nfatc2/Sfrp2/Camk2d/Lef1/Wnt11/Ccnd1/Nkd1/Lgr5/Wif1/Znrf3/Axin2/Sfrp4/Tcf7l2/Semp2l1/Plcb4/Tbl1xr1/Dkk2/Ctnnbip1/Fzd1/Wnt2/Cul1/Tcf7l1/Prickle2/Prkcb/Dkk4/Sfrp1/Wnt9a	33

## Sheet: Wnt GO Fatty liver-specific
ONTOLOGY	ID	Description	GeneRatio	BgRatio	pvalue	p.adjust	qvalue	geneID	Count
BP	GO:0016055	Wnt signaling pathway	55/1346	451/28814	9.16348e-11	2.41524e-08	1.66397e-08	Wnt7a/Gprc5b/Sox17/Fermt1/Wnt5b/Ccnd1/Wwox/Foxl1/Kremen1/Axin2/Daam1/Sulf1/Dcdc2a/Tmem170b/Fgf9/Sox7/Ednrb/Dab2/Ctnnd2/Wnt7b/Lrrk2/Tiam1/Ptk7/Cdc73/Mbd2/Lypd6/Ttc21b/Frzb/Bmp2/Src/Tnik/Ankrd6/Klf4/Ptpru/Grhl3/Fzd1/Rbpj/Pkd2/Mitf/Rspo3/Folr1/Fgfr2/Adgra2/Cyld/Cdh3/Disc1/Pin1/Pygo1/Amotl2/Rbms3/Bicc1/Apc2/Nxn/Itga3/Fzd5	55
BP	GO:0030111	regulation of Wnt signaling pathway	42/1346	318/28814	1.39043e-09	2.15865e-07	1.4872e-07	Gprc5b/Sox17/Fermt1/Wnt5b/Wwox/Foxl1/Kremen1/Axin2/Sulf1/Dcdc2a/Tmem170b/Fgf9/Sox7/Dab2/Ctnnd2/Lrrk2/Tiam1/Ptk7/Cdc73/Mbd2/Lypd6/Ttc21b/Frzb/Bmp2/Src/Ankrd6/Ptpru/Fzd1/Rbpj/Rspo3/Folr1/Fgfr2/Adgra2/Cyld/Cdh3/Disc1/Pin1/Rbms3/Bicc1/Apc2/Nxn/Itga3	42
BP	GO:0060070	canonical Wnt signaling pathway	39/1346	304/28814	1.20999e-08	1.00935e-06	6.9539e-07	Wnt7a/Gprc5b/Sox17/Fermt1/Wnt5b/Kremen1/Axin2/Tmem170b/Fgf9/Sox7/Ednrb/Dab2/Ctnnd2/Wnt7b/Lrrk2/Ptk7/Lypd6/Ttc21b/Frzb/Src/Ankrd6/Klf4/Ptpru/Fzd1/Rbpj/Mitf/Rspo3/Folr1/Fgfr2/Adgra2/Cyld/Cdh3/Disc1/Pin1/Pygo1/Rbms3/Bicc1/Apc2/Fzd5	39
BP	GO:0060828	regulation of canonical Wnt signaling pathway	32/1346	249/28814	2.31335e-07	1.06854e-05	7.36166e-06	Gprc5b/Sox17/Fermt1/Wnt5b/Kremen1/Axin2/Tmem170b/Fgf9/Sox7/Dab2/Ctnnd2/Lrrk2/Ptk7/Lypd6/Ttc21b/Frzb/Src/Ankrd6/Ptpru/Fzd1/Rbpj/Rspo3/Folr1/Fgfr2/Adgra2/Cyld/Cdh3/Disc1/Pin1/Rbms3/Bicc1/Apc2	32
BP	GO:0030177	positive regulation of Wnt signaling pathway	20/1346	139/28814	7.50726e-06	0.000190366	0.000131152	Gprc5b/Sulf1/Fgf9/Dab2/Lrrk2/Ptk7/Cdc73/Mbd2/Lypd6/Ttc21b/Bmp2/Src/Ankrd6/Rbpj/Rspo3/Fgfr2/Adgra2/Cdh3/Disc1/Pin1	20
BP	GO:0035567	non-canonical Wnt signaling pathway	11/1346	57/28814	5.64547e-05	0.000933507	0.000643137	Wnt7a/Dab2/Wnt7b/Tiam1/Ptk7/Frzb/Ankrd6/Grhl3/Fzd1/Rspo3/Fzd5	11
BP	GO:0030178	negative regulation of Wnt signaling pathway	19/1346	167/28814	0.000314292	0.0034715	0.00239168	Sox17/Fermt1/Wnt5b/Wwox/Kremen1/Axin2/Tmem170b/Fgf9/Dab2/Frzb/Bmp2/Ankrd6/Ptpru/Fzd1/Cyld/Rbms3/Bicc1/Apc2/Nxn	19
BP	GO:0090263	positive regulation of canonical Wnt signaling pathway	14/1346	108/28814	0.000507719	0.00520668	0.00358713	Gprc5b/Fgf9/Lrrk2/Ptk7/Lypd6/Ttc21b/Src/Rbpj/Rspo3/Fgfr2/Adgra2/Cdh3/Disc1/Pin1	14

## Sheet: Wnt KEGG Fatty liver-specific
ID	Description	GeneRatio	BgRatio	pvalue	p.adjust	qvalue	geneID	Count
mmu04310	Wnt signaling pathway	23/526	171/8994	0.000148319	0.00333717	0.0025203	Wnt7a/Sox17/Wnt5b/Ccnd1/Siah1a/Skp1/Axin2/Daam1/Camk2g/Ctnnd2/Wnt7b/Ccnd3/Frzb/Plcb2/Plcb4/Nfatc2/Ppp3ca/Jun/Fzd1/Prickle2/Rspo3/Apc2/Fzd5	23
