# Supplementary material for: Diet-induced rewiring of the Wnt gene regulatory network connects aberrant splicing to fatty liver and liver cancer in DIAMOND mice
Source: Sci Rep. 2023 Oct 31;13:18666. doi: 10.1038/s41598-023-45614-1 (PMC10618177; doi:10.1038/s41598-023-45614-1)
Supplement: Supplementary file 7 — Supplementary Table S6. [file 41598_2023_45614_MOESM7_ESM.xlsx]

## Sheet: Early Wnt Regions
seqnames	start	end	width	strand	Conc	Conc_RD	Conc_FL	Conc_HCC	FoldChange_FLvsRD	p.value_FLvsRD	FDR_FLvsRD	FoldChange_HCCvsFL	p.value_HCCvsFL	FDR_HCCvsFL	FoldChange_HCCvsRD	p.value_HCCvsRD	FDR_HCCvsRD	annotation	geneChr	geneStart	geneEnd	geneLength	geneStrand	geneId	distanceToTSS	geneName
chr4	114406825	114407225	401	*	5.81551	4.50501	5.81912	5.8131	-0.545846	0.000101991	0.0167686	-0.00153879	0.965085	0.994972	-0.940239	2.39543e-05	0.00178753	Promoter (<=1kb)	4	114406724	114615098	208375	1	666048	101	Trabd2b
chr18	38216422	38216822	401	*	5.81177	4.8817	5.98645	5.68233	-0.506257	0.000322925	0.0339854	-0.0456201	0.290011	0.837344	-0.597713	0.00468636	0.0433974	Promoter (4-5kb)	18	38185914	38212053	26140	2	75599	-4369	Pcdh1

## Sheet: Gradual Wnt Regions
seqnames	start	end	width	strand	Conc	Conc_RD	Conc_FL	Conc_HCC	FoldChange_FLvsRD	p.value_FLvsRD	FDR_FLvsRD	FoldChange_HCCvsFL	p.value_HCCvsFL	FDR_HCCvsFL	FoldChange_HCCvsRD	p.value_HCCvsRD	FDR_HCCvsRD	annotation	geneChr	geneStart	geneEnd	geneLength	geneStrand	geneId	distanceToTSS	geneName
chr2	80447442	80447842	401	*	6.37158	5.60878	6.06805	6.54341	-0.196343	0.14926	0.394311	0.0868525	0.122669	0.68719	-0.692333	0.000892713	0.0165294	Promoter (<=1kb)	2	80411970	80447625	35656	2	20378	0	Frzb
chr2	118719178	118719578	401	*	5.66537	4.60156	5.48337	5.77508	-0.37293	0.00691517	0.127635	0.0423644	0.315575	0.849477	-0.864386	4.78564e-05	0.00272726	Exon (ENSMUST00000102524.7/18796	exon 9 of 32)	2	118707517	118728438	20922	2	18796	8860	Plcb2
chr2	118729284	118729684	401	*	5.57577	4.18139	5.07703	5.83261	-0.335689	0.0126921	1	0.236516	0.0161122	0.38336	-1.19654	1.0869e-07	3.41166e-05	Promoter (<=1kb)	2	118707517	118728438	20922	2	18796	-846	Plcb2
chr2	135659159	135659559	401	*	4.10892	2.65337	3.7495	4.30681	-0.177224	0.0708041	1	0.0388111	0.35624	0.868691	-0.714141	0.00308636	0.0339448	Promoter (<=1kb)	2	135659011	136014593	355583	1	18798	148	Plcb4
chr2	165235869	165236269	401	*	6.25902	5.51147	6.17763	6.31084	-0.324091	0.01927	0.178935	0.0166256	0.622162	0.94396	-0.616964	0.00166546	0.0232912	Promoter (1-2kb)	2	165111507	165234853	123347	2	104010	-1016	Cdh22
chr2	168478558	168478958	401	*	5.36208	4.36636	4.95495	5.58106	-0.204985	0.121055	1	0.124777	0.0655896	0.583986	-0.837262	0.000182292	0.00631319	3' UTR	2	168476410	168601657	125248	2	18019	122699	Nfatc2
chr2	168520730	168521130	401	*	5.15825	4.00624	4.33446	5.52566	-0.0838904	0.504087	1	0.447195	0.00199238	0.162227	-0.978417	2.69167e-05	0.00188751	Intron (ENSMUST00000074618.9/18019	intron 6 of 9)	2	168476410	168601657	125248	2	18019	80527	Nfatc2
chr2	168600942	168601342	401	*	6.4037	5.67403	6.15113	6.55043	-0.237733	0.083551	0.314481	0.07084	0.161331	0.727056	-0.693727	0.000502226	0.0120528	Promoter (<=1kb)	2	168476410	168601657	125248	2	18019	315	Nfatc2
chr3	32614759	32615159	401	*	5.59257	4.87948	5.16243	5.82138	-0.116348	0.385366	0.609908	0.15591	0.0422402	0.502889	-0.690515	0.00122245	0.0197499	Promoter (1-2kb)	3	32580332	32616585	36254	2	14696	1426	Gnb4
chr3	32617023	32617423	401	*	5.65859	4.56421	5.37292	5.82177	-0.328093	0.0163904	1	0.0761609	0.150657	0.716844	-0.908624	2.54428e-05	0.00183575	Promoter (<=1kb)	3	32580332	32616585	36254	2	14696	-438	Gnb4
chr3	45379298	45379698	401	*	6.1142	5.31842	6.00479	6.18279	-0.331136	0.0168566	0.168566	0.0223979	0.528418	0.924125	-0.669237	0.000819548	0.0158267	Promoter (<=1kb)	3	45378398	45435623	57226	1	18526	900	Pcdh10
chr3	104993206	104993606	401	*	5.19281	4.19954	4.53558	5.50772	-0.10053	0.434306	1	0.300993	0.00772859	0.292223	-0.874538	0.000122785	0.00502629	Distal Intergenic	3	104945272	104961921	16650	2	22414	-31285	Wnt2b
chr3	108416370	108416770	401	*	6.14906	5.44138	5.95129	6.26729	-0.230306	0.0928971	0.325067	0.0471094	0.277783	0.828906	-0.625484	0.00211637	0.0269834	Promoter (<=1kb)	3	108390851	108415552	24702	2	53883	-818	Celsr2
chr1	172027234	172027634	401	*	4.75452	3.30403	3.57675	5.21078	-0.0739237	0.508549	1	0.536033	0.000828922	0.104478	-1.12036	8.58405e-06	0.000876669	Promoter (<=1kb)	1	172000960	172028444	27485	2	93840	810	Vangl2
chr5	4931067	4931467	401	*	5.13608	4.40351	4.86928	5.28996	-0.172517	0.189217	1	0.0592733	0.222778	0.784076	-0.629551	0.00501109	0.0450019	Intron (ENSMUST00000115451.7/18647	intron 10 of 13)	5	4753839	4758035	4197	2	14362	-173032	Fzd1
chr5	24621897	24622297	401	*	5.54571	4.5747	5.31215	5.68275	-0.29774	0.0288679	1	0.057869	0.222028	0.782942	-0.807716	0.000177527	0.00623551	Promoter (2-3kb)	5	24590818	24624411	33594	2	66993	2114	Smarcd3
chr5	28167637	28168037	401	*	6.4199	5.66387	6.32161	6.48189	-0.310161	0.0248886	0.198929	0.0185171	0.596583	0.940529	-0.617273	0.00206956	0.0266944	Promoter (1-2kb)	5	28165694	28172166	6473	1	13799	1943	En2
chr6	29736134	29736534	401	*	4.81316	3.55457	4.37261	5.04635	-0.206086	0.0873372	1	0.0922408	0.109049	0.673256	-0.876701	0.00029428	0.00846231	Promoter (<=1kb)	6	29735694	29761365	25672	1	319757	440	Smo
chr6	72794619	72795019	401	*	5.07657	4.37406	4.66571	5.29717	-0.114759	0.374035	1	0.10479	0.0901014	0.641271	-0.653341	0.00403327	0.0395429	Distal Intergenic	6	72626378	72789254	162877	2	21415	-5365	Tcf7l1
chr6	72825251	72825651	401	*	5.33567	4.32616	5.27655	5.37377	-0.324044	0.0132258	1	0.0106697	0.779417	0.973471	-0.706664	0.00234364	0.0285643	Distal Intergenic	6	72626378	72789254	162877	2	21415	-35997	Tcf7l1
chr7	16876123	16876523	401	*	6.07898	5.05021	5.9273	6.17191	-0.410559	0.00327294	0.0954068	0.0339824	0.379407	0.878133	-0.852969	2.58484e-05	0.001852	Promoter (<=1kb)	7	16875317	16887462	12146	1	629378	806	Dact3
chr7	19279164	19279564	401	*	6.34962	5.41664	6.17363	6.45605	-0.352991	0.0107304	0.147668	0.039213	0.341855	0.858781	-0.806837	0.000106462	0.00456678	Promoter (<=1kb)	7	19276805	19280064	3260	2	232941	500	Ppm1n
chr7	98786417	98786817	401	*	5.56649	4.71033	5.59796	5.54512	-0.377875	0.00586138	1	-0.00579783	0.87018	0.985795	-0.626958	0.00409491	0.0399098	Distal Intergenic	7	98835112	98855195	20084	1	22411	-48295	Wnt11
chr7	99625226	99625626	401	*	5.87901	5.12032	5.75998	5.95324	-0.265131	0.0499954	0.259493	0.0215132	0.57285	0.935857	-0.609819	0.00509911	0.0454911	Promoter (1-2kb)	7	99624082	99627103	3022	2	100503386	1477	Tpbgl
chr7	99641747	99642147	401	*	5.42336	4.47218	5.16768	5.57167	-0.243203	0.0637832	1	0.0507968	0.272977	0.824626	-0.743144	0.00112665	0.0190097	Distal Intergenic	7	99624082	99627103	3022	2	100503386	-14644	Tpbgl
chr7	105775344	105775744	401	*	5.17129	4.32	4.77453	5.38578	-0.152486	0.237746	1	0.0986253	0.100544	0.65749	-0.715359	0.00175152	0.0240196	Intron (ENSMUST00000131504.1/ENSMUST00000131504.1	intron 4 of 4)	7	105752990	105787654	34665	2	233651	11910	Dchs1
chr8	22617039	22617439	401	*	5.69252	4.74443	5.63641	5.72875	-0.357288	0.00909115	0.140923	0.0103838	0.771689	0.971766	-0.696308	0.0013562	0.0209503	Distal Intergenic	8	22624043	22627547	3505	1	234130	-6604	Dkk4
chr8	27087115	27087515	401	*	5.79118	4.77848	5.45151	5.98003	-0.281997	0.0375713	0.228535	0.097726	0.101969	0.660615	-0.889524	4.24386e-05	0.00253542	Promoter (1-2kb)	8	27085583	27123436	37854	1	78560	1532	Adgra2
chr8	27104422	27104822	401	*	4.98954	4.13659	4.23772	5.33523	-0.0224571	0.85761	1	0.320945	0.00594103	0.26338	-0.765157	0.000935992	0.0170749	Intron (ENSMUST00000178514.7/78560	intron 2 of 15)	8	27085583	27123436	37854	1	78560	18839	Adgra2
chr9	50727616	50728016	401	*	5.59607	5.05209	5.16207	5.82651	-0.0610579	0.647199	0.79213	0.157425	0.0412499	0.496782	-0.599686	0.00511785	0.0455563	5' UTR	9	50662752	50739517	76766	2	330938	11501	Dixdc1
chr9	61341748	61342148	401	*	5.03917	3.99459	4.63767	5.25572	-0.201073	0.109274	1	0.0826152	0.135226	0.701892	-0.804431	0.000660505	0.0140653	Distal Intergenic	9	61372366	61418497	46132	1	21887	-30218	Tle3
chr9	61426588	61426988	401	*	5.07809	4.36035	4.47463	5.37427	-0.0342138	0.789075	1	0.22728	0.0163881	0.38336	-0.681477	0.00268052	0.0309638	Distal Intergenic	9	61372366	61418497	46132	1	21887	54222	Tle3
chr9	61447593	61447993	401	*	5.42158	4.77293	5.02348	5.63664	-0.0885964	0.505091	1	0.122322	0.0682842	0.594039	-0.602697	0.0053971	0.0467694	Intron (ENSMUST00000214224.1/ENSMUST00000214224.1	intron 2 of 2)	9	61372366	61418497	46132	1	21887	75227	Tle3
chr9	61455887	61456287	401	*	5.53641	4.66521	4.82469	5.86938	-0.0409025	0.755645	1	0.433452	0.00236752	0.179322	-0.827594	0.00016227	0.00599791	Exon (ENSMUST00000214224.1/ENSMUST00000214224.1	exon 3 of 3)	9	61372366	61418497	46132	1	21887	83521	Tle3
chr9	61531891	61532291	401	*	5.21663	4.51406	4.68149	5.48758	-0.0492222	0.701649	1	0.168947	0.0336771	0.464157	-0.637606	0.00492455	0.0445955	Intron (ENSMUST00000214104.1/ENSMUST00000214104.1	intron 4 of 4)	9	61372366	61418497	46132	1	21887	159525	Tle3
chr9	61550867	61551267	401	*	5.36682	4.63766	5.14582	5.49733	-0.20477	0.128396	1	0.0511545	0.262498	0.816693	-0.631544	0.0034313	0.0359778	Distal Intergenic	9	61372366	61418497	46132	1	21887	178501	Tle3
chr9	61578012	61578412	401	*	5.34682	4.62486	5.05335	5.5138	-0.174891	0.186924	1	0.0719816	0.168211	0.734794	-0.663112	0.00277152	0.0316071	Distal Intergenic	9	61372366	61418497	46132	1	21887	205646	Tle3
chr9	61634211	61634611	401	*	5.40915	4.56668	5.09444	5.58631	-0.197251	0.141403	1	0.086444	0.125379	0.691504	-0.722532	0.00088511	0.0164416	Distal Intergenic	9	61372366	61418497	46132	1	21887	261845	Tle3
chrX	133688761	133689161	401	*	4.79507	3.70795	4.26873	5.06265	-0.134071	0.264031	1	0.110008	0.0771461	0.610245	-0.765401	0.00143737	0.0214197	Promoter (<=1kb)	20	133582860	133688987	106128	2	279653	0	Pcdh19
chr10	80299084	80299484	401	*	6.39205	5.397	6.2599	6.47387	-0.415148	0.00296587	0.0942805	0.0273537	0.456755	0.903433	-0.825014	4.0221e-05	0.00243979	Promoter (3-4kb)	10	80295977	80318263	22287	1	23805	3107	Apc2
chr11	59307503	59307903	401	*	5.4772	4.08549	5.31182	5.57778	-0.413905	0.00174444	1	0.0284123	0.486067	0.912571	-0.983331	2.90869e-05	0.00200984	Promoter (<=1kb)	11	59306928	59333552	26625	1	216795	575	Wnt9a
chr11	67237619	67238019	401	*	5.20969	3.79124	4.30929	5.59871	-0.14045	0.253978	1	0.504253	0.00122773	0.129355	-1.16452	1.4473e-06	0.000272574	Promoter (<=1kb)	11	67238029	67260446	22418	1	17884	-10	Myh4
chr11	67242927	67243327	401	*	5.42471	4.61355	5.06543	5.62253	-0.183031	0.170844	1	0.106665	0.0878729	0.636982	-0.743763	0.000654487	0.0139935	Promoter (4-5kb)	11	67238029	67260446	22418	1	17884	4898	Myh4
chr11	67379005	67379405	401	*	5.21075	4.2776	4.89277	5.38947	-0.20024	0.124408	1	0.0740305	0.162171	0.727857	-0.739186	0.00119143	0.0195362	Distal Intergenic	11	67321658	67371586	49929	1	544791	57347	Myh13
chr11	101963490	101963890	401	*	6.14705	5.35794	6.19783	6.11218	-0.416391	0.00288697	0.0932843	-0.0121455	0.715428	0.960351	-0.582162	0.00367132	0.037365	Promoter (3-4kb)	11	101962458	101967015	4558	2	74499	3125	Sost
chr11	102595674	102596074	401	*	5.70528	5.03634	5.45898	5.84885	-0.182569	0.179336	0.42481	0.065354	0.186558	0.75121	-0.615029	0.00307177	0.033822	Distal Intergenic	11	102604396	102608058	3663	1	57265	-8322	Fzd2
chr11	102605620	102606020	401	*	6.57737	5.98597	6.26857	6.75172	-0.144247	0.290762	0.534586	0.111638	0.0776491	0.612147	-0.609843	0.00164507	0.0231529	Promoter (1-2kb)	11	102604396	102608058	3663	1	57265	1224	Fzd2
chr11	103772954	103773354	401	*	6.28695	5.70197	6.15131	6.37077	-0.225976	0.0994769	0.333878	0.0302231	0.410562	0.892097	-0.52406	0.00596834	0.0495483	Promoter (<=1kb)	11	103774150	103817957	43808	1	22415	-796	Wnt3
chr11	103794162	103794562	401	*	5.50944	4.44675	5.2297	5.66972	-0.253865	0.0516336	1	0.056534	0.239012	0.797247	-0.793775	0.000569336	0.0129261	Intron (ENSMUST00000000127.5/22415	intron 1 of 4)	11	103774150	103817957	43808	1	22415	20012	Wnt3
chr13	56762672	56763072	401	*	5.88325	5.22701	5.5137	6.0857	-0.117352	0.387061	0.611161	0.138124	0.0538587	0.549473	-0.638334	0.00182323	0.0247118	Distal Intergenic	13	56703010	56742377	39368	1	17129	59662	Smad5
chr14	19988587	19988987	401	*	5.17808	4.21095	4.71541	5.42042	-0.179021	0.168862	1	0.142379	0.0498769	0.538676	-0.838068	0.000230033	0.0072666	Distal Intergenic	14	19872559	19977627	105069	2	14702	-10960	Gng2
chr14	60378303	60378703	401	*	5.37662	4.18043	5.39223	5.36612	-0.430795	0.00119706	1	-0.00101257	0.978357	0.996598	-0.826524	0.000407998	0.0105054	5' UTR	14	60373259	60388197	14939	1	72125	5044	Amer2
chr14	115092069	115092469	401	*	5.96858	5.05791	5.74926	6.09822	-0.300423	0.0281838	0.203954	0.0493475	0.269927	0.822577	-0.775572	0.000266164	0.00802348	Promoter (<=1kb)	14	115092215	116525179	1432965	1	103978	0	Gpc5
chr15	6215423	6215823	401	*	5.22782	4.10573	4.63818	5.51902	-0.15313	0.221522	1	0.175735	0.0295996	0.448238	-0.885537	0.000172545	0.00620376	Distal Intergenic	15	6299788	6440712	140925	1	13132	-83965	Dab2
chr15	18818787	18819187	401	*	5.64894	4.83577	5.41039	5.78855	-0.213568	0.109674	0.343072	0.0487324	0.283045	0.83165	-0.654732	0.00303331	0.0335428	Promoter (<=1kb)	15	18818947	19014236	195290	1	320873	0	Cdh10
chr15	98791351	98791751	401	*	6.79049	6.13547	6.62816	6.88937	-0.256427	0.0623273	0.283481	0.0390302	0.325859	0.852301	-0.609909	0.00153333	0.0221974	Promoter (1-2kb)	15	98789857	98793837	3981	1	22408	1494	Wnt1
chr15	99696571	99696971	401	*	5.66335	4.84818	5.51619	5.75373	-0.277973	0.0415014	0.239662	0.0285502	0.464091	0.906128	-0.655012	0.00216718	0.0273143	Exon (ENSMUST00000023758.8/11419	exon 6 of 12)	15	99702129	99713991	11863	1	83797	-5158	Smarcd1
chr1	120603608	120604008	401	*	6.18932	5.31317	6.26907	6.13359	-0.46724	0.000871968	0.0601765	-0.017025	0.627246	0.944547	-0.651227	0.00159392	0.022611	Promoter (1-2kb)	1	120602418	120607992	5575	1	13798	1190	En1
chr17	28222648	28223048	401	*	5.27974	4.5737	4.72735	5.55722	-0.0496096	0.70103	1	0.196492	0.0239391	0.424189	-0.667797	0.00303338	0.0335428	Intron (ENSMUST00000002327.5/23853	intron 5 of 10)	17	28232700	28301474	68775	1	19015	-9652	Ppard
chr18	34208058	34208458	401	*	5.55678	4.7754	5.40862	5.64772	-0.251623	0.0643089	1	0.0313837	0.429618	0.898187	-0.623502	0.00345993	0.0360564	Exon (ENSMUST00000097631.2/633395	exon 2 of 2)	18	34220924	34322552	101629	1	11789	-12466	Apc
chr18	37143777	37144177	401	*	6.11569	5.35616	5.93225	6.22618	-0.263381	0.0548391	0.269607	0.0401368	0.334349	0.856423	-0.66267	0.00136506	0.0209907	Promoter (<=1kb)	18	37143503	37187657	44155	1	353237	274	Pcdhac2
chr18	80720596	80720996	401	*	5.22013	4.45463	4.77453	5.45542	-0.10694	0.411126	1	0.130566	0.0593745	0.565029	-0.678623	0.0025511	0.0300891	Distal Intergenic	18	80606205	80713071	106867	2	18018	-7525	Nfatc1
chr19	14726285	14726685	401	*	6.02072	4.96276	5.81399	6.14372	-0.392847	0.00474739	0.109288	0.0502792	0.254159	0.810261	-0.899411	1.30302e-05	0.00116818	Distal Intergenic	19	14448150	14598051	149902	2	21888	-128234	Tle4
chr3	49759142	49759542	401	*	4.85502	5.57643	5.06805	4.69323	0.199145	0.137263	1	-0.0467412	0.302037	0.843427	0.623313	0.00488927	0.0445044	Promoter (1-2kb)	3	49743296	49757325	14030	2	73173	-1817	Pcdh18
chr7	62536531	62536931	401	*	2.48958	4.39042	3.11165	1.8471	0.216139	0.0378174	1	-0.078838	0.0951374	0.64994	1.0306	6.89606e-05	0.00340074	Distal Intergenic	7	62461871	62464510	2640	2	27412	-72021	Peg12
chr8	23398985	23399385	401	*	4.89441	5.75834	5.01377	4.80897	0.314408	0.0219164	1	-0.0248142	0.527681	0.923814	0.701655	0.000980461	0.017594	Distal Intergenic	8	23411502	23449632	38131	1	20377	-12117	Sfrp1

## Sheet: Tumour-specific Wnt Regions
seqnames	start	end	width	strand	Conc	Conc_RD	Conc_FL	Conc_HCC	FoldChange_FLvsRD	p.value_FLvsRD	FDR_FLvsRD	FoldChange_HCCvsFL	p.value_HCCvsFL	FDR_HCCvsFL	FoldChange_HCCvsRD	p.value_HCCvsRD	FDR_HCCvsRD	annotation	geneChr	geneStart	geneEnd	geneLength	geneStrand	geneId	distanceToTSS	geneName
chr6	72790848	72791248	401	*	5.36799	4.40979	4.23705	5.81398	0.0414139	0.743404	1	0.93151	4.51868e-05	0.0202033	-0.984191	1.63168e-05	0.00135006	Promoter (1-2kb)	6	72626378	72789254	162877	2	21415	-1594	Tcf7l1
chr18	36994102	36994502	401	*	4.76516	5.03441	5.46326	3.99187	-0.171951	0.201831	1	-0.892697	4.97617e-05	0.0207741	0.699388	0.0022028	0.0275612	Promoter (1-2kb)	18	36992371	37187657	195287	1	353235	1731	Pcdha8

## Sheet: Fatty liver-specific Wnt Region
seqnames	start	end	width	strand	Conc	Conc_RD	Conc_FL	Conc_HCC	FoldChange_FLvsRD	p.value_FLvsRD	FDR_FLvsRD	FoldChange_HCCvsFL	p.value_HCCvsFL	FDR_HCCvsFL	FoldChange_HCCvsRD	p.value_HCCvsRD	FDR_HCCvsRD	annotation	geneChr	geneStart	geneEnd	geneLength	geneStrand	geneId	distanceToTSS	geneName
chr9	61360465	61360865	401	*	5.50738	5.2088	4.55658	5.90985	0.261089	0.0537441	0.269059	0.870473	3.70671e-05	0.0187949	-0.529754	0.00925767	0.0636482	Distal Intergenic	9	61372366	61418497	46132	1	21887	-11501	Tle3
chr3	131189094	131189494	401	*	4.83009	4.79619	5.56484	3.98651	-0.273375	0.0408022	1	-0.92864	4.59746e-05	0.0202033	0.522559	0.0244702	0.109035	Exon (ENSMUST00000029611.13/16842	exon 5 of 12)	3	131110471	131224356	113886	1	16842	78623	Lef1
chr13	13784608	13785008	401	*	5.84789	4.97204	6.14458	5.60966	-0.547784	0.000109711	0.0175224	-0.116061	0.0747034	0.605186	-0.499037	0.0191261	0.0947654	Promoter (<=1kb)	13	13784059	13827896	43838	1	14706	549	Gng4

## Sheet: Wnt GO Gradual
ONTOLOGY	ID	Description	GeneRatio	BgRatio	pvalue	p.adjust	qvalue	geneID	Count
BP	GO:0016055	Wnt signaling pathway	64/1686	451/28814	4.97801e-11	8.78619e-09	6.09643e-09	Frzb/Mdk/Sulf2/Foxo1/Wnt2b/Celsr2/Pitx2/Cxxc4/Lmx1a/Reck/Vangl2/Fzd1/Rbpj/Mark1/Tcf7l1/Dact3/Ppm1n/Ccne1/Wnt11/Tpbgl/Fgfr2/Ins2/Dkk4/Adgra2/Foxl1/Disc1/Dixdc1/Tle3/Smad3/Mir135a-1/Rbms3/Apc2/Hmga2/Wnt9a/Nxn/Dlx3/Sost/Fzd2/Wnt3/Sox9/Ccdc88c/Gsc/Dcdc2a/Barx1/Ror2/Shisa2/Amer2/Sox7/Gpc5/Dab2/Stk3/Cthrc1/Mgat3/Prickle1/Wnt1/Cela1/Calcoco1/Mir135b/Apc/Tle4/Fermt1/Peg12/Sfrp1/Sall1	64
BP	GO:0060070	canonical Wnt signaling pathway	47/1686	304/28814	1.09764e-09	8.49246e-08	5.89262e-08	Frzb/Mdk/Sulf2/Foxo1/Wnt2b/Lmx1a/Reck/Fzd1/Rbpj/Tcf7l1/Dact3/Ppm1n/Wnt11/Tpbgl/Fgfr2/Ins2/Dkk4/Adgra2/Disc1/Dixdc1/Tle3/Smad3/Mir135a-1/Rbms3/Apc2/Wnt9a/Sost/Fzd2/Wnt3/Sox9/Ccdc88c/Ror2/Amer2/Sox7/Gpc5/Dab2/Stk3/Cthrc1/Mgat3/Prickle1/Wnt1/Mir135b/Apc/Tle4/Fermt1/Peg12/Sfrp1	47
BP	GO:0030111	regulation of Wnt signaling pathway	48/1686	318/28814	1.65302e-09	1.20367e-07	8.35187e-08	Frzb/Mdk/Sulf2/Foxo1/Cxxc4/Lmx1a/Reck/Vangl2/Fzd1/Rbpj/Dact3/Ppm1n/Wnt11/Tpbgl/Fgfr2/Dkk4/Adgra2/Foxl1/Disc1/Dixdc1/Tle3/Smad3/Rbms3/Apc2/Hmga2/Nxn/Sost/Wnt3/Sox9/Ccdc88c/Gsc/Dcdc2a/Barx1/Ror2/Shisa2/Amer2/Sox7/Gpc5/Dab2/Stk3/Cthrc1/Prickle1/Apc/Tle4/Fermt1/Peg12/Sfrp1/Sall1	48
BP	GO:0030178	negative regulation of Wnt signaling pathway	30/1686	167/28814	3.68066e-08	1.39519e-06	9.68074e-07	Frzb/Mdk/Foxo1/Cxxc4/Fzd1/Dact3/Wnt11/Tpbgl/Dkk4/Tle3/Rbms3/Apc2/Hmga2/Nxn/Sost/Sox9/Ccdc88c/Gsc/Barx1/Ror2/Shisa2/Amer2/Dab2/Stk3/Cthrc1/Prickle1/Apc/Tle4/Fermt1/Sfrp1	30
BP	GO:0060828	regulation of canonical Wnt signaling pathway	36/1686	249/28814	5.09624e-07	1.28498e-05	8.91602e-06	Frzb/Mdk/Sulf2/Foxo1/Lmx1a/Reck/Fzd1/Rbpj/Dact3/Ppm1n/Wnt11/Tpbgl/Fgfr2/Dkk4/Adgra2/Disc1/Tle3/Smad3/Rbms3/Apc2/Sost/Sox9/Ccdc88c/Ror2/Amer2/Sox7/Gpc5/Dab2/Stk3/Cthrc1/Prickle1/Apc/Tle4/Fermt1/Peg12/Sfrp1	36
BP	GO:0090090	negative regulation of canonical Wnt signaling pathway	24/1686	134/28814	8.72817e-07	2.0468e-05	1.4202e-05	Frzb/Mdk/Foxo1/Fzd1/Dact3/Wnt11/Tpbgl/Dkk4/Tle3/Rbms3/Apc2/Sost/Sox9/Ccdc88c/Ror2/Amer2/Dab2/Stk3/Cthrc1/Prickle1/Apc/Tle4/Fermt1/Sfrp1	24
BP	GO:0060071	Wnt signaling pathway	planar cell polarity pathway	8/1686	37/28814	0.00113529	0.00804095	0.00557933	Vangl2/Fzd1/Wnt11/Fzd2/Ror2/Dab2/Cthrc1/Sfrp1	8

## Sheet: Wnt KEGG Gradual
ID	Description	GeneRatio	BgRatio	pvalue	p.adjust	qvalue	geneID	Count
mmu04310	Wnt signaling pathway	31/659	171/8994	1.97026e-06	8.44457e-05	6.12739e-05	Frzb/Plcb2/Plcb4/Nfatc2/Wnt2b/Cxxc4/Prkacb/Vangl2/Fzd1/Tcf7l1/Semp2l2b/Wnt11/Dkk4/Tle3/Smad3/Apc2/Camk2b/Wnt9a/Sost/Fzd2/Wnt3/Ccdc88c/Ror2/Prickle1/Wnt1/Ppard/Apc/Nfatc1/Tle4/Peg12/Sfrp1	31
