# Supplementary material for: Diet-induced rewiring of the Wnt gene regulatory network connects aberrant splicing to fatty liver and liver cancer in DIAMOND mice
Source: Sci Rep. 2023 Oct 31;13:18666. doi: 10.1038/s41598-023-45614-1 (PMC10618177; doi:10.1038/s41598-023-45614-1)
Supplement: Supplementary file 9 — Supplementary Table S8. [file 41598_2023_45614_MOESM9_ESM.xlsx]

## Sheet: FLvsRD Wnt Genes
EVENT	GENE	COORD	LENGHT	FullCO	COMPLEX	ONTO	EPSI_FL_FLvsRD	EPSI_RD_FLvsRD	EdPSI_FLvsRD	MVdPSI_FLvsRD	EPSI_HCC_HCCvsFL	EPSI_FL_HCCvsFL	EdPSI_HCCvsFL	MVdPSI_HCCvsFL	EPSI_HCC_HCCvsRD	EPSI_RD_HCCvsRD	EdPSI_HCCvsRD	MVdPSI_HCCvsRD
MmuALTA0011515-2/3	Myc	chr15:61987507-61987617	3	chr15:61985951,61987510+61987507+61987422-61987617	Alt3	Protein isoform when splice site is used (Ref)	0.770449	0.665858	0.104591	0	0.792276	0.768392	0.023884	0	0.790391	0.670962	0.119429	0
MmuALTA0018238-1/2	Tle4	chr19:14517832-14517973	0	chr19:14544788,14517832-14517973+14517976	Alt3	Protein isoform when splice site is used (Ref)	0.739367	0.517294	0.222073	0	0.707345	0.734437	-0.027093	0	0.704087	0.508938	0.19515	0
MmuALTD0014359-3/3	Tle3	chr9:61409275-61409416	24	chr9:61409275-61409392+61409407+61409416,61409936	Alt5	Protein isoform when splice site is used (Ref)	0.356679	0.241167	0.115512	0	0.363239	0.357004	0.006236	0	0.363809	0.244026	0.119783	0
MmuEX0008413	Btrc	chr19:45423133-45423240	108	chr19:45363886,45423133-45423240,45456533	C2	Alternative protein isoforms (Ref)	0.773734	0.668743	0.104992	0	0.737798	0.774793	-0.036994	0	0.733976	0.669098	0.064878	0
MmuEX0046594	Tbl1xr1	chr3:22089413-22089503	91	chr3:22076954,22089413-22089503+22089522,22148942	C1	5' UTR	0.270904	0.158365	0.112539	0	0.267663	0.269644	-0.001981	0	0.26671	0.162387	0.104324	0
MmuEX0046684	Tcf7l1	chr6:72648801-72648842	42	chr6:72649120,72648801-72648842,72634232	S	Alternative protein isoforms (No Ref)	0.319983	0.562809	-0.242826	0.05	NA	NA	NA	NA	NA	NA	NA	NA
MmuEX0047814	Tmem170b	chr13:41627978-41628148	171	chr13:41606312,41627978-41628148,41634456	S	Alternative protein isoforms (Ref)	0.769516	0.93668	-0.167165	0.05	0.862915	0.769303	0.093612	0	0.863536	0.932951	-0.069415	0
MmuINT1033137	Tle1	chr4:72157480-72158212	733	chr4:72158213-72158417=72157463-72157479:-	IR	ORF disruption upon sequence inclusion	0.391041	0.528085	-0.137044	0	0.270595	0.38877	-0.118175	0	0.270872	0.531195	-0.260323	0

## Sheet: HCCvsRD Wnt Genes
EVENT	GENE	COORD	LENGHT	FullCO	COMPLEX	ONTO	EPSI_FL_FLvsRD	EPSI_RD_FLvsRD	EdPSI_FLvsRD	MVdPSI_FLvsRD	EPSI_HCC_HCCvsFL	EPSI_FL_HCCvsFL	EdPSI_HCCvsFL	MVdPSI_HCCvsFL	EPSI_HCC_HCCvsRD	EPSI_RD_HCCvsRD	EdPSI_HCCvsRD	MVdPSI_HCCvsRD
MmuALTA0004058-1/2	Chd8	chr14:52212563-52212719	0	chr14:52212824,52212563-52212719+52212743	Alt3	Protein isoform when splice site is used (Ref)	0.774561	0.869216	-0.094654	0.01	0.596653	0.773579	-0.176927	0	0.600156	0.869064	-0.268908	0
MmuALTA0004058-2/2	Chd8	chr14:52212563-52212743	24	chr14:52212824,52212563-52212719+52212743	Alt3	Protein isoform when splice site is used (No Ref)	0.22221	0.128574	0.093636	0	0.398064	0.226074	0.17199	0.04	0.398435	0.134273	0.264162	0
MmuALTA0011515-2/3	Myc	chr15:61987507-61987617	3	chr15:61985951,61987510+61987507+61987422-61987617	Alt3	Protein isoform when splice site is used (Ref)	0.770449	0.665858	0.104591	0	0.792276	0.768392	0.023884	0	0.790391	0.670962	0.119429	0
MmuALTA0018238-1/2	Tle4	chr19:14517832-14517973	0	chr19:14544788,14517832-14517973+14517976	Alt3	Protein isoform when splice site is used (Ref)	0.739367	0.517294	0.222073	0	0.707345	0.734437	-0.027093	0	0.704087	0.508938	0.19515	0
MmuALTA0018238-2/2	Tle4	chr19:14517832-14517976	3	chr19:14544788,14517832-14517973+14517976	Alt3	Protein isoform when splice site is used (No Ref)	0.264453	0.490345	-0.225892	0.16	0.294652	0.268104	0.026548	0	0.296385	0.49378	-0.197394	0.03
MmuALTA1046588-1/2	Srcap	chr7:127529138-127529224	0	chr7:127528489,127529138+127529135-127529224	Alt3	Protein isoform when splice site is used (No Ref)	0.541818	0.520785	0.021033	0	0.416803	0.550799	-0.133996	0	0.413389	0.523632	-0.110243	0
MmuALTA1046588-2/2	Srcap	chr7:127529135-127529224	3	chr7:127528489,127529138+127529135-127529224	Alt3	Protein isoform when splice site is used (Ref)	0.45624	0.484237	-0.027997	0	0.58168	0.457748	0.123931	0	0.587836	0.482189	0.105647	0
MmuALTD0014359-2/3	Tle3	chr9:61409275-61409407	15	chr9:61409275-61409392+61409407+61409416,61409936	Alt5	Protein isoform when splice site is used (No Ref)	0.642014	0.76018	-0.118166	0.02	0.632752	0.641121	-0.008369	0	0.631809	0.758354	-0.126545	0
MmuALTD0014359-3/3	Tle3	chr9:61409275-61409416	24	chr9:61409275-61409392+61409407+61409416,61409936	Alt5	Protein isoform when splice site is used (Ref)	0.356679	0.241167	0.115512	0	0.363239	0.357004	0.006236	0	0.363809	0.244026	0.119783	0
MmuEX0008416	Btrc	chr19:45456533-45456610	78	chr19:45423240,45456533-45456610,45471015	C1	Alternative protein isoforms (Ref)	0.757222	0.702633	0.054589	0	0.833839	0.7581	0.075739	0.01	0.836892	0.704726	0.132165	0
MmuEX0012953	Csnk2a2	chr8:95477212-95477313	102	chr8:95487565	S	Alternative protein isoforms (Ref)	0.930786	0.876857	0.053929	0	0.986648	0.930956	0.055692	0	0.986772	0.877418	0.109354	0
MmuEX0013705	Dab2	chr15:6429296-6429949	654	chr15:6424697,95477212-95477313,95473421	C1	Alternative protein isoforms (Ref)	0.616396	0.581695	0.034701	0	0.705296	0.619205	0.086091	0	0.704594	0.582721	0.121873	0
MmuEX0016972	Ep400	chr5:110740182-110740289	108	chr5:110741970,110740182-110740289,110739681	S	Alternative protein isoforms (No Ref)	0.296704	0.319361	-0.022658	0	0.463044	0.29563	0.167414	0.07	0.468082	0.318339	0.149743	0
MmuEX0018358	Fam53b	chr7:132759389-132760157	769	chr7:132771578,132759389-132760157+132760167,132716002	S	ORF disruption upon sequence exclusion	0.847951	0.905077	-0.057125	0.01	0.799713	0.845476	-0.045763	0	0.798655	0.903825	-0.10517	0
MmuEX0046681	Tcf7	chr11:52258853-52258945	93	chr11:52260531,52258853-52258945,52257803	S	Alternative protein isoforms (Ref)	0.227992	0.129575	0.098417	0	0.239057	0.229147	0.00991	0	0.235641	0.127021	0.10862	0
MmuEX0046690	Tcf7l2	chr19:55924530-55924580	51	chr19:55923944,55924530-55924580,55926684	C3	Alternative protein isoforms (No Ref)	0.381191	0.381334	-0.000143	0	0.27434	0.390386	-0.116046	0	0.274911	0.377432	-0.102522	0
MmuEX6069912	Ctnnb1	chr9:120950522-120950749	228	chr9:120950233,120950522-120950749,120950894	ANN	Alternative protein isoforms (Ref)	0.997926	0.997894	3.2e-05	0	0.743049	0.998016	-0.254966	0	0.743134	0.997974	-0.25484	0
MmuINT0108872	Nlk	chr11:78574928-78583322	8395	chr11:78583323-78583424=78574841-78574927:-	IR	ORF disruption upon sequence inclusion	0.188962	0.109585	0.079378	0	0.60689	0.188576	0.418313	0.24	0.605613	0.11376	0.491852	0
MmuINT1033137	Tle1	chr4:72157480-72158212	733	chr4:72158213-72158417=72157463-72157479:-	IR	ORF disruption upon sequence inclusion	0.391041	0.528085	-0.137044	0	0.270595	0.38877	-0.118175	0	0.270872	0.531195	-0.260323	0
MmuINT1036011	Srcap	chr7:127549736-127552258	2523	chr7:127549533-127549735=127552259-127552428:+	IR	ORF disruption upon sequence inclusion	0.160964	0.245967	-0.085002	0.02	0.140964	0.162548	-0.021584	0	0.143033	0.2465	-0.103467	0

## Sheet: HCCvsFL Wnt Genes
EVENT	GENE	COORD	LENGHT	FullCO	COMPLEX	ONTO	EPSI_FL_FLvsRD	EPSI_RD_FLvsRD	EdPSI_FLvsRD	MVdPSI_FLvsRD	EPSI_HCC_HCCvsFL	EPSI_FL_HCCvsFL	EdPSI_HCCvsFL	MVdPSI_HCCvsFL	EPSI_HCC_HCCvsRD	EPSI_RD_HCCvsRD	EdPSI_HCCvsRD	MVdPSI_HCCvsRD
MmuALTA0003847-1/5	Celsr1	chr15:-85900705	0	chr15:85900937-85900705+85900738+85900794+85900841+85900863	Alt3	Protein isoform when splice site is used (Ref)	0.453725	0.384929	0.068796	0	0.322571	0.45649	-0.133919	0	0.321413	0.380647	-0.059234	0
MmuALTA0003847-2/5	Celsr1	chr15:-85900738	33	chr15:85900937-85900705+85900738+85900794+85900841+85900863	Alt3	Protein isoform when splice site is used (No Ref Alt. Stop)	0.518177	0.60628	-0.088103	0	0.623557	0.522155	0.101401	0	0.622837	0.607003	0.015834	0
MmuALTA0004058-1/2	Chd8	chr14:52212563-52212719	0	chr14:52212824,52212563-52212719+52212743	Alt3	Protein isoform when splice site is used (Ref)	0.774561	0.869216	-0.094654	0.01	0.596653	0.773579	-0.176927	0	0.600156	0.869064	-0.268908	0
MmuALTA0004058-2/2	Chd8	chr14:52212563-52212743	24	chr14:52212824,52212563-52212719+52212743	Alt3	Protein isoform when splice site is used (No Ref)	0.22221	0.128574	0.093636	0	0.398064	0.226074	0.17199	0.04	0.398435	0.134273	0.264162	0
MmuALTA0015406-1/3	Rnf43	chr11:87664238-87664867	0	chr11:87663222,87664238+87664141+87664136-87664867	Alt3	5' UTR	0.305029	0.199916	0.105113	0	0.171769	0.296362	-0.124594	0	0.172973	0.197011	-0.024037	0
MmuALTA0015406-3/3	Rnf43	chr11:87664136-87664867	102	chr11:87663222,87664238+87664141+87664136-87664867	Alt3	5' UTR	0.642812	0.723498	-0.080686	0	0.781823	0.639614	0.142209	0	0.77969	0.72048	0.05921	0
MmuALTA1046588-1/2	Srcap	chr7:127529138-127529224	0	chr7:127528489,127529138+127529135-127529224	Alt3	Protein isoform when splice site is used (No Ref)	0.541818	0.520785	0.021033	0	0.416803	0.550799	-0.133996	0	0.413389	0.523632	-0.110243	0
MmuALTA1046588-2/2	Srcap	chr7:127529135-127529224	3	chr7:127528489,127529138+127529135-127529224	Alt3	Protein isoform when splice site is used (Ref)	0.45624	0.484237	-0.027997	0	0.58168	0.457748	0.123931	0	0.587836	0.482189	0.105647	0
MmuALTD0013204-2/3	Smarca2	chr19:26748532-26748544	7	chr19:26748532-26748537+26748544+26748952,26749852	Alt5	5' UTR	0.643304	0.697632	-0.054328	0.14	0.781685	0.646284	0.135401	0	0.779068	0.694837	0.084231	0
MmuEX0024736	Itpr1	chr6:108432649-108432696	48	chr6:108431496,108432646+108432649-108432696,108438300	C2	Alternative protein isoforms (Ref)	0.263709	0.17972	0.083989	0	0.158759	0.259778	-0.101019	0	0.157597	0.181181	-0.023585	0
MmuEX0046674	Tcf3	chr10:80410398-80410624	227	chr10:80413205,80410398-80410624,80410274	ANN	Alternative protein isoforms (No Ref Alt. Stop)	0.525755	0.589404	-0.063649	0	0.636538	0.527035	0.109502	0	0.635945	0.588552	0.047392	0
MmuEX0046690	Tcf7l2	chr19:55924530-55924580	51	chr19:55923944,55924530-55924580,55926684	C3	Alternative protein isoforms (No Ref)	0.381191	0.381334	-0.000143	0	0.27434	0.390386	-0.116046	0	0.274911	0.377432	-0.102522	0
MmuEX6069912	Ctnnb1	chr9:120950522-120950749	228	chr9:120950233,120950522-120950749,120950894	ANN	Alternative protein isoforms (Ref)	0.997926	0.997894	3.2e-05	0	0.743049	0.998016	-0.254966	0	0.743134	0.997974	-0.25484	0
MmuINT0035542	Chd1l	chr3:97597774-97602021	4248	chr3:97602022-97602053=97597692-97597773:-	IR	ORF disruption upon sequence inclusion	0.142377	0.216145	-0.073767	0	0.274724	0.142085	0.132639	0.02	0.274929	0.220117	0.054812	0
MmuINT0046460	Dab2	chr15:6424698-6429295	4598	chr15:6424635-6424697=6429296-6429949:+	IR	ORF disruption upon sequence inclusion	0.161674	0.182104	-0.02043	0	0.263275	0.159967	0.103308	0	0.263152	0.186593	0.076559	0
MmuINT0108872	Nlk	chr11:78574928-78583322	8395	chr11:78583323-78583424=78574841-78574927:-	IR	ORF disruption upon sequence inclusion	0.188962	0.109585	0.079378	0	0.60689	0.188576	0.418313	0.24	0.605613	0.11376	0.491852	0
MmuINT1033137	Tle1	chr4:72157480-72158212	733	chr4:72158213-72158417=72157463-72157479:-	IR	ORF disruption upon sequence inclusion	0.391041	0.528085	-0.137044	0	0.270595	0.38877	-0.118175	0	0.270872	0.531195	-0.260323	0

## Sheet: Wnt GO FLvsRD
ONTOLOGY	ID	Description	GeneRatio	BgRatio	pvalue	p.adjust	qvalue	geneID	Count
BP	GO:0016055	Wnt signaling pathway	20/462	451/28814	4.81625e-05	0.0081277	0.00687045	Klhl12/Myc/Tle4/Tsc2/Ubr5/Cela1/Cyld/Tle3/Btrc/Macf1/Mark2/Ndrg2/Tbl1xr1/Tcf7l1/Tmem170b/Uty/Fgfr2/Fuz/Med12/Tle1	20

## Sheet: Wnt GO HCCvsRD
ONTOLOGY	ID	Description	GeneRatio	BgRatio	pvalue	p.adjust	qvalue	geneID	Count
BP	GO:0016055	Wnt signaling pathway	33/740	451/28814	8.9492e-08	2.32653e-05	1.83752e-05	Chd8/Fgfr2/Klhl12/Myc/Tle4/Amfr/Kank1/Rnf220/Tle3/Btrc/Cd44/Cela1/Csnk2a2/Dab2/Fam53b/Fgfr3/Lrrfip2/Macf1/Ndrg2/Tcf7/Tcf7l2/Tsc2/Ctnnb1/Ddit3/Fuz/Ldb1/Med12/Nle1/Nlk/Notum/Vgll4/Egfr/Tle1	33
BP	GO:0030111	regulation of Wnt signaling pathway	23/740	318/28814	9.52183e-06	0.000855866	0.000675973	Chd8/Fgfr2/Tle4/Amfr/Kank1/Rnf220/Tle3/Btrc/Dab2/Fam53b/Fgfr3/Macf1/Tcf7l2/Tsc2/Ctnnb1/Ddit3/Fuz/Nle1/Nlk/Notum/Vgll4/Egfr/Tle1	23
BP	GO:0060070	canonical Wnt signaling pathway	22/740	304/28814	1.46559e-05	0.00105387	0.000832358	Chd8/Fgfr2/Myc/Tle4/Amfr/Kank1/Rnf220/Tle3/Btrc/Dab2/Fam53b/Fgfr3/Tcf7/Tcf7l2/Ctnnb1/Ddit3/Fuz/Med12/Nle1/Notum/Egfr/Tle1	22
BP	GO:0060828	regulation of canonical Wnt signaling pathway	19/740	249/28814	2.67687e-05	0.00166823	0.00131758	Chd8/Fgfr2/Tle4/Amfr/Kank1/Rnf220/Tle3/Btrc/Dab2/Fam53b/Fgfr3/Tcf7l2/Ctnnb1/Ddit3/Fuz/Nle1/Notum/Egfr/Tle1	19
BP	GO:0030178	negative regulation of Wnt signaling pathway	14/740	167/28814	0.000111164	0.00437364	0.00345435	Chd8/Tle4/Amfr/Tle3/Dab2/Tcf7l2/Tsc2/Ctnnb1/Ddit3/Fuz/Nlk/Notum/Vgll4/Tle1	14
